# Supplementary material for: Unveiling the Dynamics behind Glioblastoma Multiforme Single-Cell Data Heterogeneity
Source: Int J Mol Sci. 2024 Apr 30;25(9):4894. doi: 10.3390/ijms25094894 (PMC11084314; doi:10.3390/ijms25094894)
Supplement: Supplementary file 1 [file ijms-25-04894-s001.zip › Table_S4.xlsx]

## Sheet: Sheet1
C_Method	Fit_Index	ID	Gene	Cluster1	Cluster2	Cluster3	Cluster4	Cluster5	Cluster6	Cluster7
1	1	1	CD44	0.666111	0.01	4.28443	0.323916	3.70781
1	1	1	CHI3L1	1.55027	0.01	3.07936	0.409858	1.30144
1	1	1	CREB1	0.237005	0.271263	0.01	0.0570839	0.156315
1	1	1	E2F1	0.186607	0.204487	0.01	0.0461419	0.125736
1	1	1	E2F2	0.0995208	0.0724505	0.101453	0.0344382	0.01
1	1	1	EGFR	4.68592	0.181748	0.832308	0.01	4.00527
1	1	1	EGR1	0.227917	0.194359	0.0541519	0.01	0.778293
1	1	1	ETS1	0.0764328	0.01	0.121017	0.0726638	0.128512
1	1	1	FOXM1	0.0674638	0.279867	0.079726	0.01	0.117392
1	1	1	HIF1A	0.01	0.984002	0.187851	0.25554	0.122961
1	1	1	IDH1	0.01	3.32465	0.499091	0.984355	0.197869
1	1	1	IDH2	0.227338	1.27352	0.01	0.337193	0.189148
1	1	1	KLF4	0.515316	0.0677166	0.080749	0.01	0.0971277
1	1	1	L1CAM	0.00462651	0.0217485	0.01	0.072028	0.16272
1	1	1	MDM2	0.01	0.242619	0.613992	0.100638	0.284267
1	1	1	MGMT	0.00115155	0.0686506	0.0273202	0.01	0.0590617
1	1	1	NANOG	0.0764246	0.0426293	0.0637806	0.052228	0.0450485
1	1	1	NEFL	0.0277177	0.0197987	0.0596358	0.0263418	0.018477
1	1	1	NFIB	0.971881	0.01	0.986067	0.532457	0.623358
1	1	1	OLIG2	0.240411	0.566103	0.393072	0.01	0.0918953
1	1	1	PAX2	0.0250095	0.00924954	0.0181621	0.0229355	0.0231873
1	1	1	PAX5	0.0071586	0.00539976	0.00553171	0.00269095	0.00386033
1	1	1	PAX8	0.214928	0.45148	0.201032	0.285651	0.0379375
1	1	1	PGK1	0.468741	0.430769	0.538664	0.01	0.427178
1	1	1	PTEN	0.0242123	0.0847274	0.01403	0.01	0.163036
1	1	1	RUNX2	0.00996163	0.0762884	0.133093	0.01	0.0875858
1	1	1	SALL4	0.0771869	0.01	0.0775274	0.00413777	0.0727105
1	1	1	SMAD3	0.0569258	0.350809	0.155526	0.0443469	0.01
1	1	1	SOX17	0.0158101	0.018005	0.0092079	0.0167016	0.01253
1	1	1	SOX2	0.367536	0.259863	0.01	0.018642	0.0467547
1	1	1	SOX4	0.00233886	0.193816	0.414301	0.01	0.418329
1	1	1	SOX9	0.537956	0.270897	0.01	0.01	0.53718
1	1	1	SP1	0.01	0.306676	0.166604	0.185569	0.577995
1	1	1	SP3	0.01	1.27708	0.418699	0.74574	0.509264
1	1	1	STAT3	0.01	0.451178	0.884329	0.118408	1.28514
1	1	1	TERT	0.0366345	0.0127449	0.0326215	0.00387595	0.047735
1	1	1	TP53	0.00821388	0.287493	0.0282901	0.01	0.114535
1	1	1	TWIST1	0.384418	0.01	0.44742	0.192544	0.374853
1	1	1	VDR	0.0267027	0.112356	0.0252005	0.0316506	0.0151566
1	1	1	YY1	0.336432	0.0500398	0.397493	0.01	0.00740218
1	1	2	CD44	0.689394	0.01	3.95455	0.413895	3.12576
1	1	2	CHI3L1	1.80008	0.01	2.61315	0.521303	0.543391
1	1	2	CREB1	0.210116	0.240582	0.01	0.0439412	0.127179
1	1	2	E2F1	0.201028	0.143806	0.0179621	0.01	0.105362
1	1	2	E2F2	0.126143	0.0359978	0.0863951	0.0576221	0.01
1	1	2	EGFR	4.55391	0.00016949	1.06443	0.01	3.56287
1	1	2	EGR1	0.212426	0.758985	0.01	0.304283	1.15866
1	1	2	ETS1	0.0966749	0.01	0.0943879	0.0820478	0.0893218
1	1	2	FOXM1	0.061548	0.270463	0.0995753	0.01	0.0851485
1	1	2	HIF1A	0.113963	0.687564	0.214062	0.0971859	0.01
1	1	2	IDH1	0.01	3.20181	0.555338	0.996689	0.078948
1	1	2	IDH2	0.419736	0.874016	0.0878525	0.01	0.074987
1	1	2	KLF4	0.560056	0.050656	0.0528923	0.01	0.0217731
1	1	2	L1CAM	0.00462651	0.0217485	0.01	0.072028	0.16272
1	1	2	MDM2	0.01	0.339642	0.618722	0.0548305	0.175905
1	1	2	MGMT	0.00245233	0.0655536	0.0215766	0.01	0.0487951
1	1	2	NANOG	0.0564013	0.0244505	0.0439104	0.0325169	0.0252679
1	1	2	NEFL	0.0235408	0.0162263	0.0637019	0.0225515	0.0227539
1	1	2	NFIB	0.841659	0.01	1.35797	0.317798	1.08069
1	1	2	OLIG2	0.204522	0.545642	0.408343	0.01	0.0559229
1	1	2	PAX2	0.0189503	0.0147636	0.01149	0.0170274	0.0162429
1	1	2	PAX5	0.00456462	0.00121561	0.00268384	4.1744e-05	0.00173269
1	1	2	PAX8	0.214928	0.45148	0.201032	0.285651	0.0379375
1	1	2	PGK1	0.618289	0.137666	0.339971	0.0957245	0.01
1	1	2	PTEN	0.0200391	0.0614572	0.0294877	0.01	0.12667
1	1	2	RUNX2	0.0053548	0.0736025	0.124947	0.01	0.0745149
1	1	2	SALL4	0.0707938	0.01	0.0710674	0.00340873	0.0562417
1	1	2	SMAD3	0.0635136	0.259567	0.177726	0.01	0.01
1	1	2	SOX17	0.011105	0.012242	0.00586222	0.0111768	0.00862121
1	1	2	SOX2	0.370048	0.0839074	0.01	0.01	0.0592074
1	1	2	SOX4	0.01	0.370176	0.5996	0.0816751	0.708316
1	1	2	SOX9	0.490158	0.171916	0.01	0.01	0.417243
1	1	2	SP1	0.01	0.243614	0.164754	0.15249	0.556341
1	1	2	SP3	0.01	1.27708	0.418699	0.74574	0.509264
1	1	2	STAT3	0.01	0.239728	0.862472	0.0569308	1.14187
1	1	2	TERT	0.0427695	0.00800398	0.0245097	0.01	0.0391381
1	1	2	TP53	0.00303999	0.25768	0.01	0.00310983	0.0727926
1	1	2	TWIST1	0.405745	0.01	0.380679	0.208827	0.286839
1	1	2	VDR	0.0254277	0.114344	0.0218328	0.0342958	0.01
1	1	2	YY1	0.396879	0.01	0.384997	0.00288602	0.01
1	1	3	CD44	0.733893	0.01	3.80439	0.462074	2.9197
1	1	3	CHI3L1	1.94275	0.01	2.36868	0.590991	0.248379
1	1	3	CREB1	0.196765	0.222097	0.01	0.0361162	0.110836
1	1	3	E2F1	0.194596	0.132973	0.00865874	0.01	0.0920634
1	1	3	E2F2	0.141773	0.0153028	0.0798783	0.0704678	0.01
1	1	3	EGFR	4.42868	0.01	1.2467	0.105813	3.32891
1	1	3	EGR1	0.155867	1.07792	0.01	0.488989	1.24402
1	1	3	ETS1	0.108329	0.01	0.0801134	0.0879992	0.0737523
1	1	3	FOXM1	0.0583145	0.265274	0.108994	0.01	0.0727219
1	1	3	HIF1A	0.187465	0.499055	0.231359	0.01	0.022543
1	1	3	IDH1	0.01	3.15565	0.599787	0.995024	0.0276934
1	1	3	IDH2	0.372788	0.812689	0.00530161	0.01	0.21923
1	1	3	KLF4	0.579796	0.0397273	0.0378479	0.01	0.00983337
1	1	3	L1CAM	0.00462651	0.0217485	0.01	0.072028	0.16272
1	1	3	MDM2	0.01	0.394048	0.616005	0.0287408	0.136792
1	1	3	MGMT	0.00448655	0.0634711	0.0185744	0.01	0.0449465
1	1	3	NANOG	0.0460902	0.0139613	0.0339713	0.0219219	0.0165945
1	1	3	NEFL	0.0211904	0.0138947	0.0661416	0.0201876	0.0251899
1	1	3	NFIB	0.8655	0.01	1.51523	0.217768	1.23302
1	1	3	OLIG2	0.186324	0.532886	0.417712	0.01	0.0361373
1	1	3	PAX2	0.0153316	0.0183166	0.00780521	0.0134164	0.0126126
1	1	3	PAX5	0.00335052	0.000309182	0.00177781	0.00129087	0.00111704
1	1	3	PAX8	0.214928	0.45148	0.201032	0.285651	0.0379375
1	1	3	PGK1	0.701087	0.01	0.290685	0.14163	0.01
1	1	3	PTEN	0.0140686	0.0486919	0.0419697	0.01	0.105756
1	1	3	RUNX2	0.00291361	0.0715622	0.121099	0.01	0.0693367
1	1	3	SALL4	0.0710032	0.01	0.0656663	0.00214973	0.0475364
1	1	3	SMAD3	0.0533158	0.235991	0.172708	0.01	0.01
1	1	3	SOX17	0.00885501	0.00982839	0.00433783	0.00888898	0.00697288
1	1	3	SOX2	0.36642	0.0232726	0.01	0.01	0.0722284
1	1	3	SOX4	0.01	0.460431	0.694038	0.105356	0.829644
1	1	3	SOX9	0.450706	0.123039	0.01	0.01	0.37218
1	1	3	SP1	0.01	0.200023	0.163811	0.130802	0.543705
1	1	3	SP3	0.01	1.27708	0.418699	0.74574	0.509264
1	1	3	STAT3	0.01	0.105277	0.84543	0.0107839	1.08169
1	1	3	TERT	0.043245	0.00901153	0.0230914	0.01	0.0375062
1	1	3	TP53	0.0013021	0.229342	0.00922875	0.01	0.0648336
1	1	3	TWIST1	0.417835	0.01	0.350425	0.218514	0.252568
1	1	3	VDR	0.0281896	0.111174	0.0229798	0.0318518	0.01
1	1	3	YY1	0.417766	0.000647108	0.362857	0.01	0.01
1	1	4	CD44	0.771077	0.01	3.71172	0.49417	2.80751
1	1	4	CHI3L1	2.03564	0.01	2.21757	0.638902	0.0887698
1	1	4	CREB1	0.188617	0.209677	0.01	0.030906	0.100214
1	1	4	E2F1	0.191143	0.126359	0.00333572	0.01	0.0852224
1	1	4	E2F2	0.144919	0.01	0.0821994	0.0719819	0.00594606
1	1	4	EGFR	4.34743	0.01	1.36237	0.171806	3.19124
1	1	4	EGR1	0.612711	0.617192	0.45105	0.01	1.58862
1	1	4	ETS1	0.115948	0.01	0.0711346	0.0921269	0.0650078
1	1	4	FOXM1	0.0561578	0.261769	0.11473	0.01	0.0657974
1	1	4	HIF1A	0.172774	0.452857	0.18152	0.01	0.0877396
1	1	4	IDH1	0.0312158	3.10377	0.611712	1.01439	0.01
1	1	4	IDH2	0.40271	0.696623	0.01	0.0923265	0.270213
1	1	4	KLF4	0.572294	0.01	0.0499446	0.0316975	0.01
1	1	4	L1CAM	0.00462651	0.0217485	0.01	0.072028	0.16272
1	1	4	MDM2	0.01	0.430885	0.611804	0.0110599	0.116083
1	1	4	MGMT	0.00579899	0.0619684	0.0167164	0.01	0.0428567
1	1	4	NANOG	0.0396185	0.00695653	0.0278907	0.0151385	0.0115689
1	1	4	NEFL	0.019646	0.0122462	0.0677796	0.0185574	0.0267834
1	1	4	NFIB	0.899735	0.01	1.60242	0.15981	1.31158
1	1	4	OLIG2	0.175169	0.524109	0.424086	0.01	0.0234958
1	1	4	PAX2	0.0129	0.0208044	0.00544228	0.0109622	0.010345
1	1	4	PAX5	0.00264659	0.00111834	0.00132965	0.00201334	0.000824187
1	1	4	PAX8	0.214928	0.45148	0.201032	0.285651	0.0379375
1	1	4	PGK1	0.801195	0.01	0.226705	0.107464	0.01
1	1	4	PTEN	0.01	0.0393567	0.0502732	0.010602	0.0928647
1	1	4	RUNX2	0.00138915	0.0700603	0.118741	0.01	0.066428
1	1	4	SALL4	0.0719257	0.01	0.061862	0.00105587	0.0422938
1	1	4	SMAD3	0.0470609	0.221531	0.168211	0.01	0.01
1	1	4	SOX17	0.0074901	0.00836981	0.00338767	0.00752433	0.00598194
1	1	4	SOX2	0.357082	0.01	0.01	0.00246685	0.0642346
1	1	4	SOX4	0.01	0.517865	0.752708	0.117052	0.899832
1	1	4	SOX9	0.424557	0.0895442	0.01	0.01	0.347943
1	1	4	SP1	0.01	0.16809	0.163254	0.115483	0.535422
1	1	4	SP3	0.01	1.27708	0.418699	0.74574	0.509264
1	1	4	STAT3	0.01	0.040715	0.812596	0.00195961	1.02866
1	1	4	TERT	0.0435494	0.00969818	0.0222323	0.01	0.036637
1	1	4	TP53	0.00699971	0.219709	0.00172489	0.01	0.0547321
1	1	4	TWIST1	0.425796	0.01	0.332341	0.224992	0.233331
1	1	4	VDR	0.0298827	0.10915	0.0236318	0.0303572	0.01
1	1	4	YY1	0.42641	0.01	0.350159	0.0137044	0.01
1	1	5	CD44	0.801047	0.01	3.64768	0.517506	2.73539
1	1	5	CHI3L1	2.05343	0.0688031	2.15315	0.620204	0.01
1	1	5	CREB1	0.183066	0.200735	0.01	0.0271832	0.0927086
1	1	5	E2F1	0.200212	0.104924	0.01	0.00408065	0.0864292
1	1	5	E2F2	0.143946	0.01	0.0864703	0.0700682	0.00159346
1	1	5	EGFR	4.29183	0.01	1.4408	0.21718	3.10083
1	1	5	EGR1	0.645857	0.662913	0.505394	0.01	1.64461
1	1	5	ETS1	0.121332	0.01	0.0649417	0.0951633	0.0593187
1	1	5	FOXM1	0.0545973	0.259189	0.118622	0.01	0.061321
1	1	5	HIF1A	0.161875	0.419793	0.146176	0.01	0.131358
1	1	5	IDH1	0.0671729	3.04088	0.602974	1.04936	0.01
1	1	5	IDH2	0.426867	0.608178	0.01	0.154966	0.299502
1	1	5	KLF4	0.574421	0.01	0.0490841	0.0298449	0.01
1	1	5	L1CAM	0.00462651	0.0217485	0.01	0.072028	0.16272
1	1	5	MDM2	0.00050544	0.444416	0.617299	0.01	0.0966995
1	1	5	MGMT	0.00671771	0.060831	0.0154495	0.01	0.0415265
1	1	5	NANOG	0.0351444	0.00190735	0.0237654	0.0103873	0.00826316
1	1	5	NEFL	0.0185421	0.0110163	0.0689589	0.0173599	0.0279132
1	1	5	NFIB	0.93023	0.01	1.65792	0.121973	1.35984
1	1	5	OLIG2	0.167581	0.517677	0.428714	0.01	0.0146849
1	1	5	PAX2	0.0119383	0.0217571	0.00447262	0.01	0.0094077
1	1	5	PAX5	0.00218709	0.00162219	0.00106207	0.00248477	0.000652994
1	1	5	PAX8	0.214928	0.45148	0.201032	0.285651	0.0379375
1	1	5	PGK1	0.86566	0.01	0.182955	0.0828623	0.01
1	1	5	PTEN	0.01	0.0284809	0.0534692	0.0145608	0.0865104
1	1	5	RUNX2	0.000342609	0.0689228	0.117125	0.01	0.0645362
1	1	5	SALL4	0.072853	0.01	0.0591109	0.000169778	0.0388108
1	1	5	SMAD3	0.0428098	0.21168	0.16472	0.01	0.01
1	1	5	SOX17	0.00656354	0.00736145	0.00272917	0.00659452	0.00530985
1	1	5	SOX2	0.355867	0.01	0.0236166	0.01	0.0336531
1	1	5	SOX4	0.108942	0.431424	0.874068	0.01	1.00407
1	1	5	SOX9	0.40586	0.0650264	0.01	0.01	0.332619
1	1	5	SP1	0.01	0.143687	0.162892	0.104084	0.529571
1	1	5	SP3	0.01	1.27708	0.418699	0.74574	0.509264
1	1	5	STAT3	0.0357238	0.01	0.77735	0.00884296	0.982874
1	1	5	TERT	0.043908	0.01	0.0215239	0.0101766	0.0360096
1	1	5	TP53	0.01	0.211631	0.00262656	0.011107	0.0487002
1	1	5	TWIST1	0.43148	0.01	0.320176	0.229653	0.220831
1	1	5	VDR	0.0310369	0.107732	0.0240548	0.0293423	0.01
1	1	5	YY1	0.435307	0.01	0.337643	0.0220247	0.01
1	1	6	CD44	0.825383	0.01	3.60042	0.535364	2.6846
1	1	6	CHI3L1	1.94363	0.267993	2.20398	0.466654	0.01
1	1	6	CREB1	0.179017	0.193981	0.01	0.0243891	0.0871049
1	1	6	E2F1	0.201505	0.0971355	0.01	0.00768143	0.0847911
1	1	6	E2F2	0.143227	0.01	0.0895801	0.0687057	0.00146351
1	1	6	EGFR	4.25105	0.01	1.49776	0.250359	3.03649
1	1	6	EGR1	0.669058	0.696237	0.545189	0.01	1.68318
1	1	6	ETS1	0.125344	0.01	0.0604034	0.0974928	0.0552941
1	1	6	FOXM1	0.0534109	0.257195	0.121444	0.01	0.0581717
1	1	6	HIF1A	0.153437	0.394834	0.119782	0.01	0.162768
1	1	6	IDH1	0.0942956	2.99421	0.597112	1.07538	0.01
1	1	6	IDH2	0.44444	0.541366	0.01	0.201648	0.318995
1	1	6	KLF4	0.576032	0.01	0.048251	0.0283451	0.01
1	1	6	L1CAM	0.00462651	0.0217485	0.01	0.072028	0.16272
1	1	6	MDM2	0.00727129	0.453711	0.621583	0.01	0.0826765
1	1	6	MGMT	0.00739743	0.0599392	0.014529	0.01	0.0405999
1	1	6	NANOG	0.0318567	0.00191802	0.0207763	0.00686247	0.00591579
1	1	6	NEFL	0.0177095	0.0100624	0.06985	0.0164407	0.0287581
1	1	6	NFIB	0.955708	0.01	1.69636	0.0953232	1.39257
1	1	6	OLIG2	0.163894	0.5102	0.430154	0.0122793	0.01
1	1	6	PAX2	0.0119156	0.021697	0.00435701	0.01	0.00927058
1	1	6	PAX5	0.00186354	0.0019666	0.000884175	0.00281675	0.000540687
1	1	6	PAX8	0.214928	0.45148	0.201032	0.285651	0.0379375
1	1	6	PGK1	0.91105	0.01	0.151126	0.0642594	0.01
1	1	6	PTEN	0.01	0.0200175	0.0558754	0.0176697	0.0819058
1	1	6	RUNX2	0.000421894	0.0680349	0.115941	0.01	0.0631985
1	1	6	SALL4	0.0736676	0.01	0.057045	0.00054704	0.0363335
1	1	6	SMAD3	0.0397267	0.20451	0.162015	0.01	0.01
1	1	6	SOX17	0.00589022	0.00661261	0.00224372	0.00591341	0.00482154
1	1	6	SOX2	0.355722	0.01	0.0341278	0.0146618	0.01
1	1	6	SOX4	0.113148	0.455346	0.905425	0.01	1.03788
1	1	6	SOX9	0.391795	0.0462549	0.01	0.01	0.321983
1	1	6	SP1	0.01	0.124431	0.162642	0.0952717	0.525219
1	1	6	SP3	0.01	1.27708	0.418699	0.74574	0.509264
1	1	6	STAT3	0.0571311	0.01	0.748764	0.0165886	0.9477
1	1	6	TERT	0.0443391	0.01	0.0208673	0.0105116	0.0354853
1	1	6	TP53	0.01	0.2026	0.00367923	0.0146301	0.0461494
1	1	6	TWIST1	0.435754	0.01	0.31139	0.233176	0.212005
1	1	6	VDR	0.0318771	0.10668	0.0243522	0.0286063	0.01
1	1	6	YY1	0.441546	0.01	0.32854	0.0279644	0.01
1	1	7	CD44	0.845423	0.01	3.56399	0.549517	2.6467
1	1	7	CHI3L1	1.8586	0.426369	2.24217	0.34627	0.01
1	1	7	CREB1	0.175921	0.188694	0.01	0.0222143	0.0827539
1	1	7	E2F1	0.202177	0.0916666	0.00970457	0.01	0.0834515
1	1	7	E2F2	0.142665	0.01	0.0919499	0.0676812	0.00373349
1	1	7	EGFR	4.21974	0.01	1.54113	0.275708	2.98819
1	1	7	EGR1	0.686273	0.72167	0.575725	0.01	1.71151
1	1	7	ETS1	0.128451	0.01	0.0569309	0.0993375	0.0522862
1	1	7	FOXM1	0.0524769	0.255602	0.123587	0.01	0.0558292
1	1	7	HIF1A	0.146701	0.375278	0.0993054	0.01	0.186535
1	1	7	IDH1	0.115502	2.95815	0.5929	1.09555	0.01
1	1	7	IDH2	0.457798	0.489116	0.01	0.237781	0.332904
1	1	7	KLF4	0.577293	0.01	0.0475184	0.027121	0.01
1	1	7	L1CAM	0.00462651	0.0217485	0.01	0.072028	0.16272
1	1	7	MDM2	0.01	0.45784	0.614918	0.01	0.0883499
1	1	7	MGMT	0.00792097	0.0592209	0.0138293	0.01	0.0399152
1	1	7	NANOG	0.0293352	0.00492176	0.0185082	0.0041389	0.00415996
1	1	7	NEFL	0.0180101	0.01	0.0696547	0.0164805	0.0285649
1	1	7	NFIB	0.976842	0.01	1.72457	0.0755354	1.41625
1	1	7	OLIG2	0.164733	0.499122	0.427163	0.0186399	0.01
1	1	7	PAX2	0.011898	0.0216513	0.00426826	0.01	0.00916688
1	1	7	PAX5	0.00162338	0.00221708	0.000757341	0.0030632	0.000461342
1	1	7	PAX8	0.214928	0.45148	0.201032	0.285651	0.0379375
1	1	7	PGK1	0.944893	0.01	0.126913	0.0496761	0.01
1	1	7	PTEN	0.01	0.0132493	0.0577552	0.0201656	0.0784077
1	1	7	RUNX2	0.00100555	0.0673238	0.115034	0.01	0.0621988
1	1	7	SALL4	0.0743628	0.01	0.0554418	0.00113392	0.0344827
1	1	7	SMAD3	0.0373866	0.199048	0.159878	0.01	0.01
1	1	7	SOX17	0.00537761	0.0060306	0.00187033	0.00539049	0.0044499
1	1	7	SOX2	0.348467	0.01	0.0293826	0.0229279	0.01
1	1	7	SOX4	0.116283	0.474197	0.929144	0.01	1.06306
1	1	7	SOX9	0.380817	0.0314009	0.01	0.01	0.314139
1	1	7	SP1	0.01	0.10885	0.162459	0.0882544	0.521854
1	1	7	SP3	0.01	1.27708	0.418699	0.74574	0.509264
1	1	7	STAT3	0.0847901	0.01	0.715527	0.0355748	0.911751
1	1	7	TERT	0.0446748	0.01	0.0203669	0.0107741	0.0350955
1	1	7	TP53	0.01	0.195583	0.00456353	0.0173484	0.0441689
1	1	7	TWIST1	0.43909	0.01	0.304732	0.235936	0.205419
1	1	7	VDR	0.0325171	0.105867	0.0245729	0.0280475	0.01
1	1	7	YY1	0.446184	0.01	0.321636	0.0324221	0.01
1	1	8	CD44	0.666307	0.01	4.28528	0.323603	3.70786
1	1	8	CHI3L1	1.55027	0.01	3.07936	0.409858	1.30144
1	1	8	CREB1	0.237005	0.271263	0.01	0.0570839	0.156315
1	1	8	E2F1	0.18603	0.204518	0.01	0.0460213	0.127215
1	1	8	E2F2	0.09947	0.072356	0.100836	0.0349437	0.01
1	1	8	EGFR	4.6845	0.181458	0.8335	0.01	4.00511
1	1	8	EGR1	0.227917	0.194359	0.0541519	0.01	0.778293
1	1	8	ETS1	0.0761655	0.01	0.121545	0.0723507	0.130042
1	1	8	FOXM1	0.0674638	0.279867	0.079726	0.01	0.117392
1	1	8	HIF1A	0.01	0.984002	0.187851	0.25554	0.122961
1	1	8	IDH1	0.01	3.32465	0.499091	0.984355	0.197869
1	1	8	IDH2	0.227338	1.27352	0.01	0.337193	0.189148
1	1	8	KLF4	0.516384	0.0676534	0.0807335	0.01	0.0985491
1	1	8	L1CAM	0.00309586	0.00954006	0.01	0.0650016	0.11418
1	1	8	MDM2	0.01	0.241658	0.613369	0.101242	0.285644
1	1	8	MGMT	0.00137161	0.0689912	0.0275886	0.01	0.0598549
1	1	8	NANOG	0.0764246	0.0442127	0.0642198	0.0534415	0.0459287
1	1	8	NEFL	0.0297007	0.023012	0.0572519	0.0293212	0.0155076
1	1	8	NFIB	0.971881	0.01	0.986067	0.532457	0.623358
1	1	8	OLIG2	0.239273	0.565766	0.393821	0.01	0.0916305
1	1	8	PAX2	0.0250095	0.00924954	0.0181621	0.0229355	0.0231873
1	1	8	PAX5	0.0071586	0.00539976	0.00553171	0.00269095	0.00386033
1	1	8	PAX8	0.214928	0.45148	0.201032	0.285651	0.0379375
1	1	8	PGK1	0.468886	0.430965	0.538921	0.01	0.427973
1	1	8	PTEN	0.0242958	0.0851864	0.0150866	0.01	0.161111
1	1	8	RUNX2	0.0080782	0.0761192	0.131943	0.01	0.086168
1	1	8	SALL4	0.0771869	0.01	0.0775274	0.00413777	0.0727105
1	1	8	SMAD3	0.0553751	0.35324	0.154226	0.0462513	0.01
1	1	8	SOX17	0.0177931	0.0196349	0.0111527	0.0184674	0.0146192
1	1	8	SOX2	0.366608	0.262141	0.01	0.0201162	0.0476006
1	1	8	SOX4	0.00233886	0.193816	0.414301	0.01	0.418329
1	1	8	SOX9	0.526607	0.251931	0.01	0.01	0.575513
1	1	8	SP1	0.01	0.306437	0.167139	0.185191	0.578658
1	1	8	SP3	0.01	1.08714	0.254821	0.55907	0.425702
1	1	8	STAT3	0.01	0.451178	0.884329	0.118408	1.28514
1	1	8	TERT	0.0250961	0.0229091	0.0422493	0.00717733	0.059005
1	1	8	TP53	0.00957965	0.28651	0.0274555	0.01	0.113483
1	1	8	TWIST1	0.384418	0.01	0.44742	0.192544	0.374853
1	1	8	VDR	0.0267027	0.112356	0.0252005	0.0316506	0.0151566
1	1	8	YY1	0.335982	0.0502743	0.398148	0.01	0.00894338
1	1	9	CD44	0.68958	0.01	3.95553	0.413545	3.12605
1	1	9	CHI3L1	1.80008	0.01	2.61315	0.521303	0.543391
1	1	9	CREB1	0.210116	0.240582	0.01	0.0439412	0.127179
1	1	9	E2F1	0.200529	0.144196	0.018096	0.01	0.107205
1	1	9	E2F2	0.125648	0.0365119	0.0860292	0.0577405	0.01
1	1	9	EGFR	4.55257	2.28286e-05	1.06547	0.01	3.56301
1	1	9	EGR1	0.212426	0.758985	0.01	0.304283	1.15866
1	1	9	ETS1	0.0961105	0.01	0.0953064	0.0815969	0.0914264
1	1	9	FOXM1	0.061548	0.270463	0.0995753	0.01	0.0851485
1	1	9	HIF1A	0.113963	0.687564	0.214062	0.0971859	0.01
1	1	9	IDH1	0.01	3.20181	0.555338	0.996689	0.078948
1	1	9	IDH2	0.419736	0.874016	0.0878525	0.01	0.074987
1	1	9	KLF4	0.560737	0.0507403	0.0531175	0.01	0.0238458
1	1	9	L1CAM	0.00309586	0.00954006	0.01	0.0650016	0.11418
1	1	9	MDM2	0.01	0.3384	0.618085	0.0555668	0.177595
1	1	9	MGMT	0.00213326	0.0659794	0.0220028	0.01	0.0498703
1	1	9	NANOG	0.0564013	0.0260339	0.0443495	0.0337305	0.0261481
1	1	9	NEFL	0.0255238	0.0194396	0.061318	0.0255309	0.0197845
1	1	9	NFIB	0.841659	0.01	1.35797	0.317798	1.08069
1	1	9	OLIG2	0.20346	0.545349	0.409059	0.01	0.0557336
1	1	9	PAX2	0.0189503	0.0147636	0.01149	0.0170274	0.0162429
1	1	9	PAX5	0.00456462	0.00121561	0.00268384	4.1744e-05	0.00173269
1	1	9	PAX8	0.214928	0.45148	0.201032	0.285651	0.0379375
1	1	9	PGK1	0.6197	0.139823	0.338927	0.0940359	0.01
1	1	9	PTEN	0.0201576	0.0621112	0.0304148	0.01	0.12505
1	1	9	RUNX2	0.00372475	0.073581	0.124245	0.01	0.073816
1	1	9	SALL4	0.0707938	0.01	0.0710674	0.00340873	0.0562417
1	1	9	SMAD3	0.0650363	0.262383	0.178048	0.01	0.01
1	1	9	SOX17	0.0130881	0.0138719	0.00780697	0.0129426	0.0107104
1	1	9	SOX2	0.371471	0.0872939	0.01	0.01	0.0614176
1	1	9	SOX4	0.01	0.370176	0.5996	0.0816751	0.708316
1	1	9	SOX9	0.484313	0.158561	0.01	0.01	0.473953
1	1	9	SP1	0.01	0.243535	0.165294	0.152195	0.557059
1	1	9	SP3	0.01	1.08714	0.254821	0.55907	0.425702
1	1	9	STAT3	0.01	0.239728	0.862472	0.0569308	1.14187
1	1	9	TERT	0.03879	0.00826355	0.0270419	0.00803745	0.0457934
1	1	9	TP53	0.00093687	0.256264	0.01	0.00246148	0.0727509
1	1	9	TWIST1	0.405745	0.01	0.380679	0.208827	0.286839
1	1	9	VDR	0.0254277	0.114344	0.0218328	0.0342958	0.01
1	1	9	YY1	0.385052	0.01	0.379099	0.00566666	0.01
1	1	10	CD44	0.734061	0.01	3.80543	0.461704	2.92007
1	1	10	CHI3L1	1.94275	0.01	2.36868	0.590991	0.248379
1	1	10	CREB1	0.196765	0.222097	0.01	0.0361162	0.110836
1	1	10	E2F1	0.194164	0.133477	0.00889007	0.01	0.0940458
1	1	10	E2F2	0.141017	0.0161624	0.0796212	0.0703717	0.01
1	1	10	EGFR	4.4273	0.01	1.24773	0.105873	3.32913
1	1	10	EGR1	0.155867	1.07792	0.01	0.488989	1.24402
1	1	10	ETS1	0.107594	0.01	0.0812414	0.0874609	0.0760854
1	1	10	FOXM1	0.0583145	0.265274	0.108994	0.01	0.0727219
1	1	10	HIF1A	0.187465	0.499055	0.231359	0.01	0.022543
1	1	10	IDH1	0.01	3.15565	0.599787	0.995024	0.0276934
1	1	10	IDH2	0.372788	0.812689	0.00530161	0.01	0.21923
1	1	10	KLF4	0.580306	0.039906	0.0382032	0.01	0.00748754
1	1	10	L1CAM	0.00309586	0.00954006	0.01	0.0650016	0.11418
1	1	10	MDM2	0.01	0.392649	0.615376	0.0295525	0.138595
1	1	10	MGMT	0.00411161	0.063954	0.019083	0.01	0.0461274
1	1	10	NANOG	0.0460902	0.0155447	0.0344105	0.0231354	0.0174747
1	1	10	NEFL	0.0231734	0.017108	0.0637577	0.023167	0.0222205
1	1	10	NFIB	0.8655	0.01	1.51523	0.217768	1.23302
1	1	10	OLIG2	0.1853	0.532619	0.418409	0.01	0.0359895
1	1	10	PAX2	0.0153316	0.0183166	0.00780521	0.0134164	0.0126126
1	1	10	PAX5	0.00335052	0.000309182	0.00177781	0.00129087	0.00111704
1	1	10	PAX8	0.214928	0.45148	0.201032	0.285651	0.0379375
1	1	10	PGK1	0.685842	0.01	0.292841	0.142925	0.01
1	1	10	PTEN	0.0142371	0.0494528	0.0427922	0.01	0.10431
1	1	10	RUNX2	0.00141783	0.071653	0.120609	0.01	0.0689226
1	1	10	SALL4	0.0710032	0.01	0.0656663	0.00214973	0.0475364
1	1	10	SMAD3	0.0559998	0.24109	0.173358	0.01	0.01
1	1	10	SOX17	0.010838	0.0114583	0.00628258	0.0106548	0.00906209
1	1	10	SOX2	0.36882	0.0300191	0.01	0.01	0.0755849
1	1	10	SOX4	0.01	0.460431	0.694038	0.105356	0.829644
1	1	10	SOX9	0.448899	0.114177	0.01	0.01	0.438783
1	1	10	SP1	0.01	0.200056	0.164352	0.130563	0.544456
1	1	10	SP3	0.01	1.08714	0.254821	0.55907	0.425702
1	1	10	STAT3	0.01	0.105277	0.84543	0.0107839	1.08169
1	1	10	TERT	0.0407741	0.00687173	0.0244592	0.01	0.0435882
1	1	10	TP53	0.000360882	0.228776	0.0088048	0.01	0.0645114
1	1	10	TWIST1	0.417835	0.01	0.350425	0.218514	0.252568
1	1	10	VDR	0.0281896	0.111174	0.0229798	0.0318518	0.01
1	1	10	YY1	0.404178	0.00581454	0.353476	0.01	0.01
1	1	11	CD44	0.771229	0.01	3.71281	0.493787	2.80793
1	1	11	CHI3L1	2.03564	0.01	2.21757	0.638902	0.0887698
1	1	11	CREB1	0.188617	0.209677	0.01	0.030906	0.100214
1	1	11	E2F1	0.190748	0.126932	0.00362283	0.01	0.0872766
1	1	11	E2F2	0.144927	0.01	0.0812284	0.0726396	0.00646179
1	1	11	EGFR	4.34612	0.01	1.36331	0.171819	3.19156
1	1	11	EGR1	0.612711	0.617192	0.45105	0.01	1.58862
1	1	11	ETS1	0.115101	0.01	0.0723944	0.091528	0.0674693
1	1	11	FOXM1	0.0561578	0.261769	0.11473	0.01	0.0657974
1	1	11	HIF1A	0.172774	0.452857	0.18152	0.01	0.0877396
1	1	11	IDH1	0.0312158	3.10377	0.611712	1.01439	0.01
1	1	11	IDH2	0.40271	0.696623	0.01	0.0923265	0.270213
1	1	11	KLF4	0.574651	0.01	0.0485403	0.0312548	0.01
1	1	11	L1CAM	0.00309586	0.00954006	0.01	0.0650016	0.11418
1	1	11	MDM2	0.01	0.429379	0.611188	0.0119228	0.117946
1	1	11	MGMT	0.005388	0.0624927	0.017276	0.01	0.044095
1	1	11	NANOG	0.0396185	0.00853993	0.0283299	0.0163521	0.0124491
1	1	11	NEFL	0.021629	0.0154595	0.0653956	0.0215369	0.023814
1	1	11	NFIB	0.899735	0.01	1.60242	0.15981	1.31158
1	1	11	OLIG2	0.174168	0.52386	0.42477	0.01	0.0233746
1	1	11	PAX2	0.0129	0.0208044	0.00544228	0.0109622	0.010345
1	1	11	PAX5	0.00264659	0.00111834	0.00132965	0.00201334	0.000824187
1	1	11	PAX8	0.214928	0.45148	0.201032	0.285651	0.0379375
1	1	11	PGK1	0.772028	0.01	0.231663	0.11037	0.01
1	1	11	PTEN	0.01	0.0404557	0.0512154	0.0103692	0.0913569
1	1	11	RUNX2	2.2784e-05	0.0702337	0.118381	0.01	0.0661738
1	1	11	SALL4	0.0719257	0.01	0.061862	0.00105587	0.0422938
1	1	11	SMAD3	0.0504432	0.228044	0.169131	0.01	0.01
1	1	11	SOX17	0.00947314	0.00999973	0.00533242	0.00929019	0.00807115
1	1	11	SOX2	0.363839	0.01	0.01	0.00317639	0.0727439
1	1	11	SOX4	0.01	0.517865	0.752708	0.117052	0.899832
1	1	11	SOX9	0.430456	0.102095	0.397295	0.01	0.01
1	1	11	SP1	0.01	0.168203	0.163797	0.115282	0.536193
1	1	11	SP3	0.01	1.08714	0.254821	0.55907	0.425702
1	1	11	STAT3	0.01	0.040715	0.812596	0.00195961	1.02866
1	1	11	TERT	0.0409996	0.00738042	0.0238228	0.01	0.0429442
1	1	11	TP53	0.00527327	0.21925	0.00138451	0.01	0.0545224
1	1	11	TWIST1	0.425796	0.01	0.332341	0.224992	0.233331
1	1	11	VDR	0.0298827	0.10915	0.0236318	0.0303572	0.01
1	1	11	YY1	0.409078	0.00825663	0.342553	0.01	0.01
1	1	12	CD44	0.801187	0.01	3.64879	0.517114	2.73584
1	1	12	CHI3L1	2.05343	0.0688031	2.15315	0.620204	0.01
1	1	12	CREB1	0.183066	0.200735	0.01	0.0271832	0.0927086
1	1	12	E2F1	0.199481	0.106084	0.01	0.00363158	0.0883545
1	1	12	E2F2	0.143965	0.01	0.0854483	0.0707488	0.00216127
1	1	12	EGFR	4.29056	0.01	1.44168	0.217159	3.10122
1	1	12	EGR1	0.645857	0.662913	0.505394	0.01	1.64461
1	1	12	ETS1	0.120406	0.01	0.0662924	0.0945199	0.0618637
1	1	12	FOXM1	0.0545973	0.259189	0.118622	0.01	0.061321
1	1	12	HIF1A	0.161875	0.419793	0.146176	0.01	0.131358
1	1	12	IDH1	0.0671729	3.04088	0.602974	1.04936	0.01
1	1	12	IDH2	0.426867	0.608178	0.01	0.154966	0.299502
1	1	12	KLF4	0.579433	0.01	0.046094	0.0289155	0.01
1	1	12	L1CAM	0.00309586	0.00954006	0.01	0.0650016	0.11418
1	1	12	MDM2	0.0012293	0.443846	0.615965	0.01	0.0990931
1	1	12	MGMT	0.00628147	0.0613865	0.016044	0.01	0.0428014
1	1	12	NANOG	0.0351444	0.00349075	0.0242046	0.0116009	0.00914339
1	1	12	NEFL	0.0205252	0.0142296	0.066575	0.0203393	0.0249437
1	1	12	NFIB	0.93023	0.01	1.65792	0.121973	1.35984
1	1	12	OLIG2	0.166597	0.517442	0.429388	0.01	0.0145822
1	1	12	PAX2	0.0119383	0.0217571	0.00447262	0.01	0.0094077
1	1	12	PAX5	0.00218709	0.00162219	0.00106207	0.00248477	0.000652994
1	1	12	PAX8	0.214928	0.45148	0.201032	0.285651	0.0379375
1	1	12	PGK1	0.827194	0.01	0.190193	0.0870824	0.01
1	1	12	PTEN	0.01	0.0296752	0.0543835	0.0142933	0.0850581
1	1	12	RUNX2	0.00101176	0.0691587	0.116854	0.01	0.0643861
1	1	12	SALL4	0.072853	0.01	0.0591109	0.000169778	0.0388108
1	1	12	SMAD3	0.0466629	0.219162	0.165855	0.01	0.01
1	1	12	SOX17	0.00854658	0.00899137	0.00467392	0.00836038	0.00739906
1	1	12	SOX2	0.356287	0.01	0.01	0.00831635	0.0635387
1	1	12	SOX4	0.108942	0.431424	0.874068	0.01	1.00407
1	1	12	SOX9	0.411978	0.0772693	0.385444	0.01	0.01
1	1	12	SP1	0.01	0.143862	0.163437	0.103912	0.530358
1	1	12	SP3	0.01	1.08714	0.254821	0.55907	0.425702
1	1	12	STAT3	0.0357238	0.01	0.77735	0.00884296	0.982874
1	1	12	TERT	0.0411596	0.00775333	0.0233914	0.01	0.0425365
1	1	12	TP53	0.00913243	0.212466	0.00382856	0.01	0.0477985
1	1	12	TWIST1	0.43148	0.01	0.320176	0.229653	0.220831
1	1	12	VDR	0.0310369	0.107732	0.0240548	0.0293423	0.01
1	1	12	YY1	0.415792	0.01	0.330987	0.0163023	0.01
1	1	13	CD44	0.825513	0.01	3.60155	0.534965	2.68508
1	1	13	CHI3L1	1.94363	0.267993	2.20398	0.466654	0.01
1	1	13	CREB1	0.179017	0.193981	0.01	0.0243891	0.0871049
1	1	13	E2F1	0.200759	0.0983838	0.01	0.00719151	0.086735
1	1	13	E2F2	0.143255	0.01	0.0885209	0.0694026	0.000859129
1	1	13	EGFR	4.24981	0.01	1.49861	0.250314	3.03692
1	1	13	EGR1	0.669058	0.696237	0.545189	0.01	1.68318
1	1	13	ETS1	0.124359	0.01	0.0618207	0.0968152	0.0578981
1	1	13	FOXM1	0.0534109	0.257195	0.121444	0.01	0.0581717
1	1	13	HIF1A	0.153437	0.394834	0.119782	0.01	0.162768
1	1	13	IDH1	0.0942956	2.99421	0.597112	1.07538	0.01
1	1	13	IDH2	0.44444	0.541366	0.01	0.201648	0.318995
1	1	13	KLF4	0.582825	0.01	0.0441973	0.0270991	0.01
1	1	13	L1CAM	0.00309586	0.00954006	0.01	0.0650016	0.11418
1	1	13	MDM2	0.00652929	0.45312	0.620239	0.01	0.0851028
1	1	13	MGMT	0.00694252	0.0605192	0.0151488	0.01	0.0419002
1	1	13	NANOG	0.0318567	0.000334615	0.0212155	0.00807604	0.00679602
1	1	13	NEFL	0.0196925	0.0132757	0.0674661	0.0194201	0.0257887
1	1	13	NFIB	0.955708	0.01	1.69636	0.0953232	1.39257
1	1	13	OLIG2	0.16301	0.50985	0.430719	0.0123908	0.01
1	1	13	PAX2	0.0119156	0.021697	0.00435701	0.01	0.00927058
1	1	13	PAX5	0.00186354	0.0019666	0.000884175	0.00281675	0.000540687
1	1	13	PAX8	0.214928	0.45148	0.201032	0.285651	0.0379375
1	1	13	PGK1	0.86591	0.01	0.160187	0.0695438	0.01
1	1	13	PTEN	0.01	0.0212858	0.0567686	0.0173751	0.0804938
1	1	13	RUNX2	0.00173421	0.0683197	0.115735	0.01	0.0631219
1	1	13	SALL4	0.0736676	0.01	0.057045	0.00054704	0.0363335
1	1	13	SMAD3	0.0589737	0.183942	0.176797	0.01	0.01
1	1	13	SOX17	0.00787326	0.00824252	0.00418847	0.00767927	0.00691075
1	1	13	SOX2	0.360025	0.01	0.024798	0.01	0.0355502
1	1	13	SOX4	0.113148	0.455346	0.905425	0.01	1.03788
1	1	13	SOX9	0.39826	0.058546	0.377411	0.01	0.01
1	1	13	SP1	0.01	0.124655	0.163187	0.0951222	0.526016
1	1	13	SP3	0.01	1.08714	0.254821	0.55907	0.425702
1	1	13	STAT3	0.0571311	0.01	0.748764	0.0165886	0.9477
1	1	13	TERT	0.0412798	0.00803993	0.0230783	0.01	0.0422529
1	1	13	TP53	0.01	0.20473	0.00575165	0.0124104	0.0445446
1	1	13	TWIST1	0.435754	0.01	0.31139	0.233176	0.212005
1	1	13	VDR	0.0318771	0.10668	0.0243522	0.0286063	0.01
1	1	13	YY1	0.421106	0.01	0.322002	0.0218121	0.01
1	1	14	CD44	0.845546	0.01	3.56513	0.549111	2.64719
1	1	14	CHI3L1	1.8586	0.426369	2.24217	0.34627	0.01
1	1	14	CREB1	0.175921	0.188694	0.01	0.0222143	0.0827539
1	1	14	E2F1	0.20175	0.0924736	0.01	0.00989646	0.0855634
1	1	14	E2F2	0.142699	0.01	0.0908623	0.0683903	0.00310194
1	1	14	EGFR	4.21852	0.01	1.54194	0.275644	2.98866
1	1	14	EGR1	0.686273	0.72167	0.575725	0.01	1.71151
1	1	14	ETS1	0.127421	0.01	0.0583991	0.0986328	0.0549343
1	1	14	FOXM1	0.0524769	0.255602	0.123587	0.01	0.0558292
1	1	14	HIF1A	0.146701	0.375278	0.0993054	0.01	0.186535
1	1	14	IDH1	0.115502	2.95815	0.5929	1.09555	0.01
1	1	14	IDH2	0.457798	0.489116	0.01	0.237781	0.332904
1	1	14	KLF4	0.585365	0.01	0.0427012	0.0256536	0.01
1	1	14	L1CAM	0.00309586	0.00954006	0.01	0.0650016	0.11418
1	1	14	MDM2	0.01	0.458146	0.617473	0.01	0.0847804
1	1	14	MGMT	0.00745169	0.0598206	0.0144683	0.01	0.0412343
1	1	14	NANOG	0.0293352	0.00333836	0.0189474	0.00535247	0.00504019
1	1	14	NEFL	0.0190402	0.0125138	0.0681638	0.0186913	0.0264455
1	1	14	NFIB	0.976842	0.01	1.72457	0.0755354	1.41625
1	1	14	OLIG2	0.163848	0.498793	0.427734	0.0187393	0.01
1	1	14	PAX2	0.011898	0.0216513	0.00426826	0.01	0.00916688
1	1	14	PAX5	0.00162338	0.00221708	0.000757341	0.0030632	0.000461342
1	1	14	PAX8	0.214928	0.45148	0.201032	0.285651	0.0379375
1	1	14	PGK1	0.89472	0.01	0.137448	0.0558324	0.01
1	1	14	PTEN	0.01	0.0145768	0.058632	0.0198492	0.0770264
1	1	14	RUNX2	0.00228577	0.0676476	0.114877	0.01	0.0621773
1	1	14	SALL4	0.0743628	0.01	0.0554418	0.00113392	0.0344827
1	1	14	SMAD3	0.0567988	0.1788	0.174709	0.01	0.01
1	1	14	SOX17	0.00736065	0.00766052	0.00381509	0.00715635	0.00653912
1	1	14	SOX2	0.36443	0.01	0.0383287	0.01	0.0108667
1	1	14	SOX4	0.116283	0.474197	0.929144	0.01	1.06306
1	1	14	SOX9	0.387652	0.0438845	0.371587	0.01	0.01
1	1	14	SP1	0.01	0.109113	0.163005	0.0881226	0.52266
1	1	14	SP3	0.01	1.08714	0.254821	0.55907	0.425702
1	1	14	STAT3	0.0847901	0.01	0.715527	0.0355748	0.911751
1	1	14	TERT	0.0413738	0.00826772	0.02284	0.01	0.0420433
1	1	14	TP53	0.01	0.197809	0.00662382	0.0150915	0.0425912
1	1	14	TWIST1	0.43909	0.01	0.304732	0.235936	0.205419
1	1	14	VDR	0.0325171	0.105867	0.0245729	0.0280475	0.01
1	1	14	YY1	0.425074	0.01	0.315216	0.0259472	0.01
1	1	15	CD44	0.666915	0.01	4.28538	0.323635	3.70744
1	1	15	CHI3L1	1.55027	0.01	3.07936	0.409858	1.30144
1	1	15	CREB1	0.237005	0.271263	0.01	0.0570839	0.156315
1	1	15	E2F1	0.185861	0.204605	0.01	0.0460763	0.127702
1	1	15	E2F2	0.0995135	0.0716825	0.100299	0.0355881	0.01
1	1	15	EGFR	4.68412	0.18119	0.833872	0.01	4.00494
1	1	15	EGR1	0.227917	0.194359	0.0541519	0.01	0.778293
1	1	15	ETS1	0.0759428	0.01	0.121717	0.0722608	0.130616
1	1	15	FOXM1	0.0674638	0.279867	0.079726	0.01	0.117392
1	1	15	HIF1A	0.01	0.984002	0.187851	0.25554	0.122961
1	1	15	IDH1	0.01	3.32465	0.499091	0.984355	0.197869
1	1	15	IDH2	0.227338	1.27352	0.01	0.337193	0.189148
1	1	15	KLF4	0.516391	0.0676037	0.0806251	0.01	0.0988623
1	1	15	L1CAM	0.00250994	0.00335269	0.01	0.0620087	0.102542
1	1	15	MDM2	0.01	0.241077	0.61331	0.101638	0.286101
1	1	15	MGMT	0.00141181	0.0690569	0.0276671	0.01	0.0600983
1	1	15	NANOG	0.0764246	0.0446151	0.0643127	0.0537296	0.0461268
1	1	15	NEFL	0.0309315	0.0245385	0.055937	0.0307812	0.0140585
1	1	15	NFIB	0.971881	0.01	0.986067	0.532457	0.623358
1	1	15	OLIG2	0.239003	0.56566	0.39401	0.01	0.0915567
1	1	15	PAX2	0.0250095	0.00924954	0.0181621	0.0229355	0.0231873
1	1	15	PAX5	0.0071586	0.00539976	0.00553171	0.00269095	0.00386033
1	1	15	PAX8	0.214928	0.45148	0.201032	0.285651	0.0379375
1	1	15	PGK1	0.468752	0.431007	0.53898	0.01	0.4282
1	1	15	PTEN	0.0240718	0.0851512	0.015618	0.01	0.159996
1	1	15	RUNX2	0.00747041	0.07568	0.131457	0.01	0.0853467
1	1	15	SALL4	0.0771869	0.01	0.0775274	0.00413777	0.0727105
1	1	15	SMAD3	0.054983	0.353988	0.153827	0.0467798	0.01
1	1	15	SOX17	0.0190239	0.0207591	0.0123747	0.0196392	0.0158701
1	1	15	SOX2	0.366358	0.262876	0.01	0.0205827	0.047847
1	1	15	SOX4	0.00233886	0.193816	0.414301	0.01	0.418329
1	1	15	SOX9	0.543	0.226907	0.01	0.01	0.59581
1	1	15	SP1	0.01	0.306477	0.167131	0.185212	0.578616
1	1	15	SP3	0.223455	0.846	0.01	0.311272	0.625784
1	1	15	STAT3	0.01	0.451178	0.884329	0.118408	1.28514
1	1	15	TERT	0.0193134	0.0287961	0.0472632	0.013031	0.0641881
1	1	15	TP53	0.01	0.286503	0.026058	0.0103295	0.111825
1	1	15	TWIST1	0.384418	0.01	0.44742	0.192544	0.374853
1	1	15	VDR	0.0267027	0.112356	0.0252005	0.0316506	0.0151566
1	1	15	YY1	0.335692	0.050375	0.398279	0.01	0.00953759
1	1	16	CD44	0.690183	0.01	3.9557	0.413558	3.12576
1	1	16	CHI3L1	1.80008	0.01	2.61315	0.521303	0.543391
1	1	16	CREB1	0.210116	0.240582	0.01	0.0439412	0.127179
1	1	16	E2F1	0.200491	0.144326	0.0182467	0.01	0.107916
1	1	16	E2F2	0.125577	0.0359952	0.0855572	0.0582852	0.01
1	1	16	EGFR	4.55222	0.00018038	1.06577	0.01	3.56298
1	1	16	EGR1	0.212426	0.758985	0.01	0.304283	1.15866
1	1	16	ETS1	0.0957113	0.01	0.0957106	0.0814253	0.0923425
1	1	16	FOXM1	0.061548	0.270463	0.0995753	0.01	0.0851485
1	1	16	HIF1A	0.113963	0.687564	0.214062	0.0971859	0.01
1	1	16	IDH1	0.01	3.20181	0.555338	0.996689	0.078948
1	1	16	IDH2	0.419736	0.874016	0.0878525	0.01	0.074987
1	1	16	KLF4	0.560556	0.0507623	0.0531262	0.01	0.0244757
1	1	16	L1CAM	0.00250994	0.00335269	0.01	0.0620087	0.102542
1	1	16	MDM2	0.01	0.337638	0.618017	0.0560491	0.178256
1	1	16	MGMT	0.00203834	0.066092	0.0221685	0.01	0.0502696
1	1	16	NANOG	0.0564013	0.0264362	0.0444424	0.0340186	0.0263462
1	1	16	NEFL	0.0267546	0.0209661	0.0600031	0.0269908	0.0183354
1	1	16	NFIB	0.841659	0.01	1.35797	0.317798	1.08069
1	1	16	OLIG2	0.203208	0.545253	0.409241	0.01	0.0556778
1	1	16	PAX2	0.0189503	0.0147636	0.01149	0.0170274	0.0162429
1	1	16	PAX5	0.00456462	0.00121561	0.00268384	4.1744e-05	0.00173269
1	1	16	PAX8	0.214928	0.45148	0.201032	0.285651	0.0379375
1	1	16	PGK1	0.619981	0.14056	0.338564	0.0934544	0.01
1	1	16	PTEN	0.0199473	0.0621523	0.0308954	0.01	0.124053
1	1	16	RUNX2	0.00322538	0.073205	0.123951	0.01	0.0733023
1	1	16	SALL4	0.0707938	0.01	0.0710674	0.00340873	0.0562417
1	1	16	SMAD3	0.0659405	0.264206	0.177528	0.01	0.01
1	1	16	SOX17	0.0143189	0.014996	0.00902901	0.0141145	0.0119614
1	1	16	SOX2	0.372722	0.0890516	0.01	0.01	0.0615624
1	1	16	SOX4	0.01	0.370176	0.5996	0.0816751	0.708316
1	1	16	SOX9	0.498912	0.190571	0.464064	0.01	0.01
1	1	16	SP1	0.01	0.243673	0.165289	0.152268	0.557051
1	1	16	SP3	0.223455	0.846	0.01	0.311272	0.625784
1	1	16	STAT3	0.01	0.239728	0.862472	0.0569308	1.14187
1	1	16	TERT	0.0330074	0.0141506	0.0320557	0.00218383	0.0509765
1	1	16	TP53	0.000804913	0.254837	0.01	0.00133166	0.0724371
1	1	16	TWIST1	0.405745	0.01	0.380679	0.208827	0.286839
1	1	16	VDR	0.0254277	0.114344	0.0218328	0.0342958	0.01
1	1	16	YY1	0.377462	0.01	0.374094	0.006986	0.01
1	1	17	CD44	0.734654	0.01	3.80564	0.461706	2.91982
1	1	17	CHI3L1	1.94275	0.01	2.36868	0.590991	0.248379
1	1	17	CREB1	0.196765	0.222097	0.01	0.0361162	0.110836
1	1	17	E2F1	0.194156	0.133658	0.00908406	0.01	0.0948182
1	1	17	E2F2	0.140878	0.0157347	0.0791773	0.0708611	0.01
1	1	17	EGFR	4.42683	0.01	1.24813	0.106026	3.32904
1	1	17	EGR1	0.155867	1.07792	0.01	0.488989	1.24402
1	1	17	ETS1	0.107093	0.01	0.08177	0.0872375	0.0771371
1	1	17	FOXM1	0.0583145	0.265274	0.108994	0.01	0.0727219
1	1	17	HIF1A	0.187465	0.499055	0.231359	0.01	0.022543
1	1	17	IDH1	0.01	3.15565	0.599787	0.995024	0.0276934
1	1	17	IDH2	0.372788	0.812689	0.00530161	0.01	0.21923
1	1	17	KLF4	0.580042	0.039974	0.0382751	0.01	0.00672479
1	1	17	L1CAM	0.00250994	0.00335269	0.01	0.0620087	0.102542
1	1	17	MDM2	0.01	0.391784	0.615314	0.0300838	0.139329
1	1	17	MGMT	0.0039858	0.0640983	0.0192943	0.01	0.0465851
1	1	17	NANOG	0.0460902	0.0159471	0.0345033	0.0234235	0.0176728
1	1	17	NEFL	0.0244042	0.0186346	0.0624428	0.024627	0.0207715
1	1	17	NFIB	0.8655	0.01	1.51523	0.217768	1.23302
1	1	17	OLIG2	0.185057	0.532529	0.418586	0.01	0.0359436
1	1	17	PAX2	0.0153316	0.0183166	0.00780521	0.0134164	0.0126126
1	1	17	PAX5	0.00335052	0.000309182	0.00177781	0.00129087	0.00111704
1	1	17	PAX8	0.214928	0.45148	0.201032	0.285651	0.0379375
1	1	17	PGK1	0.673795	0.01	0.293348	0.143148	0.01
1	1	17	PTEN	0.0140464	0.0495359	0.0432318	0.01	0.103383
1	1	17	RUNX2	0.000975899	0.071325	0.120405	0.01	0.0685308
1	1	17	SALL4	0.0710032	0.01	0.0656663	0.00214973	0.0475364
1	1	17	SMAD3	0.0576078	0.244399	0.172652	0.01	0.01
1	1	17	SOX17	0.0120688	0.0125824	0.00750462	0.0118267	0.010313
1	1	17	SOX2	0.370894	0.0337263	0.01	0.01	0.0756105
1	1	17	SOX4	0.01	0.460431	0.694038	0.105356	0.829644
1	1	17	SOX9	0.459519	0.139948	0.432247	0.01	0.01
1	1	17	SP1	0.01	0.200261	0.164349	0.130669	0.544467
1	1	17	SP3	0.223455	0.846	0.01	0.311272	0.625784
1	1	17	STAT3	0.01	0.105277	0.84543	0.0107839	1.08169
1	1	17	TERT	0.0395705	0.00654539	0.0253019	0.00972818	0.0461514
1	1	17	TP53	0.00120516	0.228626	0.00789573	0.01	0.0634605
1	1	17	TWIST1	0.417835	0.01	0.350425	0.218514	0.252568
1	1	17	VDR	0.0281896	0.111174	0.0229798	0.0318518	0.01
1	1	17	YY1	0.395148	0.00840526	0.346305	0.01	0.01
1	1	18	CD44	0.771815	0.01	3.71303	0.493782	2.80771
1	1	18	CHI3L1	2.03564	0.01	2.21757	0.638902	0.0887698
1	1	18	CREB1	0.188617	0.209677	0.01	0.030906	0.100214
1	1	18	E2F1	0.190756	0.127143	0.00384158	0.01	0.0880807
1	1	18	E2F2	0.144426	0.01	0.0810628	0.0727898	0.00628789
1	1	18	EGFR	4.34567	0.01	1.36367	0.171948	3.19152
1	1	18	EGR1	0.612711	0.617192	0.45105	0.01	1.58862
1	1	18	ETS1	0.114534	0.01	0.0730013	0.0912686	0.0685973
1	1	18	FOXM1	0.0561578	0.261769	0.11473	0.01	0.0657974
1	1	18	HIF1A	0.172774	0.452857	0.18152	0.01	0.0877396
1	1	18	IDH1	0.0312158	3.10377	0.611712	1.01439	0.01
1	1	18	IDH2	0.40271	0.696623	0.01	0.0923265	0.270213
1	1	18	KLF4	0.574684	0.01	0.0481837	0.0311683	0.01
1	1	18	L1CAM	0.00250994	0.00335269	0.01	0.0620087	0.102542
1	1	18	MDM2	0.01	0.428445	0.611133	0.0124873	0.118719
1	1	18	MGMT	0.00524226	0.0626597	0.0175156	0.01	0.0445845
1	1	18	NANOG	0.0396185	0.00894231	0.0284228	0.0166402	0.0126472
1	1	18	NEFL	0.0228598	0.016986	0.0640808	0.0229968	0.0223649
1	1	18	NFIB	0.899735	0.01	1.60242	0.15981	1.31158
1	1	18	OLIG2	0.173931	0.523775	0.424943	0.01	0.023335
1	1	18	PAX2	0.0129	0.0208044	0.00544228	0.0109622	0.010345
1	1	18	PAX5	0.00264659	0.00111834	0.00132965	0.00201334	0.000824187
1	1	18	PAX8	0.214928	0.45148	0.201032	0.285651	0.0379375
1	1	18	PGK1	0.749524	0.01	0.233196	0.111102	0.01
1	1	18	PTEN	0.01	0.0403419	0.0514621	0.0105666	0.0906212
1	1	18	RUNX2	0.000428839	0.0699411	0.118233	0.01	0.0658505
1	1	18	SALL4	0.0719257	0.01	0.061862	0.00105587	0.0422938
1	1	18	SMAD3	0.0524792	0.232276	0.16841	0.01	0.01
1	1	18	SOX17	0.0107039	0.0111239	0.00655445	0.010462	0.00932211
1	1	18	SOX2	0.368386	0.01	0.01	0.00621713	0.0749611
1	1	18	SOX4	0.01	0.517865	0.752708	0.117052	0.899832
1	1	18	SOX9	0.434771	0.107279	0.416703	0.01	0.01
1	1	18	SP1	0.01	0.168458	0.163794	0.115412	0.536217
1	1	18	SP3	0.223455	0.846	0.01	0.311272	0.625784
1	1	18	STAT3	0.01	0.040715	0.812596	0.00195961	1.02866
1	1	18	TERT	0.0399772	0.00665727	0.0245803	0.01	0.0454991
1	1	18	TP53	0.00439888	0.219151	0.000515116	0.01	0.0535249
1	1	18	TWIST1	0.425796	0.01	0.332341	0.224992	0.233331
1	1	18	VDR	0.0298827	0.10915	0.0236318	0.0303572	0.01
1	1	18	YY1	0.399081	0.00504031	0.335022	0.01	0.01
1	1	19	CD44	0.801766	0.01	3.64903	0.517104	2.73563
1	1	19	CHI3L1	2.05343	0.0688031	2.15315	0.620204	0.01
1	1	19	CREB1	0.183066	0.200735	0.01	0.0271832	0.0927086
1	1	19	E2F1	0.199239	0.106708	0.01	0.00330554	0.0890527
1	1	19	E2F2	0.143471	0.01	0.0852556	0.0709111	0.00201487
1	1	19	EGFR	4.29013	0.01	1.44202	0.217272	3.10121
1	1	19	EGR1	0.645857	0.662913	0.505394	0.01	1.64461
1	1	19	ETS1	0.119792	0.01	0.0669533	0.094234	0.0630412
1	1	19	FOXM1	0.0545973	0.259189	0.118622	0.01	0.061321
1	1	19	HIF1A	0.161875	0.419793	0.146176	0.01	0.131358
1	1	19	IDH1	0.0671729	3.04088	0.602974	1.04936	0.01
1	1	19	IDH2	0.426867	0.608178	0.01	0.154966	0.299502
1	1	19	KLF4	0.579481	0.01	0.0453469	0.0287428	0.01
1	1	19	L1CAM	0.00250994	0.00335269	0.01	0.0620087	0.102542
1	1	19	MDM2	0.00170266	0.443525	0.615441	0.01	0.100214
1	1	19	MGMT	0.00612178	0.0615708	0.0163028	0.01	0.0433111
1	1	19	NANOG	0.0351444	0.00389313	0.0242975	0.011889	0.00934149
1	1	19	NEFL	0.0217559	0.0157561	0.0652601	0.0217992	0.0234947
1	1	19	NFIB	0.93023	0.01	1.65792	0.121973	1.35984
1	1	19	OLIG2	0.166363	0.51736	0.429559	0.01	0.0145469
1	1	19	PAX2	0.0119383	0.0217571	0.00447262	0.01	0.0094077
1	1	19	PAX5	0.00218709	0.00162219	0.00106207	0.00248477	0.000652994
1	1	19	PAX8	0.214928	0.45148	0.201032	0.285651	0.0379375
1	1	19	PGK1	0.79794	0.01	0.192672	0.0883119	0.01
1	1	19	PTEN	0.01	0.0295935	0.0546208	0.014479	0.0843413
1	1	19	RUNX2	0.00139319	0.0688929	0.116743	0.01	0.0641073
1	1	19	SALL4	0.072853	0.01	0.0591109	0.000169778	0.0388108
1	1	19	SMAD3	0.0639784	0.195166	0.178807	0.01	0.01
1	1	19	SOX17	0.00977736	0.0101155	0.00589596	0.0095322	0.00865001
1	1	19	SOX2	0.361778	0.01	0.01	0.00452484	0.0663186
1	1	19	SOX4	0.108942	0.431424	0.874068	0.01	1.00407
1	1	19	SOX9	0.4176	0.0841442	0.407452	0.01	0.01
1	1	19	SP1	0.01	0.144154	0.163435	0.10406	0.530391
1	1	19	SP3	0.223455	0.846	0.01	0.311272	0.625784
1	1	19	STAT3	0.0357238	0.01	0.77735	0.00884296	0.982874
1	1	19	TERT	0.0401075	0.00696109	0.0242288	0.01	0.045167
1	1	19	TP53	0.0082374	0.212403	0.00467008	0.01	0.0468369
1	1	19	TWIST1	0.43148	0.01	0.320176	0.229653	0.220831
1	1	19	VDR	0.0310369	0.107732	0.0240548	0.0293423	0.01
1	1	19	YY1	0.403504	0.01	0.325066	0.0133597	0.01
1	1	20	CD44	0.826086	0.01	3.6018	0.534951	2.68488
1	1	20	CHI3L1	1.94363	0.267993	2.20398	0.466654	0.01
1	1	20	CREB1	0.179017	0.193981	0.01	0.0243891	0.0871049
1	1	20	E2F1	0.20051	0.0990506	0.01	0.00684604	0.087442
1	1	20	E2F2	0.142765	0.01	0.0883086	0.0695736	0.000986205
1	1	20	EGFR	4.2494	0.01	1.49892	0.250415	3.03694
1	1	20	EGR1	0.669058	0.696237	0.545189	0.01	1.68318
1	1	20	ETS1	0.12371	0.01	0.0625211	0.096509	0.0591107
1	1	20	FOXM1	0.0534109	0.257195	0.121444	0.01	0.0581717
1	1	20	HIF1A	0.153437	0.394834	0.119782	0.01	0.162768
1	1	20	IDH1	0.0942956	2.99421	0.597112	1.07538	0.01
1	1	20	IDH2	0.44444	0.541366	0.01	0.201648	0.318995
1	1	20	KLF4	0.582867	0.01	0.0431965	0.0268768	0.01
1	1	20	L1CAM	0.00250994	0.00335269	0.01	0.0620087	0.102542
1	1	20	MDM2	0.00604416	0.452784	0.619709	0.01	0.0862445
1	1	20	MGMT	0.00677251	0.0607171	0.0154215	0.01	0.042424
1	1	20	NANOG	0.0318567	6.77683e-05	0.0213083	0.00836414	0.00699412
1	1	20	NEFL	0.0209233	0.0148023	0.0661512	0.0208801	0.0243396
1	1	20	NFIB	0.955708	0.01	1.69636	0.0953232	1.39257
1	1	20	OLIG2	0.162812	0.509726	0.430852	0.0124308	0.01
1	1	20	PAX2	0.0119156	0.021697	0.00435701	0.01	0.00927058
1	1	20	PAX5	0.00186354	0.0019666	0.000884175	0.00281675	0.000540687
1	1	20	PAX8	0.214928	0.45148	0.201032	0.285651	0.0379375
1	1	20	PGK1	0.831914	0.01	0.163463	0.0712075	0.01
1	1	20	PTEN	0.01	0.0212291	0.0569987	0.0175515	0.0797906
1	1	20	RUNX2	0.00209765	0.0680747	0.115652	0.01	0.0628746
1	1	20	SALL4	0.0736676	0.01	0.057045	0.00054704	0.0363335
1	1	20	SMAD3	0.0613243	0.188877	0.176189	0.01	0.01
1	1	20	SOX17	0.00910404	0.00936666	0.00541051	0.0088511	0.0081617
1	1	20	SOX2	0.359904	0.01	0.014179	0.01	0.0536836
1	1	20	SOX4	0.113148	0.455346	0.905425	0.01	1.03788
1	1	20	SOX9	0.404932	0.0668018	0.401291	0.01	0.01
1	1	20	SP1	0.01	0.124978	0.163185	0.0952836	0.526056
1	1	20	SP3	0.223455	0.846	0.01	0.311272	0.625784
1	1	20	STAT3	0.0571311	0.01	0.748764	0.0165886	0.9477
1	1	20	TERT	0.0402055	0.00719459	0.0239737	0.01	0.0449359
1	1	20	TP53	0.01	0.205934	0.00749912	0.0112892	0.0428383
1	1	20	TWIST1	0.435754	0.01	0.31139	0.233176	0.212005
1	1	20	VDR	0.0318771	0.10668	0.0243522	0.0286063	0.01
1	1	20	YY1	0.408259	0.01	0.316114	0.0186243	0.01
1	1	21	CD44	0.846115	0.01	3.56539	0.549094	2.647
1	1	21	CHI3L1	1.8586	0.426369	2.24217	0.34627	0.01
1	1	21	CREB1	0.175921	0.188694	0.01	0.0222143	0.0827539
1	1	21	E2F1	0.201496	0.0931727	0.01	0.00953623	0.0862768
1	1	21	E2F2	0.142213	0.01	0.0906351	0.0685677	0.00321467
1	1	21	EGFR	4.21812	0.01	1.54224	0.275736	2.98869
1	1	21	EGR1	0.686273	0.72167	0.575725	0.01	1.71151
1	1	21	ETS1	0.126745	0.01	0.0591299	0.0983105	0.0561732
1	1	21	FOXM1	0.0524769	0.255602	0.123587	0.01	0.0558292
1	1	21	HIF1A	0.146701	0.375278	0.0993054	0.01	0.186535
1	1	21	IDH1	0.115502	2.95815	0.5929	1.09555	0.01
1	1	21	IDH2	0.457798	0.489116	0.01	0.237781	0.332904
1	1	21	KLF4	0.585394	0.01	0.0415227	0.0254006	0.01
1	1	21	L1CAM	0.00250994	0.00335269	0.01	0.0620087	0.102542
1	1	21	MDM2	0.01	0.458318	0.618732	0.01	0.0831102
1	1	21	MGMT	0.00727372	0.0600294	0.0147517	0.01	0.0417685
1	1	21	NANOG	0.0293352	0.00293597	0.0190402	0.00564057	0.00523829
1	1	21	NEFL	0.020271	0.0140403	0.0668489	0.0201513	0.0249965
1	1	21	NFIB	0.976842	0.01	1.72457	0.0755354	1.41625
1	1	21	OLIG2	0.163649	0.498674	0.427869	0.0187767	0.01
1	1	21	PAX2	0.011898	0.0216513	0.00426826	0.01	0.00916688
1	1	21	PAX5	0.00162338	0.00221708	0.000757341	0.0030632	0.000461342
1	1	21	PAX8	0.214928	0.45148	0.201032	0.285651	0.0379375
1	1	21	PGK1	0.857198	0.01	0.141384	0.0578663	0.01
1	1	21	PTEN	0.01	0.0145401	0.0588566	0.0200183	0.0763334
1	1	21	RUNX2	0.00263547	0.0674194	0.114816	0.01	0.0619534
1	1	21	SALL4	0.0743628	0.01	0.0554418	0.00113392	0.0344827
1	1	21	SMAD3	0.0593093	0.184087	0.174133	0.01	0.01
1	1	21	SOX17	0.00859143	0.00878466	0.00503712	0.00832818	0.00779007
1	1	21	SOX2	0.364216	0.01	0.0263521	0.01	0.0313472
1	1	21	SOX4	0.116283	0.474197	0.929144	0.01	1.06306
1	1	21	SOX9	0.395181	0.0532793	0.396881	0.01	0.01
1	1	21	SP1	0.01	0.10946	0.163003	0.088295	0.522705
1	1	21	SP3	0.223455	0.846	0.01	0.311272	0.625784
1	1	21	STAT3	0.0847901	0.01	0.715527	0.0355748	0.911751
1	1	21	TERT	0.0402821	0.00738018	0.0237796	0.01	0.0447652
1	1	21	TP53	0.01	0.199059	0.00836546	0.0139524	0.040898
1	1	21	TWIST1	0.43909	0.01	0.304732	0.235936	0.205419
1	1	21	VDR	0.0325171	0.105867	0.0245729	0.0280475	0.01
1	1	21	YY1	0.411823	0.01	0.309374	0.0225745	0.01
1	1	22	CD44	0.667376	0.01	4.28536	0.323711	3.70711
1	1	22	CHI3L1	1.55027	0.01	3.07936	0.409858	1.30144
1	1	22	CREB1	0.237005	0.271263	0.01	0.0570839	0.156315
1	1	22	E2F1	0.185771	0.204626	0.01	0.0461142	0.127941
1	1	22	E2F2	0.0995421	0.0711714	0.0999688	0.036017	0.01
1	1	22	EGFR	4.68393	0.181013	0.834108	0.01	4.00476
1	1	22	EGR1	0.227917	0.194359	0.0541519	0.01	0.778293
1	1	22	ETS1	0.0757855	0.01	0.121795	0.0722376	0.130898
1	1	22	FOXM1	0.0674638	0.279867	0.079726	0.01	0.117392
1	1	22	HIF1A	0.01	0.984002	0.187851	0.25554	0.122961
1	1	22	IDH1	0.01	3.32465	0.499091	0.984355	0.197869
1	1	22	IDH2	0.227338	1.27352	0.01	0.337193	0.189148
1	1	22	KLF4	0.516253	0.0675519	0.0804798	0.01	0.098914
1	1	22	L1CAM	0.00220038	0.000386785	0.01	0.0603508	0.0973157
1	1	22	MDM2	0.01	0.24069	0.613387	0.101916	0.286281
1	1	22	MGMT	0.00140945	0.0690469	0.0276928	0.01	0.0601924
1	1	22	NANOG	0.0764246	0.0447989	0.064353	0.0538587	0.0462143
1	1	22	NEFL	0.0317698	0.0255445	0.0550576	0.0317446	0.0131382
1	1	22	NFIB	0.971881	0.01	0.986067	0.532457	0.623358
1	1	22	OLIG2	0.238882	0.565608	0.394096	0.01	0.0915224
1	1	22	PAX2	0.0250095	0.00924954	0.0181621	0.0229355	0.0231873
1	1	22	PAX5	0.0071586	0.00539976	0.00553171	0.00269095	0.00386033
1	1	22	PAX8	0.214928	0.45148	0.201032	0.285651	0.0379375
1	1	22	PGK1	0.468585	0.431013	0.538993	0.01	0.428289
1	1	22	PTEN	0.0238962	0.0850625	0.0159263	0.01	0.15934
1	1	22	RUNX2	0.00716521	0.0753442	0.131128	0.01	0.0848114
1	1	22	SALL4	0.0771869	0.01	0.0775274	0.00413777	0.0727105
1	1	22	SMAD3	0.054891	0.354246	0.153668	0.0469314	0.01
1	1	22	SOX17	0.0198622	0.0215812	0.0132137	0.0204736	0.016703
1	1	22	SOX2	0.366297	0.263142	0.01	0.0207534	0.0479398
1	1	22	SOX4	0.00233886	0.193816	0.414301	0.01	0.418329
1	1	22	SOX9	0.542081	0.22538	0.01	0.01	0.614512
1	1	22	SP1	0.01	0.306571	0.167019	0.185313	0.578458
1	1	22	SP3	0.174502	0.805565	0.01	0.292107	0.563396
1	1	22	STAT3	0.01	0.451178	0.884329	0.118408	1.28514
1	1	22	TERT	0.0157436	0.032726	0.0504117	0.0167546	0.0672697
1	1	22	TP53	0.01	0.286817	0.0247907	0.0108252	0.110397
1	1	22	TWIST1	0.384418	0.01	0.44742	0.192544	0.374853
1	1	22	VDR	0.0267027	0.112356	0.0252005	0.0316506	0.0151566
1	1	22	YY1	0.33549	0.0504243	0.398279	0.01	0.00982946
1	1	23	CD44	0.690641	0.01	3.95572	0.413622	3.12551
1	1	23	CHI3L1	1.80008	0.01	2.61315	0.521303	0.543391
1	1	23	CREB1	0.210116	0.240582	0.01	0.0439412	0.127179
1	1	23	E2F1	0.200484	0.144368	0.0183413	0.01	0.108293
1	1	23	E2F2	0.125553	0.0355559	0.0852564	0.0586684	0.01
1	1	23	EGFR	4.55206	0.00031607	1.06597	0.01	3.56288
1	1	23	EGR1	0.212426	0.758985	0.01	0.304283	1.15866
1	1	23	ETS1	0.0954358	0.01	0.0959445	0.0813473	0.0928526
1	1	23	FOXM1	0.061548	0.270463	0.0995753	0.01	0.0851485
1	1	23	HIF1A	0.113963	0.687564	0.214062	0.0971859	0.01
1	1	23	IDH1	0.01	3.20181	0.555338	0.996689	0.078948
1	1	23	IDH2	0.419736	0.874016	0.0878525	0.01	0.074987
1	1	23	KLF4	0.560302	0.0507548	0.0530533	0.01	0.0247234
1	1	23	L1CAM	0.00220038	0.000386785	0.01	0.0603508	0.0973157
1	1	23	MDM2	0.01	0.337122	0.618088	0.0563876	0.178579
1	1	23	MGMT	0.00200598	0.0661119	0.0222496	0.01	0.0504626
1	1	23	NANOG	0.0564013	0.02662	0.0444827	0.0341477	0.0264337
1	1	23	NEFL	0.0275929	0.0219721	0.0591237	0.0279542	0.0174151
1	1	23	NFIB	0.841659	0.01	1.35797	0.317798	1.08069
1	1	23	OLIG2	0.203095	0.545206	0.409324	0.01	0.0556515
1	1	23	PAX2	0.0189503	0.0147636	0.01149	0.0170274	0.0162429
1	1	23	PAX5	0.00456462	0.00121561	0.00268384	4.1744e-05	0.00173269
1	1	23	PAX8	0.214928	0.45148	0.201032	0.285651	0.0379375
1	1	23	PGK1	0.620002	0.140902	0.338389	0.0931791	0.01
1	1	23	PTEN	0.0197791	0.062105	0.0311763	0.01	0.123462
1	1	23	RUNX2	0.00298351	0.0729061	0.123734	0.01	0.0729466
1	1	23	SALL4	0.0707938	0.01	0.0710674	0.00340873	0.0562417
1	1	23	SMAD3	0.066532	0.26547	0.176815	0.01	0.01
1	1	23	SOX17	0.0151572	0.0158182	0.00986807	0.0149488	0.0127943
1	1	23	SOX2	0.373779	0.0900765	0.01	0.01	0.061165
1	1	23	SOX4	0.01	0.370176	0.5996	0.0816751	0.708316
1	1	23	SOX9	0.500471	0.192562	0.471149	0.01	0.01
1	1	23	SP1	0.01	0.243833	0.165179	0.152403	0.556915
1	1	23	SP3	0.174502	0.805565	0.01	0.292107	0.563396
1	1	23	STAT3	0.01	0.239728	0.862472	0.0569308	1.14187
1	1	23	TERT	0.0294376	0.0180805	0.0352043	0.00153977	0.0540581
1	1	23	TP53	0.00201223	0.253791	0.01	0.000465434	0.072193
1	1	23	TWIST1	0.405745	0.01	0.380679	0.208827	0.286839
1	1	23	VDR	0.0254277	0.114344	0.0218328	0.0342958	0.01
1	1	23	YY1	0.37217	0.01	0.370144	0.00769493	0.01
1	1	24	CD44	0.735107	0.01	3.80568	0.461764	2.9196
1	1	24	CHI3L1	1.94275	0.01	2.36868	0.590991	0.248379
1	1	24	CREB1	0.196765	0.222097	0.01	0.0361162	0.110836
1	1	24	E2F1	0.194167	0.13373	0.00920458	0.01	0.0952322
1	1	24	E2F2	0.140824	0.0153362	0.0788893	0.071219	0.01
1	1	24	EGFR	4.42658	0.01	1.2484	0.106129	3.3289
1	1	24	EGR1	0.155867	1.07792	0.01	0.488989	1.24402
1	1	24	ETS1	0.10675	0.01	0.0820873	0.0871246	0.0777382
1	1	24	FOXM1	0.0583145	0.265274	0.108994	0.01	0.0727219
1	1	24	HIF1A	0.187465	0.499055	0.231359	0.01	0.022543
1	1	24	IDH1	0.01	3.15565	0.599787	0.995024	0.0276934
1	1	24	IDH2	0.372788	0.812689	0.00530161	0.01	0.21923
1	1	24	KLF4	0.579737	0.0399949	0.0382413	0.01	0.0063949
1	1	24	L1CAM	0.00220038	0.000386785	0.01	0.0603508	0.0973157
1	1	24	MDM2	0.01	0.391197	0.615388	0.0304568	0.139704
1	1	24	MGMT	0.00393384	0.0641382	0.0194043	0.01	0.0468153
1	1	24	NANOG	0.0460902	0.0161309	0.0345437	0.0235526	0.0177602
1	1	24	NEFL	0.0252425	0.0196405	0.0615634	0.0255904	0.0198511
1	1	24	NFIB	0.8655	0.01	1.51523	0.217768	1.23302
1	1	24	OLIG2	0.184949	0.532485	0.418667	0.01	0.0359217
1	1	24	PAX2	0.0153316	0.0183166	0.00780521	0.0134164	0.0126126
1	1	24	PAX5	0.00335052	0.000309182	0.00177781	0.00129087	0.00111704
1	1	24	PAX8	0.214928	0.45148	0.201032	0.285651	0.0379375
1	1	24	PGK1	0.664515	0.01	0.293433	0.143107	0.01
1	1	24	PTEN	0.0138888	0.0495112	0.0434906	0.01	0.102828
1	1	24	RUNX2	0.00076759	0.0710542	0.120241	0.01	0.0682463
1	1	24	SALL4	0.0710032	0.01	0.0656663	0.00214973	0.0475364
1	1	24	SMAD3	0.0586692	0.246702	0.171633	0.01	0.01
1	1	24	SOX17	0.0129072	0.0134046	0.00834368	0.012661	0.0111459
1	1	24	SOX2	0.372627	0.0360211	0.01	0.01	0.0748057
1	1	24	SOX4	0.01	0.460431	0.694038	0.105356	0.829644
1	1	24	SOX9	0.463092	0.14452	0.444053	0.01	0.01
1	1	24	SP1	0.01	0.200467	0.16424	0.130827	0.544344
1	1	24	SP3	0.174502	0.805565	0.01	0.292107	0.563396
1	1	24	STAT3	0.01	0.105277	0.84543	0.0107839	1.08169
1	1	24	TERT	0.0360007	0.0104753	0.0284505	0.00600457	0.049233
1	1	24	TP53	0.00171666	0.228547	0.00718871	0.01	0.0626366
1	1	24	TWIST1	0.417835	0.01	0.350425	0.218514	0.252568
1	1	24	VDR	0.0281896	0.111174	0.0229798	0.0318518	0.01
1	1	24	YY1	0.388726	0.00988185	0.340919	0.01	0.01
1	1	25	CD44	0.772262	0.01	3.71309	0.493836	2.8075
1	1	25	CHI3L1	2.03564	0.01	2.21757	0.638902	0.0887698
1	1	25	CREB1	0.188617	0.209677	0.01	0.030906	0.100214
1	1	25	E2F1	0.190777	0.127234	0.00397695	0.01	0.0885139
1	1	25	E2F2	0.144031	0.01	0.0810465	0.0728259	0.00611253
1	1	25	EGFR	4.34544	0.01	1.36391	0.172036	3.19141
1	1	25	EGR1	0.612711	0.617192	0.45105	0.01	1.58862
1	1	25	ETS1	0.114146	0.01	0.073371	0.0911317	0.0692494
1	1	25	FOXM1	0.0561578	0.261769	0.11473	0.01	0.0657974
1	1	25	HIF1A	0.172774	0.452857	0.18152	0.01	0.0877396
1	1	25	IDH1	0.0312158	3.10377	0.611712	1.01439	0.01
1	1	25	IDH2	0.40271	0.696623	0.01	0.0923265	0.270213
1	1	25	KLF4	0.574488	0.01	0.0479738	0.0311299	0.01
1	1	25	L1CAM	0.00220038	0.000386785	0.01	0.0603508	0.0973157
1	1	25	MDM2	0.01	0.427809	0.611213	0.0128837	0.119121
1	1	25	MGMT	0.00517765	0.0627142	0.0176434	0.01	0.0448348
1	1	25	NANOG	0.0396185	0.00912609	0.0284631	0.0167692	0.0127347
1	1	25	NEFL	0.0236981	0.017992	0.0632014	0.0239602	0.0214446
1	1	25	NFIB	0.899735	0.01	1.60242	0.15981	1.31158
1	1	25	OLIG2	0.173825	0.523733	0.425022	0.01	0.0233159
1	1	25	PAX2	0.0129	0.0208044	0.00544228	0.0109622	0.010345
1	1	25	PAX5	0.00264659	0.00111834	0.00132965	0.00201334	0.000824187
1	1	25	PAX8	0.214928	0.45148	0.201032	0.285651	0.0379375
1	1	25	PGK1	0.732398	0.01	0.233761	0.111248	0.01
1	1	25	PTEN	0.01	0.0401408	0.0515655	0.0107346	0.0902161
1	1	25	RUNX2	0.00061619	0.0696909	0.118101	0.01	0.065606
1	1	25	SALL4	0.0719257	0.01	0.061862	0.00105587	0.0422938
1	1	25	SMAD3	0.0538293	0.235226	0.167302	0.01	0.01
1	1	25	SOX17	0.0115422	0.011946	0.00739351	0.0112964	0.010155
1	1	25	SOX2	0.371709	0.01	0.01	0.00809233	0.0753005
1	1	25	SOX4	0.01	0.517865	0.752708	0.117052	0.899832
1	1	25	SOX9	0.439907	0.113888	0.431305	0.01	0.01
1	1	25	SP1	0.01	0.168697	0.163686	0.115586	0.536103
1	1	25	SP3	0.174502	0.805565	0.01	0.292107	0.563396
1	1	25	STAT3	0.01	0.040715	0.812596	0.00195961	1.02866
1	1	25	TERT	0.0394354	0.00638232	0.0250213	0.01	0.0469089
1	1	25	TP53	0.00386902	0.219103	0.000167733	0.01	0.0527335
1	1	25	TWIST1	0.425796	0.01	0.332341	0.224992	0.233331
1	1	25	VDR	0.0298827	0.10915	0.0236318	0.0303572	0.01
1	1	25	YY1	0.392001	0.00316626	0.329371	0.01	0.01
1	1	26	CD44	0.80221	0.01	3.64909	0.517154	2.73543
1	1	26	CHI3L1	2.05343	0.0688031	2.15315	0.620204	0.01
1	1	26	CREB1	0.183066	0.200735	0.01	0.0271832	0.0927086
1	1	26	E2F1	0.199105	0.107054	0.01	0.0031042	0.08942
1	1	26	E2F2	0.14308	0.01	0.0852227	0.0709547	0.00185652
1	1	26	EGFR	4.28991	0.01	1.44224	0.21735	3.10112
1	1	26	EGR1	0.645857	0.662913	0.505394	0.01	1.64461
1	1	26	ETS1	0.119373	0.01	0.0673591	0.0940793	0.0637266
1	1	26	FOXM1	0.0545973	0.259189	0.118622	0.01	0.061321
1	1	26	HIF1A	0.161875	0.419793	0.146176	0.01	0.131358
1	1	26	IDH1	0.0671729	3.04088	0.602974	1.04936	0.01
1	1	26	IDH2	0.426867	0.608178	0.01	0.154966	0.299502
1	1	26	KLF4	0.579046	0.01	0.0449111	0.0286699	0.01
1	1	26	L1CAM	0.00220038	0.000386785	0.01	0.0603508	0.0973157
1	1	26	MDM2	0.00203515	0.443319	0.615192	0.01	0.10086
1	1	26	MGMT	0.00604833	0.0616362	0.0164428	0.01	0.0435742
1	1	26	NANOG	0.0351444	0.00407691	0.0243378	0.012018	0.00942895
1	1	26	NEFL	0.0225943	0.0167621	0.0643807	0.0227627	0.0225743
1	1	26	NFIB	0.93023	0.01	1.65792	0.121973	1.35984
1	1	26	OLIG2	0.166258	0.51732	0.429637	0.01	0.0145298
1	1	26	PAX2	0.0119383	0.0217571	0.00447262	0.01	0.0094077
1	1	26	PAX5	0.00218709	0.00162219	0.00106207	0.00248477	0.000652994
1	1	26	PAX8	0.214928	0.45148	0.201032	0.285651	0.0379375
1	1	26	PGK1	0.77584	0.01	0.193738	0.0886934	0.01
1	1	26	PTEN	0.01	0.0294086	0.0547194	0.0146411	0.0839457
1	1	26	RUNX2	0.00156615	0.0686583	0.116634	0.01	0.0638888
1	1	26	SALL4	0.072853	0.01	0.0591109	0.000169778	0.0388108
1	1	26	SMAD3	0.0654013	0.198288	0.177765	0.01	0.01
1	1	26	SOX17	0.0106157	0.0109377	0.00673502	0.0103666	0.00948291
1	1	26	SOX2	0.365775	0.01	0.01	0.00216781	0.0668419
1	1	26	SOX4	0.108942	0.431424	0.874068	0.01	1.00407
1	1	26	SOX9	0.423935	0.0923369	0.423903	0.01	0.01
1	1	26	SP1	0.01	0.144419	0.163327	0.104246	0.530283
1	1	26	SP3	0.174502	0.805565	0.01	0.292107	0.563396
1	1	26	STAT3	0.0357238	0.01	0.77735	0.00884296	0.982874
1	1	26	TERT	0.0395469	0.0066422	0.0247206	0.01	0.0466248
1	1	26	TP53	0.00769498	0.212378	0.00533595	0.01	0.0460675
1	1	26	TWIST1	0.43148	0.01	0.320176	0.229653	0.220831
1	1	26	VDR	0.0310369	0.107732	0.0240548	0.0293423	0.01
1	1	26	YY1	0.391204	0.01	0.32553	0.01	0.00122865
1	1	27	CD44	0.826527	0.01	3.60187	0.534999	2.68469
1	1	27	CHI3L1	1.94363	0.267993	2.20398	0.466654	0.01
1	1	27	CREB1	0.179017	0.193981	0.01	0.0243891	0.0871049
1	1	27	E2F1	0.200372	0.099421	0.01	0.00663298	0.0878147
1	1	27	E2F2	0.142377	0.01	0.0882634	0.0696225	0.0011326
1	1	27	EGFR	4.24919	0.01	1.49913	0.250486	3.03686
1	1	27	EGR1	0.669058	0.696237	0.545189	0.01	1.68318
1	1	27	ETS1	0.123267	0.01	0.0629534	0.0963407	0.0598196
1	1	27	FOXM1	0.0534109	0.257195	0.121444	0.01	0.0581717
1	1	27	HIF1A	0.153437	0.394834	0.119782	0.01	0.162768
1	1	27	IDH1	0.0942956	2.99421	0.597112	1.07538	0.01
1	1	27	IDH2	0.44444	0.541366	0.01	0.201648	0.318995
1	1	27	KLF4	0.582261	0.01	0.0426167	0.0267872	0.01
1	1	27	L1CAM	0.00220038	0.000386785	0.01	0.0603508	0.0973157
1	1	27	MDM2	0.00570339	0.452568	0.619455	0.01	0.0869054
1	1	27	MGMT	0.00669251	0.0607911	0.0155704	0.01	0.042696
1	1	27	NANOG	0.0318567	0.000251549	0.0213487	0.00849318	0.00708157
1	1	27	NEFL	0.0217616	0.0158082	0.0652718	0.0218435	0.0234193
1	1	27	NFIB	0.955708	0.01	1.69636	0.0953232	1.39257
1	1	27	OLIG2	0.162724	0.509664	0.430911	0.0124504	0.01
1	1	27	PAX2	0.0119156	0.021697	0.00435701	0.01	0.00927058
1	1	27	PAX5	0.00186354	0.0019666	0.000884175	0.00281675	0.000540687
1	1	27	PAX8	0.214928	0.45148	0.201032	0.285651	0.0379375
1	1	27	PGK1	0.806357	0.01	0.164968	0.0718119	0.01
1	1	27	PTEN	0.01	0.0210569	0.0570938	0.017709	0.0794019
1	1	27	RUNX2	0.0022601	0.0678524	0.115559	0.01	0.0626745
1	1	27	SALL4	0.0736676	0.01	0.057045	0.00054704	0.0363335
1	1	27	SMAD3	0.0373623	0.149133	0.131008	0.01	0.121752
1	1	27	SOX17	0.00994237	0.0101888	0.00624957	0.00968547	0.0089946
1	1	27	SOX2	0.361804	0.01	0.01	0.00906913	0.0601833
1	1	27	SOX4	0.113148	0.455346	0.905425	0.01	1.03788
1	1	27	SOX9	0.412207	0.0762492	0.419059	0.01	0.01
1	1	27	SP1	0.01	0.125263	0.163077	0.0954789	0.525953
1	1	27	SP3	0.174502	0.805565	0.01	0.292107	0.563396
1	1	27	STAT3	0.0571311	0.01	0.748764	0.0165886	0.9477
1	1	27	TERT	0.0396307	0.00684192	0.0245024	0.01	0.0464271
1	1	27	TP53	0.01	0.206676	0.00871401	0.0106096	0.0416176
1	1	27	TWIST1	0.435754	0.01	0.31139	0.233176	0.212005
1	1	27	VDR	0.0318771	0.10668	0.0243522	0.0286063	0.01
1	1	27	YY1	0.39059	0.01	0.323366	0.0129339	0.01
1	1	28	CD44	0.846552	0.01	3.56546	0.54914	2.64681
1	1	28	CHI3L1	1.8586	0.426369	2.24217	0.34627	0.01
1	1	28	CREB1	0.175921	0.188694	0.01	0.0222143	0.0827539
1	1	28	E2F1	0.201354	0.0935626	0.01	0.00931426	0.0866534
1	1	28	E2F2	0.141827	0.01	0.0905807	0.0686207	0.0033522
1	1	28	EGFR	4.21791	0.01	1.54244	0.275801	2.98862
1	1	28	EGR1	0.686273	0.72167	0.575725	0.01	1.71151
1	1	28	ETS1	0.126284	0.01	0.0595824	0.0981315	0.0568996
1	1	28	FOXM1	0.0524769	0.255602	0.123587	0.01	0.0558292
1	1	28	HIF1A	0.146701	0.375278	0.0993054	0.01	0.186535
1	1	28	IDH1	0.115502	2.95815	0.5929	1.09555	0.01
1	1	28	IDH2	0.457798	0.489116	0.01	0.237781	0.332904
1	1	28	KLF4	0.58466	0.01	0.0408435	0.0253027	0.01
1	1	28	L1CAM	0.00220038	0.000386785	0.01	0.0603508	0.0973157
1	1	28	MDM2	0.01	0.458427	0.619484	0.01	0.082142
1	1	28	MGMT	0.00718867	0.0601103	0.0149074	0.01	0.0420471
1	1	28	NANOG	0.0293352	0.00275219	0.0190805	0.00576961	0.00532574
1	1	28	NEFL	0.0211093	0.0150462	0.0659695	0.0211147	0.0240761
1	1	28	NFIB	0.976842	0.01	1.72457	0.0755354	1.41625
1	1	28	OLIG2	0.163561	0.498614	0.427929	0.018795	0.01
1	1	28	PAX2	0.011898	0.0216513	0.00426826	0.01	0.00916688
1	1	28	PAX5	0.00162338	0.00221708	0.000757341	0.0030632	0.000461342
1	1	28	PAX8	0.214928	0.45148	0.201032	0.285651	0.0379375
1	1	28	PGK1	0.829092	0.01	0.143261	0.0586683	0.01
1	1	28	PTEN	0.01	0.014378	0.0589488	0.020172	0.07595
1	1	28	RUNX2	0.0027899	0.0672068	0.114735	0.01	0.0617671
1	1	28	SALL4	0.0743628	0.01	0.0554418	0.00113392	0.0344827
1	1	28	SMAD3	0.0337453	0.141432	0.126242	0.01	0.127577
1	1	28	SOX17	0.00942976	0.00960682	0.00587618	0.00916255	0.00862297
1	1	28	SOX2	0.364763	0.01	0.0192119	0.01	0.0421085
1	1	28	SOX4	0.116283	0.474197	0.929144	0.01	1.06306
1	1	28	SOX9	0.403208	0.0637414	0.415636	0.01	0.01
1	1	28	SP1	0.01	0.109761	0.162896	0.0884976	0.522606
1	1	28	SP3	0.174502	0.805565	0.01	0.292107	0.563396
1	1	28	STAT3	0.0847901	0.01	0.715527	0.0355748	0.911751
1	1	28	TERT	0.0396962	0.00700067	0.0243364	0.01	0.0462811
1	1	28	TP53	0.01	0.19983	0.0095768	0.0132619	0.0396852
1	1	28	TWIST1	0.43909	0.01	0.304732	0.235936	0.205419
1	1	28	VDR	0.0325171	0.105867	0.0245729	0.0280475	0.01
1	1	28	YY1	0.39383	0.01	0.316761	0.016701	0.01
1	1	29	CD44	0.667717	0.01	4.28531	0.323786	3.70687
1	1	29	CHI3L1	1.55027	0.01	3.07936	0.409858	1.30144
1	1	29	CREB1	0.237005	0.271263	0.01	0.0570839	0.156315
1	1	29	E2F1	0.185714	0.204617	0.01	0.0461375	0.128081
1	1	29	E2F2	0.099561	0.0707953	0.0997501	0.0363125	0.01
1	1	29	EGFR	4.68382	0.180886	0.834286	0.01	4.00458
1	1	29	EGR1	0.227917	0.194359	0.0541519	0.01	0.778293
1	1	29	ETS1	0.0756745	0.01	0.121839	0.0722386	0.131056
1	1	29	FOXM1	0.0674638	0.279867	0.079726	0.01	0.117392
1	1	29	HIF1A	0.01	0.984002	0.187851	0.25554	0.122961
1	1	29	IDH1	0.01	3.32465	0.499091	0.984355	0.197869
1	1	29	IDH2	0.227338	1.27352	0.01	0.337193	0.189148
1	1	29	KLF4	0.5161	0.067504	0.0803409	0.01	0.0988883
1	1	29	L1CAM	0.00200896	0.00289114	0.01	0.0592974	0.0943464
1	1	29	MDM2	0.01	0.240414	0.613497	0.102122	0.286354
1	1	29	MGMT	0.00139573	0.0690146	0.0277	0.01	0.0602328
1	1	29	NANOG	0.0764246	0.0449041	0.0643756	0.0539319	0.0462635
1	1	29	NEFL	0.0323776	0.0262772	0.0544234	0.0324421	0.0124945
1	1	29	NFIB	0.971881	0.01	0.986067	0.532457	0.623358
1	1	29	OLIG2	0.238814	0.565578	0.394145	0.01	0.0915026
1	1	29	PAX2	0.0250095	0.00924954	0.0181621	0.0229355	0.0231873
1	1	29	PAX5	0.0071586	0.00539976	0.00553171	0.00269095	0.00386033
1	1	29	PAX8	0.214928	0.45148	0.201032	0.285651	0.0379375
1	1	29	PGK1	0.468432	0.431008	0.538993	0.01	0.42833
1	1	29	PTEN	0.023767	0.0849773	0.0161274	0.01	0.158911
1	1	29	RUNX2	0.00698246	0.0750925	0.130883	0.01	0.084431
1	1	29	SALL4	0.0771869	0.01	0.0775274	0.00413777	0.0727105
1	1	29	SMAD3	0.0548964	0.354323	0.153595	0.0469528	0.01
1	1	29	SOX17	0.02047	0.0222087	0.0138255	0.021098	0.0172974
1	1	29	SOX2	0.366301	0.263232	0.01	0.020815	0.0479789
1	1	29	SOX4	0.00233886	0.193816	0.414301	0.01	0.418329
1	1	29	SOX9	0.542943	0.226269	0.01	0.01	0.631686
1	1	29	SP1	0.01	0.306669	0.166894	0.185423	0.578292
1	1	29	SP3	0.145962	0.778091	0.01	0.279717	0.527592
1	1	29	STAT3	0.01	0.451178	0.884329	0.118408	1.28514
1	1	29	TERT	0.0132966	0.0355573	0.0525871	0.0193558	0.0693341
1	1	29	TP53	0.01	0.287028	0.0238708	0.0111589	0.109359
1	1	29	TWIST1	0.384418	0.01	0.44742	0.192544	0.374853
1	1	29	VDR	0.0267027	0.112356	0.0252005	0.0316506	0.0151566
1	1	29	YY1	0.335342	0.0504503	0.39824	0.01	0.00999451
1	1	30	CD44	0.69098	0.01	3.95571	0.413688	3.12532
1	1	30	CHI3L1	1.80008	0.01	2.61315	0.521303	0.543391
1	1	30	CREB1	0.210116	0.240582	0.01	0.0439412	0.127179
1	1	30	E2F1	0.200481	0.144375	0.0184031	0.01	0.108525
1	1	30	E2F2	0.125542	0.0352212	0.0850547	0.0589377	0.01
1	1	30	EGFR	4.55196	0.000413975	1.06612	0.01	3.56277
1	1	30	EGR1	0.212426	0.758985	0.01	0.304283	1.15866
1	1	30	ETS1	0.0952396	0.01	0.0961002	0.0813088	0.0931758
1	1	30	FOXM1	0.061548	0.270463	0.0995753	0.01	0.0851485
1	1	30	HIF1A	0.113963	0.687564	0.214062	0.0971859	0.01
1	1	30	IDH1	0.01	3.20181	0.555338	0.996689	0.078948
1	1	30	IDH2	0.419736	0.874016	0.0878525	0.01	0.074987
1	1	30	KLF4	0.560069	0.0507374	0.0529641	0.01	0.0248321
1	1	30	L1CAM	0.00200896	0.00289114	0.01	0.0592974	0.0943464
1	1	30	MDM2	0.01	0.336751	0.618193	0.0566377	0.178758
1	1	30	MGMT	0.00199571	0.0661003	0.022295	0.01	0.0505713
1	1	30	NANOG	0.0564013	0.0267253	0.0445053	0.0342209	0.026483
1	1	30	NEFL	0.0282007	0.0227048	0.0584894	0.0286518	0.0167714
1	1	30	NFIB	0.841659	0.01	1.35797	0.317798	1.08069
1	1	30	OLIG2	0.203031	0.545179	0.409371	0.01	0.0556363
1	1	30	PAX2	0.0189503	0.0147636	0.01149	0.0170274	0.0162429
1	1	30	PAX5	0.00456462	0.00121561	0.00268384	4.1744e-05	0.00173269
1	1	30	PAX8	0.214928	0.45148	0.201032	0.285651	0.0379375
1	1	30	PGK1	0.61995	0.14109	0.338288	0.0930244	0.01
1	1	30	PTEN	0.0196545	0.0620457	0.0313602	0.01	0.123074
1	1	30	RUNX2	0.00284288	0.072679	0.123564	0.01	0.0726858
1	1	30	SALL4	0.0707938	0.01	0.0710674	0.00340873	0.0562417
1	1	30	SMAD3	0.0669455	0.266392	0.176093	0.01	0.01
1	1	30	SOX17	0.015765	0.0164456	0.0104798	0.0155732	0.0133887
1	1	30	SOX2	0.374668	0.0907218	0.01	0.01	0.0606246
1	1	30	SOX4	0.01	0.370176	0.5996	0.0816751	0.708316
1	1	30	SOX9	0.502281	0.194901	0.477022	0.01	0.01
1	1	30	SP1	0.01	0.243978	0.165055	0.152538	0.556766
1	1	30	SP3	0.145962	0.778091	0.01	0.279717	0.527592
1	1	30	STAT3	0.01	0.239728	0.862472	0.0569308	1.14187
1	1	30	TERT	0.0269905	0.0209118	0.0373797	0.00414097	0.0561225
1	1	30	TP53	0.0028897	0.253006	0.01	0.00019434	0.0720093
1	1	30	TWIST1	0.405745	0.01	0.380679	0.208827	0.286839
1	1	30	VDR	0.0254277	0.114344	0.0218328	0.0342958	0.01
1	1	30	YY1	0.368267	0.01	0.367015	0.00810841	0.01
1	1	31	CD44	0.735441	0.01	3.80568	0.461826	2.91943
1	1	31	CHI3L1	1.94275	0.01	2.36868	0.590991	0.248379
1	1	31	CREB1	0.196765	0.222097	0.01	0.0361162	0.110836
1	1	31	E2F1	0.194176	0.133757	0.00928392	0.01	0.0954891
1	1	31	E2F2	0.140795	0.0150248	0.078695	0.0714738	0.01
1	1	31	EGFR	4.42642	0.01	1.2486	0.106204	3.32876
1	1	31	EGR1	0.155867	1.07792	0.01	0.488989	1.24402
1	1	31	ETS1	0.106504	0.01	0.082303	0.0870612	0.0781269
1	1	31	FOXM1	0.0583145	0.265274	0.108994	0.01	0.0727219
1	1	31	HIF1A	0.187465	0.499055	0.231359	0.01	0.022543
1	1	31	IDH1	0.01	3.15565	0.599787	0.995024	0.0276934
1	1	31	IDH2	0.372788	0.812689	0.00530161	0.01	0.21923
1	1	31	KLF4	0.579469	0.039997	0.0381789	0.01	0.00622987
1	1	31	L1CAM	0.00200896	0.00289114	0.01	0.0592974	0.0943464
1	1	31	MDM2	0.01	0.390772	0.615496	0.0307325	0.139921
1	1	31	MGMT	0.00391003	0.0641404	0.0194697	0.01	0.0469496
1	1	31	NANOG	0.0460902	0.0162362	0.0345662	0.0236258	0.0178095
1	1	31	NEFL	0.0258503	0.0203732	0.0609292	0.0262879	0.0192074
1	1	31	NFIB	0.8655	0.01	1.51523	0.217768	1.23302
1	1	31	OLIG2	0.184887	0.53246	0.418713	0.01	0.035909
1	1	31	PAX2	0.0153316	0.0183166	0.00780521	0.0134164	0.0126126
1	1	31	PAX5	0.00335052	0.000309182	0.00177781	0.00129087	0.00111704
1	1	31	PAX8	0.214928	0.45148	0.201032	0.285651	0.0379375
1	1	31	PGK1	0.657262	0.01	0.293389	0.142994	0.01
1	1	31	PTEN	0.0137709	0.0494661	0.0436606	0.01	0.102464
1	1	31	RUNX2	0.000649279	0.0708456	0.120106	0.01	0.0680328
1	1	31	SALL4	0.0710032	0.01	0.0656663	0.00214973	0.0475364
1	1	31	SMAD3	0.0594178	0.248389	0.170595	0.01	0.01
1	1	31	SOX17	0.0135149	0.0140321	0.00895541	0.0132854	0.0117403
1	1	31	SOX2	0.374072	0.0375576	0.01	0.01	0.0738087
1	1	31	SOX4	0.01	0.460431	0.694038	0.105356	0.829644
1	1	31	SOX9	0.46682	0.149332	0.453678	0.01	0.01
1	1	31	SP1	0.01	0.200645	0.164117	0.130978	0.544205
1	1	31	SP3	0.145962	0.778091	0.01	0.279717	0.527592
1	1	31	STAT3	0.01	0.105277	0.84543	0.0107839	1.08169
1	1	31	TERT	0.0335537	0.0133066	0.0306259	0.00340338	0.0512974
1	1	31	TP53	0.00206179	0.228495	0.0066471	0.01	0.0620067
1	1	31	TWIST1	0.417835	0.01	0.350425	0.218514	0.252568
1	1	31	VDR	0.0281896	0.111174	0.0229798	0.0318518	0.01
1	1	31	YY1	0.38356	0.01	0.337204	0.00934379	0.01
1	1	32	CD44	0.772593	0.01	3.71309	0.493895	2.80734
1	1	32	CHI3L1	2.03564	0.01	2.21757	0.638902	0.0887698
1	1	32	CREB1	0.188617	0.209677	0.01	0.030906	0.100214
1	1	32	E2F1	0.190792	0.127274	0.00406629	0.01	0.0887836
1	1	32	E2F2	0.143736	0.01	0.081067	0.0728281	0.00597283
1	1	32	EGFR	4.3453	0.01	1.36409	0.1721	3.19129
1	1	32	EGR1	0.612711	0.617192	0.45105	0.01	1.58862
1	1	32	ETS1	0.113869	0.01	0.0736244	0.0910508	0.0696749
1	1	32	FOXM1	0.0561578	0.261769	0.11473	0.01	0.0657974
1	1	32	HIF1A	0.172774	0.452857	0.18152	0.01	0.0877396
1	1	32	IDH1	0.0312158	3.10377	0.611712	1.01439	0.01
1	1	32	IDH2	0.40271	0.696623	0.01	0.0923265	0.270213
1	1	32	KLF4	0.574271	0.01	0.0478227	0.0311057	0.01
1	1	32	L1CAM	0.00200896	0.00289114	0.01	0.0592974	0.0943464
1	1	32	MDM2	0.01	0.427348	0.611325	0.0131768	0.119359
1	1	32	MGMT	0.0051451	0.0627264	0.0177212	0.01	0.044983
1	1	32	NANOG	0.0396185	0.00923136	0.0284857	0.0168424	0.0127839
1	1	32	NEFL	0.0243059	0.0187247	0.0625671	0.0246578	0.0208009
1	1	32	NFIB	0.899735	0.01	1.60242	0.15981	1.31158
1	1	32	OLIG2	0.173764	0.523708	0.425068	0.01	0.0233048
1	1	32	PAX2	0.0129	0.0208044	0.00544228	0.0109622	0.010345
1	1	32	PAX5	0.00264659	0.00111834	0.00132965	0.00201334	0.000824187
1	1	32	PAX8	0.214928	0.45148	0.201032	0.285651	0.0379375
1	1	32	PGK1	0.719111	0.01	0.233974	0.111203	0.01
1	1	32	PTEN	0.01	0.0399607	0.0516204	0.0108613	0.0899615
1	1	32	RUNX2	0.000720565	0.0694961	0.117988	0.01	0.0654191
1	1	32	SALL4	0.0719257	0.01	0.061862	0.00105587	0.0422938
1	1	32	SMAD3	0.0547856	0.23739	0.166159	0.01	0.01
1	1	32	SOX17	0.01215	0.0125735	0.00800524	0.0119207	0.0107494
1	1	32	SOX2	0.374261	0.01	0.01	0.00935221	0.0749749
1	1	32	SOX4	0.01	0.517865	0.752708	0.117052	0.899832
1	1	32	SOX9	0.445043	0.120538	0.443095	0.01	0.01
1	1	32	SP1	0.01	0.168899	0.163563	0.115749	0.53597
1	1	32	SP3	0.145962	0.778091	0.01	0.279717	0.527592
1	1	32	STAT3	0.01	0.040715	0.812596	0.00195961	1.02866
1	1	32	TERT	0.037544	0.00844217	0.0266999	0.00808196	0.0486666
1	1	32	TP53	0.00351138	0.219073	0.000692869	0.01	0.0521259
1	1	32	TWIST1	0.425796	0.01	0.332341	0.224992	0.233331
1	1	32	VDR	0.0298827	0.10915	0.0236318	0.0303572	0.01
1	1	32	YY1	0.386728	0.00197408	0.325035	0.01	0.01
1	1	33	CD44	0.802538	0.01	3.6491	0.517211	2.73528
1	1	33	CHI3L1	2.05343	0.0688031	2.15315	0.620204	0.01
1	1	33	CREB1	0.183066	0.200735	0.01	0.0271832	0.0927086
1	1	33	E2F1	0.199018	0.107262	0.01	0.00297112	0.0896465
1	1	33	E2F2	0.142787	0.01	0.0852318	0.0709619	0.00172838
1	1	33	EGFR	4.28978	0.01	1.44241	0.217408	3.10102
1	1	33	EGR1	0.645857	0.662913	0.505394	0.01	1.64461
1	1	33	ETS1	0.119073	0.01	0.0676386	0.0939857	0.064176
1	1	33	FOXM1	0.0545973	0.259189	0.118622	0.01	0.061321
1	1	33	HIF1A	0.161875	0.419793	0.146176	0.01	0.131358
1	1	33	IDH1	0.0671729	3.04088	0.602974	1.04936	0.01
1	1	33	IDH2	0.426867	0.608178	0.01	0.154966	0.299502
1	1	33	KLF4	0.578574	0.01	0.0445991	0.0286255	0.01
1	1	33	L1CAM	0.00200896	0.00289114	0.01	0.0592974	0.0943464
1	1	33	MDM2	0.00228103	0.443176	0.61506	0.01	0.101278
1	1	33	MGMT	0.00600966	0.061656	0.016529	0.01	0.0437312
1	1	33	NANOG	0.0351444	0.00418218	0.0243604	0.0120912	0.00947822
1	1	33	NEFL	0.023202	0.0174948	0.0637464	0.0234602	0.0219306
1	1	33	NFIB	0.93023	0.01	1.65792	0.121973	1.35984
1	1	33	OLIG2	0.166199	0.517296	0.429682	0.01	0.0145198
1	1	33	PAX2	0.0119383	0.0217571	0.00447262	0.01	0.0094077
1	1	33	PAX5	0.00218709	0.00162219	0.00106207	0.00248477	0.000652994
1	1	33	PAX8	0.214928	0.45148	0.201032	0.285651	0.0379375
1	1	33	PGK1	0.758772	0.01	0.194257	0.0887774	0.01
1	1	33	PTEN	0.01	0.0292384	0.0547714	0.0147642	0.0836968
1	1	33	RUNX2	0.00166096	0.0684739	0.116535	0.01	0.0637192
1	1	33	SALL4	0.072853	0.01	0.0591109	0.000169778	0.0388108
1	1	33	SMAD3	0.0422207	0.159399	0.137259	0.01	0.113617
1	1	33	SOX17	0.0112235	0.0115651	0.00734674	0.0109909	0.0100773
1	1	33	SOX2	0.368835	0.01	0.01	0.00057235	0.0665581
1	1	33	SOX4	0.108942	0.431424	0.874068	0.01	1.00407
1	1	33	SOX9	0.430121	0.100377	0.437104	0.01	0.01
1	1	33	SP1	0.01	0.14464	0.163204	0.104418	0.530154
1	1	33	SP3	0.145962	0.778091	0.01	0.279717	0.527592
1	1	33	STAT3	0.0357238	0.01	0.77735	0.00884296	0.982874
1	1	33	TERT	0.039202	0.0065054	0.0250401	0.01	0.0475548
1	1	33	TP53	0.00732877	0.212362	0.00584951	0.01	0.0454748
1	1	33	TWIST1	0.43148	0.01	0.320176	0.229653	0.220831
1	1	33	VDR	0.0310369	0.107732	0.0240548	0.0293423	0.01
1	1	33	YY1	0.387614	0.01	0.318207	0.01	0.00724807
1	1	34	CD44	0.826853	0.01	3.60188	0.535054	2.68454
1	1	34	CHI3L1	1.94363	0.267993	2.20398	0.466654	0.01
1	1	34	CREB1	0.179017	0.193981	0.01	0.0243891	0.0871049
1	1	34	E2F1	0.200282	0.0996464	0.01	0.00649204	0.0880447
1	1	34	E2F2	0.142086	0.01	0.0882643	0.0696333	0.00125263
1	1	34	EGFR	4.24906	0.01	1.49929	0.250538	3.03677
1	1	34	EGR1	0.669058	0.696237	0.545189	0.01	1.68318
1	1	34	ETS1	0.12295	0.01	0.0632521	0.0962373	0.0602859
1	1	34	FOXM1	0.0534109	0.257195	0.121444	0.01	0.0581717
1	1	34	HIF1A	0.153437	0.394834	0.119782	0.01	0.162768
1	1	34	IDH1	0.0942956	2.99421	0.597112	1.07538	0.01
1	1	34	IDH2	0.44444	0.541366	0.01	0.201648	0.318995
1	1	34	KLF4	0.58161	0.01	0.042203	0.0267341	0.01
1	1	34	L1CAM	0.00200896	0.00289114	0.01	0.0592974	0.0943464
1	1	34	MDM2	0.00545135	0.452418	0.61932	0.01	0.0873347
1	1	34	MGMT	0.00664931	0.0608168	0.0156628	0.01	0.0428592
1	1	34	NANOG	0.0318567	0.000356815	0.0213712	0.00856639	0.00713084
1	1	34	NEFL	0.0223694	0.0165409	0.0646375	0.022541	0.0227756
1	1	34	NFIB	0.955708	0.01	1.69636	0.0953232	1.39257
1	1	34	OLIG2	0.162674	0.509628	0.430945	0.0124619	0.01
1	1	34	PAX2	0.0119156	0.021697	0.00435701	0.01	0.00927058
1	1	34	PAX5	0.00186354	0.0019666	0.000884175	0.00281675	0.000540687
1	1	34	PAX8	0.214928	0.45148	0.201032	0.285651	0.0379375
1	1	34	PGK1	0.78668	0.01	0.165763	0.0720273	0.01
1	1	34	PTEN	0.01	0.0208943	0.0571435	0.0178293	0.0791571
1	1	34	RUNX2	0.00234792	0.0676761	0.115471	0.01	0.0625171
1	1	34	SALL4	0.0736676	0.01	0.057045	0.00054704	0.0363335
1	1	34	SMAD3	0.0374488	0.149308	0.131022	0.01	0.12159
1	1	34	SOX17	0.0105501	0.0108163	0.0068613	0.0103098	0.00958901
1	1	34	SOX2	0.365229	0.01	0.01	0.00722199	0.0599552
1	1	34	SOX4	0.113148	0.455346	0.905425	0.01	1.03788
1	1	34	SOX9	0.419202	0.0853712	0.433254	0.01	0.01
1	1	34	SP1	0.01	0.125498	0.162955	0.095657	0.525828
1	1	34	SP3	0.145962	0.778091	0.01	0.279717	0.527592
1	1	34	STAT3	0.0571311	0.01	0.748764	0.0165886	0.9477
1	1	34	TERT	0.0392759	0.00668153	0.0248476	0.01	0.0473806
1	1	34	TP53	0.01	0.207179	0.0095982	0.0101507	0.0407202
1	1	34	TWIST1	0.435754	0.01	0.31139	0.233176	0.212005
1	1	34	VDR	0.0318771	0.10668	0.0243522	0.0286063	0.01
1	1	34	YY1	0.383757	0.01	0.319408	0.01164	0.01
1	1	35	CD44	0.846876	0.01	3.56548	0.549194	2.64667
1	1	35	CHI3L1	1.8586	0.426369	2.24217	0.34627	0.01
1	1	35	CREB1	0.175921	0.188694	0.01	0.0222143	0.0827539
1	1	35	E2F1	0.201262	0.093801	0.01	0.00916734	0.086886
1	1	35	E2F2	0.141537	0.01	0.0905753	0.0686342	0.0034662
1	1	35	EGFR	4.21779	0.01	1.5426	0.275849	2.98853
1	1	35	EGR1	0.686273	0.72167	0.575725	0.01	1.71151
1	1	35	ETS1	0.125954	0.01	0.0598957	0.0980203	0.0573786
1	1	35	FOXM1	0.0524769	0.255602	0.123587	0.01	0.0558292
1	1	35	HIF1A	0.146701	0.375278	0.0993054	0.01	0.186535
1	1	35	IDH1	0.115502	2.95815	0.5929	1.09555	0.01
1	1	35	IDH2	0.457798	0.489116	0.01	0.237781	0.332904
1	1	35	KLF4	0.583877	0.01	0.0403602	0.0252464	0.01
1	1	35	L1CAM	0.00200896	0.00289114	0.01	0.0592974	0.0943464
1	1	35	MDM2	0.01	0.458502	0.619986	0.01	0.0815097
1	1	35	MGMT	0.00714199	0.0601409	0.0150044	0.01	0.0422149
1	1	35	NANOG	0.0293352	0.00264693	0.0191031	0.00584282	0.00537501
1	1	35	NEFL	0.021717	0.015779	0.0653353	0.0218122	0.0234324
1	1	35	NFIB	0.976842	0.01	1.72457	0.0755354	1.41625
1	1	35	OLIG2	0.163511	0.498579	0.427963	0.0188059	0.01
1	1	35	PAX2	0.011898	0.0216513	0.00426826	0.01	0.00916688
1	1	35	PAX5	0.00162338	0.00221708	0.000757341	0.0030632	0.000461342
1	1	35	PAX8	0.214928	0.45148	0.201032	0.285651	0.0379375
1	1	35	PGK1	0.807501	0.01	0.144294	0.059004	0.01
1	1	35	PTEN	0.01	0.0142216	0.0589968	0.02029	0.0757084
1	1	35	RUNX2	0.00287239	0.0670371	0.114656	0.01	0.0616188
1	1	35	SALL4	0.0743628	0.01	0.0554418	0.00113392	0.0344827
1	1	35	SMAD3	0.033835	0.141614	0.126261	0.01	0.12741
1	1	35	SOX17	0.0100375	0.0102343	0.00648791	0.0097869	0.00921737
1	1	35	SOX2	0.365523	0.01	0.0144958	0.01	0.0484722
1	1	35	SOX4	0.116283	0.474197	0.929144	0.01	1.06306
1	1	35	SOX9	0.410845	0.0737288	0.43057	0.01	0.01
1	1	35	SP1	0.01	0.110008	0.162773	0.088681	0.522483
1	1	35	SP3	0.145962	0.778091	0.01	0.279717	0.527592
1	1	35	STAT3	0.0847901	0.01	0.715527	0.0355748	0.911751
1	1	35	TERT	0.0393337	0.00682152	0.0247013	0.01	0.0472518
1	1	35	TP53	0.00954913	0.199733	0.01	0.0133528	0.0391739
1	1	35	TWIST1	0.43909	0.01	0.304732	0.235936	0.205419
1	1	35	VDR	0.0325171	0.105867	0.0245729	0.0280475	0.01
1	1	35	YY1	0.386804	0.01	0.312826	0.0153206	0.01
1	1	36	CD44	0.667974	0.01	4.28526	0.32385	3.70668
1	1	36	CHI3L1	1.55027	0.01	3.07936	0.409858	1.30144
1	1	36	CREB1	0.237005	0.271263	0.01	0.0570839	0.156315
1	1	36	E2F1	0.185674	0.204596	0.01	0.0461522	0.128173
1	1	36	E2F2	0.0995743	0.0705115	0.0995957	0.0365266	0.01
1	1	36	EGFR	4.68374	0.18079	0.83443	0.01	4.00443
1	1	36	EGR1	0.227917	0.194359	0.0541519	0.01	0.778293
1	1	36	ETS1	0.0755941	0.01	0.121866	0.0722492	0.131153
1	1	36	FOXM1	0.0674638	0.279867	0.079726	0.01	0.117392
1	1	36	HIF1A	0.01	0.984002	0.187851	0.25554	0.122961
1	1	36	IDH1	0.01	3.32465	0.499091	0.984355	0.197869
1	1	36	IDH2	0.227338	1.27352	0.01	0.337193	0.189148
1	1	36	KLF4	0.515958	0.0674618	0.0802184	0.01	0.0988392
1	1	36	L1CAM	0.00187889	0.00468556	0.01	0.058569	0.0924318
1	1	36	MDM2	0.01	0.240208	0.613608	0.102279	0.286379
1	1	36	MGMT	0.00137959	0.0689771	0.0276999	0.01	0.0602503
1	1	36	NANOG	0.0764246	0.0449723	0.06439	0.0539791	0.0462952
1	1	36	NEFL	0.0328384	0.02684	0.0539432	0.0329741	0.0120174
1	1	36	NFIB	0.971881	0.01	0.986067	0.532457	0.623358
1	1	36	OLIG2	0.23877	0.565559	0.394177	0.01	0.0914897
1	1	36	PAX2	0.0250095	0.00924954	0.0181621	0.0229355	0.0231873
1	1	36	PAX5	0.0071586	0.00539976	0.00553171	0.00269095	0.00386033
1	1	36	PAX8	0.214928	0.45148	0.201032	0.285651	0.0379375
1	1	36	PGK1	0.4683	0.431	0.538989	0.01	0.42835
1	1	36	PTEN	0.02367	0.0849041	0.016269	0.01	0.15861
1	1	36	RUNX2	0.00686142	0.074899	0.130693	0.01	0.0841458
1	1	36	SALL4	0.0771869	0.01	0.0775274	0.00413777	0.0727105
1	1	36	SMAD3	0.0549356	0.354323	0.153559	0.0469249	0.01
1	1	36	SOX17	0.0209308	0.0227033	0.0142912	0.0215827	0.017743
1	1	36	SOX2	0.366327	0.263249	0.01	0.020831	0.0479958
1	1	36	SOX4	0.00233886	0.193816	0.414301	0.01	0.418329
1	1	36	SOX9	0.544851	0.228484	0.01	0.01	0.647867
1	1	36	SP1	0.01	0.306758	0.166777	0.185525	0.578143
1	1	36	SP3	0.127269	0.758207	0.01	0.271048	0.504364
1	1	36	STAT3	0.01	0.451178	0.884329	0.118408	1.28514
1	1	36	TERT	0.0115063	0.0377014	0.054185	0.0212839	0.0708208
1	1	36	TP53	0.01	0.287179	0.0231736	0.0113994	0.108572
1	1	36	TWIST1	0.384418	0.01	0.44742	0.192544	0.374853
1	1	36	VDR	0.0267027	0.112356	0.0252005	0.0316506	0.0151566
1	1	36	YY1	0.335228	0.0504646	0.398192	0.01	0.010097
1	1	37	CD44	0.691236	0.01	3.95568	0.413747	3.12517
1	1	37	CHI3L1	1.80008	0.01	2.61315	0.521303	0.543391
1	1	37	CREB1	0.210116	0.240582	0.01	0.0439412	0.127179
1	1	37	E2F1	0.200477	0.144368	0.0184459	0.01	0.108681
1	1	37	E2F2	0.125536	0.0349641	0.0849113	0.0591347	0.01
1	1	37	EGFR	4.5519	0.000489264	1.06624	0.01	3.56266
1	1	37	EGR1	0.212426	0.758985	0.01	0.304283	1.15866
1	1	37	ETS1	0.0950948	0.01	0.0962127	0.0812895	0.0933977
1	1	37	FOXM1	0.061548	0.270463	0.0995753	0.01	0.0851485
1	1	37	HIF1A	0.113963	0.687564	0.214062	0.0971859	0.01
1	1	37	IDH1	0.01	3.20181	0.555338	0.996689	0.078948
1	1	37	IDH2	0.419736	0.874016	0.0878525	0.01	0.074987
1	1	37	KLF4	0.559869	0.0507174	0.0528779	0.01	0.0248811
1	1	37	L1CAM	0.00187889	0.00468556	0.01	0.058569	0.0924318
1	1	37	MDM2	0.01	0.336471	0.618301	0.0568297	0.178866
1	1	37	MGMT	0.00199427	0.0660778	0.022323	0.01	0.0506389
1	1	37	NANOG	0.0564013	0.0267935	0.0445197	0.034268	0.0265146
1	1	37	NEFL	0.0286615	0.0232676	0.0580093	0.0291837	0.0162943
1	1	37	NFIB	0.841659	0.01	1.35797	0.317798	1.08069
1	1	37	OLIG2	0.20299	0.545161	0.409401	0.01	0.0556263
1	1	37	PAX2	0.0189503	0.0147636	0.01149	0.0170274	0.0162429
1	1	37	PAX5	0.00456462	0.00121561	0.00268384	4.1744e-05	0.00173269
1	1	37	PAX8	0.214928	0.45148	0.201032	0.285651	0.0379375
1	1	37	PGK1	0.619879	0.141206	0.338224	0.0929272	0.01
1	1	37	PTEN	0.0195607	0.0619903	0.03149	0.01	0.122801
1	1	37	RUNX2	0.00275203	0.0725031	0.123427	0.01	0.0724862
1	1	37	SALL4	0.0707938	0.01	0.0710674	0.00340873	0.0562417
1	1	37	SMAD3	0.0672489	0.267091	0.175419	0.01	0.01
1	1	37	SOX17	0.0162258	0.0169402	0.0109456	0.0160579	0.0138342
1	1	37	SOX2	0.375421	0.0911509	0.01	0.01	0.0600693
1	1	37	SOX4	0.01	0.370176	0.5996	0.0816751	0.708316
1	1	37	SOX9	0.504131	0.197281	0.48204	0.01	0.01
1	1	37	SP1	0.01	0.244104	0.164939	0.152659	0.556629
1	1	37	SP3	0.127269	0.758207	0.01	0.271048	0.504364
1	1	37	STAT3	0.01	0.239728	0.862472	0.0569308	1.14187
1	1	37	TERT	0.0252002	0.0230559	0.0389776	0.00606907	0.0576092
1	1	37	TP53	0.00355531	0.252397	0.01	0.000709154	0.071868
1	1	37	TWIST1	0.405745	0.01	0.380679	0.208827	0.286839
1	1	37	VDR	0.0254277	0.114344	0.0218328	0.0342958	0.01
1	1	37	YY1	0.365268	0.01	0.364496	0.0083637	0.01
1	1	38	CD44	0.735694	0.01	3.80566	0.461881	2.9193
1	1	38	CHI3L1	1.94275	0.01	2.36868	0.590991	0.248379
1	1	38	CREB1	0.196765	0.222097	0.01	0.0361162	0.110836
1	1	38	E2F1	0.194181	0.133765	0.0093394	0.01	0.0956635
1	1	38	E2F2	0.140777	0.014783	0.0785564	0.0716614	0.01
1	1	38	EGFR	4.42631	0.01	1.24876	0.106262	3.32862
1	1	38	EGR1	0.155867	1.07792	0.01	0.488989	1.24402
1	1	38	ETS1	0.106323	0.01	0.082461	0.0870229	0.0783983
1	1	38	FOXM1	0.0583145	0.265274	0.108994	0.01	0.0727219
1	1	38	HIF1A	0.187465	0.499055	0.231359	0.01	0.022543
1	1	38	IDH1	0.01	3.15565	0.599787	0.995024	0.0276934
1	1	38	IDH2	0.372788	0.812689	0.00530161	0.01	0.21923
1	1	38	KLF4	0.579243	0.0399913	0.0381124	0.01	0.00613972
1	1	38	L1CAM	0.00187889	0.00468556	0.01	0.058569	0.0924318
1	1	38	MDM2	0.01	0.39045	0.615606	0.0309444	0.140059
1	1	38	MGMT	0.00389867	0.0641282	0.0195123	0.01	0.047036
1	1	38	NANOG	0.0460902	0.0163044	0.0345806	0.023673	0.0178411
1	1	38	NEFL	0.0263111	0.020936	0.060449	0.0268199	0.0187303
1	1	38	NFIB	0.8655	0.01	1.51523	0.217768	1.23302
1	1	38	OLIG2	0.184847	0.532442	0.418742	0.01	0.0359006
1	1	38	PAX2	0.0153316	0.0183166	0.00780521	0.0134164	0.0126126
1	1	38	PAX5	0.00335052	0.000309182	0.00177781	0.00129087	0.00111704
1	1	38	PAX8	0.214928	0.45148	0.201032	0.285651	0.0379375
1	1	38	PGK1	0.651475	0.01	0.293303	0.142868	0.01
1	1	38	PTEN	0.0136816	0.0494205	0.0437808	0.01	0.102207
1	1	38	RUNX2	0.000574435	0.0706832	0.119995	0.01	0.0678672
1	1	38	SALL4	0.0710032	0.01	0.0656663	0.00214973	0.0475364
1	1	38	SMAD3	0.0599719	0.249673	0.169625	0.01	0.01
1	1	38	SOX17	0.0139758	0.0145267	0.00942117	0.0137701	0.0121859
1	1	38	SOX2	0.375287	0.0386462	0.01	0.01	0.0728166
1	1	38	SOX4	0.01	0.460431	0.694038	0.105356	0.829644
1	1	38	SOX9	0.470428	0.153971	0.461773	0.01	0.01
1	1	38	SP1	0.01	0.200795	0.164002	0.131112	0.544075
1	1	38	SP3	0.127269	0.758207	0.01	0.271048	0.504364
1	1	38	STAT3	0.01	0.105277	0.84543	0.0107839	1.08169
1	1	38	TERT	0.0317633	0.0154507	0.0322238	0.00147528	0.0527841
1	1	38	TP53	0.00231097	0.228456	0.00622314	0.01	0.0615154
1	1	38	TWIST1	0.417835	0.01	0.350425	0.218514	0.252568
1	1	38	VDR	0.0281896	0.111174	0.0229798	0.0318518	0.01
1	1	38	YY1	0.379567	0.01	0.334268	0.00884552	0.01
1	1	39	CD44	0.772844	0.01	3.71308	0.493948	2.80722
1	1	39	CHI3L1	2.03564	0.01	2.21757	0.638902	0.0887698
1	1	39	CREB1	0.188617	0.209677	0.01	0.030906	0.100214
1	1	39	E2F1	0.190802	0.12729	0.004129	0.01	0.0889673
1	1	39	E2F2	0.143511	0.01	0.0810962	0.072819	0.00586334
1	1	39	EGFR	4.34519	0.01	1.36424	0.172151	3.19117
1	1	39	EGR1	0.612711	0.617192	0.45105	0.01	1.58862
1	1	39	ETS1	0.113663	0.01	0.073811	0.0909994	0.0699742
1	1	39	FOXM1	0.0561578	0.261769	0.11473	0.01	0.0657974
1	1	39	HIF1A	0.172774	0.452857	0.18152	0.01	0.0877396
1	1	39	IDH1	0.0312158	3.10377	0.611712	1.01439	0.01
1	1	39	IDH2	0.40271	0.696623	0.01	0.0923265	0.270213
1	1	39	KLF4	0.574073	0.01	0.0477056	0.031088	0.01
1	1	39	L1CAM	0.00187889	0.00468556	0.01	0.058569	0.0924318
1	1	39	MDM2	0.01	0.426999	0.611438	0.0134021	0.119512
1	1	39	MGMT	0.00512735	0.0627214	0.0177729	0.01	0.0450796
1	1	39	NANOG	0.0396185	0.00929957	0.0285001	0.0168896	0.0128156
1	1	39	NEFL	0.0247667	0.0192875	0.0620869	0.0251897	0.0203238
1	1	39	NFIB	0.899735	0.01	1.60242	0.15981	1.31158
1	1	39	OLIG2	0.173725	0.523692	0.425097	0.01	0.0232975
1	1	39	PAX2	0.0129	0.0208044	0.00544228	0.0109622	0.010345
1	1	39	PAX5	0.00264659	0.00111834	0.00132965	0.00201334	0.000824187
1	1	39	PAX8	0.214928	0.45148	0.201032	0.285651	0.0379375
1	1	39	PGK1	0.708566	0.01	0.234041	0.111096	0.01
1	1	39	PTEN	0.01	0.0398117	0.0516537	0.0109576	0.0897869
1	1	39	RUNX2	0.000785415	0.0693434	0.117892	0.01	0.0652725
1	1	39	SALL4	0.0719257	0.01	0.061862	0.00105587	0.0422938
1	1	39	SMAD3	0.0703765	0.209958	0.179195	0.01	0.01
1	1	39	SOX17	0.0126108	0.0130681	0.008471	0.0124055	0.0111949
1	1	39	SOX2	0.37614	0.0104489	0.01	0.01	0.0742204
1	1	39	SOX4	0.01	0.517865	0.752708	0.117052	0.899832
1	1	39	SOX9	0.449891	0.126793	0.452927	0.01	0.01
1	1	39	SP1	0.01	0.169067	0.163448	0.115891	0.535845
1	1	39	SP3	0.127269	0.758207	0.01	0.271048	0.504364
1	1	39	STAT3	0.01	0.040715	0.812596	0.00195961	1.02866
1	1	39	TERT	0.0357536	0.0105863	0.0282978	0.00615386	0.0501533
1	1	39	TP53	0.00325307	0.219049	0.00110481	0.01	0.0516507
1	1	39	TWIST1	0.425796	0.01	0.332341	0.224992	0.233331
1	1	39	VDR	0.0298827	0.10915	0.0236318	0.0303572	0.01
1	1	39	YY1	0.382649	0.0011659	0.32162	0.01	0.01
1	1	40	CD44	0.802787	0.01	3.64909	0.517263	2.73516
1	1	40	CHI3L1	2.05343	0.0688031	2.15315	0.620204	0.01
1	1	40	CREB1	0.183066	0.200735	0.01	0.0271832	0.0927086
1	1	40	E2F1	0.198956	0.107397	0.01	0.00287754	0.0897998
1	1	40	E2F2	0.142564	0.01	0.0852528	0.0709565	0.00162726
1	1	40	EGFR	4.28968	0.01	1.44255	0.217452	3.10091
1	1	40	EGR1	0.645857	0.662913	0.505394	0.01	1.64461
1	1	40	ETS1	0.118849	0.01	0.0678449	0.0939246	0.0644934
1	1	40	FOXM1	0.0545973	0.259189	0.118622	0.01	0.061321
1	1	40	HIF1A	0.161875	0.419793	0.146176	0.01	0.131358
1	1	40	IDH1	0.0671729	3.04088	0.602974	1.04936	0.01
1	1	40	IDH2	0.426867	0.608178	0.01	0.154966	0.299502
1	1	40	KLF4	0.578145	0.01	0.044358	0.0285933	0.01
1	1	40	L1CAM	0.00187889	0.00468556	0.01	0.058569	0.0924318
1	1	40	MDM2	0.00247004	0.443071	0.614986	0.01	0.10157
1	1	40	MGMT	0.00598742	0.0616566	0.0165869	0.01	0.0438343
1	1	40	NANOG	0.0351444	0.00425039	0.0243748	0.0121384	0.00950983
1	1	40	NEFL	0.0236629	0.0180576	0.0632663	0.0239921	0.0214535
1	1	40	NFIB	0.93023	0.01	1.65792	0.121973	1.35984
1	1	40	OLIG2	0.166161	0.51728	0.429711	0.01	0.0145132
1	1	40	PAX2	0.0119383	0.0217571	0.00447262	0.01	0.0094077
1	1	40	PAX5	0.00218709	0.00162219	0.00106207	0.00248477	0.000652994
1	1	40	PAX8	0.214928	0.45148	0.201032	0.285651	0.0379375
1	1	40	PGK1	0.745267	0.01	0.194526	0.0887461	0.01
1	1	40	PTEN	0.01	0.029096	0.0548027	0.0148582	0.0835261
1	1	40	RUNX2	0.00171895	0.0683287	0.11645	0.01	0.0635851
1	1	40	SALL4	0.072853	0.01	0.0591109	0.000169778	0.0388108
1	1	40	SMAD3	0.0422775	0.159518	0.137243	0.01	0.113528
1	1	40	SOX17	0.0116843	0.0120597	0.00781251	0.0114757	0.0105228
1	1	40	SOX2	0.37126	0.01	0.01	0.000573462	0.0659743
1	1	40	SOX4	0.108942	0.431424	0.874068	0.01	1.00407
1	1	40	SOX9	0.435877	0.107831	0.448051	0.01	0.01
1	1	40	SP1	0.01	0.144822	0.16309	0.104566	0.530032
1	1	40	SP3	0.127269	0.758207	0.01	0.271048	0.504364
1	1	40	STAT3	0.0357238	0.01	0.77735	0.00884296	0.982874
1	1	40	TERT	0.0384627	0.00716559	0.0257101	0.00937238	0.0484744
1	1	40	TP53	0.00706421	0.212349	0.00625301	0.01	0.0450105
1	1	40	TWIST1	0.43148	0.01	0.320176	0.229653	0.220831
1	1	40	VDR	0.0310369	0.107732	0.0240548	0.0293423	0.01
1	1	40	YY1	0.384296	0.00970196	0.313462	0.01	0.01
1	1	41	CD44	0.8271	0.01	3.60188	0.535104	2.68442
1	1	41	CHI3L1	1.94363	0.267993	2.20398	0.466654	0.01
1	1	41	CREB1	0.179017	0.193981	0.01	0.0243891	0.0871049
1	1	41	E2F1	0.200218	0.0997938	0.01	0.00639279	0.0882006
1	1	41	E2F2	0.141864	0.01	0.0882793	0.0696306	0.00134788
1	1	41	EGFR	4.24897	0.01	1.49943	0.250578	3.03667
1	1	41	EGR1	0.669058	0.696237	0.545189	0.01	1.68318
1	1	41	ETS1	0.122714	0.01	0.0634728	0.0961688	0.0606161
1	1	41	FOXM1	0.0534109	0.257195	0.121444	0.01	0.0581717
1	1	41	HIF1A	0.153437	0.394834	0.119782	0.01	0.162768
1	1	41	IDH1	0.0942956	2.99421	0.597112	1.07538	0.01
1	1	41	IDH2	0.44444	0.541366	0.01	0.201648	0.318995
1	1	41	KLF4	0.581021	0.01	0.041884	0.0266963	0.01
1	1	41	L1CAM	0.00187889	0.00468556	0.01	0.058569	0.0924318
1	1	41	MDM2	0.00525758	0.452307	0.619243	0.01	0.0876351
1	1	41	MGMT	0.00662376	0.0608217	0.0157251	0.01	0.0429668
1	1	41	NANOG	0.0318567	0.000425025	0.0213856	0.00861356	0.00716246
1	1	41	NEFL	0.0228302	0.0171037	0.0641574	0.023073	0.0222985
1	1	41	NFIB	0.955708	0.01	1.69636	0.0953232	1.39257
1	1	41	OLIG2	0.162643	0.509604	0.430967	0.0124695	0.01
1	1	41	PAX2	0.0119156	0.021697	0.00435701	0.01	0.00927058
1	1	41	PAX5	0.00186354	0.0019666	0.000884175	0.00281675	0.000540687
1	1	41	PAX8	0.214928	0.45148	0.201032	0.285651	0.0379375
1	1	41	PGK1	0.771144	0.01	0.166222	0.0720808	0.01
1	1	41	PTEN	0.01	0.0207571	0.0571735	0.0179214	0.0789892
1	1	41	RUNX2	0.0024009	0.0675367	0.115394	0.01	0.0623917
1	1	41	SALL4	0.0736676	0.01	0.057045	0.00054704	0.0363335
1	1	41	SMAD3	0.0375088	0.149434	0.131011	0.01	0.121496
1	1	41	SOX17	0.011011	0.0113109	0.00732706	0.0107946	0.0100345
1	1	41	SOX2	0.367938	0.01	0.01	0.00589051	0.0593809
1	1	41	SOX4	0.113148	0.455346	0.905425	0.01	1.03788
1	1	41	SOX9	0.42565	0.0937488	0.444981	0.01	0.01
1	1	41	SP1	0.01	0.125691	0.162841	0.0958104	0.525708
1	1	41	SP3	0.127269	0.758207	0.01	0.271048	0.504364
1	1	41	STAT3	0.0571311	0.01	0.748764	0.0165886	0.9477
1	1	41	TERT	0.0390364	0.00660808	0.025089	0.01	0.0480438
1	1	41	TP53	0.00973542	0.207182	0.01	0.0101451	0.0402601
1	1	41	TWIST1	0.435754	0.01	0.31139	0.233176	0.212005
1	1	41	VDR	0.0318771	0.10668	0.0243522	0.0286063	0.01
1	1	41	YY1	0.37855	0.01	0.316223	0.010748	0.01
1	1	42	CD44	0.847122	0.01	3.56548	0.549244	2.64655
1	1	42	CHI3L1	1.8586	0.426369	2.24217	0.34627	0.01
1	1	42	CREB1	0.175921	0.188694	0.01	0.0222143	0.0827539
1	1	42	E2F1	0.201196	0.0939578	0.01	0.0090638	0.0870437
1	1	42	E2F2	0.141317	0.01	0.0905857	0.0686334	0.00355708
1	1	42	EGFR	4.2177	0.01	1.54272	0.275887	2.98844
1	1	42	EGR1	0.686273	0.72167	0.575725	0.01	1.71151
1	1	42	ETS1	0.125708	0.01	0.0601275	0.0979459	0.0577184
1	1	42	FOXM1	0.0524769	0.255602	0.123587	0.01	0.0558292
1	1	42	HIF1A	0.146701	0.375278	0.0993054	0.01	0.186535
1	1	42	IDH1	0.115502	2.95815	0.5929	1.09555	0.01
1	1	42	IDH2	0.457798	0.489116	0.01	0.237781	0.332904
1	1	42	KLF4	0.58317	0.01	0.0399882	0.0252067	0.01
1	1	42	L1CAM	0.00187889	0.00468556	0.01	0.058569	0.0924318
1	1	42	MDM2	0.01	0.458557	0.620345	0.01	0.0810642
1	1	42	MGMT	0.00711389	0.0601493	0.0150701	0.01	0.0423258
1	1	42	NANOG	0.0293352	0.00257872	0.0191175	0.00588999	0.00540663
1	1	42	NEFL	0.0221779	0.0163418	0.0648551	0.0223442	0.0229553
1	1	42	NFIB	0.976842	0.01	1.72457	0.0755354	1.41625
1	1	42	OLIG2	0.163479	0.498556	0.427984	0.018813	0.01
1	1	42	PAX2	0.011898	0.0216513	0.00426826	0.01	0.00916688
1	1	42	PAX5	0.00162338	0.00221708	0.000757341	0.0030632	0.000461342
1	1	42	PAX8	0.214928	0.45148	0.201032	0.285651	0.0379375
1	1	42	PGK1	0.790478	0.01	0.144917	0.0591376	0.01
1	1	42	PTEN	0.01	0.0140885	0.0590256	0.0203806	0.0755426
1	1	42	RUNX2	0.00292154	0.0669024	0.114584	0.01	0.0615
1	1	42	SALL4	0.0743628	0.01	0.0554418	0.00113392	0.0344827
1	1	42	SMAD3	0.0338973	0.141745	0.126253	0.01	0.127312
1	1	42	SOX17	0.0104984	0.0107289	0.00695367	0.0102717	0.00966289
1	1	42	SOX2	0.36631	0.01	0.0111607	0.01	0.0525401
1	1	42	SOX4	0.116283	0.474197	0.929144	0.01	1.06306
1	1	42	SOX9	0.417836	0.0828391	0.442873	0.01	0.01
1	1	42	SP1	0.01	0.11021	0.162659	0.0888384	0.522365
1	1	42	SP3	0.127269	0.758207	0.01	0.271048	0.504364
1	1	42	STAT3	0.0847901	0.01	0.715527	0.0355748	0.911751
1	1	42	TERT	0.0390885	0.00673417	0.0249571	0.01	0.0479278
1	1	42	TP53	0.0088909	0.199206	0.01	0.0138294	0.0390492
1	1	42	TWIST1	0.43909	0.01	0.304732	0.235936	0.205419
1	1	42	VDR	0.0325171	0.105867	0.0245729	0.0280475	0.01
1	1	42	YY1	0.381453	0.01	0.309658	0.0143647	0.01
1	1	43	CD44	0.668175	0.01	4.28522	0.323905	3.70654
1	1	43	CHI3L1	1.55027	0.01	3.07936	0.409858	1.30144
1	1	43	CREB1	0.237005	0.271263	0.01	0.0570839	0.156315
1	1	43	E2F1	0.185644	0.20457	0.01	0.0461618	0.128237
1	1	43	E2F2	0.0995842	0.0702909	0.099481	0.0366882	0.01
1	1	43	EGFR	4.68368	0.180712	0.834549	0.01	4.0043
1	1	43	EGR1	0.227917	0.194359	0.0541519	0.01	0.778293
1	1	43	ETS1	0.0755344	0.01	0.121886	0.0722633	0.131216
1	1	43	FOXM1	0.0674638	0.279867	0.079726	0.01	0.117392
1	1	43	HIF1A	0.01	0.984002	0.187851	0.25554	0.122961
1	1	43	IDH1	0.01	3.32465	0.499091	0.984355	0.197869
1	1	43	IDH2	0.227338	1.27352	0.01	0.337193	0.189148
1	1	43	KLF4	0.515834	0.0674252	0.0801129	0.01	0.0987848
1	1	43	L1CAM	0.00178474	0.00603446	0.01	0.0580353	0.0910947
1	1	43	MDM2	0.01	0.240047	0.613712	0.102403	0.286382
1	1	43	MGMT	0.00136388	0.0689402	0.0276969	0.01	0.0602572
1	1	43	NANOG	0.0764246	0.0450201	0.0644	0.054012	0.0463172
1	1	43	NEFL	0.0331998	0.0272877	0.0535667	0.0333943	0.011649
1	1	43	NFIB	0.971881	0.01	0.986067	0.532457	0.623358
1	1	43	OLIG2	0.238739	0.565545	0.394199	0.01	0.0914807
1	1	43	PAX2	0.0250095	0.00924954	0.0181621	0.0229355	0.0231873
1	1	43	PAX5	0.0071586	0.00539976	0.00553171	0.00269095	0.00386033
1	1	43	PAX8	0.214928	0.45148	0.201032	0.285651	0.0379375
1	1	43	PGK1	0.468187	0.430991	0.538983	0.01	0.428361
1	1	43	PTEN	0.023595	0.0848425	0.0163741	0.01	0.158387
1	1	43	RUNX2	0.00677568	0.0747463	0.130541	0.01	0.0839235
1	1	43	SALL4	0.0771869	0.01	0.0775274	0.00413777	0.0727105
1	1	43	SMAD3	0.0549856	0.354291	0.153541	0.0468782	0.01
1	1	43	SOX17	0.0212923	0.0231032	0.0146577	0.02197	0.0180893
1	1	43	SOX2	0.366361	0.263232	0.01	0.0208266	0.0480025
1	1	43	SOX4	0.00233886	0.193816	0.414301	0.01	0.418329
1	1	43	SOX9	0.572684	0.280112	0.506085	0.01	0.0730284
1	1	43	SP1	0.01	0.306837	0.166674	0.185615	0.578013
1	1	43	SP3	0.114076	0.74315	0.01	0.264644	0.488077
1	1	43	STAT3	0.01	0.451178	0.884329	0.118408	1.28514
1	1	43	TERT	0.010136	0.0393844	0.0554104	0.0227737	0.0719455
1	1	43	TP53	0.01	0.28729	0.022627	0.011581	0.107956
1	1	43	TWIST1	0.384418	0.01	0.44742	0.192544	0.374853
1	1	43	VDR	0.0267027	0.112356	0.0252005	0.0316506	0.0151566
1	1	43	YY1	0.335138	0.0504725	0.398144	0.01	0.0101649
1	1	44	CD44	0.691435	0.01	3.95565	0.413797	3.12506
1	1	44	CHI3L1	1.80008	0.01	2.61315	0.521303	0.543391
1	1	44	CREB1	0.210116	0.240582	0.01	0.0439412	0.127179
1	1	44	E2F1	0.200474	0.144355	0.0184771	0.01	0.108793
1	1	44	E2F2	0.125532	0.0347622	0.0848044	0.0592845	0.01
1	1	44	EGFR	4.55185	0.000549664	1.06634	0.01	3.56256
1	1	44	EGR1	0.212426	0.758985	0.01	0.304283	1.15866
1	1	44	ETS1	0.0949845	0.01	0.0962985	0.0812802	0.0935588
1	1	44	FOXM1	0.061548	0.270463	0.0995753	0.01	0.0851485
1	1	44	HIF1A	0.113963	0.687564	0.214062	0.0971859	0.01
1	1	44	IDH1	0.01	3.20181	0.555338	0.996689	0.078948
1	1	44	IDH2	0.419736	0.874016	0.0878525	0.01	0.074987
1	1	44	KLF4	0.5597	0.0506978	0.0528	0.01	0.0249017
1	1	44	L1CAM	0.00178474	0.00603446	0.01	0.0580353	0.0910947
1	1	44	MDM2	0.01	0.336252	0.618402	0.0569816	0.178934
1	1	44	MGMT	0.00199657	0.0660524	0.0223413	0.01	0.0506841
1	1	44	NANOG	0.0564013	0.0268413	0.0445297	0.034301	0.0265366
1	1	44	NEFL	0.0290229	0.0237153	0.0576328	0.0296039	0.0159259
1	1	44	NFIB	0.841659	0.01	1.35797	0.317798	1.08069
1	1	44	OLIG2	0.202961	0.545148	0.409423	0.01	0.0556193
1	1	44	PAX2	0.0189503	0.0147636	0.01149	0.0170274	0.0162429
1	1	44	PAX5	0.00456462	0.00121561	0.00268384	4.1744e-05	0.00173269
1	1	44	PAX8	0.214928	0.45148	0.201032	0.285651	0.0379375
1	1	44	PGK1	0.619806	0.141282	0.338179	0.0928616	0.01
1	1	44	PTEN	0.019488	0.0619418	0.0315864	0.01	0.122598
1	1	44	RUNX2	0.00268908	0.0723637	0.123316	0.01	0.0723286
1	1	44	SALL4	0.0707938	0.01	0.0710674	0.00340873	0.0562417
1	1	44	SMAD3	0.06748	0.267637	0.174807	0.01	0.01
1	1	44	SOX17	0.0165872	0.0173401	0.011312	0.0164452	0.0141805
1	1	44	SOX2	0.376063	0.0914483	0.01	0.01	0.0595428
1	1	44	SOX4	0.01	0.370176	0.5996	0.0816751	0.708316
1	1	44	SOX9	0.505931	0.199578	0.486402	0.01	0.01
1	1	44	SP1	0.01	0.24421	0.164837	0.152764	0.556509
1	1	44	SP3	0.114076	0.74315	0.01	0.264644	0.488077
1	1	44	STAT3	0.01	0.239728	0.862472	0.0569308	1.14187
1	1	44	TERT	0.0238299	0.0247389	0.040203	0.0075589	0.0587339
1	1	44	TP53	0.00407738	0.251911	0.01	0.00112081	0.0717567
1	1	44	TWIST1	0.405745	0.01	0.380679	0.208827	0.286839
1	1	44	VDR	0.0254277	0.114344	0.0218328	0.0342958	0.01
1	1	44	YY1	0.362892	0.01	0.362433	0.00852787	0.01
1	1	45	CD44	0.735892	0.01	3.80564	0.461929	2.91919
1	1	45	CHI3L1	1.94275	0.01	2.36868	0.590991	0.248379
1	1	45	CREB1	0.196765	0.222097	0.01	0.0361162	0.110836
1	1	45	E2F1	0.194185	0.133763	0.00938012	0.01	0.0957893
1	1	45	E2F2	0.140765	0.0145917	0.0784529	0.0718045	0.01
1	1	45	EGFR	4.42622	0.01	1.2489	0.106309	3.32851
1	1	45	EGR1	0.155867	1.07792	0.01	0.488989	1.24402
1	1	45	ETS1	0.106183	0.01	0.0825824	0.0869987	0.0785983
1	1	45	FOXM1	0.0583145	0.265274	0.108994	0.01	0.0727219
1	1	45	HIF1A	0.187465	0.499055	0.231359	0.01	0.022543
1	1	45	IDH1	0.01	3.15565	0.599787	0.995024	0.0276934
1	1	45	IDH2	0.372788	0.812689	0.00530161	0.01	0.21923
1	1	45	KLF4	0.579054	0.0399825	0.0380495	0.01	0.00608767
1	1	45	L1CAM	0.00178474	0.00603446	0.01	0.0580353	0.0910947
1	1	45	MDM2	0.01	0.390199	0.615709	0.0311121	0.140151
1	1	45	MGMT	0.00389339	0.0641105	0.0195418	0.01	0.0470954
1	1	45	NANOG	0.0460902	0.0163522	0.0345906	0.0237059	0.0178631
1	1	45	NEFL	0.0266725	0.0213837	0.0600725	0.0272401	0.0183619
1	1	45	NFIB	0.8655	0.01	1.51523	0.217768	1.23302
1	1	45	OLIG2	0.184819	0.53243	0.418763	0.01	0.0358948
1	1	45	PAX2	0.0153316	0.0183166	0.00780521	0.0134164	0.0126126
1	1	45	PAX5	0.00335052	0.000309182	0.00177781	0.00129087	0.00111704
1	1	45	PAX8	0.214928	0.45148	0.201032	0.285651	0.0379375
1	1	45	PGK1	0.646767	0.01	0.293207	0.142746	0.01
1	1	45	PTEN	0.0136123	0.0493791	0.0438702	0.01	0.102016
1	1	45	RUNX2	0.000523547	0.0705538	0.119902	0.01	0.0677351
1	1	45	SALL4	0.0710032	0.01	0.0656663	0.00214973	0.0475364
1	1	45	SMAD3	0.0603973	0.250681	0.168747	0.01	0.01
1	1	45	SOX17	0.0143372	0.0149265	0.00978764	0.0141574	0.0125322
1	1	45	SOX2	0.376319	0.0394508	0.01	0.01	0.071892
1	1	45	SOX4	0.01	0.460431	0.694038	0.105356	0.829644
1	1	45	SOX9	0.473812	0.158297	0.468713	0.01	0.01
1	1	45	SP1	0.01	0.200921	0.1639	0.131226	0.54396
1	1	45	SP3	0.114076	0.74315	0.01	0.264644	0.488077
1	1	45	STAT3	0.01	0.105277	0.84543	0.0107839	1.08169
1	1	45	TERT	0.030393	0.0171337	0.0334492	1.45473e-05	0.0539088
1	1	45	TP53	0.00249954	0.228425	0.00588343	0.01	0.0611231
1	1	45	TWIST1	0.417835	0.01	0.350425	0.218514	0.252568
1	1	45	VDR	0.0281896	0.111174	0.0229798	0.0318518	0.01
1	1	45	YY1	0.376413	0.01	0.331867	0.00849949	0.01
1	1	46	CD44	0.773039	0.01	3.71306	0.493994	2.80712
1	1	46	CHI3L1	2.03564	0.01	2.21757	0.638902	0.0887698
1	1	46	CREB1	0.188617	0.209677	0.01	0.030906	0.100214
1	1	46	E2F1	0.190809	0.127295	0.00417519	0.01	0.0891002
1	1	46	E2F2	0.143335	0.01	0.0811257	0.0728065	0.00577637
1	1	46	EGFR	4.34511	0.01	1.36437	0.172191	3.19107
1	1	46	EGR1	0.612711	0.617192	0.45105	0.01	1.58862
1	1	46	ETS1	0.113504	0.01	0.0739549	0.0909649	0.070196
1	1	46	FOXM1	0.0561578	0.261769	0.11473	0.01	0.0657974
1	1	46	HIF1A	0.172774	0.452857	0.18152	0.01	0.0877396
1	1	46	IDH1	0.0312158	3.10377	0.611712	1.01439	0.01
1	1	46	IDH2	0.40271	0.696623	0.01	0.0923265	0.270213
1	1	46	KLF4	0.5739	0.01	0.0476112	0.0310739	0.01
1	1	46	L1CAM	0.00178474	0.00603446	0.01	0.0580353	0.0910947
1	1	46	MDM2	0.01	0.426725	0.611544	0.0135804	0.119617
1	1	46	MGMT	0.00511717	0.0627094	0.0178094	0.01	0.0451468
1	1	46	NANOG	0.0396185	0.00934736	0.0285101	0.0169225	0.0128376
1	1	46	NEFL	0.0251282	0.0197352	0.0617105	0.0256099	0.0199554
1	1	46	NFIB	0.899735	0.01	1.60242	0.15981	1.31158
1	1	46	OLIG2	0.173698	0.52368	0.425117	0.01	0.0232923
1	1	46	PAX2	0.0129	0.0208044	0.00544228	0.0109622	0.010345
1	1	46	PAX5	0.00264659	0.00111834	0.00132965	0.00201334	0.000824187
1	1	46	PAX8	0.214928	0.45148	0.201032	0.285651	0.0379375
1	1	46	PGK1	0.700018	0.01	0.234041	0.11097	0.01
1	1	46	PTEN	0.01	0.0396895	0.0516758	0.0110327	0.0896599
1	1	46	RUNX2	0.000828766	0.0692215	0.117811	0.01	0.0651549
1	1	46	SALL4	0.0719257	0.01	0.061862	0.00105587	0.0422938
1	1	46	SMAD3	0.0489138	0.173442	0.145719	0.01	0.10187
1	1	46	SOX17	0.0129723	0.013468	0.00883747	0.0127928	0.0115413
1	1	46	SOX2	0.3774	0.011653	0.01	0.01	0.073074
1	1	46	SOX4	0.01	0.517865	0.752708	0.117052	0.899832
1	1	46	SOX9	0.454361	0.132531	0.461291	0.01	0.01
1	1	46	SP1	0.01	0.169207	0.163347	0.116013	0.535734
1	1	46	SP3	0.114076	0.74315	0.01	0.264644	0.488077
1	1	46	STAT3	0.01	0.040715	0.812596	0.00195961	1.02866
1	1	46	TERT	0.0343833	0.0122692	0.0295232	0.00466404	0.0512779
1	1	46	TP53	0.00305753	0.21903	0.00143533	0.01	0.0512708
1	1	46	TWIST1	0.425796	0.01	0.332341	0.224992	0.233331
1	1	46	VDR	0.0298827	0.10915	0.0236318	0.0303572	0.01
1	1	46	YY1	0.379401	0.000590989	0.31887	0.01	0.01
1	1	47	CD44	0.80298	0.01	3.64908	0.517307	2.73507
1	1	47	CHI3L1	2.05343	0.0688031	2.15315	0.620204	0.01
1	1	47	CREB1	0.183066	0.200735	0.01	0.0271832	0.0927086
1	1	47	E2F1	0.19891	0.10749	0.01	0.00280847	0.0899104
1	1	47	E2F2	0.142389	0.01	0.085276	0.0709468	0.00154662
1	1	47	EGFR	4.2896	0.01	1.44267	0.217489	3.10082
1	1	47	EGR1	0.645857	0.662913	0.505394	0.01	1.64461
1	1	47	ETS1	0.118677	0.01	0.0680043	0.0938825	0.0647294
1	1	47	FOXM1	0.0545973	0.259189	0.118622	0.01	0.061321
1	1	47	HIF1A	0.161875	0.419793	0.146176	0.01	0.131358
1	1	47	IDH1	0.0671729	3.04088	0.602974	1.04936	0.01
1	1	47	IDH2	0.426867	0.608178	0.01	0.154966	0.299502
1	1	47	KLF4	0.57777	0.01	0.0441642	0.028568	0.01
1	1	47	L1CAM	0.00178474	0.00603446	0.01	0.0580353	0.0910947
1	1	47	MDM2	0.00261975	0.44299	0.614943	0.01	0.101784
1	1	47	MGMT	0.00597383	0.0616488	0.0166281	0.01	0.0439065
1	1	47	NANOG	0.0351444	0.00429818	0.0243848	0.0121713	0.00953184
1	1	47	NEFL	0.0240243	0.0185053	0.0628898	0.0244123	0.0210852
1	1	47	NFIB	0.93023	0.01	1.65792	0.121973	1.35984
1	1	47	OLIG2	0.166134	0.517269	0.429731	0.01	0.0145086
1	1	47	PAX2	0.0119383	0.0217571	0.00447262	0.01	0.0094077
1	1	47	PAX5	0.00218709	0.00162219	0.00106207	0.00248477	0.000652994
1	1	47	PAX8	0.214928	0.45148	0.201032	0.285651	0.0379375
1	1	47	PGK1	0.734345	0.01	0.194671	0.0886693	0.01
1	1	47	PTEN	0.01	0.0289786	0.0548235	0.0149315	0.0834018
1	1	47	RUNX2	0.00175712	0.0682124	0.116377	0.01	0.0634768
1	1	47	SALL4	0.072853	0.01	0.0591109	0.000169778	0.0388108
1	1	47	SMAD3	0.0423185	0.159607	0.137218	0.01	0.113475
1	1	47	SOX17	0.0120457	0.0124596	0.00817898	0.0118629	0.0108692
1	1	47	SOX2	0.373233	0.01	0.01	0.0014331	0.0652924
1	1	47	SOX4	0.108942	0.431424	0.874068	0.01	1.00407
1	1	47	SOX9	0.441133	0.114603	0.45732	0.01	0.01
1	1	47	SP1	0.01	0.144973	0.162988	0.104693	0.529924
1	1	47	SP3	0.114076	0.74315	0.01	0.264644	0.488077
1	1	47	STAT3	0.0357238	0.01	0.77735	0.00884296	0.982874
1	1	47	TERT	0.0370924	0.00884855	0.0269355	0.00788255	0.0495991
1	1	47	TP53	0.0068639	0.212339	0.00657708	0.01	0.0446389
1	1	47	TWIST1	0.43148	0.01	0.320176	0.229653	0.220831
1	1	47	VDR	0.0310369	0.107732	0.0240548	0.0293423	0.01
1	1	47	YY1	0.380884	0.00901894	0.310663	0.01	0.01
1	1	48	CD44	0.827292	0.01	3.60187	0.535148	2.68433
1	1	48	CHI3L1	1.94363	0.267993	2.20398	0.466654	0.01
1	1	48	CREB1	0.179017	0.193981	0.01	0.0243891	0.0871049
1	1	48	E2F1	0.20017	0.0998956	0.01	0.00631946	0.0883132
1	1	48	E2F2	0.141691	0.01	0.0882981	0.0696228	0.00142407
1	1	48	EGFR	4.24889	0.01	1.49954	0.250612	3.03658
1	1	48	EGR1	0.669058	0.696237	0.545189	0.01	1.68318
1	1	48	ETS1	0.122532	0.01	0.0636435	0.0961209	0.0608622
1	1	48	FOXM1	0.0534109	0.257195	0.121444	0.01	0.0581717
1	1	48	HIF1A	0.153437	0.394834	0.119782	0.01	0.162768
1	1	48	IDH1	0.0942956	2.99421	0.597112	1.07538	0.01
1	1	48	IDH2	0.44444	0.541366	0.01	0.201648	0.318995
1	1	48	KLF4	0.580508	0.01	0.0416281	0.0266666	0.01
1	1	48	L1CAM	0.00178474	0.00603446	0.01	0.0580353	0.0910947
1	1	48	MDM2	0.00510406	0.452222	0.619198	0.01	0.0878565
1	1	48	MGMT	0.00660764	0.0608173	0.0157698	0.01	0.0430425
1	1	48	NANOG	0.0318567	0.000472817	0.0213956	0.00864649	0.00718446
1	1	48	NEFL	0.0231916	0.0175514	0.0637809	0.0234932	0.0219301
1	1	48	NFIB	0.955708	0.01	1.69636	0.0953232	1.39257
1	1	48	OLIG2	0.16262	0.509587	0.430982	0.0124749	0.01
1	1	48	PAX2	0.0119156	0.021697	0.00435701	0.01	0.00927058
1	1	48	PAX5	0.00186354	0.0019666	0.000884175	0.00281675	0.000540687
1	1	48	PAX8	0.214928	0.45148	0.201032	0.285651	0.0379375
1	1	48	PGK1	0.758597	0.01	0.166504	0.0720624	0.01
1	1	48	PTEN	0.01	0.0206433	0.0571932	0.0179933	0.078867
1	1	48	RUNX2	0.0024353	0.0674248	0.115327	0.01	0.06229
1	1	48	SALL4	0.0736676	0.01	0.057045	0.00054704	0.0363335
1	1	48	SMAD3	0.0375523	0.149528	0.130989	0.01	0.121439
1	1	48	SOX17	0.0113724	0.0117108	0.00769353	0.0111818	0.0103809
1	1	48	SOX2	0.370138	0.01	0.01	0.00488821	0.0586877
1	1	48	SOX4	0.113148	0.455346	0.905425	0.01	1.03788
1	1	48	SOX9	0.431498	0.10131	0.454876	0.01	0.01
1	1	48	SP1	0.01	0.12585	0.162739	0.0959409	0.525602
1	1	48	SP3	0.114076	0.74315	0.01	0.264644	0.488077
1	1	48	STAT3	0.0571311	0.01	0.748764	0.0165886	0.9477
1	1	48	TERT	0.0388645	0.00657756	0.0252662	0.01	0.0485321
1	1	48	TP53	0.00921816	0.20675	0.01	0.0105313	0.0401601
1	1	48	TWIST1	0.435754	0.01	0.31139	0.233176	0.212005
1	1	48	VDR	0.0318771	0.10668	0.0243522	0.0286063	0.01
1	1	48	YY1	0.37445	0.01	0.313618	0.010103	0.01
1	1	49	CD44	0.847314	0.01	3.56547	0.549287	2.64646
1	1	49	CHI3L1	1.8586	0.426369	2.24217	0.34627	0.01
1	1	49	CREB1	0.175921	0.188694	0.01	0.0222143	0.0827539
1	1	49	E2F1	0.201148	0.0940668	0.01	0.00898722	0.0871577
1	1	49	E2F2	0.141144	0.01	0.090601	0.0686271	0.00362997
1	1	49	EGFR	4.21763	0.01	1.54283	0.275918	2.98836
1	1	49	EGR1	0.686273	0.72167	0.575725	0.01	1.71151
1	1	49	ETS1	0.125518	0.01	0.0603069	0.0978934	0.057972
1	1	49	FOXM1	0.0524769	0.255602	0.123587	0.01	0.0558292
1	1	49	HIF1A	0.146701	0.375278	0.0993054	0.01	0.186535
1	1	49	IDH1	0.115502	2.95815	0.5929	1.09555	0.01
1	1	49	IDH2	0.457798	0.489116	0.01	0.237781	0.332904
1	1	49	KLF4	0.582555	0.01	0.0396901	0.0251758	0.01
1	1	49	L1CAM	0.00178474	0.00603446	0.01	0.0580353	0.0910947
1	1	49	MDM2	0.01	0.458598	0.620615	0.01	0.0807332
1	1	49	MGMT	0.00709582	0.0601475	0.0151173	0.01	0.042404
1	1	49	NANOG	0.0293352	0.00253092	0.0191275	0.00592292	0.00542864
1	1	49	NEFL	0.0225393	0.0167894	0.0644786	0.0227644	0.022587
1	1	49	NFIB	0.976842	0.01	1.72457	0.0755354	1.41625
1	1	49	OLIG2	0.163457	0.49854	0.428	0.0188181	0.01
1	1	49	PAX2	0.011898	0.0216513	0.00426826	0.01	0.00916688
1	1	49	PAX5	0.00162338	0.00221708	0.000757341	0.0030632	0.000461342
1	1	49	PAX8	0.214928	0.45148	0.201032	0.285651	0.0379375
1	1	49	PGK1	0.776746	0.01	0.14532	0.059176	0.01
1	1	49	PTEN	0.01	0.0139777	0.0590445	0.0204515	0.0754219
1	1	49	RUNX2	0.00295305	0.066794	0.114522	0.01	0.0614033
1	1	49	SALL4	0.0743628	0.01	0.0554418	0.00113392	0.0344827
1	1	49	SMAD3	0.0339427	0.141843	0.126234	0.01	0.127252
1	1	49	SOX17	0.0108598	0.0111288	0.00732014	0.0106589	0.0100092
1	1	49	SOX2	0.367926	0.01	0.01	0.00940688	0.0534599
1	1	49	SOX4	0.116283	0.474197	0.929144	0.01	1.06306
1	1	49	SOX9	0.424148	0.0910225	0.453229	0.01	0.01
1	1	49	SP1	0.01	0.110376	0.162558	0.0889719	0.52226
1	1	49	SP3	0.114076	0.74315	0.01	0.264644	0.488077
1	1	49	STAT3	0.0847901	0.01	0.715527	0.0355748	0.911751
1	1	49	TERT	0.0389121	0.00669291	0.0251456	0.01	0.048426
1	1	49	TP53	0.00837429	0.198781	0.01	0.0142127	0.0389501
1	1	49	TWIST1	0.43909	0.01	0.304732	0.235936	0.205419
1	1	49	VDR	0.0325171	0.105867	0.0245729	0.0280475	0.01
1	1	49	YY1	0.377241	0.01	0.307065	0.0136704	0.01
1	1	50	CD44	0.511036	0.01	4.16176	0.324361	3.24261
1	1	50	CHI3L1	1.43718	0.01	3.27817	0.357626	1.26534
1	1	50	CREB1	0.246033	0.284698	0.01	0.062804	0.168009
1	1	50	E2F1	0.184452	0.19436	0.01	0.0347393	0.0909696
1	1	50	E2F2	0.103416	0.0681548	0.0934023	0.0391004	0.01
1	1	50	EGFR	4.57254	0.260691	0.849783	0.01	3.8103
1	1	50	EGR1	0.315884	0.278967	0.01	0.0809761	1.37774
1	1	50	ETS1	0.0672615	0.01	0.132322	0.0683704	0.122213
1	1	50	FOXM1	0.0678862	0.281743	0.0812301	0.01	0.103009
1	1	50	HIF1A	0.01	0.960772	0.287064	0.244252	0.102954
1	1	50	IDH1	0.01	3.29341	0.434364	1.01499	0.120412
1	1	50	IDH2	0.278305	1.28555	0.0846236	0.32566	0.01
1	1	50	KLF4	0.518674	0.0754144	0.0916994	0.01	0.0927222
1	1	50	L1CAM	0.01	0.0493637	0.0112763	0.0909827	0.233949
1	1	50	MDM2	0.01	0.262467	0.601274	0.0969941	0.211188
1	1	50	MGMT	0.00259068	0.0698441	0.0294373	0.01	0.0558872
1	1	50	NANOG	0.0854643	0.0539088	0.0742484	0.0638195	0.0518696
1	1	50	NEFL	0.0289599	0.0224832	0.0577193	0.02898	0.0160469
1	1	50	NFIB	0.542805	0.01	0.978155	0.571729	1.00087
1	1	50	OLIG2	0.251768	0.575019	0.387189	0.01	0.106101
1	1	50	PAX2	0.0286823	0.0059132	0.0221946	0.0265325	0.027253
1	1	50	PAX5	0.00863896	0.00523504	0.00503189	0.00395893	0.00283323
1	1	50	PAX8	0.214928	0.45148	0.201032	0.285651	0.0379375
1	1	50	PGK1	0.586328	0.498027	0.609629	0.01	0.245863
1	1	50	PTEN	0.0249185	0.100697	0.00728685	0.01	0.172155
1	1	50	RUNX2	0.01	0.0808165	0.131174	0.0109028	0.0845119
1	1	50	SALL4	0.0595731	0.01	0.0883394	0.00611673	0.0805954
1	1	50	SMAD3	0.0884578	0.323475	0.210631	0.01	0.01
1	1	50	SOX17	0.0166955	0.0168084	0.00764177	0.0151958	0.0103784
1	1	50	SOX2	0.384162	0.305397	0.0513598	0.01	0.01
1	1	50	SOX4	0.01	0.266137	0.34076	0.121801	0.519956
1	1	50	SOX9	0.595464	0.300415	0.01	0.01	0.526625
1	1	50	SP1	0.01	0.335264	0.167139	0.200703	0.587306
1	1	50	SP3	0.01	1.52028	0.653354	1.00593	0.511629
1	1	50	STAT3	0.01	0.590543	0.886616	0.21087	1.18626
1	1	50	TERT	0.0371887	0.0125957	0.0333687	0.00368617	0.0414482
1	1	50	TP53	0.01	0.3024	0.0337659	0.0142729	0.073608
1	1	50	TWIST1	0.376856	0.01	0.44299	0.18461	0.339699
1	1	50	VDR	0.0319768	0.106456	0.0294662	0.0270913	0.0162993
[truncated: 123,441 more rows]
