# Supplementary material for: Unveiling the Dynamics behind Glioblastoma Multiforme Single-Cell Data Heterogeneity
Source: Int J Mol Sci. 2024 Apr 30;25(9):4894. doi: 10.3390/ijms25094894 (PMC11084314; doi:10.3390/ijms25094894)
Supplement: Supplementary file 1 [file ijms-25-04894-s001.zip › Table_S6.xlsx]

## Sheet: Sheet1
Ind_estim	ID	C_Method	Fit_Index	a[CD44]	a[CHI3L1]	a[CREB1]	a[E2F1]	a[E2F2]	a[EGFR]	a[EGR1]	a[ETS1]	a[FOXM1]	a[HIF1A]	a[IDH1]	a[IDH2]	a[KLF4]	a[L1CAM]	a[MDM2]	a[MGMT]	a[NANOG]	a[NEFL]	a[NFIB]	a[OLIG2]	a[PAX2]	a[PAX5]	a[PAX8]	a[PGK1]	a[PTEN]	a[RUNX2]	a[SALL4]	a[SMAD3]	a[SOX17]	a[SOX2]	a[SOX4]	a[SOX9]	a[SP1]	a[SP3]	a[STAT3]	a[TERT]	a[TP53]	a[TWIST1]	a[VDR]	a[YY1]	b[CD44]	b[CHI3L1]	b[CREB1]	b[E2F1]	b[E2F2]	b[EGFR]
1	1	1	1	0.797467	2.3501	0.333993	0.0568075	0.0563071	0.620053	0.964004	0.159691	0.0491212	0.389675	0.769372	2.42849	0.110257	0.01	0.247017	0.0495573	0.01	0.01	2.36295	0.343396	0.01	0.01	0.01	1.02312	0.111652	0.0257878	0.10666	0.298737	0.01	0.375628	0.707466	0.392545	0.474358	0.01	0.535099	0.01	0.162265	0.0872444	0.01	0.805879	0.01	0.01	0.01	0.01	0.01	0.01
2	2	1	1	1.11511	2.98485	0.436657	0.0933641	0.096362	0.842275	1.45643	0.20195	0.0659075	0.562471	1.14652	3.81639	0.140696	0.01	0.365526	0.0649324	0.01	0.01	3.4083	0.450309	0.01	0.01	0.01	1.41677	0.149485	0.0341582	0.148433	0.438054	0.01	0.51074	1.0229	0.509272	0.623398	0.01	0.761493	0.012709	0.23029	0.114669	0.0138463	1.03641	0.01	0.01	0.01	0.01	0.01	0.01
3	3	1	1	1.40637	3.61534	0.537862	0.122192	0.135225	1.03995	1.92618	0.243845	0.0821561	0.730144	1.49361	4.84878	0.170796	0.01	0.478905	0.0802385	0.01	0.01	4.45362	0.555952	0.01	0.01	0.01	1.71466	0.184878	0.0422957	0.182291	0.555423	0.01	0.627355	1.32209	0.620794	0.772404	0.01	0.978763	0.0163947	0.296681	0.140705	0.0196456	1.28593	0.01	0.01	0.01	0.01	0.01	0.01
4	4	1	1	1.68848	4.24349	0.63834	0.150701	0.166679	1.23335	2.16329	0.285539	0.098209	0.875747	1.86619	6.05332	0.205023	0.01	0.590833	0.0955091	0.01	0.01	5.49893	0.660945	0.01	0.01	0.01	1.95952	0.21976	0.0503271	0.214407	0.673661	0.01	0.732701	1.61543	0.73163	0.921394	0.01	1.18311	0.0199899	0.357729	0.16631	0.025385	1.55017	0.01	0.01	0.01	0.01	0.01	0.01
5	5	1	1	1.96602	4.94076	0.738401	0.186581	0.194225	1.42523	2.54068	0.327111	0.114167	1.01982	2.2764	7.27052	0.227076	0.01	0.696785	0.110759	0.01	0.01	6.54424	0.765562	0.0107113	0.01	0.01	2.21171	0.255771	0.0583002	0.245859	0.792133	0.01	0.830139	1.83065	0.842068	1.07037	0.01	1.37919	0.0234438	0.418474	0.191702	0.0310999	1.804	0.01	0.01	0.01	0.01	0.01	0.01
6	6	1	1	2.24089	5.84528	0.838201	0.218266	0.221624	1.6162	2.91472	0.368601	0.13007	1.163	2.68556	8.48773	0.249833	0.01	0.801807	0.125996	0.01	0.01	7.58954	0.873372	0.0121383	0.01	0.01	2.46739	0.29163	0.0662375	0.276989	0.91069	0.01	0.92762	2.10471	0.952254	1.21935	0.01	1.57282	0.0267429	0.480248	0.21697	0.0368024	2.0591	0.01	0.01	0.01	0.01	0.01	0.01
7	7	1	1	2.51407	6.74896	0.937826	0.249601	0.248922	1.80657	3.28658	0.410035	0.14594	1.30561	3.0941	9.70493	0.272989	0.01	0.896964	0.141224	0.01	0.01	8.63483	0.988723	0.0135609	0.01	0.01	2.72499	0.327388	0.0741511	0.307936	1.02928	0.01	1.02953	2.37802	1.06227	1.36831	0.01	1.7576	0.0300233	0.541675	0.242159	0.0424978	2.31488	0.01	0.01	0.01	0.01	0.01	0.01
8	8	1	1	0.797139	2.3501	0.333993	0.0561631	0.055367	0.619616	0.964004	0.157347	0.0491212	0.389675	0.769372	2.42849	0.109304	0.01	0.246302	0.048196	0.01	0.01	2.36295	0.342675	0.01	0.01	0.01	1.02251	0.110716	0.0243694	0.10666	0.297082	0.01	0.374953	0.707466	0.356015	0.473154	0.01	0.535099	0.01	0.160414	0.0872444	0.01	0.804533	0.01	0.01	0.01	0.01	0.01	0.01
9	9	1	1	1.11465	2.98485	0.436657	0.0923857	0.0947531	0.84168	1.45643	0.198986	0.0659075	0.562471	1.14652	3.81639	0.13948	0.01	0.364469	0.0631487	0.01	0.01	3.4083	0.449364	0.01	0.01	0.01	1.41538	0.148233	0.0322795	0.148433	0.430053	0.01	0.504529	1.0229	0.455355	0.621815	0.01	0.761493	0.01	0.227866	0.114669	0.0138463	1.01004	0.01	0.01	0.01	0.01	0.01	0.01
10	10	1	1	1.4058	3.61534	0.537862	0.120912	0.132967	1.03919	1.92618	0.240266	0.0821561	0.730144	1.49361	4.84878	0.169319	0.01	0.47752	0.0780344	0.01	0.01	4.45362	0.554785	0.01	0.01	0.01	1.69873	0.18333	0.0399694	0.182291	0.539491	0.01	0.614873	1.32209	0.549594	0.770443	0.01	0.978763	0.0121457	0.293377	0.140705	0.0196456	1.23753	0.01	0.01	0.01	0.01	0.01	0.01
11	11	1	1	1.68778	4.24349	0.63834	0.149122	0.164685	1.23244	2.16329	0.281348	0.098209	0.875747	1.86619	6.05332	0.20423	0.01	0.589124	0.0928855	0.01	0.01	5.49893	0.659558	0.01	0.01	0.01	1.92671	0.217837	0.047559	0.214407	0.650836	0.01	0.717343	1.61543	0.724669	0.919054	0.01	1.18311	0.0148092	0.353745	0.16631	0.025385	1.49276	0.01	0.01	0.01	0.01	0.01	0.01
12	12	1	1	1.96521	4.94076	0.738401	0.184464	0.191902	1.42419	2.54068	0.322309	0.114167	1.01982	2.2764	7.27052	0.225201	0.01	0.695159	0.107716	0.01	0.01	6.54424	0.763955	0.0107113	0.01	0.01	2.16461	0.253533	0.0550936	0.245859	0.762806	0.01	0.813198	1.83065	0.827729	1.06765	0.01	1.37919	0.0174401	0.413267	0.191702	0.0310999	1.73667	0.01	0.01	0.01	0.01	0.01	0.01
13	13	1	1	2.23997	5.84528	0.838201	0.21579	0.218972	1.61502	2.91472	0.363191	0.13007	1.163	2.68556	8.48773	0.247029	0.01	0.799937	0.122535	0.01	0.01	7.58954	0.871714	0.0121383	0.01	0.01	2.40724	0.289077	0.0625943	0.276989	0.913967	0.01	0.903723	2.10471	0.931019	1.21625	0.01	1.57282	0.0200525	0.473662	0.21697	0.0368024	1.97956	0.01	0.01	0.01	0.01	0.01	0.01
14	14	1	1	2.51304	6.74896	0.937826	0.24706	0.245944	1.80525	3.28658	0.404017	0.14594	1.30561	3.0941	9.70493	0.269341	0.01	0.897109	0.137344	0.01	0.01	8.63483	0.986846	0.0135609	0.01	0.01	2.65248	0.324522	0.0700727	0.307936	1.03135	0.01	0.993744	2.37802	1.03442	1.36484	0.01	1.7576	0.0226533	0.534247	0.242159	0.0424978	2.22333	0.01	0.01	0.01	0.01	0.01	0.01
15	15	1	1	0.796966	2.3501	0.333993	0.0558566	0.0551249	0.619417	0.964004	0.155956	0.0491212	0.389675	0.769372	2.42849	0.108841	0.01	0.245838	0.0474435	0.01	0.01	2.36295	0.342504	0.01	0.01	0.01	1.0222	0.11035	0.0237626	0.10666	0.29632	0.01	0.374608	0.707466	0.327314	0.472418	0.01	0.535099	0.01	0.159469	0.0872444	0.01	0.803716	0.01	0.01	0.01	0.01	0.01	0.01
16	16	1	1	1.1144	2.98485	0.436657	0.0919515	0.0943388	0.841408	1.45643	0.197226	0.0659075	0.562471	1.14652	3.81639	0.138888	0.01	0.363782	0.0621627	0.01	0.01	3.4083	0.449139	0.01	0.01	0.01	1.41476	0.147742	0.0314757	0.148433	0.423964	0.01	0.499933	1.0229	0.509395	0.620848	0.01	0.761493	0.01	0.226944	0.114669	0.0138463	0.992376	0.01	0.01	0.01	0.01	0.01	0.01
17	17	1	1	1.40549	3.61534	0.537862	0.120343	0.132386	1.03882	1.92618	0.238141	0.0821561	0.730144	1.49361	4.84878	0.168602	0.01	0.47662	0.076816	0.01	0.01	4.45362	0.554508	0.01	0.01	0.01	1.6891	0.182723	0.0389741	0.182291	0.527591	0.01	0.605764	1.32209	0.600506	0.769245	0.01	0.978763	0.01	0.291809	0.140705	0.0196456	1.20638	0.01	0.01	0.01	0.01	0.01	0.01
18	18	1	1	1.68742	4.24349	0.63834	0.148421	0.163631	1.232	2.16329	0.27886	0.098209	0.875747	1.86619	6.05332	0.20376	0.01	0.588014	0.0914352	0.01	0.01	5.49893	0.659228	0.01	0.01	0.01	1.90709	0.217188	0.0463747	0.214407	0.633946	0.01	0.706028	1.61543	0.694517	0.917624	0.01	1.18311	0.0120655	0.351854	0.16631	0.025385	1.45172	0.01	0.01	0.01	0.01	0.01	0.01
19	19	1	1	1.96478	4.94076	0.738401	0.183457	0.190674	1.42368	2.54068	0.319458	0.114167	1.01982	2.2764	7.27052	0.224099	0.01	0.694106	0.106035	0.01	0.01	6.54424	0.763574	0.0107113	0.01	0.01	2.13666	0.252777	0.0537216	0.245859	0.776881	0.01	0.798104	1.83065	0.789643	1.06599	0.01	1.37919	0.014209	0.411057	0.191702	0.0310999	1.69255	0.01	0.01	0.01	0.01	0.01	0.01
20	20	1	1	2.23948	5.84528	0.838201	0.214612	0.217571	1.61444	2.91472	0.359978	0.13007	1.163	2.68556	8.48773	0.245391	0.01	0.798724	0.120621	0.01	0.01	7.58954	0.871341	0.0121383	0.01	0.01	2.37172	0.288216	0.0610356	0.276989	0.889763	0.01	0.888852	2.10471	0.885304	1.21436	0.01	1.57282	0.0163374	0.470497	0.21697	0.0368024	1.92756	0.01	0.01	0.01	0.01	0.01	0.01
21	21	1	1	2.51249	6.74896	0.937826	0.245712	0.24437	1.8046	3.28658	0.400444	0.14594	1.30561	3.0941	9.70493	0.267216	0.01	0.897162	0.1352	0.01	0.01	8.63483	0.986423	0.0135609	0.01	0.01	2.60982	0.323555	0.0683277	0.307936	1.00288	0.01	0.97568	2.37802	0.981258	1.36272	0.01	1.7576	0.0184564	0.530678	0.242159	0.0424978	2.16358	0.01	0.01	0.01	0.01	0.01	0.01
22	22	1	1	0.796859	2.3501	0.333993	0.0556717	0.0550138	0.619292	0.964004	0.155023	0.0491212	0.389675	0.769372	2.42849	0.108554	0.01	0.245512	0.046966	0.01	0.01	2.36295	0.342427	0.01	0.01	0.01	1.02201	0.110152	0.023408	0.10666	0.295881	0.01	0.374399	0.707466	0.294588	0.471921	0.01	0.535099	0.01	0.158836	0.0872444	0.01	0.803167	0.01	0.01	0.01	0.01	0.01	0.01
23	23	1	1	1.11426	2.98485	0.436657	0.091691	0.0941488	0.841238	1.45643	0.196047	0.0659075	0.562471	1.14652	3.81639	0.138523	0.01	0.363299	0.0615371	0.01	0.01	3.4083	0.449039	0.01	0.01	0.01	1.41442	0.147477	0.0310061	0.148433	0.419175	0.01	0.496389	1.0229	0.499388	0.620196	0.01	0.761493	0.01	0.226433	0.114669	0.0138463	0.979712	0.01	0.01	0.01	0.01	0.01	0.01
24	24	1	1	1.4053	3.61534	0.537862	0.120002	0.132119	1.03859	1.92618	0.236717	0.0821561	0.730144	1.49361	4.84878	0.168157	0.01	0.475987	0.0760429	0.01	0.01	4.45362	0.554384	0.01	0.01	0.01	1.68264	0.182395	0.0383926	0.182291	0.518365	0.01	0.59881	1.32209	0.582441	0.768437	0.01	0.978763	0.01	0.290853	0.140705	0.0196456	1.18465	0.01	0.01	0.01	0.01	0.01	0.01
25	25	1	1	1.68719	4.24349	0.63834	0.148	0.16298	1.23173	2.16329	0.277193	0.098209	0.875747	1.86619	6.05332	0.203414	0.01	0.587233	0.090515	0.01	0.01	5.49893	0.659081	0.01	0.01	0.01	1.89404	0.216859	0.0456828	0.214407	0.620944	0.01	0.697342	1.61543	0.66966	0.91666	0.01	1.18311	0.0103202	0.350702	0.16631	0.025385	1.42321	0.01	0.01	0.01	0.01	0.01	0.01
26	26	1	1	1.96452	4.94076	0.738401	0.18285	0.189915	1.42336	2.54068	0.317548	0.114167	1.01982	2.2764	7.27052	0.223291	0.01	0.693364	0.104967	0.01	0.01	6.54424	0.763403	0.0107113	0.01	0.01	2.11815	0.252395	0.0529202	0.245859	0.761666	0.01	0.786575	1.83065	0.758509	1.06487	0.01	1.37919	0.0121536	0.409711	0.191702	0.0310999	1.64935	0.01	0.01	0.01	0.01	0.01	0.01
27	27	1	1	2.23918	5.84528	0.838201	0.213902	0.216705	1.61408	2.91472	0.357826	0.13007	1.163	2.68556	8.48773	0.244191	0.01	0.79787	0.119407	0.01	0.01	7.58954	0.871176	0.0121383	0.01	0.01	2.34828	0.287779	0.060125	0.276989	1.03639	0.01	0.876458	2.10471	0.848153	1.21308	0.01	1.57282	0.0139742	0.468571	0.21697	0.0368024	1.85961	0.01	0.01	0.01	0.01	0.01	0.01
28	28	1	1	2.51215	6.74896	0.937826	0.244898	0.243398	1.8042	3.28658	0.398049	0.14594	1.30561	3.0941	9.70493	0.265664	0.01	0.89718	0.133839	0.01	0.01	8.63483	0.986237	0.0135609	0.01	0.01	2.58173	0.323065	0.0673083	0.307936	1.17681	0.01	0.961899	2.37802	0.938242	1.36129	0.01	1.7576	0.0157867	0.528505	0.242159	0.0424978	2.08639	0.01	0.01	0.01	0.01	0.01	0.01
29	29	1	1	0.796786	2.3501	0.333993	0.0555475	0.0549501	0.619204	0.964004	0.154351	0.0491212	0.389675	0.769372	2.42849	0.108358	0.01	0.245269	0.046636	0.01	0.01	2.36295	0.342383	0.01	0.01	0.01	1.02189	0.110027	0.0231723	0.10666	0.295596	0.01	0.374257	0.707466	0.262991	0.471564	0.01	0.535099	0.01	0.158404	0.0872444	0.01	0.802773	0.01	0.01	0.01	0.01	0.01	0.01
30	30	1	1	1.11415	2.98485	0.436657	0.0915154	0.0940397	0.841118	1.45643	0.195197	0.0659075	0.562471	1.14652	3.81639	0.138272	0.01	0.36294	0.0611048	0.01	0.01	3.4083	0.448982	0.01	0.01	0.01	1.4142	0.14731	0.0306938	0.148433	0.41531	0.01	0.49357	1.0229	0.490736	0.619726	0.01	0.761493	0.01	0.226104	0.114669	0.0138463	0.970189	0.01	0.01	0.01	0.01	0.01	0.01
31	31	1	1	1.40517	3.61534	0.537862	0.119773	0.131966	1.03842	1.92618	0.235691	0.0821561	0.730144	1.49361	4.84878	0.167853	0.01	0.475517	0.0755087	0.01	0.01	4.45362	0.554313	0.01	0.01	0.01	1.67801	0.182189	0.0380059	0.182291	0.511002	0.01	0.593323	1.32209	0.567128	0.767855	0.01	0.978763	0.01	0.290202	0.140705	0.0196456	1.16971	0.01	0.01	0.01	0.01	0.01	0.01
32	32	1	1	1.68704	4.24349	0.63834	0.147717	0.162537	1.23153	2.16329	0.275991	0.098209	0.875747	1.86619	6.05332	0.203148	0.01	0.586653	0.0898791	0.01	0.01	5.49893	0.658997	0.01	0.01	0.01	1.88474	0.21666	0.0452228	0.214407	0.610625	0.01	0.690463	1.61543	0.648818	0.915966	0.01	1.18311	0.01	0.349916	0.16631	0.025385	1.40225	0.01	0.01	0.01	0.01	0.01	0.01
33	33	1	1	1.96434	4.94076	0.738401	0.182442	0.189399	1.42313	2.54068	0.316172	0.114167	1.01982	2.2764	7.27052	0.222671	0.01	0.692811	0.10423	0.01	0.01	6.54424	0.763306	0.0107113	0.01	0.01	2.10499	0.252163	0.0523872	0.245859	0.894943	0.01	0.77748	1.83065	0.732582	1.06407	0.01	1.37919	0.0107178	0.408794	0.191702	0.0310999	1.63428	0.01	0.01	0.01	0.01	0.01	0.01
34	34	1	1	2.23898	5.84528	0.838201	0.213425	0.216117	1.61382	2.91472	0.356275	0.13007	1.163	2.68556	8.48773	0.243273	0.01	0.797235	0.118569	0.01	0.01	7.58954	0.871083	0.0121383	0.01	0.01	2.33165	0.287515	0.0595195	0.276989	1.0355	0.01	0.865284	2.10471	0.817365	1.21216	0.01	1.57282	0.0123233	0.467261	0.21697	0.0368024	1.83074	0.01	0.01	0.01	0.01	0.01	0.01
35	35	1	1	2.51192	6.74896	0.937826	0.244352	0.242737	1.80391	3.28658	0.396324	0.14594	1.30561	3.0941	9.70493	0.264479	0.01	0.897184	0.132899	0.01	0.01	8.63483	0.986131	0.0135609	0.01	0.01	2.56182	0.322769	0.0666305	0.307936	1.1758	0.01	0.951033	2.37802	0.90272	1.36025	0.01	1.7576	0.0139217	0.527385	0.242159	0.0424978	2.05333	0.01	0.01	0.01	0.01	0.01	0.01
36	36	1	1	0.796733	2.3501	0.333993	0.0554583	0.0549088	0.619138	0.964004	0.153843	0.0491212	0.389675	0.769372	2.42849	0.108214	0.01	0.245081	0.0463944	0.01	0.01	2.36295	0.342355	0.01	0.01	0.01	1.0218	0.109942	0.0230032	0.10666	0.295396	0.01	0.374156	0.707466	0.232465	0.471295	0.01	0.535099	0.01	0.15809	0.0872444	0.01	0.802477	0.01	0.01	0.01	0.01	0.01	0.01
37	37	1	1	1.11408	2.98485	0.436657	0.0913887	0.093969	0.841028	1.45643	0.194554	0.0659075	0.562471	1.14652	3.81639	0.138088	0.01	0.362662	0.0607882	0.01	0.01	3.4083	0.448945	0.01	0.01	0.01	1.41404	0.147196	0.0304699	0.148433	0.412125	0.01	0.491273	1.0229	0.483179	0.619372	0.01	0.761493	0.01	0.225873	0.114669	0.0138463	0.962769	0.01	0.01	0.01	0.01	0.01	0.01
38	38	1	1	1.40508	3.61534	0.537862	0.119607	0.131867	1.0383	1.92618	0.234915	0.0821561	0.730144	1.49361	4.84878	0.16763	0.01	0.475153	0.0751175	0.01	0.01	4.45362	0.554268	0.01	0.01	0.01	1.67453	0.182047	0.0377287	0.182291	0.50499	0.01	0.58888	1.32209	0.553981	0.767416	0.01	0.978763	0.01	0.289726	0.140705	0.0196456	1.15824	0.01	0.01	0.01	0.01	0.01	0.01
39	39	1	1	1.68693	4.24349	0.63834	0.147512	0.162217	1.23138	2.16329	0.275082	0.098209	0.875747	1.86619	6.05332	0.202937	0.01	0.586204	0.0894134	0.01	0.01	5.49893	0.658943	0.01	0.01	0.01	1.87776	0.216527	0.0448928	0.214407	0.635638	0.01	0.684657	1.61543	0.631089	0.915443	0.01	1.18311	0.01	0.349343	0.16631	0.025385	1.3862	0.01	0.01	0.01	0.01	0.01	0.01
40	40	1	1	1.96421	4.94076	0.738401	0.182149	0.189026	1.42296	2.54068	0.31513	0.114167	1.01982	2.2764	7.27052	0.222181	0.01	0.692384	0.10369	0.01	0.01	6.54424	0.763243	0.0107113	0.01	0.01	2.09516	0.252008	0.052005	0.245859	0.894351	0.01	0.77012	1.83065	0.710657	1.06346	0.01	1.37919	0.01	0.408124	0.191702	0.0310999	1.61982	0.01	0.01	0.01	0.01	0.01	0.01
41	41	1	1	2.23883	5.84528	0.838201	0.213082	0.215691	1.61363	2.91472	0.355101	0.13007	1.163	2.68556	8.48773	0.24255	0.01	0.796743	0.117954	0.01	0.01	7.58954	0.871023	0.0121383	0.01	0.01	2.31923	0.287338	0.0590852	0.276989	1.03481	0.01	0.856261	2.10471	0.791434	1.21147	0.01	1.57282	0.0110996	0.466492	0.21697	0.0368024	1.80845	0.01	0.01	0.01	0.01	0.01	0.01
42	42	1	1	2.51176	6.74896	0.937826	0.243959	0.242258	1.80369	3.28658	0.395018	0.14594	1.30561	3.0941	9.70493	0.263545	0.01	0.89718	0.13221	0.01	0.01	8.63483	0.986064	0.0135609	0.01	0.01	2.54699	0.32257	0.0661444	0.307936	1.17502	0.01	0.942244	2.37802	0.872892	1.35948	0.01	1.7576	0.0125392	0.52683	0.242159	0.0424978	2.02782	0.01	0.01	0.01	0.01	0.01	0.01
43	43	1	1	0.796694	2.3501	0.333993	0.055391	0.0548798	0.619087	0.964004	0.153444	0.0491212	0.389675	0.769372	2.42849	0.108104	0.01	0.244932	0.0462098	0.01	0.01	2.36295	0.342336	0.01	0.01	0.01	1.02173	0.109879	0.0228757	0.10666	0.295248	0.01	0.37408	0.707466	0.418577	0.471084	0.01	0.535099	0.01	0.157851	0.0872444	0.01	0.802246	0.01	0.01	0.01	0.01	0.01	0.01
44	44	1	1	1.11402	2.98485	0.436657	0.0912927	0.0939194	0.840958	1.45643	0.19405	0.0659075	0.562471	1.14652	3.81639	0.137948	0.01	0.362441	0.0605464	0.01	0.01	3.4083	0.44892	0.01	0.01	0.01	1.41393	0.147112	0.030301	0.148433	0.409455	0.01	0.489366	1.0229	0.476523	0.619095	0.01	0.761493	0.01	0.225702	0.114669	0.0138463	0.956823	0.01	0.01	0.01	0.01	0.01	0.01
45	45	1	1	1.40501	3.61534	0.537862	0.119481	0.131797	1.0382	1.92618	0.234306	0.0821561	0.730144	1.49361	4.84878	0.167461	0.01	0.474864	0.0748186	0.01	0.01	4.45362	0.554236	0.01	0.01	0.01	1.67182	0.181944	0.0375196	0.182291	0.499989	0.01	0.58521	1.32209	0.542572	0.767073	0.01	0.978763	0.01	0.289363	0.140705	0.0196456	1.14909	0.01	0.01	0.01	0.01	0.01	0.01
46	46	1	1	1.68684	4.24349	0.63834	0.147357	0.161974	1.23127	2.16329	0.274369	0.098209	0.875747	1.86619	6.05332	0.202766	0.01	0.585846	0.0890577	0.01	0.01	5.49893	0.658905	0.01	0.01	0.01	1.87235	0.216431	0.044644	0.214407	0.753073	0.01	0.679415	1.61543	0.615824	0.915034	0.01	1.18311	0.01	0.348905	0.16631	0.025385	1.3735	0.01	0.01	0.01	0.01	0.01	0.01
47	47	1	1	1.96411	4.94076	0.738401	0.181928	0.188743	1.42283	2.54068	0.314313	0.114167	1.01982	2.2764	7.27052	0.221784	0.01	0.692043	0.103278	0.01	0.01	6.54424	0.7632	0.0107113	0.01	0.01	2.08753	0.251896	0.0517168	0.245859	0.89388	0.01	0.764043	1.83065	0.691874	1.06298	0.01	1.37919	0.01	0.407613	0.191702	0.0310999	1.6043	0.01	0.01	0.01	0.01	0.01	0.01
48	48	1	1	2.23872	5.84528	0.838201	0.212823	0.215368	1.61348	2.91472	0.354181	0.13007	1.163	2.68556	8.48773	0.241964	0.01	0.796351	0.117485	0.01	0.01	7.58954	0.870982	0.0121383	0.01	0.01	2.30962	0.287211	0.0587577	0.276989	1.03427	0.01	0.848824	2.10471	0.769296	1.21093	0.01	1.57282	0.0101541	0.466128	0.21697	0.0368024	1.79072	0.01	0.01	0.01	0.01	0.01	0.01
49	49	1	1	2.51163	6.74896	0.937826	0.243663	0.241896	1.80353	3.28658	0.393994	0.14594	1.30561	3.0941	9.70493	0.262791	0.01	0.897174	0.131684	0.01	0.01	8.63483	0.986017	0.0135609	0.01	0.01	2.5355	0.322428	0.0657777	0.307936	1.1744	0.01	0.934183	2.37802	0.84749	1.35887	0.01	1.7576	0.0114711	0.526419	0.242159	0.0424978	2.00753	0.01	0.01	0.01	0.01	0.01	0.01
50	50	1	1	0.713328	2.0823	0.292158	0.050103	0.0506037	0.535264	0.844793	0.143045	0.0428246	0.345705	0.678869	2.10519	0.0976898	0.01	0.21751	0.0440218	0.01	0.01	1.98874	0.299199	0.01	0.01	0.01	0.884726	0.097551	0.0224922	0.111647	0.266573	0.01	0.329799	0.628382	0.364609	0.414375	0.01	0.461481	0.01	0.145151	0.0783445	0.01	0.69017	0.01	0.01	0.01	0.01	0.01	0.01
51	51	1	1	1.0447	2.85095	0.37147	0.0965766	0.0985416	0.731386	1.34446	0.17023	0.0577121	0.524588	1.38946	3.65221	0.118724	0.01	0.355059	0.0557355	0.01	0.01	3.19367	0.382017	0.01	0.01	0.01	1.1623	0.13205	0.0298764	0.13917	0.424109	0.01	0.459329	0.923919	0.458105	0.525767	0.01	0.70759	0.0138269	0.221724	0.0992059	0.0242125	0.937661	0.01	0.01	0.01	0.01	0.0114544	0.01
52	52	1	1	1.50076	3.99051	0.515804	0.162022	0.144164	1.00934	2.05683	0.2221	0.0821501	0.779245	2.84956	6.19736	0.130117	0.01	0.543237	0.0969812	0.01	0.01	5.58146	0.597533	0.01	0.01	0.01	1.51297	0.181236	0.0419829	0.189556	0.717006	0.01	0.616286	1.44988	0.620959	0.748238	0.01	0.973432	0.0200247	0.340481	0.134223	0.0414751	1.44321	0.01	0.01	0.01	0.01	0.0391055	0.01
53	53	1	1	2.09305	5.66321	0.711999	0.265117	0.206026	1.39232	2.98054	0.299913	0.116993	1.09604	5.02678	8.96948	0.158182	0.01	0.807845	0.138436	0.01	0.01	9.16288	0.9275	0.0104069	0.01	0.01	2.11339	0.239692	0.0677808	0.257773	1.1231	0.01	0.830436	2.17864	0.823457	1.02741	0.01	1.34107	0.028738	0.495747	0.182825	0.0666539	2.18411	0.01	0.01	0.01	0.01	0.0513309	0.01
54	54	1	1	2.83568	7.86985	0.979331	0.382965	0.28429	1.88437	4.13888	0.442046	0.162631	1.47856	7.92689	10	0.198605	0.01	1.15119	0.193227	0.01	0.01	10	1.36263	0.0140681	0.01	0.01	2.92208	0.307229	0.092587	0.337247	1.6076	0.01	1.10587	3.12229	1.0831	1.31916	0.01	1.81748	0.0431376	0.694619	0.24539	0.0999379	3.16186	0.01	0.01	0.01	0.01	0.057636	0.01
55	55	1	1	3.73892	10	1.32264	0.529162	0.379719	2.48883	5.5467	0.609678	0.219258	1.98195	10	10	0.250221	0.01	1.57526	0.261438	0.01	0.01	10	1.90432	0.0185364	0.01	0.01	3.92907	0.391733	0.123051	0.433783	2.21162	0.01	1.44469	4.288	1.45963	1.68383	0.01	2.40932	0.0610386	0.919006	0.322338	0.141414	4.37891	0.01	0.01	0.01	0.01	0.061255	0.01
56	56	1	1	4.80882	10	1.71832	0.703998	0.492866	3.20791	7.21285	0.817664	0.286979	2.57491	10	10	0.312634	0.01	2.08126	0.34443	0.0132627	0.01	10	2.55322	0.0238319	0.01	0.01	5.13521	0.493135	0.159282	0.549579	2.93567	0.01	1.84823	5.67947	1.91162	2.1641	0.01	3.22459	0.0812096	1.18923	0.413949	0.19112	5.83667	0.01	0.01	0.01	0.01	0.0635011	0.01
57	57	1	1	0.7129	2.0823	0.292158	0.0493832	0.05001	0.534907	0.844793	0.140675	0.0428246	0.345705	0.678869	2.10519	0.0967336	0.01	0.216971	0.0424376	0.01	0.01	1.98874	0.298939	0.01	0.01	0.01	0.883906	0.0961478	0.0210296	0.111647	0.264873	0.01	0.335438	0.628382	0.335632	0.413292	0.01	0.461481	0.01	0.142292	0.0783445	0.01	0.628479	0.01	0.01	0.01	0.01	0.01	0.01
58	58	1	1	1.04407	2.85095	0.37147	0.0956078	0.0965311	0.730656	1.34446	0.16741	0.0577121	0.524588	1.38946	3.65221	0.119444	0.01	0.354259	0.0537298	0.01	0.01	3.19367	0.381686	0.01	0.01	0.01	1.10741	0.13021	0.0277387	0.13917	0.404278	0.01	0.443792	0.923919	0.410319	0.524393	0.01	0.70759	0.01	0.217229	0.0992059	0.0242125	0.880774	0.01	0.01	0.01	0.01	0.0117019	0.01
59	59	1	1	1.49986	3.99051	0.515804	0.160397	0.134594	1.00833	2.05683	0.218421	0.0821501	0.779245	2.84956	6.19736	0.132649	0.01	0.533091	0.0941555	0.01	0.01	5.58146	0.597242	0.01	0.01	0.01	1.37941	0.179076	0.0389789	0.189556	0.677667	0.01	0.581988	1.44988	0.561612	0.746282	0.01	0.973432	0.0150584	0.333578	0.134223	0.0414751	1.34871	0.01	0.01	0.01	0.01	0.0380751	0.01
60	60	1	1	2.0918	5.66321	0.711999	0.263533	0.188439	1.39094	2.98054	0.292113	0.116993	1.09604	5.02678	8.96948	0.162205	0.01	0.596594	0.134403	0.01	0.01	9.16288	0.927047	0.0104069	0.01	0.01	1.8575	0.225821	0.0635802	0.257773	1.06895	0.01	0.782054	2.17864	0.718346	1.02439	0.01	1.34107	0.0220185	0.485697	0.182825	0.0666539	2.03793	0.01	0.01	0.01	0.01	0.0489623	0.01
61	61	1	1	2.83398	7.86985	0.979331	0.380678	0.125763	1.88249	4.13888	0.425108	0.162631	1.47856	7.92689	10	0.204281	0.01	0.788718	0.187597	0.01	0.01	10	1.36197	0.0140681	0.01	0.01	2.5461	0.286591	0.0868492	0.337247	1.55814	0.01	1.03339	3.12229	0.953466	1.31528	0.01	1.81748	0.0300113	0.685686	0.24539	0.0999379	2.94826	0.01	0.01	0.01	0.01	0.0712676	0.01
62	62	1	1	3.73667	10	1.32264	0.526001	0.168607	2.48635	5.5467	0.586159	0.219258	1.98195	10	10	0.257833	0.01	1.03121	0.253821	0.01	0.01	10	1.90339	0.0185364	0.01	0.01	3.40653	0.363827	0.115426	0.433783	2.14236	0.01	1.34549	4.288	1.28355	1.67888	0.01	2.40932	0.0397573	0.900703	0.322338	0.141414	4.08168	0.01	0.01	0.01	0.01	0.0726279	0.01
63	63	1	1	4.80594	10	1.71832	0.699792	0.219842	3.2047	7.21285	0.787882	0.286979	2.57491	10	10	0.322507	0.01	1.32321	0.339578	0.0125442	0.01	10	2.55198	0.0238319	0.01	0.01	4.43856	0.454556	0.149411	0.549579	2.84221	0.01	1.71757	5.67947	1.67734	2.14909	0.01	3.22459	0.0513172	1.14499	0.413949	0.19112	5.43938	0.01	0.01	0.01	0.01	0.0734465	0.01
64	64	1	1	0.712597	2.0823	0.292158	0.0488941	0.0499557	0.534693	0.844793	0.138532	0.0428246	0.345705	0.678869	2.10519	0.0960349	0.01	0.216307	0.0411442	0.01	0.01	1.98874	0.298917	0.01	0.01	0.01	0.883396	0.0959064	0.0202929	0.111647	0.26214	0.01	0.334847	0.628382	0.284583	0.412108	0.01	0.461481	0.01	0.140897	0.0783445	0.01	0.601667	0.01	0.01	0.01	0.01	0.01	0.01
65	65	1	1	1.04363	2.85095	0.37147	0.0949165	0.0946872	0.730333	1.34446	0.164859	0.0577121	0.524588	1.38946	3.65221	0.118328	0.01	0.353316	0.0520922	0.01	0.01	3.19367	0.381657	0.01	0.01	0.01	1.05743	0.129664	0.026767	0.13917	0.375571	0.01	0.427422	0.923919	0.327016	0.522892	0.01	0.70759	0.01	0.215035	0.0992059	0.0242125	0.812142	0.01	0.01	0.01	0.01	0.0130096	0.01
66	66	1	1	1.49922	3.99051	0.515804	0.159237	0.126574	1.00789	2.05683	0.215093	0.0821501	0.779245	2.84956	6.19736	0.12875	0.01	0.462112	0.0918484	0.01	0.01	5.58146	0.597218	0.01	0.01	0.01	1.2753	0.178267	0.0376135	0.189556	0.661928	0.01	0.540541	1.44988	0.491121	0.744146	0.01	0.973432	0.0106604	0.33021	0.134223	0.0414751	1.23598	0.01	0.01	0.01	0.01	0.0405829	0.01
67	67	1	1	2.09091	5.66321	0.711999	0.262316	0.066332	1.39032	2.98054	0.287663	0.116993	1.09604	5.02678	8.96948	0.15603	0.01	0.607162	0.131109	0.01	0.01	9.16288	0.92701	0.0104069	0.01	0.01	1.67065	0.216123	0.061671	0.257773	0.972745	0.01	0.712762	2.17864	0.608471	1.02219	0.01	1.34107	0.0157358	0.482925	0.182825	0.0666539	1.86413	0.01	0.01	0.01	0.01	0.0730853	0.01
68	68	1	1	2.83277	7.86985	0.979331	0.37892	0.0905636	1.88166	4.13888	0.413137	0.162631	1.47856	7.92689	10	0.195583	0.01	0.805407	0.183	0.01	0.01	10	1.36191	0.0140681	0.01	0.01	2.06063	0.268219	0.0842412	0.337247	1.45413	0.01	0.945319	3.12229	0.77214	1.31246	0.01	1.81748	0.0222615	0.682037	0.24539	0.0999379	2.69469	0.01	0.01	0.01	0.01	0.0749835	0.01
69	69	1	1	3.73509	10	1.32264	0.523572	0.12077	2.48524	5.5467	0.55884	0.219258	1.98195	10	10	0.246179	0.01	1.05506	0.247602	0.01	0.01	10	1.90332	0.0185364	0.01	0.01	2.67542	0.336107	0.11196	0.433783	1.99609	0.01	1.22556	4.288	0.990711	1.67527	0.01	2.40932	0.0303079	0.89058	0.322338	0.141414	3.72909	0.01	0.01	0.01	0.01	0.0760086	0.01
70	70	1	1	4.8039	10	1.71832	0.696561	0.156967	3.20328	7.21285	0.751162	0.286979	2.57491	10	10	0.307401	0.01	1.35542	0.326297	0.0124795	0.01	10	2.55188	0.0238319	0.01	0.01	3.4217	0.418865	0.144925	0.549579	2.66075	0.01	1.55564	5.67947	1.29106	2.14139	0.01	3.22459	0.0397075	1.1284	0.413949	0.19112	4.96832	0.01	0.01	0.01	0.01	0.0766203	0.01
71	71	1	1	0.712441	2.0823	0.292158	0.0486451	0.0499405	0.534526	0.844793	0.137051	0.0428246	0.345705	0.678869	2.10519	0.0956231	0.01	0.215756	0.0404061	0.01	0.01	1.98874	0.298911	0.01	0.01	0.01	0.88315	0.0958245	0.0198883	0.111647	0.259162	0.01	0.334558	0.628382	0.21137	0.411257	0.01	0.461481	0.01	0.140072	0.0783445	0.01	0.580154	0.01	0.01	0.01	0.01	0.01	0.01
72	72	1	1	1.0434	2.85095	0.37147	0.0945255	0.0935405	0.730101	1.34446	0.163097	0.0577121	0.524588	1.38946	3.65221	0.117202	0.01	0.352561	0.0511577	0.01	0.01	3.19367	0.38165	0.01	0.01	0.01	1.02651	0.129459	0.0262333	0.13917	0.454742	0.01	0.413766	0.923919	0.359073	0.521811	0.01	0.70759	0.01	0.21391	0.0992059	0.0242125	0.757932	0.01	0.01	0.01	0.01	0.0138586	0.01
73	73	1	1	1.49889	3.99051	0.515804	0.158581	0.121912	1.00757	2.05683	0.212794	0.0821501	0.779245	2.84956	6.19736	0.124971	0.01	0.464354	0.0905321	0.01	0.01	5.58146	0.597211	0.01	0.01	0.01	1.21415	0.177888	0.0368635	0.189556	0.648266	0.01	0.504579	1.44988	0.434055	0.742608	0.01	0.973432	0.01	0.328219	0.134223	0.0414751	1.14791	0.01	0.01	0.01	0.01	0.0421494	0.01
74	74	1	1	2.09045	5.66321	0.711999	0.261453	0.0554246	1.38988	2.98054	0.284588	0.116993	1.09604	5.02678	8.96948	0.150152	0.01	0.611901	0.12923	0.01	0.01	9.16288	0.927	0.0104069	0.01	0.01	1.52329	0.210764	0.0606223	0.257773	1.02162	0.01	0.658374	2.17864	0.535114	1.02103	0.01	1.34107	0.0117433	0.481677	0.182825	0.0666539	1.72881	0.01	0.01	0.01	0.01	0.075066	0.01
75	75	1	1	2.83215	7.86985	0.979331	0.377672	0.0753498	1.88106	4.13888	0.405339	0.162631	1.47856	7.92689	10	0.187378	0.01	0.812927	0.180378	0.01	0.01	10	1.3619	0.0140681	0.01	0.01	1.94068	0.25841	0.0828087	0.337247	1.4518	0.01	0.865183	3.12229	0.671198	1.31097	0.01	1.81748	0.0166133	0.680274	0.24539	0.0999379	2.49753	0.01	0.01	0.01	0.01	0.0766881	0.01
76	76	1	1	3.73427	10	1.32264	0.521847	0.100252	2.48446	5.5467	0.542654	0.219258	1.98195	10	10	0.235244	0.01	1.06583	0.244053	0.01	0.01	10	1.9033	0.0185364	0.01	0.01	2.51142	0.321599	0.110056	0.433783	1.9633	0.01	1.12279	4.288	0.845377	1.67337	0.01	2.40932	0.0226182	0.883752	0.322338	0.141414	3.45514	0.01	0.01	0.01	0.01	0.0775584	0.01
77	77	1	1	4.80284	10	1.71832	0.694267	0.130121	3.20227	7.21285	0.605216	0.286979	2.57491	10	10	0.293273	0.01	1.37	0.320315	0.0124614	0.01	10	2.55185	0.0238319	0.01	0.01	3.20567	0.399095	0.14246	0.549579	2.57883	0.01	1.42608	5.67947	1.0562	2.13805	0.01	3.22459	0.029782	1.11726	0.413949	0.19112	4.60246	0.01	0.01	0.01	0.01	0.0780758	0.01
78	78	1	1	0.712357	2.0823	0.292158	0.048514	0.0499343	0.534407	0.844793	0.136053	0.0428246	0.345705	0.678869	2.10519	0.0953816	0.01	0.215352	0.0399928	0.01	0.01	1.98874	0.298908	0.01	0.01	0.01	0.883025	0.0957884	0.0196516	0.111647	0.256438	0.01	0.334409	0.628382	0.119546	0.410705	0.01	0.461481	0.01	0.139567	0.0783445	0.01	0.565083	0.01	0.01	0.01	0.01	0.01	0.01
79	79	1	1	1.04327	2.85095	0.37147	0.0943069	0.0928649	0.729929	1.34446	0.161909	0.0577121	0.524588	1.38946	3.65221	0.116353	0.01	0.352008	0.0506344	0.01	0.01	3.19367	0.381646	0.01	0.01	0.01	1.00836	0.129365	0.0259211	0.13917	0.453987	0.01	0.402166	0.923919	0.328339	0.521112	0.01	0.70759	0.01	0.213618	0.0992059	0.0242125	0.719386	0.01	0.01	0.01	0.01	0.0143638	0.01
80	80	1	1	1.49871	3.99051	0.515804	0.158214	0.0368053	1.00733	2.05683	0.211243	0.0821501	0.779245	2.84956	6.19736	0.122223	0.01	0.464935	0.0897948	0.01	0.01	5.58146	0.597209	0.01	0.01	0.01	1.17933	0.177693	0.0364248	0.189556	0.727405	0.01	0.47777	1.44988	0.384342	0.741612	0.01	0.973432	0.01	0.327001	0.134223	0.0414751	1.06886	0.01	0.01	0.01	0.01	0.0728244	0.01
81	81	1	1	2.09021	5.66321	0.711999	0.260892	0.0123167	1.38955	2.98054	0.282514	0.116993	1.09604	5.02678	8.96948	0.145939	0.01	0.613132	0.128178	0.01	0.01	9.16288	0.926995	0.0104069	0.01	0.01	1.47446	0.207806	0.0600089	0.257773	1.03475	0.01	0.618564	2.17864	0.480428	1.02041	0.01	1.34107	0.01	0.481018	0.182825	0.0666539	1.60815	0.01	0.01	0.01	0.01	0.103674	0.01
82	82	1	1	2.83182	7.86985	0.979331	0.376862	0.0167098	1.88062	4.13888	0.400039	0.162631	1.47856	7.92689	10	0.181542	0.01	0.814885	0.178909	0.01	0.01	10	1.36189	0.0140681	0.01	0.01	1.87544	0.253098	0.0819708	0.337247	1.43121	0.01	0.813892	3.12229	0.610175	1.31017	0.01	1.81748	0.0130685	0.679344	0.24539	0.0999379	2.32223	0.01	0.01	0.01	0.01	0.104039	0.01
83	83	1	1	3.73383	10	1.32264	0.520729	0.0222074	2.48387	5.5467	0.532688	0.219258	1.98195	10	10	0.227501	0.01	1.06864	0.242065	0.01	0.01	10	1.90329	0.0185364	0.01	0.01	2.42267	0.313824	0.108942	0.433783	1.93143	0.01	1.04876	4.288	0.765359	1.67236	0.01	2.40932	0.0177921	0.879037	0.322338	0.141414	3.21193	0.01	0.01	0.01	0.01	0.104234	0.01
84	84	1	1	4.80228	10	1.71832	0.692779	0.0288049	3.20151	7.21285	0.601369	0.286979	2.57491	10	10	0.283296	0.01	1.37381	0.317706	0.012454	0.01	10	2.55184	0.0238319	0.01	0.01	3.08911	0.388569	0.141019	0.549579	2.53379	0.01	1.3297	5.67947	0.953762	2.07805	0.01	3.22459	0.0234273	1.1096	0.413949	0.19112	4.27795	0.01	0.01	0.01	0.01	0.104349	0.01
85	85	1	1	0.71231	2.0823	0.292158	0.0484391	0.0499311	0.534324	0.844793	0.135371	0.0428246	0.345705	0.678869	2.10519	0.0952337	0.01	0.215065	0.0397486	0.01	0.01	1.98874	0.298907	0.01	0.01	0.01	0.882954	0.0957695	0.019506	0.111647	0.254156	0.01	0.334325	0.628382	0.366917	0.410349	0.01	0.461481	0.01	0.139249	0.0783445	0.01	0.554828	0.01	0.01	0.01	0.01	0.01	0.01
86	86	1	1	1.0432	2.85095	0.37147	0.0941779	0.0924537	0.729804	1.34446	0.161098	0.0577121	0.524588	1.38946	3.65221	0.101146	0.01	0.351605	0.0503252	0.01	0.01	3.19367	0.381645	0.01	0.01	0.01	0.997329	0.129314	0.025729	0.13917	0.453461	0.01	0.393015	0.923919	0.304758	0.52066	0.01	0.70759	0.01	0.213449	0.0992059	0.0242125	0.692721	0.01	0.01	0.01	0.01	0.0146725	0.01
87	87	1	1	1.49861	3.99051	0.515804	0.157998	0.0347336	1.00716	2.05683	0.210185	0.0821501	0.779245	2.84956	6.19736	0.12032	0.01	0.464801	0.0893592	0.01	0.01	5.58146	0.597207	0.01	0.01	0.01	1.15856	0.177582	0.0361548	0.189556	0.745255	0.01	0.458699	1.44988	0.347954	0.740969	0.01	0.973432	0.01	0.326654	0.134223	0.0414751	1.02676	0.01	0.01	0.01	0.01	0.0735274	0.01
88	88	1	1	2.09007	5.66321	0.711999	0.26053	0.01	1.38931	2.98054	0.281099	0.116993	1.09604	5.02678	8.96948	0.143053	0.01	0.612848	0.127556	0.01	0.01	9.16288	0.926993	0.0104069	0.01	0.01	1.44509	0.206073	0.0596313	0.257773	1.02595	0.01	0.590619	2.17864	0.440421	1.02005	0.01	1.34107	0.01	0.48064	0.182825	0.0666539	1.54379	0.01	0.01	0.01	0.01	0.103206	0.01
89	89	1	1	2.83163	7.86985	0.979331	0.376338	0.0112657	1.8803	4.13888	0.396363	0.162631	1.47856	7.92689	10	0.177238	0.01	0.814434	0.178041	0.01	0.01	10	1.36189	0.0140681	0.01	0.01	1.83751	0.250017	0.0814551	0.337247	1.41472	0.01	0.775411	3.12229	0.560264	1.30971	0.01	1.81748	0.0107475	0.678809	0.24539	0.0999379	2.22867	0.01	0.01	0.01	0.01	0.104662	0.01
90	90	1	1	3.73358	10	1.32264	0.520005	0.014963	2.48345	5.5467	0.526335	0.219258	1.98195	10	10	0.20978	0.01	1.06799	0.240891	0.01	0.01	10	1.90328	0.0185364	0.01	0.01	2.37122	0.309341	0.108257	0.433783	1.90601	0.01	0.997391	4.288	0.711688	1.67177	0.01	2.40932	0.0146322	0.875722	0.322338	0.141414	3.08206	0.01	0.01	0.01	0.01	0.104794	0.01
91	91	1	1	4.80196	10	1.71832	0.691816	0.0194013	3.20097	7.21285	0.543748	0.286979	2.57491	10	10	0.261026	0.01	1.37293	0.316165	0.0124502	0.01	10	2.55183	0.0238319	0.01	0.01	3.02166	0.382521	0.140132	0.549579	2.49795	0.01	1.25987	5.67947	0.891115	2.07639	0.01	3.22459	0.0192666	1.10423	0.413949	0.19112	4.10463	0.01	0.01	0.01	0.01	0.104873	0.01
92	92	1	1	0.71228	2.0823	0.292158	0.048393	0.0499292	0.534266	0.844793	0.134896	0.0428246	0.345705	0.678869	2.10519	0.0951385	0.01	0.214861	0.0395952	0.01	0.01	1.98874	0.298906	0.01	0.01	0.01	0.882911	0.0957584	0.0194118	0.111647	0.252323	0.01	0.334274	0.628382	0.366873	0.410113	0.01	0.461481	0.01	0.13904	0.0783445	0.01	0.533419	0.01	0.01	0.01	0.01	0.01	0.01
93	93	1	1	1.04316	2.85095	0.37147	0.0940969	0.0921909	0.729713	1.34446	0.160532	0.0577121	0.524588	1.38946	3.65221	0.100491	0.01	0.351309	0.050131	0.01	0.01	3.19367	0.381644	0.01	0.01	0.01	0.990288	0.129285	0.0256047	0.13917	0.453093	0.01	0.386	0.923919	0.287082	0.52036	0.01	0.70759	0.01	0.213345	0.0992059	0.0242125	0.674945	0.01	0.01	0.01	0.01	0.0148702	0.01
94	94	1	1	1.49855	3.99051	0.515804	0.157862	0.0334819	1.00703	2.05683	0.209447	0.0821501	0.779245	2.84956	6.19736	0.118999	0.01	0.464424	0.0890857	0.01	0.01	5.58146	0.597206	0.01	0.01	0.01	1.14544	0.177515	0.0359803	0.189556	0.744004	0.01	0.445175	1.44988	0.321833	0.740542	0.01	0.973432	0.01	0.326495	0.134223	0.0414751	0.998096	0.01	0.01	0.01	0.01	0.0739529	0.01
95	95	1	1	2.08998	5.66321	0.711999	0.260288	0.01	1.38914	2.98054	0.280112	0.116993	1.09604	5.02678	8.96948	0.141063	0.01	0.612048	0.127166	0.01	0.01	9.16288	0.926992	0.0104069	0.01	0.01	1.42645	0.20499	0.0593872	0.257773	1.0191	0.01	0.570986	2.17864	0.404289	1.01983	0.01	1.34107	0.01	0.480405	0.182825	0.0666539	1.50001	0.01	0.01	0.01	0.01	0.101963	0.01
96	96	1	1	2.83151	7.86985	0.979331	0.37599	0.01	1.88006	4.13888	0.393766	0.162631	1.47856	7.92689	10	0.174598	0.01	0.813161	0.177496	0.01	0.01	10	1.36189	0.0140681	0.01	0.01	1.81393	0.248104	0.0811216	0.337247	1.40194	0.01	0.748514	3.12229	0.535683	1.30943	0.01	1.81748	0.01	0.678479	0.24539	0.0999379	2.16505	0.01	0.01	0.01	0.01	0.104035	0.01
97	97	1	1	3.73342	10	1.32264	0.519524	0.0106159	2.48314	5.5467	0.474097	0.219258	1.98195	10	10	0.205816	0.01	1.06617	0.240154	0.01	0.01	10	1.90328	0.0185364	0.01	0.01	2.33929	0.306566	0.107813	0.433783	1.88637	0.01	0.960857	4.288	0.669123	1.6714	0.01	2.40932	0.0124798	0.873349	0.322338	0.141414	2.99378	0.01	0.01	0.01	0.01	0.105132	0.01
98	98	1	1	4.80176	10	1.71832	0.691175	0.0137618	3.20057	7.21285	0.542554	0.286979	2.57491	10	10	0.255959	0.01	1.37046	0.315197	0.012448	0.01	10	2.55183	0.0238319	0.01	0.01	2.79712	0.378786	0.139558	0.549579	2.47032	0.01	1.21	5.67947	0.831673	2.00298	0.01	3.22459	0.0164325	1.10039	0.413949	0.19112	3.98683	0.01	0.01	0.01	0.01	0.105188	0.01
99	99	1	1	0.690365	2.0387	0.28385	0.0469437	0.0482762	0.51197	0.799053	0.140472	0.0412646	0.336117	0.6437	2.14906	0.0955547	0.01	0.209314	0.0430417	0.01	0.01	1.88244	0.290391	0.01	0.01	0.01	0.849433	0.0963841	0.0216492	0.117671	0.251206	0.01	0.31888	0.613301	0.357046	0.403182	0.01	0.439197	0.01	0.140456	0.0768473	0.01	0.621822	0.01	0.01	0.01	0.01	0.01	0.01
100	100	1	1	0.998401	2.56751	0.337727	0.0944401	0.0913797	0.67636	1.32862	0.155301	0.053186	0.490122	1.6007	2.96031	0.0874457	0.01	0.335013	0.050397	0.01	0.01	2.99508	0.346007	0.01	0.01	0.01	1.08057	0.121841	0.0276347	0.129835	0.433983	0.01	0.438685	0.88274	0.423263	0.470837	0.01	0.6513	0.0136185	0.216037	0.0911187	0.0233144	0.900449	0.01	0.01	0.01	0.01	0.0306101	0.01
101	101	1	1	1.52695	3.83959	0.49755	0.187335	0.108815	0.97772	2.21752	0.221122	0.0804879	0.774183	4.9691	5.94662	0.102379	0.01	0.597657	0.0940848	0.01	0.01	7.10932	0.672803	0.01	0.01	0.01	1.68725	0.170318	0.0476877	0.174035	0.836972	0.01	0.619583	1.58504	0.589665	0.711345	0.01	0.929289	0.0243343	0.366183	0.184508	0.0510644	1.7778	0.01	0.01	0.01	0.0154877	0.0704201	0.01
102	102	1	1	2.35001	6.48129	0.806569	0.353517	0.18509	1.51822	3.63415	0.446842	0.14208	1.24465	9.52911	10	0.124265	0.01	1.08645	0.161091	0.01	0.01	10	1.27874	0.0114681	0.01	0.01	2.90645	0.230959	0.0760517	0.250573	1.72535	0.01	1.007	2.85734	0.934233	1.01997	0.01	1.71179	0.0420196	0.57008	0.300344	0.109399	4.17466	0.01	0.01	0.01	0.0275181	0.0774541	0.01
103	103	1	1	3.63254	10	1.278	0.643149	0.312143	2.39657	5.84566	0.648209	0.329714	2.01877	6.0181	10	0.184266	0.01	1.90248	0.277077	0.01	0.01	10	1.81492	0.0178795	0.01	0.01	4.99926	0.350191	0.122082	0.371949	3.28578	0.01	1.66484	5.02041	1.51952	1.76985	0.01	3.07964	0.0517862	0.851876	0.491146	0.286734	8.03737	0.01	0.01	0.01	0.0319348	0.0800406	0.01
104	104	1	1	5.55511	10	1.98598	1.08141	0.507661	3.72284	9.13853	1.11695	0.50977	3.18779	10	10	0.272555	0.01	3.1521	0.429632	0.0148191	0.01	10	2.68282	0.0273861	0.01	0.01	8.22909	0.535548	0.187385	0.58489	4.49937	0.01	2.65289	8.34897	2.39016	2.81365	0.01	5.0457	0.0800772	1.29315	0.780899	0.502218	10	0.01	0.01	0.01	0.0341948	0.0811583	0.01
105	105	1	1	8.28548	10	3.05185	1.71044	0.787931	5.608	10	1.79055	0.766384	4.84941	10	10	0.397227	0.01	4.93911	0.642734	0.0223662	0.01	10	3.94114	0.0408163	0.01	0.01	10	0.800467	0.2784	0.900865	7.15214	0.01	4.05129	10	3.6312	4.31442	0.01	7.86163	0.120333	1.91967	1.19358	0.812014	10	0.01	0.01	0.01	0.0353217	0.0817095	0.01
106	106	1	1	0.68993	2.0387	0.28385	0.0462336	0.048012	0.511746	0.799053	0.138414	0.0412646	0.336117	0.6437	2.14906	0.0946866	0.01	0.209	0.0415841	0.01	0.01	1.88244	0.290321	0.01	0.01	0.01	0.848545	0.0947021	0.020278	0.117671	0.249339	0.01	0.315387	0.613301	0.336608	0.402437	0.01	0.439197	0.01	0.137841	0.0768473	0.01	0.600458	0.01	0.01	0.01	0.01	0.01	0.01
107	107	1	1	0.997772	2.56751	0.337727	0.0936329	0.0859785	0.675593	1.32862	0.153025	0.053186	0.490122	1.6007	2.96031	0.107098	0.01	0.331069	0.0486904	0.01	0.01	2.99508	0.345923	0.01	0.01	0.01	1.00817	0.119777	0.0255583	0.129835	0.41147	0.01	0.42448	0.88274	0.388018	0.469966	0.01	0.6513	0.01	0.211023	0.0911187	0.0233144	0.854921	0.01	0.01	0.01	0.01	0.032368	0.01
108	108	1	1	1.52599	3.83959	0.49755	0.188588	0.0583084	0.97661	2.21752	0.21214	0.0804879	0.774183	4.9691	5.94662	0.116599	0.01	0.580967	0.0915028	0.01	0.01	7.10932	0.672744	0.01	0.01	0.01	1.31759	0.154972	0.0445834	0.174035	0.77589	0.01	0.589591	1.58504	0.508147	0.709151	0.01	0.929289	0.016954	0.361173	0.184508	0.0510644	1.54959	0.01	0.01	0.01	0.01	0.0757186	0.01
109	109	1	1	2.34853	6.48129	0.806569	0.358433	0.0947857	1.5165	3.63415	0.422817	0.14208	1.24465	9.52911	10	0.1546	0.01	1.04844	0.158167	0.01	0.01	10	1.27776	0.0114681	0.01	0.01	2.16726	0.202336	0.071101	0.250573	1.50826	0.01	0.875936	2.85734	0.846836	1.01129	0.01	1.71179	0.0264772	0.540191	0.300344	0.109399	2.97252	0.01	0.01	0.01	0.0177341	0.0795918	0.01
110	110	1	1	3.63025	10	1.278	0.651851	0.157287	2.39385	5.84566	0.589254	0.329714	2.01877	6.0181	10	0.228396	0.01	1.82912	0.269473	0.01	0.01	10	1.8027	0.0178795	0.01	0.01	3.64629	0.292832	0.114135	0.371949	2.60197	0.01	1.3423	5.02041	1.34225	1.76217	0.01	3.07964	0.0415315	0.809962	0.491146	0.286734	5.43603	0.01	0.01	0.01	0.0206863	0.0809311	0.01
111	111	1	1	5.55162	10	1.98598	1.09709	0.254048	3.71862	9.13853	0.611731	0.50977	3.18779	10	10	0.333876	0.01	3.0247	0.425924	0.0144604	0.01	10	2.65767	0.0273861	0.01	0.01	4.62466	0.430585	0.176421	0.58489	4.41039	0.01	2.051	8.34897	2.09776	2.62821	0.01	5.0457	0.0622028	1.21685	0.780899	0.502218	9.24705	0.01	0.01	0.01	0.0221714	0.0814967	0.01
112	112	1	1	8.28026	10	3.05185	1.73608	0.39297	5.60163	10	0.902059	0.766384	4.84941	10	10	0.486422	0.01	4.02604	0.637188	0.0218248	0.01	10	3.89896	0.0408163	0.01	0.01	5.98899	0.627515	0.26211	0.900865	7.00999	0.01	3.05133	10	3.17512	3.92858	0.01	7.86163	0.0927181	1.79552	1.19358	0.812014	10	0.01	0.01	0.01	0.022913	0.0817727	0.01
113	113	1	1	0.689507	2.0387	0.28385	0.0455773	0.0480036	0.511532	0.799053	0.135757	0.0412646	0.336117	0.6437	2.14906	0.0937568	0.01	0.208262	0.0397458	0.01	0.01	1.88244	0.290319	0.01	0.01	0.01	0.84786	0.0942968	0.019467	0.117671	0.243507	0.01	0.321104	0.613301	0.27011	0.400906	0.01	0.439197	0.01	0.136332	0.0768473	0.01	0.552248	0.01	0.01	0.01	0.01	0.01	0.01
114	114	1	1	0.997161	2.56751	0.337727	0.0926605	0.0793648	0.675342	1.32862	0.150089	0.053186	0.490122	1.6007	2.96031	0.104536	0.01	0.322678	0.046538	0.01	0.01	2.99508	0.345921	0.01	0.01	0.01	0.910463	0.119282	0.0245361	0.129835	0.427551	0.01	0.393523	0.88274	0.271155	0.468179	0.01	0.6513	0.01	0.208645	0.0911187	0.0233144	0.756556	0.01	0.01	0.01	0.01	0.0364427	0.01
115	115	1	1	1.52506	3.83959	0.49755	0.18748	0.0121763	0.976248	2.21752	0.205279	0.0804879	0.774183	4.9691	5.94662	0.109346	0.01	0.39515	0.0882462	0.01	0.01	7.10932	0.672742	0.01	0.01	0.01	1.10495	0.146404	0.0430552	0.174035	0.735926	0.01	0.521939	1.58504	0.388761	0.706905	0.01	0.929289	0.0127471	0.358308	0.184508	0.0510644	1.36654	0.01	0.01	0.01	0.01	0.10383	0.01
116	116	1	1	2.34709	6.48129	0.806569	0.355819	0.0194155	1.51594	3.63415	0.301985	0.14208	1.24465	9.52911	10	0.141461	0.01	0.58449	0.154891	0.01	0.01	10	1.27773	0.0114681	0.01	0.01	1.42276	0.174872	0.0686639	0.250573	1.36161	0.01	0.764645	2.85734	0.606598	1.00662	0.01	1.71179	0.0199073	0.517735	0.300344	0.109399	2.61959	0.01	0.01	0.01	0.0152588	0.104663	0.01
117	117	1	1	3.62803	10	1.278	0.649507	0.0320066	2.39296	5.84566	0.3843	0.329714	2.01877	6.0181	10	0.20701	0.01	1.03778	0.259882	0.01	0.01	10	1.80231	0.0178795	0.01	0.01	2.0994	0.245013	0.110223	0.371949	2.45796	0.01	1.1541	5.02041	0.980577	1.72386	0.01	3.07964	0.0312261	0.76266	0.491146	0.286734	4.79537	0.01	0.01	0.01	0.0176818	0.104944	0.01
118	118	1	1	5.54821	10	1.98598	1.09286	0.152854	3.71724	9.13853	0.567412	0.50977	3.18779	10	10	0.311146	0.01	1.72999	0.418176	0.0144491	0.01	10	2.65686	0.0273861	0.01	0.01	3.16241	0.35948	0.170216	0.58489	4.1637	0.01	1.75364	8.34897	1.51309	1.67318	0.01	5.0457	0.048285	1.14054	0.780899	0.502218	8.17363	0.01	0.01	0.01	0.0189464	0.083205	0.01
119	119	1	1	8.27519	10	3.05185	1.72916	0.236121	5.59956	10	0.832033	0.766384	4.84941	10	10	0.442809	0.01	2.71839	0.625597	0.0218077	0.01	10	3.8976	0.0408163	0.01	0.01	4.69135	0.525635	0.252891	0.900865	6.61589	0.01	2.61076	10	1.82296	2.3842	0.01	7.86163	0.0725586	1.67836	1.19358	0.812014	10	0.01	0.01	0.01	0.0195776	0.0833743	0.01
120	120	1	1	0.689338	2.0387	0.28385	0.045324	0.0480021	0.511305	0.799053	0.133904	0.0412646	0.336117	0.6437	2.14906	0.0932488	0.01	0.207516	0.0388523	0.01	0.01	1.88244	0.290318	0.01	0.01	0.01	0.847623	0.0941993	0.0190025	0.117671	0.234879	0.01	0.320693	0.613301	0.127167	0.399696	0.01	0.439197	0.01	0.13532	0.0768473	0.01	0.509312	0.01	0.01	0.01	0.01	0.01	0.01
121	121	1	1	0.996917	2.56751	0.337727	0.0921882	0.0762269	0.675082	1.32862	0.14804	0.053186	0.490122	1.6007	2.96031	0.101797	0.01	0.313172	0.0454917	0.01	0.01	2.99508	0.34592	0.01	0.01	0.01	0.860163	0.119163	0.0239506	0.129835	0.422703	0.01	0.359153	0.88274	0.280922	0.466765	0.01	0.6513	0.01	0.207049	0.0911187	0.0233144	0.666296	0.01	0.01	0.01	0.01	0.0383904	0.01
122	122	1	1	1.52468	3.83959	0.49755	0.186588	0.01	0.975872	2.21752	0.200715	0.0804879	0.774183	4.9691	5.94662	0.102194	0.01	0.40985	0.0866632	0.01	0.01	7.10932	0.672742	0.01	0.01	0.01	1.0083	0.141689	0.04218	0.174035	0.6842	0.01	0.455859	1.58504	0.322608	0.705975	0.01	0.929289	0.01	0.355568	0.184508	0.0510644	1.19969	0.01	0.01	0.01	0.01	0.0999492	0.01
123	123	1	1	2.34652	6.48129	0.806569	0.353814	0.01	1.51536	3.63415	0.265004	0.14208	1.24465	9.52911	10	0.129951	0.01	0.61134	0.152244	0.01	0.01	10	1.27772	0.0114681	0.01	0.01	1.27748	0.165601	0.0672681	0.250573	1.25127	0.01	0.654777	2.85734	0.408653	1.00529	0.01	1.71179	0.0143448	0.514835	0.300344	0.109399	2.2983	0.01	0.01	0.01	0.014767	0.10392	0.01
124	124	1	1	3.62714	10	1.278	0.645384	0.0118884	2.39204	5.84566	0.328721	0.329714	2.01877	6.0181	10	0.178539	0.01	0.974087	0.25522	0.01	0.01	10	1.80224	0.0178795	0.01	0.01	1.85104	0.229565	0.107982	0.371949	2.23167	0.01	0.976367	5.02041	0.577217	1.16103	0.01	3.07964	0.0225009	0.761213	0.491146	0.286734	4.14696	0.01	0.01	0.01	0.0170934	0.105578	0.01
125	125	1	1	5.54685	10	1.98598	1.08543	0.0191354	3.71581	9.13853	0.483208	0.50977	3.18779	10	10	0.261614	0.01	1.53957	0.411914	0.0144471	0.01	10	2.65672	0.0273861	0.01	0.01	2.77671	0.335193	0.166743	0.58489	3.77715	0.01	1.47231	8.34897	0.845056	1.60774	0.01	5.0457	0.0347932	1.13006	0.780899	0.502218	7.06783	0.01	0.01	0.01	0.0183075	0.105622	0.01
126	126	1	1	8.27316	10	3.05185	1.71702	0.0295493	5.5974	10	0.706972	0.766384	4.84941	10	10	0.390975	0.01	2.3525	0.616229	0.0218047	0.01	10	3.89737	0.0408163	0.01	0.01	4.11046	0.488911	0.247732	0.900865	5.99917	0.01	2.18524	10	1.18651	2.20657	0.01	7.86163	0.0522842	1.65612	1.19358	0.812014	10	0.01	0.01	0.01	0.0189132	0.105643	0.01
127	127	1	1	0.689273	2.0387	0.28385	0.0452281	0.0480016	0.511146	0.799053	0.132684	0.0412646	0.336117	0.6437	2.14906	0.0930046	0.01	0.206978	0.0384792	0.01	0.01	1.88244	0.290318	0.01	0.01	0.01	0.847537	0.0941675	0.0187663	0.117671	0.226544	0.01	0.320493	0.613301	0.01	0.39903	0.01	0.439197	0.01	0.13477	0.0768473	0.01	0.471817	0.01	0.01	0.01	0.01	0.01	0.01
128	128	1	1	0.996823	2.56751	0.337727	0.091991	0.0749314	0.674864	1.32862	0.14669	0.053186	0.490122	1.6007	2.96031	0.0851134	0.01	0.305286	0.0450549	0.01	0.01	2.99508	0.34592	0.01	0.01	0.01	0.838584	0.119124	0.023653	0.129835	0.41799	0.01	0.334359	0.88274	0.239618	0.465988	0.01	0.6513	0.01	0.206269	0.0911187	0.0233144	0.599621	0.01	0.01	0.01	0.01	0.0391955	0.01
129	129	1	1	1.52454	3.83959	0.49755	0.18609	0.01	0.975557	2.21752	0.197437	0.0804879	0.774183	4.9691	5.94662	0.0978023	0.01	0.412676	0.0860023	0.01	0.01	7.10932	0.672742	0.01	0.01	0.01	0.961365	0.13965	0.041735	0.174035	0.660513	0.01	0.411616	1.58504	0.267874	0.705614	0.01	0.929289	0.01	0.35408	0.184508	0.0510644	1.07755	0.01	0.01	0.01	0.01	0.0981005	0.01
130	130	1	1	2.3463	6.48129	0.806569	0.352906	0.01	1.51487	3.63415	0.230293	0.14208	1.24465	9.52911	10	0.120609	0.01	0.617137	0.150766	0.01	0.01	10	1.27772	0.0114681	0.01	0.01	1.22198	0.162263	0.0665584	0.250573	1.13861	0.01	0.58262	2.85734	0.361176	0.926568	0.01	1.71179	0.0106848	0.51262	0.300344	0.109399	2.06351	0.01	0.01	0.01	0.0146219	0.101998	0.01
131	131	1	1	3.6268	10	1.278	0.642846	0.01	2.39127	5.84566	0.323891	0.329714	2.01877	6.0181	10	0.16412	0.01	0.984363	0.253274	0.01	0.01	10	1.80222	0.0178795	0.01	0.01	1.75023	0.22408	0.106843	0.371949	2.06524	0.01	0.860521	5.02041	0.515123	1.10632	0.01	3.07964	0.01676	0.748372	0.491146	0.286734	3.77619	0.01	0.01	0.01	0.0169361	0.104239	0.01
132	132	1	1	5.54633	10	1.98598	1.08086	0.01	3.71461	9.13853	0.475441	0.50977	3.18779	10	10	0.246689	0.01	1.55658	0.408417	0.0144465	0.01	10	2.65668	0.0273861	0.01	0.01	2.58851	0.326623	0.164924	0.58489	3.50603	0.01	1.2955	8.34897	0.751865	1.5258	0.01	5.0457	0.025916	1.10754	0.780899	0.502218	6.43558	0.01	0.01	0.01	0.018134	0.105492	0.01
133	133	1	1	8.27238	10	3.05185	1.70955	0.0129961	5.59559	10	0.695116	0.766384	4.84941	10	10	0.364001	0.01	2.37909	0.610996	0.0218038	0.01	10	3.89729	0.0408163	0.01	0.01	3.8286	0.475998	0.245029	0.900865	5.5665	0.01	1.91912	10	1.09448	2.15967	0.01	7.86163	0.0389444	1.62026	1.19358	0.812014	10	0.01	0.01	0.01	0.0187313	0.105817	0.01
134	134	1	1	0.689245	2.0387	0.28385	0.0451863	0.0480015	0.511051	0.799053	0.131924	0.0412646	0.336117	0.6437	2.14906	0.0928848	0.01	0.206634	0.0383102	0.01	0.01	1.88244	0.290318	0.01	0.01	0.01	0.8475	0.0941544	0.0186477	0.117671	0.220195	0.01	0.288467	0.613301	0.35653	0.398685	0.01	0.439197	0.01	0.134485	0.0768473	0.01	0.456819	0.01	0.01	0.01	0.01	0.01	0.01
135	135	1	1	0.996782	2.56751	0.337727	0.0919017	0.0743474	0.674713	1.32862	0.14585	0.053186	0.490122	1.6007	2.96031	0.0771171	0.01	0.30003	0.044857	0.01	0.01	2.99508	0.34592	0.01	0.01	0.01	0.828694	0.119108	0.0235035	0.129835	0.414381	0.01	0.319237	0.88274	0.215457	0.465585	0.01	0.6513	0.01	0.20617	0.0911187	0.0233144	0.56814	0.01	0.01	0.01	0.01	0.0395586	0.01
136	136	1	1	1.52448	3.83959	0.49755	0.185831	0.01	0.975339	2.21752	0.195284	0.0804879	0.774183	4.9691	5.94662	0.0953585	0.01	0.411125	0.085703	0.01	0.01	7.10932	0.672742	0.01	0.01	0.01	0.945898	0.139016	0.0415115	0.174035	0.642247	0.01	0.385914	1.58504	0.234058	0.705454	0.01	0.929289	0.01	0.353308	0.184508	0.0510644	1.01989	0.01	0.01	0.01	0.01	0.0973575	0.01
137	137	1	1	2.3462	6.48129	0.806569	0.352484	0.01	1.51453	3.63415	0.229418	0.14208	1.24465	9.52911	10	0.112461	0.01	0.613952	0.149995	0.01	0.01	10	1.27772	0.0114681	0.01	0.01	1.1718	0.160838	0.0662019	0.250573	1.09498	0.01	0.537556	2.85734	0.347701	0.892121	0.01	1.71179	0.01	0.508772	0.300344	0.109399	1.95268	0.01	0.01	0.01	0.0145648	0.101225	0.01
138	138	1	1	3.62665	10	1.278	0.641481	0.01	2.39074	5.84566	0.322334	0.329714	2.01877	6.0181	10	0.162161	0.01	0.978714	0.252392	0.01	0.01	10	1.80221	0.0178795	0.01	0.01	1.68293	0.221751	0.106271	0.371949	1.91579	0.01	0.796507	5.02041	0.474874	1.09847	0.01	3.07964	0.0132775	0.740034	0.491146	0.286734	3.57312	0.01	0.01	0.01	0.0168801	0.103449	0.01
139	139	1	1	5.54611	10	1.98598	1.0784	0.01	3.71378	9.13853	0.472942	0.50977	3.18779	10	10	0.243721	0.01	1.54722	0.406593	0.0144463	0.01	10	2.65666	0.0273861	0.01	0.01	2.51838	0.322995	0.163979	0.58489	3.1997	0.01	1.19672	8.34897	0.703291	1.5122	0.01	5.0457	0.020531	1.09299	0.780899	0.502218	6.08933	0.01	0.01	0.01	0.0180714	0.104693	0.01
140	140	1	1	8.27204	10	3.05185	1.70554	0.01	5.59434	10	0.691304	0.766384	4.84941	10	10	0.358067	0.01	2.36447	0.608268	0.0218034	0.01	10	3.89726	0.0408163	0.01	0.01	3.72346	0.470536	0.243625	0.900865	5.17891	0.01	1.7709	10	1.03275	2.13853	0.01	7.86163	0.0308522	1.6029	1.19358	0.812014	9.70473	0.01	0.01	0.01	0.0186652	0.105398	0.01
141	141	1	1	0.689231	2.0387	0.28385	0.0451657	0.0480014	0.510996	0.799053	0.13146	0.0412646	0.336117	0.6437	2.14906	0.092822	0.01	0.206422	0.0382252	0.01	0.01	1.88244	0.290318	0.01	0.01	0.01	0.847482	0.0941481	0.0185847	0.117671	0.215855	0.01	0.286267	0.613301	0.356503	0.3985	0.01	0.439197	0.01	0.134331	0.0768473	0.01	0.448546	0.01	0.01	0.01	0.01	0.01	0.01
142	142	1	1	0.996762	2.56751	0.337727	0.0918568	0.074054	0.674617	1.32862	0.145338	0.053186	0.490122	1.6007	2.96031	0.0762421	0.01	0.296618	0.0447574	0.01	0.01	2.99508	0.34592	0.01	0.01	0.01	0.823687	0.1191	0.0234241	0.129835	0.411905	0.01	0.310312	0.88274	0.201551	0.465369	0.01	0.6513	0.01	0.20612	0.0911187	0.0233144	0.550647	0.01	0.01	0.01	0.01	0.039741	0.01
143	143	1	1	1.52445	3.83959	0.49755	0.185691	0.01	0.9752	2.21752	0.193935	0.0804879	0.774183	4.9691	5.94662	0.0939876	0.01	0.408812	0.0855523	0.01	0.01	7.10932	0.672742	0.01	0.01	0.01	0.921675	0.138703	0.0413928	0.174035	0.629648	0.01	0.376007	1.58504	0.266822	0.705375	0.01	0.929289	0.01	0.352891	0.184508	0.0510644	0.987901	0.01	0.01	0.01	0.01	0.0970029	0.01
144	144	1	1	2.34615	6.48129	0.806569	0.352269	0.01	1.51431	3.63415	0.229109	0.14208	1.24465	9.52911	10	0.110074	0.01	0.609217	0.149579	0.01	0.01	10	1.27772	0.0114681	0.01	0.01	1.15726	0.16014	0.0660128	0.250573	1.06544	0.01	0.514412	2.85734	0.338206	0.890919	0.01	1.71179	0.01	0.506332	0.300344	0.109399	1.89122	0.01	0.01	0.01	0.014538	0.100857	0.01
145	145	1	1	3.62657	10	1.278	0.640735	0.01	2.39039	5.84566	0.321785	0.329714	2.01877	6.0181	10	0.161214	0.01	0.970329	0.251949	0.01	0.01	10	1.8022	0.0178795	0.01	0.01	1.66012	0.220613	0.105967	0.371949	1.85911	0.01	0.760494	5.02041	0.472776	1.09452	0.01	3.07964	0.011178	0.734777	0.491146	0.286734	3.46053	0.01	0.01	0.01	0.0168556	0.103072	0.01
146	146	1	1	5.54599	10	1.98598	1.07706	0.01	3.71325	9.13853	0.472062	0.50977	3.18779	10	10	0.241134	0.01	1.53335	0.405608	0.0144462	0.01	10	2.65665	0.0273861	0.01	0.01	2.48331	0.321223	0.163467	0.58489	3.09561	0.01	1.14132	8.34897	0.678725	1.50536	0.01	5.0457	0.0172846	1.08593	0.780899	0.502218	5.89736	0.01	0.01	0.01	0.0180437	0.104311	0.01
147	147	1	1	8.27188	10	3.05185	1.70334	0.01	5.59354	10	0.689962	0.766384	4.84941	10	10	0.350671	0.01	2.34279	0.606794	0.0218033	0.01	10	3.89725	0.0408163	0.01	0.01	3.67091	0.467871	0.242864	0.900865	4.86371	0.01	1.68792	10	0.975804	2.12791	0.01	7.86163	0.0259739	1.59753	1.19358	0.812014	9.3987	0.01	0.01	0.01	0.0186358	0.105014	0.01
148	148	1	1	0.681364	2.03138	0.282077	0.0452279	0.0475597	0.504355	0.776336	0.140073	0.0407051	0.33479	0.621707	2.1947	0.095174	0.01	0.207697	0.042868	0.01	0.01	1.85224	0.288543	0.01	0.01	0.01	0.838416	0.0951546	0.0214345	0.118904	0.244752	0.01	0.315312	0.613271	0.355258	0.401091	0.01	0.43011	0.01	0.13844	0.0766134	0.01	0.618537	0.01	0.01	0.01	0.01	0.01	0.01
149	149	1	1	0.970661	2.41127	0.319243	0.0977995	0.0870208	0.648417	1.32718	0.148003	0.0506603	0.470828	1.76746	2.73936	0.0728164	0.01	0.325044	0.0473292	0.01	0.01	2.82593	0.326933	0.01	0.01	0.01	1.06642	0.116193	0.0264384	0.124739	0.424444	0.01	0.474456	0.862493	0.403566	0.440035	0.01	0.617691	0.0134653	0.211361	0.0869283	0.02249	1.05609	0.01	0.01	0.01	0.01	0.0423363	0.01
150	150	1	1	1.53544	3.71613	0.486566	0.191558	0.116235	0.949971	2.29072	0.247564	0.0794585	0.755311	1.87062	5.82907	0.0847612	0.01	0.654536	0.0937242	0.01	0.01	9.32024	0.743336	0.01	0.01	0.01	1.77674	0.159002	0.0468103	0.16155	0.961678	0.01	0.65946	1.65822	0.562923	0.667812	0.01	0.963993	0.0253587	0.362172	0.181582	0.0831399	2.47587	0.01	0.01	0.01	0.0364472	0.0776594	0.01
151	151	1	1	2.48761	7.38289	0.83512	0.452323	0.220865	1.61199	4.08135	0.517429	0.220818	1.37565	4.14064	10	0.110736	0.01	1.41913	0.185891	0.01	0.01	7.77871	1.12498	0.0123296	0.01	0.01	3.59697	0.232531	0.0825812	0.241004	1.90036	0.01	1.25555	3.55614	1.01655	1.13626	0.01	2.1022	0.0357583	0.58945	0.331854	0.240105	4.34583	0.01	0.01	0.01	0.0469685	0.0826561	0.01
152	152	1	1	4.31829	10	1.56104	1.02031	0.451725	2.93932	7.47391	0.536832	0.396941	2.58882	9.44997	10	0.178517	0.01	3.01245	0.329598	0.0114857	0.01	10	1.85778	0.0215691	0.01	0.01	7.65121	0.374734	0.142367	0.468736	4.41822	0.01	2.35271	7.71938	1.92038	1.54594	0.01	4.40624	0.0638237	0.993542	0.641881	0.559005	10	0.01	0.01	0.01	0.0503096	0.0839423	0.01
153	153	1	1	7.72668	10	2.98172	2.11631	0.939298	5.39845	10	0.971407	0.727635	4.85671	10	10	0.298474	0.01	6.0799	0.597337	0.0212396	0.01	10	3.29836	0.03831	0.01	0.01	8.85849	0.659508	0.254157	0.74177	9.30057	0.01	4.42634	10	3.6137	2.66373	0.01	8.81602	0.116432	1.76233	1.22106	1.17723	10	0.01	0.01	0.01	0.0514583	0.0842024	0.01
154	154	1	1	10	10	5.43047	4.00209	1.67609	9.58253	10	1.71375	1.32212	8.71294	10	10	0.498025	0.01	10	1.05452	0.0379023	0.01	10	5.78278	0.0666938	0.01	0.01	10	1.1479	0.444962	1.31127	10	0.01	7.96999	10	6.49903	4.63685	0.01	10	0.206383	3.07133	2.20793	2.24195	10	0.01	0.01	0.01	0.0519265	0.0845135	0.01
155	155	1	1	0.680956	2.03138	0.282077	0.0445673	0.0474521	0.504225	0.776336	0.138307	0.0407051	0.33479	0.621707	2.1947	0.0943904	0.01	0.207523	0.0416331	0.01	0.01	1.85224	0.288525	0.01	0.01	0.01	0.837521	0.093815	0.0199927	0.118904	0.243555	0.01	0.312661	0.613271	0.340473	0.400626	0.01	0.43011	0.01	0.13602	0.0766134	0.01	0.599915	0.01	0.01	0.01	0.01	0.01	0.01
156	156	1	1	0.97008	2.41127	0.319243	0.0975988	0.0802744	0.647612	1.32718	0.146137	0.0506603	0.470828	1.76746	2.73936	0.103329	0.01	0.321492	0.0459658	0.01	0.01	2.82593	0.326928	0.01	0.01	0.01	1.03202	0.114039	0.0244397	0.124739	0.417071	0.01	0.415383	0.862493	0.378885	0.439525	0.01	0.617691	0.0103586	0.208314	0.0869283	0.02249	0.837729	0.01	0.01	0.01	0.01	0.0448697	0.01
157	157	1	1	1.53452	3.71613	0.486566	0.196049	0.0512993	0.948792	2.29072	0.237124	0.0794585	0.755311	1.87062	5.82907	0.109169	0.01	0.627845	0.089271	0.01	0.01	9.32024	0.743325	0.01	0.01	0.01	1.31413	0.138675	0.0437445	0.16155	0.934877	0.01	0.594187	1.65822	0.516182	0.664851	0.01	0.963993	0.0175745	0.356091	0.181582	0.0831399	1.76323	0.01	0.01	0.01	0.0224269	0.0815601	0.01
158	158	1	1	2.48612	7.38289	0.83512	0.465512	0.0940947	1.60999	4.08135	0.456967	0.220818	1.37565	4.14064	10	0.153794	0.01	1.34785	0.182166	0.01	0.01	7.77871	1.12028	0.0123296	0.01	0.01	2.54085	0.183792	0.0775377	0.241004	1.88097	0.01	0.974033	3.55614	0.922844	1.13122	0.01	2.1022	0.029148	0.547074	0.331854	0.240105	4.15893	0.01	0.01	0.01	0.0291146	0.0837958	0.01
159	159	1	1	4.31571	10	1.56104	1.05225	0.190744	2.93567	7.47391	0.461866	0.396941	2.58882	9.44997	10	0.249502	0.01	2.88417	0.323148	0.0113773	0.01	10	1.84642	0.0215691	0.01	0.01	3.2784	0.304474	0.133672	0.468736	4.37245	0.01	1.85488	7.71938	1.72425	1.27545	0.01	4.40624	0.0520251	0.920388	0.641881	0.559005	9.76171	0.01	0.01	0.01	0.0312506	0.0843463	0.01
160	160	1	1	7.72206	10	2.98172	2.1841	0.804779	5.39174	10	0.823374	0.727635	4.85671	10	10	0.434854	0.01	5.80858	0.582263	0.0210391	0.01	10	3.27587	0.03831	0.01	0.01	5.96484	0.536961	0.238634	0.74177	9.20374	0.01	3.08349	10	3.2267	2.18062	0.01	8.81602	0.0876644	1.61365	1.22106	1.17723	10	0.01	0.01	0.01	0.0319869	0.0828865	0.01
161	161	1	1	10	10	5.43047	4.1315	1.43529	9.57063	10	1.44323	1.32212	8.71294	10	10	0.753263	0.01	10	1.02531	0.0375445	0.01	10	5.74164	0.0666938	0.01	0.01	10	0.927793	0.417787	1.31127	10	0.01	5.45503	10	5.7872	3.75604	0.01	10	0.154672	2.79639	2.20793	2.24195	10	3.71199	0.01	0.01	0.0322874	0.0831488	0.01
162	162	1	1	0.680425	2.03138	0.282077	0.0437693	0.0474509	0.504024	0.776336	0.135302	0.0407051	0.33479	0.621707	2.1947	0.0932815	0.01	0.206778	0.0392794	0.01	0.01	1.85224	0.288525	0.01	0.01	0.01	0.836692	0.0936937	0.0192317	0.118904	0.236585	0.01	0.316134	0.613271	0.257525	0.398868	0.01	0.43011	0.01	0.134651	0.0766134	0.01	0.537444	0.01	0.01	0.01	0.01	0.01	0.01
163	163	1	1	0.969325	2.41127	0.319243	0.0969464	0.0696142	0.647437	1.32718	0.142961	0.0506603	0.470828	1.76746	2.73936	0.0998428	0.01	0.307893	0.0433672	0.01	0.01	2.82593	0.326928	0.01	0.01	0.01	0.834399	0.113608	0.023423	0.124739	0.409814	0.01	0.379439	0.862493	0.269287	0.437596	0.01	0.617691	0.01	0.205893	0.0869283	0.02249	0.729381	0.01	0.01	0.01	0.01	0.0503164	0.01
164	164	1	1	1.53332	3.71613	0.486566	0.19497	0.01	0.948535	2.29072	0.229427	0.0794585	0.755311	1.87062	5.82907	0.0991326	0.01	0.390475	0.0852027	0.01	0.01	9.32024	0.743325	0.01	0.01	0.01	0.988843	0.125382	0.042185	0.16155	0.765537	0.01	0.513897	1.65822	0.352517	0.662111	0.01	0.963993	0.0132341	0.350776	0.181582	0.0831399	1.49314	0.01	0.01	0.01	0.0189785	0.101273	0.01
165	165	1	1	2.48419	7.38289	0.83512	0.462326	0.01	1.60955	4.08135	0.242749	0.220818	1.37565	4.14064	10	0.136654	0.01	0.878761	0.173865	0.01	0.01	7.77871	1.12023	0.0123296	0.01	0.01	1.30976	0.150065	0.0745408	0.241004	1.78378	0.01	0.797626	3.55614	0.610937	1.02313	0.01	2.1022	0.0219493	0.502531	0.331854	0.240105	3.59624	0.01	0.01	0.01	0.0245942	0.105676	0.01
166	166	1	1	4.31235	10	1.56104	1.04452	0.107092	2.93488	7.47391	0.357363	0.396941	2.58882	9.44997	10	0.21735	0.01	1.90562	0.314538	0.0113761	0.01	10	1.84629	0.0215691	0.01	0.01	2.25122	0.235401	0.128506	0.468736	4.14252	0.01	1.37532	7.71938	0.836877	1.09206	0.01	4.40624	0.0391764	0.837179	0.641881	0.559005	8.44059	0.01	0.01	0.01	0.0263852	0.0850408	0.01
167	167	1	1	7.71604	10	2.98172	2.16769	0.627324	5.39028	10	0.6298	0.727635	4.85671	10	10	0.377046	0.01	3.84587	0.561632	0.0210369	0.01	10	3.27562	0.03831	0.01	0.01	4.05879	0.413505	0.229411	0.74177	8.70814	0.01	2.47756	10	1.5475	1.82756	0.01	8.81602	0.0714686	1.46188	1.22106	1.17723	10	0.01	0.01	0.01	0.0270023	0.0835477	0.01
168	168	1	1	10	10	5.43047	4.10017	1.11803	9.56804	10	1.09857	1.32212	8.71294	10	10	0.651746	0.01	2.93636	0.985118	0.0375405	0.01	10	5.74118	0.0666938	0.01	0.01	7.16171	0.71973	0.40164	1.31127	10	0.01	4.36788	10	2.75682	3.12031	0.01	10	0.126682	2.52459	2.20793	2.24195	10	1.85959	0.01	0.01	0.027254	0.0837536	0.01
169	169	1	1	0.680271	2.03138	0.282077	0.0435486	0.0474508	0.503735	0.776336	0.133257	0.0407051	0.33479	0.621707	2.1947	0.0927095	0.01	0.205865	0.0383404	0.01	0.01	1.85224	0.288525	0.01	0.01	0.01	0.836499	0.0936791	0.0186932	0.118904	0.222459	0.01	0.315655	0.613271	0.01	0.397317	0.01	0.43011	0.01	0.133704	0.0766134	0.01	0.475369	0.01	0.01	0.01	0.01	0.01	0.01
170	170	1	1	0.969104	2.41127	0.319243	0.0963506	0.0659995	0.647151	1.32718	0.140801	0.0506603	0.470828	1.76746	2.73936	0.0960866	0.01	0.289369	0.0423304	0.01	0.01	2.82593	0.326928	0.01	0.01	0.01	0.778579	0.113545	0.0227671	0.124739	0.424387	0.01	0.33071	0.862493	0.231449	0.435895	0.01	0.617691	0.01	0.203959	0.0869283	0.02249	0.609701	0.01	0.01	0.01	0.01	0.0521656	0.01
171	171	1	1	1.53297	3.71613	0.486566	0.192861	0.01	0.948116	2.29072	0.224029	0.0794585	0.755311	1.87062	5.82907	0.0895881	0.01	0.373032	0.0835795	0.01	0.01	9.32024	0.743325	0.01	0.01	0.01	0.882562	0.119267	0.0411789	0.16155	0.674328	0.01	0.420333	1.65822	0.254685	0.661472	0.01	0.963993	0.01	0.34745	0.181582	0.0831399	1.22769	0.01	0.01	0.01	0.0186522	0.0979792	0.01
172	172	1	1	2.48362	7.38289	0.83512	0.456129	0.01	1.60884	4.08135	0.203991	0.220818	1.37565	4.14064	10	0.111889	0.01	0.629464	0.170552	0.01	0.01	7.77871	1.12022	0.0123296	0.01	0.01	1.12045	0.139206	0.0727174	0.241004	1.58883	0.01	0.629416	3.55614	0.334112	0.731486	0.01	2.1022	0.0146431	0.505657	0.331854	0.240105	2.97681	0.01	0.01	0.01	0.0240879	0.102238	0.01
173	173	1	1	4.31137	10	1.56104	1.02952	0.01	2.93358	7.47391	0.332499	0.396941	2.58882	9.44997	10	0.186524	0.01	1.2201	0.305764	0.011376	0.01	10	1.84628	0.0215691	0.01	0.01	1.88697	0.222865	0.125534	0.468736	3.68635	0.01	1.06507	7.71938	0.530202	0.991335	0.01	4.40624	0.026136	0.829883	0.641881	0.559005	6.89673	0.01	0.01	0.01	0.0258168	0.104649	0.01
174	174	1	1	7.71429	10	2.98172	2.13584	0.57503	5.3879	10	0.583888	0.727635	4.85671	10	10	0.326132	0.01	0.605578	0.540987	0.0210367	0.01	10	3.27559	0.03831	0.01	0.01	3.39185	0.387817	0.224105	0.74177	7.75471	0.01	1.90564	10	0.916853	1.64648	0.01	8.81602	0.0476792	1.43441	1.22106	1.17723	10	0.01	0.01	0.01	0.0264117	0.0837462	0.01
175	175	1	1	10	10	5.43047	4.03936	1.02462	9.56381	10	1.01695	1.32212	8.71294	10	10	0.562088	0.01	1.08726	0.945213	0.0375401	0.01	10	5.74113	0.0666938	0.01	0.01	5.97736	0.664208	0.392351	1.31127	10	0.01	3.3496	10	1.58314	2.80257	0.01	10	0.0845144	2.47065	2.20793	2.24195	10	1.59835	0.01	0.01	0.0266543	0.0839354	0.01
176	176	1	1	0.680229	2.03138	0.282077	0.0434899	0.0474507	0.503541	0.776336	0.131845	0.0407051	0.33479	0.621707	2.1947	0.092487	0.01	0.205216	0.03806	0.01	0.01	1.85224	0.288525	0.01	0.01	0.01	0.83645	0.0936758	0.0184666	0.118904	0.208479	0.01	0.282601	0.613271	0.354215	0.396622	0.01	0.43011	0.01	0.133214	0.0766134	0.01	0.433222	0.01	0.01	0.01	0.01	0.01	0.01
177	177	1	1	0.969045	2.41127	0.319243	0.0960773	0.0649797	0.646879	1.32718	0.139309	0.0506603	0.470828	1.76746	2.73936	0.0715731	0.01	0.276346	0.0420208	0.01	0.01	2.82593	0.326928	0.01	0.01	0.01	0.761866	0.11353	0.0224912	0.124739	0.423146	0.01	0.299661	0.862493	0.191329	0.435133	0.01	0.617691	0.01	0.203076	0.0869283	0.02249	0.535261	0.01	0.01	0.01	0.01	0.0526873	0.01
178	178	1	1	1.53288	3.71613	0.486566	0.191832	0.01	0.947718	2.29072	0.219599	0.0794585	0.755311	1.87062	5.82907	0.0846614	0.01	0.37865	0.083095	0.01	0.01	9.32024	0.743325	0.01	0.01	0.01	0.818521	0.118417	0.0407557	0.16155	0.615847	0.01	0.370891	1.65822	0.20398	0.66131	0.01	0.963993	0.01	0.344984	0.181582	0.0831399	1.09312	0.01	0.01	0.01	0.0186212	0.0972442	0.01
179	179	1	1	2.48347	7.38289	0.83512	0.453123	0.01	1.60816	4.08135	0.201482	0.220818	1.37565	4.14064	10	0.107454	0.01	0.6418	0.169564	0.01	0.01	7.77871	1.12022	0.0123296	0.01	0.01	1.05284	0.137524	0.07197	0.241004	1.42179	0.01	0.534141	3.55614	0.299223	0.696782	0.01	2.1022	0.0101221	0.497312	0.331854	0.240105	2.62391	0.01	0.01	0.01	0.0240074	0.101471	0.01
180	180	1	1	4.3111	10	1.56104	1.02225	0.01	2.93235	7.47391	0.327804	0.396941	2.58882	9.44997	10	0.174867	0.01	1.24594	0.301408	0.0113759	0.01	10	1.84628	0.0215691	0.01	0.01	1.7906	0.219846	0.124155	0.468736	3.24079	0.01	0.900686	7.71938	0.485416	0.971051	0.01	4.40624	0.0180666	0.814051	0.641881	0.559005	6.08054	0.01	0.01	0.01	0.0257184	0.103864	0.01
181	181	1	1	7.71382	10	2.98172	2.12041	0.560898	5.38564	10	0.575254	0.727635	4.85671	10	10	0.299494	0.01	0.448484	0.530875	0.0210366	0.01	10	3.27558	0.03831	0.01	0.01	3.21591	0.376822	0.221644	0.74177	6.81465	0.01	1.60575	10	0.838016	1.6093	0.01	8.81602	0.0329583	1.42362	1.22106	1.17723	10	0.01	0.01	0.01	0.0263067	0.0838	0.01
182	182	1	1	10	10	5.43047	4.00992	0.99938	9.5598	10	1.00163	1.32212	8.71294	10	10	0.50387	0.01	0.804487	0.92578	0.03754	0.01	10	5.74112	0.0666938	0.01	0.01	5.66531	0.64496	0.388041	1.31127	10	0.01	2.8181	10	1.44714	2.7369	0.01	10	0.0584207	2.45957	2.20793	2.24195	10	1.54006	0.01	0.01	0.0265466	0.0839846	0.01
183	183	1	1	0.680215	2.03138	0.282077	0.0434704	0.0474507	0.503446	0.776336	0.131041	0.0407051	0.33479	0.621707	2.1947	0.0924015	0.01	0.204844	0.0379633	0.01	0.01	1.85224	0.288525	0.01	0.01	0.01	0.836434	0.0936748	0.0183778	0.118904	0.199429	0.01	0.279148	0.613271	0.354181	0.396344	0.01	0.43011	0.01	0.132991	0.0766134	0.01	0.419813	0.01	0.01	0.01	0.01	0.01	0.01
184	184	1	1	0.969025	2.41127	0.319243	0.0959667	0.0646339	0.646708	1.32718	0.13846	0.0506603	0.470828	1.76746	2.73936	0.0702745	0.01	0.268314	0.0419141	0.01	0.01	2.82593	0.326928	0.01	0.01	0.01	0.756097	0.113526	0.022383	0.124739	0.422535	0.01	0.284784	0.862493	0.174315	0.434828	0.01	0.617691	0.01	0.202716	0.0869283	0.02249	0.506977	0.01	0.01	0.01	0.01	0.0528643	0.01
185	185	1	1	1.53285	3.71613	0.486566	0.191409	0.01	0.947467	2.29072	0.2169	0.0794585	0.755311	1.87062	5.82907	0.0825062	0.01	0.373403	0.0829278	0.01	0.01	9.32024	0.743325	0.01	0.01	0.01	0.752438	0.118139	0.0405898	0.16155	0.580765	0.01	0.345835	1.65822	0.229441	0.661257	0.01	0.963993	0.01	0.343439	0.181582	0.0831399	1.03499	0.01	0.01	0.01	0.0186188	0.0970101	0.01
186	186	1	1	2.48342	7.38289	0.83512	0.451889	0.01	1.60774	4.08135	0.201223	0.220818	1.37565	4.14064	10	0.104114	0.01	0.630276	0.169222	0.01	0.01	7.77871	1.12022	0.0123296	0.01	0.01	1.03448	0.136977	0.071677	0.241004	1.30555	0.01	0.493737	3.55614	0.297889	0.693386	0.01	2.1022	0.01	0.490874	0.331854	0.240105	2.47103	0.01	0.01	0.01	0.0239877	0.101227	0.01
187	187	1	1	4.31101	10	1.56104	1.01927	0.01	2.93157	7.47391	0.32732	0.396941	2.58882	9.44997	10	0.168896	0.01	1.2218	0.299579	0.0113759	0.01	10	1.84628	0.0215691	0.01	0.01	1.75798	0.218866	0.123577	0.468736	3.00931	0.01	0.829332	7.71938	0.457714	0.964134	0.01	4.40624	0.013739	0.807436	0.641881	0.559005	5.71992	0.01	0.01	0.01	0.0256923	0.103614	0.01
188	188	1	1	7.71366	10	2.98172	2.11409	0.556165	5.38421	10	0.574366	0.727635	4.85671	10	10	0.289964	0.01	0.343815	0.526659	0.0210366	0.01	10	3.27558	0.03831	0.01	0.01	3.15643	0.373084	0.220613	0.74177	6.23292	0.01	1.47625	10	0.795292	1.59666	0.01	8.81602	0.0250636	1.40618	1.22106	1.17723	10	0.01	0.01	0.01	0.0262783	0.083818	0.01
189	189	1	1	10	10	5.43047	3.99785	0.990929	9.55727	10	1.00006	1.32212	8.71294	10	10	0.483265	0.01	0.616363	0.9177	0.03754	0.01	10	5.74112	0.0666938	0.01	0.01	5.55986	0.638421	0.386235	1.31127	10	0.01	2.58907	10	1.40085	2.7146	0.01	10	0.0444268	2.41383	2.20793	2.24195	10	1.52149	0.01	0.01	0.0265172	0.0840011	0.01
190	190	1	1	0.68021	2.03138	0.282077	0.0434626	0.0474507	0.5034	0.776336	0.130625	0.0407051	0.33479	0.621707	2.1947	0.0923652	0.01	0.204648	0.037924	0.01	0.01	1.85224	0.288525	0.01	0.01	0.01	0.836428	0.0936744	0.0183398	0.118904	0.194465	0.01	0.277552	0.613271	0.354167	0.396224	0.01	0.43011	0.01	0.132888	0.0766134	0.01	0.413943	0.01	0.01	0.01	0.01	0.01	0.01
191	191	1	1	0.969017	2.41127	0.319243	0.0959188	0.064494	0.646615	1.32718	0.13802	0.0506603	0.470828	1.76746	2.73936	0.0697046	0.01	0.263735	0.0418706	0.01	0.01	2.82593	0.326928	0.01	0.01	0.01	0.753748	0.113524	0.0223368	0.124739	0.379343	0.01	0.277841	0.862493	0.166805	0.434696	0.01	0.617691	0.01	0.202559	0.0869283	0.02249	0.494385	0.01	0.01	0.01	0.01	0.0529358	0.01
192	192	1	1	1.53284	3.71613	0.486566	0.191225	0.01	0.947331	2.29072	0.215461	0.0794585	0.755311	1.87062	5.82907	0.081073	0.01	0.368005	0.0828598	0.01	0.01	9.32024	0.743325	0.01	0.01	0.01	0.747864	0.118028	0.0405189	0.16155	0.560545	0.01	0.332228	1.65822	0.233093	0.661235	0.01	0.963993	0.01	0.342588	0.181582	0.0831399	1.00912	0.01	0.01	0.01	0.0186192	0.0969174	0.01
193	193	1	1	2.4834	7.38289	0.83512	0.451352	0.01	1.60751	4.08135	0.201299	0.220818	1.37565	4.14064	10	0.102675	0.01	0.618517	0.169084	0.01	0.01	7.77871	1.12022	0.0123296	0.01	0.01	1.02705	0.136759	0.0715343	0.241004	1.22816	0.01	0.47561	3.55614	0.294209	0.692005	0.01	2.1022	0.01	0.487375	0.331854	0.240105	2.40222	0.01	0.01	0.01	0.023981	0.10113	0.01
194	194	1	1	4.31098	10	1.56104	1.01797	0.01	2.93115	7.47391	0.327462	0.396941	2.58882	9.44997	10	0.166245	0.01	1.19724	0.298776	0.0113759	0.01	10	1.84627	0.0215691	0.01	0.01	1.7448	0.218476	0.123323	0.468736	2.87509	0.01	0.797499	7.71938	0.464086	0.96133	0.01	4.40624	0.0114895	0.802876	0.641881	0.559005	5.55786	0.01	0.01	0.01	0.025683	0.103515	0.01
195	195	1	1	7.71359	10	2.98172	2.11134	0.55426	5.38344	10	0.574626	0.727635	4.85671	10	10	0.285492	0.01	0.280315	0.524812	0.0210366	0.01	10	3.27558	0.03831	0.01	0.01	3.1324	0.37157	0.220158	0.74177	5.99948	0.01	1.4186	10	0.778978	1.59154	0.01	8.81602	0.02096	1.39264	1.22106	1.17723	10	0.01	0.01	0.01	0.026268	0.0838252	0.01
196	196	1	1	10	10	5.43047	3.9926	0.987526	9.5559	10	1.00052	1.32212	8.71294	10	10	0.475522	0.01	0.502344	0.914163	0.03754	0.01	10	5.74112	0.0666938	0.01	0.01	5.51727	0.635775	0.38544	1.31127	10	0.01	2.48723	10	1.34473	2.70557	0.01	10	0.0371529	2.38927	2.20793	2.24195	10	1.51414	0.01	0.01	0.0265064	0.0840077	0.01
197	197	1	1	0.797467	2.3501	0.333993	0.0568075	0.0563071	0.620053	0.964004	0.159691	0.0491212	0.389675	0.769372	2.42849	0.110257	0.01	0.247017	0.0495573	0.01	0.01	2.36295	0.343396	0.01	0.01	0.01	1.02312	0.111652	0.0257878	0.10666	0.298737	0.01	0.375628	0.707466	0.392545	0.474358	0.01	0.535099	0.01	0.162265	0.0872444	0.01	0.805879	0.01	0.01	0.01	0.01	0.01	0.01
198	198	1	1	1.11511	2.98485	0.436657	0.0933641	0.096362	0.842275	1.45643	0.20195	0.0659075	0.562471	1.14652	3.81639	0.140696	0.01	0.365526	0.0649324	0.01	0.01	3.4083	0.450309	0.01	0.01	0.01	1.41677	0.149485	0.0341582	0.148433	0.438054	0.01	0.51074	1.0229	0.509272	0.623398	0.01	0.761493	0.012709	0.23029	0.114669	0.0138463	1.03641	0.01	0.01	0.01	0.01	0.01	0.01
199	199	1	1	1.40637	3.61534	0.537862	0.122192	0.135225	1.03995	1.92618	0.243845	0.0821561	0.730144	1.49361	4.84878	0.170796	0.01	0.478905	0.0802385	0.01	0.01	4.45362	0.555952	0.01	0.01	0.01	1.71466	0.184878	0.0422957	0.182291	0.555423	0.01	0.627355	1.32209	0.620794	0.772404	0.01	0.978763	0.0163947	0.296681	0.140705	0.0196456	1.28593	0.01	0.01	0.01	0.01	0.01	0.01
200	200	1	1	1.68848	4.24349	0.63834	0.150701	0.166679	1.23335	2.16329	0.285539	0.098209	0.875747	1.86619	6.05332	0.205023	0.01	0.590833	0.0955091	0.01	0.01	5.49893	0.660945	0.01	0.01	0.01	1.95952	0.21976	0.0503271	0.214407	0.673661	0.01	0.732701	1.61543	0.73163	0.921394	0.01	1.18311	0.0199899	0.357729	0.16631	0.025385	1.55017	0.01	0.01	0.01	0.01	0.01	0.01
201	201	1	1	1.96602	4.94076	0.738401	0.186581	0.194225	1.42523	2.54068	0.327111	0.114167	1.01982	2.2764	7.27052	0.227076	0.01	0.696785	0.110759	0.01	0.01	6.54424	0.765562	0.0107113	0.01	0.01	2.21171	0.255771	0.0583002	0.245859	0.792133	0.01	0.830139	1.83065	0.842068	1.07037	0.01	1.37919	0.0234438	0.418474	0.191702	0.0310999	1.804	0.01	0.01	0.01	0.01	0.01	0.01
202	202	1	1	2.24089	5.84528	0.838201	0.218266	0.221624	1.6162	2.91472	0.368601	0.13007	1.163	2.68556	8.48773	0.249833	0.01	0.801807	0.125996	0.01	0.01	7.58954	0.873372	0.0121383	0.01	0.01	2.46739	0.29163	0.0662375	0.276989	0.91069	0.01	0.92762	2.10471	0.952254	1.21935	0.01	1.57282	0.0267429	0.480248	0.21697	0.0368024	2.0591	0.01	0.01	0.01	0.01	0.01	0.01
203	203	1	1	2.51407	6.74896	0.937826	0.249601	0.248922	1.80657	3.28658	0.410035	0.14594	1.30561	3.0941	9.70493	0.272989	0.01	0.896964	0.141224	0.01	0.01	8.63483	0.988723	0.0135609	0.01	0.01	2.72499	0.327388	0.0741511	0.307936	1.02928	0.01	1.02953	2.37802	1.06227	1.36831	0.01	1.7576	0.0300233	0.541675	0.242159	0.0424978	2.31488	0.01	0.01	0.01	0.01	0.01	0.01
204	204	1	1	0.797139	2.3501	0.333993	0.0561631	0.055367	0.619616	0.964004	0.157347	0.0491212	0.389675	0.769372	2.42849	0.109304	0.01	0.246302	0.048196	0.01	0.01	2.36295	0.342675	0.01	0.01	0.01	1.02251	0.110716	0.0243694	0.10666	0.297082	0.01	0.374953	0.707466	0.356015	0.473154	0.01	0.535099	0.01	0.160414	0.0872444	0.01	0.804533	0.01	0.01	0.01	0.01	0.01	0.01
205	205	1	1	1.11465	2.98485	0.436657	0.0923857	0.0947531	0.84168	1.45643	0.198986	0.0659075	0.562471	1.14652	3.81639	0.13948	0.01	0.364469	0.0631487	0.01	0.01	3.4083	0.449364	0.01	0.01	0.01	1.41538	0.148233	0.0322795	0.148433	0.430053	0.01	0.504529	1.0229	0.455355	0.621815	0.01	0.761493	0.01	0.227866	0.114669	0.0138463	1.01004	0.01	0.01	0.01	0.01	0.01	0.01
206	206	1	1	1.4058	3.61534	0.537862	0.120912	0.132967	1.03919	1.92618	0.240266	0.0821561	0.730144	1.49361	4.84878	0.169319	0.01	0.47752	0.0780344	0.01	0.01	4.45362	0.554785	0.01	0.01	0.01	1.69873	0.18333	0.0399694	0.182291	0.539491	0.01	0.614873	1.32209	0.549594	0.770443	0.01	0.978763	0.0121457	0.293377	0.140705	0.0196456	1.23753	0.01	0.01	0.01	0.01	0.01	0.01
207	207	1	1	1.68778	4.24349	0.63834	0.149122	0.164685	1.23244	2.16329	0.281348	0.098209	0.875747	1.86619	6.05332	0.20423	0.01	0.589124	0.0928855	0.01	0.01	5.49893	0.659558	0.01	0.01	0.01	1.92671	0.217837	0.047559	0.214407	0.650836	0.01	0.717343	1.61543	0.724669	0.919054	0.01	1.18311	0.0148092	0.353745	0.16631	0.025385	1.49276	0.01	0.01	0.01	0.01	0.01	0.01
208	208	1	1	1.96521	4.94076	0.738401	0.184464	0.191902	1.42419	2.54068	0.322309	0.114167	1.01982	2.2764	7.27052	0.225201	0.01	0.695159	0.107716	0.01	0.01	6.54424	0.763955	0.0107113	0.01	0.01	2.16461	0.253533	0.0550936	0.245859	0.762806	0.01	0.813198	1.83065	0.827729	1.06765	0.01	1.37919	0.0174401	0.413267	0.191702	0.0310999	1.73667	0.01	0.01	0.01	0.01	0.01	0.01
209	209	1	1	2.23997	5.84528	0.838201	0.21579	0.218972	1.61502	2.91472	0.363191	0.13007	1.163	2.68556	8.48773	0.247029	0.01	0.799937	0.122535	0.01	0.01	7.58954	0.871714	0.0121383	0.01	0.01	2.40724	0.289077	0.0625943	0.276989	0.913967	0.01	0.903723	2.10471	0.931019	1.21625	0.01	1.57282	0.0200525	0.473662	0.21697	0.0368024	1.97956	0.01	0.01	0.01	0.01	0.01	0.01
210	210	1	1	2.51304	6.74896	0.937826	0.24706	0.245944	1.80525	3.28658	0.404017	0.14594	1.30561	3.0941	9.70493	0.269341	0.01	0.897109	0.137344	0.01	0.01	8.63483	0.986846	0.0135609	0.01	0.01	2.65248	0.324522	0.0700727	0.307936	1.03135	0.01	0.993744	2.37802	1.03442	1.36484	0.01	1.7576	0.0226533	0.534247	0.242159	0.0424978	2.22333	0.01	0.01	0.01	0.01	0.01	0.01
211	211	1	1	0.796966	2.3501	0.333993	0.0558566	0.0551249	0.619417	0.964004	0.155956	0.0491212	0.389675	0.769372	2.42849	0.108841	0.01	0.245838	0.0474435	0.01	0.01	2.36295	0.342504	0.01	0.01	0.01	1.0222	0.11035	0.0237626	0.10666	0.29632	0.01	0.374608	0.707466	0.327314	0.472418	0.01	0.535099	0.01	0.159469	0.0872444	0.01	0.803716	0.01	0.01	0.01	0.01	0.01	0.01
212	212	1	1	1.1144	2.98485	0.436657	0.0919515	0.0943388	0.841408	1.45643	0.197226	0.0659075	0.562471	1.14652	3.81639	0.138888	0.01	0.363782	0.0621627	0.01	0.01	3.4083	0.449139	0.01	0.01	0.01	1.41476	0.147742	0.0314757	0.148433	0.423964	0.01	0.499933	1.0229	0.509395	0.620848	0.01	0.761493	0.01	0.226944	0.114669	0.0138463	0.992376	0.01	0.01	0.01	0.01	0.01	0.01
213	213	1	1	1.40549	3.61534	0.537862	0.120343	0.132386	1.03882	1.92618	0.238141	0.0821561	0.730144	1.49361	4.84878	0.168602	0.01	0.47662	0.076816	0.01	0.01	4.45362	0.554508	0.01	0.01	0.01	1.6891	0.182723	0.0389741	0.182291	0.527591	0.01	0.605764	1.32209	0.600506	0.769245	0.01	0.978763	0.01	0.291809	0.140705	0.0196456	1.20638	0.01	0.01	0.01	0.01	0.01	0.01
214	214	1	1	1.68742	4.24349	0.63834	0.148421	0.163631	1.232	2.16329	0.27886	0.098209	0.875747	1.86619	6.05332	0.20376	0.01	0.588014	0.0914352	0.01	0.01	5.49893	0.659228	0.01	0.01	0.01	1.90709	0.217188	0.0463747	0.214407	0.633946	0.01	0.706028	1.61543	0.694517	0.917624	0.01	1.18311	0.0120655	0.351854	0.16631	0.025385	1.45172	0.01	0.01	0.01	0.01	0.01	0.01
215	215	1	1	1.96478	4.94076	0.738401	0.183457	0.190674	1.42368	2.54068	0.319458	0.114167	1.01982	2.2764	7.27052	0.224099	0.01	0.694106	0.106035	0.01	0.01	6.54424	0.763574	0.0107113	0.01	0.01	2.13666	0.252777	0.0537216	0.245859	0.776881	0.01	0.798104	1.83065	0.789643	1.06599	0.01	1.37919	0.014209	0.411057	0.191702	0.0310999	1.69255	0.01	0.01	0.01	0.01	0.01	0.01
216	216	1	1	2.23948	5.84528	0.838201	0.214612	0.217571	1.61444	2.91472	0.359978	0.13007	1.163	2.68556	8.48773	0.245391	0.01	0.798724	0.120621	0.01	0.01	7.58954	0.871341	0.0121383	0.01	0.01	2.37172	0.288216	0.0610356	0.276989	0.889763	0.01	0.888852	2.10471	0.885304	1.21436	0.01	1.57282	0.0163374	0.470497	0.21697	0.0368024	1.92756	0.01	0.01	0.01	0.01	0.01	0.01
217	217	1	1	2.51249	6.74896	0.937826	0.245712	0.24437	1.8046	3.28658	0.400444	0.14594	1.30561	3.0941	9.70493	0.267216	0.01	0.897162	0.1352	0.01	0.01	8.63483	0.986423	0.0135609	0.01	0.01	2.60982	0.323555	0.0683277	0.307936	1.00288	0.01	0.97568	2.37802	0.981258	1.36272	0.01	1.7576	0.0184564	0.530678	0.242159	0.0424978	2.16358	0.01	0.01	0.01	0.01	0.01	0.01
218	218	1	1	0.796859	2.3501	0.333993	0.0556717	0.0550138	0.619292	0.964004	0.155023	0.0491212	0.389675	0.769372	2.42849	0.108554	0.01	0.245512	0.046966	0.01	0.01	2.36295	0.342427	0.01	0.01	0.01	1.02201	0.110152	0.023408	0.10666	0.295881	0.01	0.374399	0.707466	0.294588	0.471921	0.01	0.535099	0.01	0.158836	0.0872444	0.01	0.803167	0.01	0.01	0.01	0.01	0.01	0.01
219	219	1	1	1.11426	2.98485	0.436657	0.091691	0.0941488	0.841238	1.45643	0.196047	0.0659075	0.562471	1.14652	3.81639	0.138523	0.01	0.363299	0.0615371	0.01	0.01	3.4083	0.449039	0.01	0.01	0.01	1.41442	0.147477	0.0310061	0.148433	0.419175	0.01	0.496389	1.0229	0.499388	0.620196	0.01	0.761493	0.01	0.226433	0.114669	0.0138463	0.979712	0.01	0.01	0.01	0.01	0.01	0.01
220	220	1	1	1.4053	3.61534	0.537862	0.120002	0.132119	1.03859	1.92618	0.236717	0.0821561	0.730144	1.49361	4.84878	0.168157	0.01	0.475987	0.0760429	0.01	0.01	4.45362	0.554384	0.01	0.01	0.01	1.68264	0.182395	0.0383926	0.182291	0.518365	0.01	0.59881	1.32209	0.582441	0.768437	0.01	0.978763	0.01	0.290853	0.140705	0.0196456	1.18465	0.01	0.01	0.01	0.01	0.01	0.01
221	221	1	1	1.68719	4.24349	0.63834	0.148	0.16298	1.23173	2.16329	0.277193	0.098209	0.875747	1.86619	6.05332	0.203414	0.01	0.587233	0.090515	0.01	0.01	5.49893	0.659081	0.01	0.01	0.01	1.89404	0.216859	0.0456828	0.214407	0.620944	0.01	0.697342	1.61543	0.66966	0.91666	0.01	1.18311	0.0103202	0.350702	0.16631	0.025385	1.42321	0.01	0.01	0.01	0.01	0.01	0.01
222	222	1	1	1.96452	4.94076	0.738401	0.18285	0.189915	1.42336	2.54068	0.317548	0.114167	1.01982	2.2764	7.27052	0.223291	0.01	0.693364	0.104967	0.01	0.01	6.54424	0.763403	0.0107113	0.01	0.01	2.11815	0.252395	0.0529202	0.245859	0.761666	0.01	0.786575	1.83065	0.758509	1.06487	0.01	1.37919	0.0121536	0.409711	0.191702	0.0310999	1.64935	0.01	0.01	0.01	0.01	0.01	0.01
223	223	1	1	2.23918	5.84528	0.838201	0.213902	0.216705	1.61408	2.91472	0.357826	0.13007	1.163	2.68556	8.48773	0.244191	0.01	0.79787	0.119407	0.01	0.01	7.58954	0.871176	0.0121383	0.01	0.01	2.34828	0.287779	0.060125	0.276989	1.03639	0.01	0.876458	2.10471	0.848153	1.21308	0.01	1.57282	0.0139742	0.468571	0.21697	0.0368024	1.85961	0.01	0.01	0.01	0.01	0.01	0.01
224	224	1	1	2.51215	6.74896	0.937826	0.244898	0.243398	1.8042	3.28658	0.398049	0.14594	1.30561	3.0941	9.70493	0.265664	0.01	0.89718	0.133839	0.01	0.01	8.63483	0.986237	0.0135609	0.01	0.01	2.58173	0.323065	0.0673083	0.307936	1.17681	0.01	0.961899	2.37802	0.938242	1.36129	0.01	1.7576	0.0157867	0.528505	0.242159	0.0424978	2.08639	0.01	0.01	0.01	0.01	0.01	0.01
225	225	1	1	0.796786	2.3501	0.333993	0.0555475	0.0549501	0.619204	0.964004	0.154351	0.0491212	0.389675	0.769372	2.42849	0.108358	0.01	0.245269	0.046636	0.01	0.01	2.36295	0.342383	0.01	0.01	0.01	1.02189	0.110027	0.0231723	0.10666	0.295596	0.01	0.374257	0.707466	0.262991	0.471564	0.01	0.535099	0.01	0.158404	0.0872444	0.01	0.802773	0.01	0.01	0.01	0.01	0.01	0.01
226	226	1	1	1.11415	2.98485	0.436657	0.0915154	0.0940397	0.841118	1.45643	0.195197	0.0659075	0.562471	1.14652	3.81639	0.138272	0.01	0.36294	0.0611048	0.01	0.01	3.4083	0.448982	0.01	0.01	0.01	1.4142	0.14731	0.0306938	0.148433	0.41531	0.01	0.49357	1.0229	0.490736	0.619726	0.01	0.761493	0.01	0.226104	0.114669	0.0138463	0.970189	0.01	0.01	0.01	0.01	0.01	0.01
227	227	1	1	1.40517	3.61534	0.537862	0.119773	0.131966	1.03842	1.92618	0.235691	0.0821561	0.730144	1.49361	4.84878	0.167853	0.01	0.475517	0.0755087	0.01	0.01	4.45362	0.554313	0.01	0.01	0.01	1.67801	0.182189	0.0380059	0.182291	0.511002	0.01	0.593323	1.32209	0.567128	0.767855	0.01	0.978763	0.01	0.290202	0.140705	0.0196456	1.16971	0.01	0.01	0.01	0.01	0.01	0.01
228	228	1	1	1.68704	4.24349	0.63834	0.147717	0.162537	1.23153	2.16329	0.275991	0.098209	0.875747	1.86619	6.05332	0.203148	0.01	0.586653	0.0898791	0.01	0.01	5.49893	0.658997	0.01	0.01	0.01	1.88474	0.21666	0.0452228	0.214407	0.610625	0.01	0.690463	1.61543	0.648818	0.915966	0.01	1.18311	0.01	0.349916	0.16631	0.025385	1.40225	0.01	0.01	0.01	0.01	0.01	0.01
229	229	1	1	1.96434	4.94076	0.738401	0.182442	0.189399	1.42313	2.54068	0.316172	0.114167	1.01982	2.2764	7.27052	0.222671	0.01	0.692811	0.10423	0.01	0.01	6.54424	0.763306	0.0107113	0.01	0.01	2.10499	0.252163	0.0523872	0.245859	0.894943	0.01	0.77748	1.83065	0.732582	1.06407	0.01	1.37919	0.0107178	0.408794	0.191702	0.0310999	1.63428	0.01	0.01	0.01	0.01	0.01	0.01
230	230	1	1	2.23898	5.84528	0.838201	0.213425	0.216117	1.61382	2.91472	0.356275	0.13007	1.163	2.68556	8.48773	0.243273	0.01	0.797235	0.118569	0.01	0.01	7.58954	0.871083	0.0121383	0.01	0.01	2.33165	0.287515	0.0595195	0.276989	1.0355	0.01	0.865284	2.10471	0.817365	1.21216	0.01	1.57282	0.0123233	0.467261	0.21697	0.0368024	1.83074	0.01	0.01	0.01	0.01	0.01	0.01
231	231	1	1	2.51192	6.74896	0.937826	0.244352	0.242737	1.80391	3.28658	0.396324	0.14594	1.30561	3.0941	9.70493	0.264479	0.01	0.897184	0.132899	0.01	0.01	8.63483	0.986131	0.0135609	0.01	0.01	2.56182	0.322769	0.0666305	0.307936	1.1758	0.01	0.951033	2.37802	0.90272	1.36025	0.01	1.7576	0.0139217	0.527385	0.242159	0.0424978	2.05333	0.01	0.01	0.01	0.01	0.01	0.01
232	232	1	1	0.796733	2.3501	0.333993	0.0554583	0.0549088	0.619138	0.964004	0.153843	0.0491212	0.389675	0.769372	2.42849	0.108214	0.01	0.245081	0.0463944	0.01	0.01	2.36295	0.342355	0.01	0.01	0.01	1.0218	0.109942	0.0230032	0.10666	0.295396	0.01	0.374156	0.707466	0.232465	0.471295	0.01	0.535099	0.01	0.15809	0.0872444	0.01	0.802477	0.01	0.01	0.01	0.01	0.01	0.01
233	233	1	1	1.11408	2.98485	0.436657	0.0913887	0.093969	0.841028	1.45643	0.194554	0.0659075	0.562471	1.14652	3.81639	0.138088	0.01	0.362662	0.0607882	0.01	0.01	3.4083	0.448945	0.01	0.01	0.01	1.41404	0.147196	0.0304699	0.148433	0.412125	0.01	0.491273	1.0229	0.483179	0.619372	0.01	0.761493	0.01	0.225873	0.114669	0.0138463	0.962769	0.01	0.01	0.01	0.01	0.01	0.01
234	234	1	1	1.40508	3.61534	0.537862	0.119607	0.131867	1.0383	1.92618	0.234915	0.0821561	0.730144	1.49361	4.84878	0.16763	0.01	0.475153	0.0751175	0.01	0.01	4.45362	0.554268	0.01	0.01	0.01	1.67453	0.182047	0.0377287	0.182291	0.50499	0.01	0.58888	1.32209	0.553981	0.767416	0.01	0.978763	0.01	0.289726	0.140705	0.0196456	1.15824	0.01	0.01	0.01	0.01	0.01	0.01
235	235	1	1	1.68693	4.24349	0.63834	0.147512	0.162217	1.23138	2.16329	0.275082	0.098209	0.875747	1.86619	6.05332	0.202937	0.01	0.586204	0.0894134	0.01	0.01	5.49893	0.658943	0.01	0.01	0.01	1.87776	0.216527	0.0448928	0.214407	0.635638	0.01	0.684657	1.61543	0.631089	0.915443	0.01	1.18311	0.01	0.349343	0.16631	0.025385	1.3862	0.01	0.01	0.01	0.01	0.01	0.01
236	236	1	1	1.96421	4.94076	0.738401	0.182149	0.189026	1.42296	2.54068	0.31513	0.114167	1.01982	2.2764	7.27052	0.222181	0.01	0.692384	0.10369	0.01	0.01	6.54424	0.763243	0.0107113	0.01	0.01	2.09516	0.252008	0.052005	0.245859	0.894351	0.01	0.77012	1.83065	0.710657	1.06346	0.01	1.37919	0.01	0.408124	0.191702	0.0310999	1.61982	0.01	0.01	0.01	0.01	0.01	0.01
237	237	1	1	2.23883	5.84528	0.838201	0.213082	0.215691	1.61363	2.91472	0.355101	0.13007	1.163	2.68556	8.48773	0.24255	0.01	0.796743	0.117954	0.01	0.01	7.58954	0.871023	0.0121383	0.01	0.01	2.31923	0.287338	0.0590852	0.276989	1.03481	0.01	0.856261	2.10471	0.791434	1.21147	0.01	1.57282	0.0110996	0.466492	0.21697	0.0368024	1.80845	0.01	0.01	0.01	0.01	0.01	0.01
238	238	1	1	2.51176	6.74896	0.937826	0.243959	0.242258	1.80369	3.28658	0.395018	0.14594	1.30561	3.0941	9.70493	0.263545	0.01	0.89718	0.13221	0.01	0.01	8.63483	0.986064	0.0135609	0.01	0.01	2.54699	0.32257	0.0661444	0.307936	1.17502	0.01	0.942244	2.37802	0.872892	1.35948	0.01	1.7576	0.0125392	0.52683	0.242159	0.0424978	2.02782	0.01	0.01	0.01	0.01	0.01	0.01
239	239	1	1	0.796694	2.3501	0.333993	0.055391	0.0548798	0.619087	0.964004	0.153444	0.0491212	0.389675	0.769372	2.42849	0.108104	0.01	0.244932	0.0462098	0.01	0.01	2.36295	0.342336	0.01	0.01	0.01	1.02173	0.109879	0.0228757	0.10666	0.295248	0.01	0.37408	0.707466	0.418577	0.471084	0.01	0.535099	0.01	0.157851	0.0872444	0.01	0.802246	0.01	0.01	0.01	0.01	0.01	0.01
240	240	1	1	1.11402	2.98485	0.436657	0.0912927	0.0939194	0.840958	1.45643	0.19405	0.0659075	0.562471	1.14652	3.81639	0.137948	0.01	0.362441	0.0605464	0.01	0.01	3.4083	0.44892	0.01	0.01	0.01	1.41393	0.147112	0.030301	0.148433	0.409455	0.01	0.489366	1.0229	0.476523	0.619095	0.01	0.761493	0.01	0.225702	0.114669	0.0138463	0.956823	0.01	0.01	0.01	0.01	0.01	0.01
241	241	1	1	1.40501	3.61534	0.537862	0.119481	0.131797	1.0382	1.92618	0.234306	0.0821561	0.730144	1.49361	4.84878	0.167461	0.01	0.474864	0.0748186	0.01	0.01	4.45362	0.554236	0.01	0.01	0.01	1.67182	0.181944	0.0375196	0.182291	0.499989	0.01	0.58521	1.32209	0.542572	0.767073	0.01	0.978763	0.01	0.289363	0.140705	0.0196456	1.14909	0.01	0.01	0.01	0.01	0.01	0.01
242	242	1	1	1.68684	4.24349	0.63834	0.147357	0.161974	1.23127	2.16329	0.274369	0.098209	0.875747	1.86619	6.05332	0.202766	0.01	0.585846	0.0890577	0.01	0.01	5.49893	0.658905	0.01	0.01	0.01	1.87235	0.216431	0.044644	0.214407	0.753073	0.01	0.679415	1.61543	0.615824	0.915034	0.01	1.18311	0.01	0.348905	0.16631	0.025385	1.3735	0.01	0.01	0.01	0.01	0.01	0.01
243	243	1	1	1.96411	4.94076	0.738401	0.181928	0.188743	1.42283	2.54068	0.314313	0.114167	1.01982	2.2764	7.27052	0.221784	0.01	0.692043	0.103278	0.01	0.01	6.54424	0.7632	0.0107113	0.01	0.01	2.08753	0.251896	0.0517168	0.245859	0.89388	0.01	0.764043	1.83065	0.691874	1.06298	0.01	1.37919	0.01	0.407613	0.191702	0.0310999	1.6043	0.01	0.01	0.01	0.01	0.01	0.01
244	244	1	1	2.23872	5.84528	0.838201	0.212823	0.215368	1.61348	2.91472	0.354181	0.13007	1.163	2.68556	8.48773	0.241964	0.01	0.796351	0.117485	0.01	0.01	7.58954	0.870982	0.0121383	0.01	0.01	2.30962	0.287211	0.0587577	0.276989	1.03427	0.01	0.848824	2.10471	0.769296	1.21093	0.01	1.57282	0.0101541	0.466128	0.21697	0.0368024	1.79072	0.01	0.01	0.01	0.01	0.01	0.01
245	245	1	1	2.51163	6.74896	0.937826	0.243663	0.241896	1.80353	3.28658	0.393994	0.14594	1.30561	3.0941	9.70493	0.262791	0.01	0.897174	0.131684	0.01	0.01	8.63483	0.986017	0.0135609	0.01	0.01	2.5355	0.322428	0.0657777	0.307936	1.1744	0.01	0.934183	2.37802	0.84749	1.35887	0.01	1.7576	0.0114711	0.526419	0.242159	0.0424978	2.00753	0.01	0.01	0.01	0.01	0.01	0.01
246	246	1	1	0.713328	2.0823	0.292158	0.050103	0.0506037	0.535264	0.844793	0.143045	0.0428246	0.345705	0.678869	2.10519	0.0976898	0.01	0.21751	0.0440218	0.01	0.01	1.98874	0.299199	0.01	0.01	0.01	0.884726	0.097551	0.0224922	0.111647	0.266573	0.01	0.329799	0.628382	0.364609	0.414375	0.01	0.461481	0.01	0.145151	0.0783445	0.01	0.69017	0.01	0.01	0.01	0.01	0.01	0.01
247	247	1	1	1.0447	2.85095	0.37147	0.0965766	0.0985416	0.731386	1.34446	0.17023	0.0577121	0.524588	1.38946	3.65221	0.118724	0.01	0.355059	0.0557355	0.01	0.01	3.19367	0.382017	0.01	0.01	0.01	1.1623	0.13205	0.0298764	0.13917	0.424109	0.01	0.459329	0.923919	0.458105	0.525767	0.01	0.70759	0.0138269	0.221724	0.0992059	0.0242125	0.937661	0.01	0.01	0.01	0.01	0.0114544	0.01
248	248	1	1	1.50076	3.99051	0.515804	0.162022	0.144164	1.00934	2.05683	0.2221	0.0821501	0.779245	2.84956	6.19736	0.130117	0.01	0.543237	0.0969812	0.01	0.01	5.58146	0.597533	0.01	0.01	0.01	1.51297	0.181236	0.0419829	0.189556	0.717006	0.01	0.616286	1.44988	0.620959	0.748238	0.01	0.973432	0.0200247	0.340481	0.134223	0.0414751	1.44321	0.01	0.01	0.01	0.01	0.0391055	0.01
249	249	1	1	2.09305	5.66321	0.711999	0.265117	0.206026	1.39232	2.98054	0.299913	0.116993	1.09604	5.02678	8.96948	0.158182	0.01	0.807845	0.138436	0.01	0.01	9.16288	0.9275	0.0104069	0.01	0.01	2.11339	0.239692	0.0677808	0.257773	1.1231	0.01	0.830436	2.17864	0.823457	1.02741	0.01	1.34107	0.028738	0.495747	0.182825	0.0666539	2.18411	0.01	0.01	0.01	0.01	0.0513309	0.01
250	250	1	1	2.83568	7.86985	0.979331	0.382965	0.28429	1.88437	4.13888	0.442046	0.162631	1.47856	7.92689	10	0.198605	0.01	1.15119	0.193227	0.01	0.01	10	1.36263	0.0140681	0.01	0.01	2.92208	0.307229	0.092587	0.337247	1.6076	0.01	1.10587	3.12229	1.0831	1.31916	0.01	1.81748	0.0431376	0.694619	0.24539	0.0999379	3.16186	0.01	0.01	0.01	0.01	0.057636	0.01
251	251	1	1	3.73892	10	1.32264	0.529162	0.379719	2.48883	5.5467	0.609678	0.219258	1.98195	10	10	0.250221	0.01	1.57526	0.261438	0.01	0.01	10	1.90432	0.0185364	0.01	0.01	3.92907	0.391733	0.123051	0.433783	2.21162	0.01	1.44469	4.288	1.45963	1.68383	0.01	2.40932	0.0610386	0.919006	0.322338	0.141414	4.37891	0.01	0.01	0.01	0.01	0.061255	0.01
252	252	1	1	4.80882	10	1.71832	0.703998	0.492866	3.20791	7.21285	0.817664	0.286979	2.57491	10	10	0.312634	0.01	2.08126	0.34443	0.0132627	0.01	10	2.55322	0.0238319	0.01	0.01	5.13521	0.493135	0.159282	0.549579	2.93567	0.01	1.84823	5.67947	1.91162	2.1641	0.01	3.22459	0.0812096	1.18923	0.413949	0.19112	5.83667	0.01	0.01	0.01	0.01	0.0635011	0.01
253	253	1	1	0.7129	2.0823	0.292158	0.0493832	0.05001	0.534907	0.844793	0.140675	0.0428246	0.345705	0.678869	2.10519	0.0967336	0.01	0.216971	0.0424376	0.01	0.01	1.98874	0.298939	0.01	0.01	0.01	0.883906	0.0961478	0.0210296	0.111647	0.264873	0.01	0.335438	0.628382	0.335632	0.413292	0.01	0.461481	0.01	0.142292	0.0783445	0.01	0.628479	0.01	0.01	0.01	0.01	0.01	0.01
254	254	1	1	1.04407	2.85095	0.37147	0.0956078	0.0965311	0.730656	1.34446	0.16741	0.0577121	0.524588	1.38946	3.65221	0.119444	0.01	0.354259	0.0537298	0.01	0.01	3.19367	0.381686	0.01	0.01	0.01	1.10741	0.13021	0.0277387	0.13917	0.404278	0.01	0.443792	0.923919	0.410319	0.524393	0.01	0.70759	0.01	0.217229	0.0992059	0.0242125	0.880774	0.01	0.01	0.01	0.01	0.0117019	0.01
255	255	1	1	1.49986	3.99051	0.515804	0.160397	0.134594	1.00833	2.05683	0.218421	0.0821501	0.779245	2.84956	6.19736	0.132649	0.01	0.533091	0.0941555	0.01	0.01	5.58146	0.597242	0.01	0.01	0.01	1.37941	0.179076	0.0389789	0.189556	0.677667	0.01	0.581988	1.44988	0.561612	0.746282	0.01	0.973432	0.0150584	0.333578	0.134223	0.0414751	1.34871	0.01	0.01	0.01	0.01	0.0380751	0.01
256	256	1	1	2.0918	5.66321	0.711999	0.263533	0.188439	1.39094	2.98054	0.292113	0.116993	1.09604	5.02678	8.96948	0.162205	0.01	0.596594	0.134403	0.01	0.01	9.16288	0.927047	0.0104069	0.01	0.01	1.8575	0.225821	0.0635802	0.257773	1.06895	0.01	0.782054	2.17864	0.718346	1.02439	0.01	1.34107	0.0220185	0.485697	0.182825	0.0666539	2.03793	0.01	0.01	0.01	0.01	0.0489623	0.01
257	257	1	1	2.83398	7.86985	0.979331	0.380678	0.125763	1.88249	4.13888	0.425108	0.162631	1.47856	7.92689	10	0.204281	0.01	0.788718	0.187597	0.01	0.01	10	1.36197	0.0140681	0.01	0.01	2.5461	0.286591	0.0868492	0.337247	1.55814	0.01	1.03339	3.12229	0.953466	1.31528	0.01	1.81748	0.0300113	0.685686	0.24539	0.0999379	2.94826	0.01	0.01	0.01	0.01	0.0712676	0.01
258	258	1	1	3.73667	10	1.32264	0.526001	0.168607	2.48635	5.5467	0.586159	0.219258	1.98195	10	10	0.257833	0.01	1.03121	0.253821	0.01	0.01	10	1.90339	0.0185364	0.01	0.01	3.40653	0.363827	0.115426	0.433783	2.14236	0.01	1.34549	4.288	1.28355	1.67888	0.01	2.40932	0.0397573	0.900703	0.322338	0.141414	4.08168	0.01	0.01	0.01	0.01	0.0726279	0.01
259	259	1	1	4.80594	10	1.71832	0.699792	0.219842	3.2047	7.21285	0.787882	0.286979	2.57491	10	10	0.322507	0.01	1.32321	0.339578	0.0125442	0.01	10	2.55198	0.0238319	0.01	0.01	4.43856	0.454556	0.149411	0.549579	2.84221	0.01	1.71757	5.67947	1.67734	2.14909	0.01	3.22459	0.0513172	1.14499	0.413949	0.19112	5.43938	0.01	0.01	0.01	0.01	0.0734465	0.01
260	260	1	1	0.712597	2.0823	0.292158	0.0488941	0.0499557	0.534693	0.844793	0.138532	0.0428246	0.345705	0.678869	2.10519	0.0960349	0.01	0.216307	0.0411442	0.01	0.01	1.98874	0.298917	0.01	0.01	0.01	0.883396	0.0959064	0.0202929	0.111647	0.26214	0.01	0.334847	0.628382	0.284583	0.412108	0.01	0.461481	0.01	0.140897	0.0783445	0.01	0.601667	0.01	0.01	0.01	0.01	0.01	0.01
261	261	1	1	1.04363	2.85095	0.37147	0.0949165	0.0946872	0.730333	1.34446	0.164859	0.0577121	0.524588	1.38946	3.65221	0.118328	0.01	0.353316	0.0520922	0.01	0.01	3.19367	0.381657	0.01	0.01	0.01	1.05743	0.129664	0.026767	0.13917	0.375571	0.01	0.427422	0.923919	0.327016	0.522892	0.01	0.70759	0.01	0.215035	0.0992059	0.0242125	0.812142	0.01	0.01	0.01	0.01	0.0130096	0.01
262	262	1	1	1.49922	3.99051	0.515804	0.159237	0.126574	1.00789	2.05683	0.215093	0.0821501	0.779245	2.84956	6.19736	0.12875	0.01	0.462112	0.0918484	0.01	0.01	5.58146	0.597218	0.01	0.01	0.01	1.2753	0.178267	0.0376135	0.189556	0.661928	0.01	0.540541	1.44988	0.491121	0.744146	0.01	0.973432	0.0106604	0.33021	0.134223	0.0414751	1.23598	0.01	0.01	0.01	0.01	0.0405829	0.01
263	263	1	1	2.09091	5.66321	0.711999	0.262316	0.066332	1.39032	2.98054	0.287663	0.116993	1.09604	5.02678	8.96948	0.15603	0.01	0.607162	0.131109	0.01	0.01	9.16288	0.92701	0.0104069	0.01	0.01	1.67065	0.216123	0.061671	0.257773	0.972745	0.01	0.712762	2.17864	0.608471	1.02219	0.01	1.34107	0.0157358	0.482925	0.182825	0.0666539	1.86413	0.01	0.01	0.01	0.01	0.0730853	0.01
264	264	1	1	2.83277	7.86985	0.979331	0.37892	0.0905636	1.88166	4.13888	0.413137	0.162631	1.47856	7.92689	10	0.195583	0.01	0.805407	0.183	0.01	0.01	10	1.36191	0.0140681	0.01	0.01	2.06063	0.268219	0.0842412	0.337247	1.45413	0.01	0.945319	3.12229	0.77214	1.31246	0.01	1.81748	0.0222615	0.682037	0.24539	0.0999379	2.69469	0.01	0.01	0.01	0.01	0.0749835	0.01
265	265	1	1	3.73509	10	1.32264	0.523572	0.12077	2.48524	5.5467	0.55884	0.219258	1.98195	10	10	0.246179	0.01	1.05506	0.247602	0.01	0.01	10	1.90332	0.0185364	0.01	0.01	2.67542	0.336107	0.11196	0.433783	1.99609	0.01	1.22556	4.288	0.990711	1.67527	0.01	2.40932	0.0303079	0.89058	0.322338	0.141414	3.72909	0.01	0.01	0.01	0.01	0.0760086	0.01
266	266	1	1	4.8039	10	1.71832	0.696561	0.156967	3.20328	7.21285	0.751162	0.286979	2.57491	10	10	0.307401	0.01	1.35542	0.326297	0.0124795	0.01	10	2.55188	0.0238319	0.01	0.01	3.4217	0.418865	0.144925	0.549579	2.66075	0.01	1.55564	5.67947	1.29106	2.14139	0.01	3.22459	0.0397075	1.1284	0.413949	0.19112	4.96832	0.01	0.01	0.01	0.01	0.0766203	0.01
267	267	1	1	0.712441	2.0823	0.292158	0.0486451	0.0499405	0.534526	0.844793	0.137051	0.0428246	0.345705	0.678869	2.10519	0.0956231	0.01	0.215756	0.0404061	0.01	0.01	1.98874	0.298911	0.01	0.01	0.01	0.88315	0.0958245	0.0198883	0.111647	0.259162	0.01	0.334558	0.628382	0.21137	0.411257	0.01	0.461481	0.01	0.140072	0.0783445	0.01	0.580154	0.01	0.01	0.01	0.01	0.01	0.01
268	268	1	1	1.0434	2.85095	0.37147	0.0945255	0.0935405	0.730101	1.34446	0.163097	0.0577121	0.524588	1.38946	3.65221	0.117202	0.01	0.352561	0.0511577	0.01	0.01	3.19367	0.38165	0.01	0.01	0.01	1.02651	0.129459	0.0262333	0.13917	0.454742	0.01	0.413766	0.923919	0.359073	0.521811	0.01	0.70759	0.01	0.21391	0.0992059	0.0242125	0.757932	0.01	0.01	0.01	0.01	0.0138586	0.01
269	269	1	1	1.49889	3.99051	0.515804	0.158581	0.121912	1.00757	2.05683	0.212794	0.0821501	0.779245	2.84956	6.19736	0.124971	0.01	0.464354	0.0905321	0.01	0.01	5.58146	0.597211	0.01	0.01	0.01	1.21415	0.177888	0.0368635	0.189556	0.648266	0.01	0.504579	1.44988	0.434055	0.742608	0.01	0.973432	0.01	0.328219	0.134223	0.0414751	1.14791	0.01	0.01	0.01	0.01	0.0421494	0.01
270	270	1	1	2.09045	5.66321	0.711999	0.261453	0.0554246	1.38988	2.98054	0.284588	0.116993	1.09604	5.02678	8.96948	0.150152	0.01	0.611901	0.12923	0.01	0.01	9.16288	0.927	0.0104069	0.01	0.01	1.52329	0.210764	0.0606223	0.257773	1.02162	0.01	0.658374	2.17864	0.535114	1.02103	0.01	1.34107	0.0117433	0.481677	0.182825	0.0666539	1.72881	0.01	0.01	0.01	0.01	0.075066	0.01
271	271	1	1	2.83215	7.86985	0.979331	0.377672	0.0753498	1.88106	4.13888	0.405339	0.162631	1.47856	7.92689	10	0.187378	0.01	0.812927	0.180378	0.01	0.01	10	1.3619	0.0140681	0.01	0.01	1.94068	0.25841	0.0828087	0.337247	1.4518	0.01	0.865183	3.12229	0.671198	1.31097	0.01	1.81748	0.0166133	0.680274	0.24539	0.0999379	2.49753	0.01	0.01	0.01	0.01	0.0766881	0.01
272	272	1	1	3.73427	10	1.32264	0.521847	0.100252	2.48446	5.5467	0.542654	0.219258	1.98195	10	10	0.235244	0.01	1.06583	0.244053	0.01	0.01	10	1.9033	0.0185364	0.01	0.01	2.51142	0.321599	0.110056	0.433783	1.9633	0.01	1.12279	4.288	0.845377	1.67337	0.01	2.40932	0.0226182	0.883752	0.322338	0.141414	3.45514	0.01	0.01	0.01	0.01	0.0775584	0.01
273	273	1	1	4.80284	10	1.71832	0.694267	0.130121	3.20227	7.21285	0.605216	0.286979	2.57491	10	10	0.293273	0.01	1.37	0.320315	0.0124614	0.01	10	2.55185	0.0238319	0.01	0.01	3.20567	0.399095	0.14246	0.549579	2.57883	0.01	1.42608	5.67947	1.0562	2.13805	0.01	3.22459	0.029782	1.11726	0.413949	0.19112	4.60246	0.01	0.01	0.01	0.01	0.0780758	0.01
274	274	1	1	0.712357	2.0823	0.292158	0.048514	0.0499343	0.534407	0.844793	0.136053	0.0428246	0.345705	0.678869	2.10519	0.0953816	0.01	0.215352	0.0399928	0.01	0.01	1.98874	0.298908	0.01	0.01	0.01	0.883025	0.0957884	0.0196516	0.111647	0.256438	0.01	0.334409	0.628382	0.119546	0.410705	0.01	0.461481	0.01	0.139567	0.0783445	0.01	0.565083	0.01	0.01	0.01	0.01	0.01	0.01
275	275	1	1	1.04327	2.85095	0.37147	0.0943069	0.0928649	0.729929	1.34446	0.161909	0.0577121	0.524588	1.38946	3.65221	0.116353	0.01	0.352008	0.0506344	0.01	0.01	3.19367	0.381646	0.01	0.01	0.01	1.00836	0.129365	0.0259211	0.13917	0.453987	0.01	0.402166	0.923919	0.328339	0.521112	0.01	0.70759	0.01	0.213618	0.0992059	0.0242125	0.719386	0.01	0.01	0.01	0.01	0.0143638	0.01
276	276	1	1	1.49871	3.99051	0.515804	0.158214	0.0368053	1.00733	2.05683	0.211243	0.0821501	0.779245	2.84956	6.19736	0.122223	0.01	0.464935	0.0897948	0.01	0.01	5.58146	0.597209	0.01	0.01	0.01	1.17933	0.177693	0.0364248	0.189556	0.727405	0.01	0.47777	1.44988	0.384342	0.741612	0.01	0.973432	0.01	0.327001	0.134223	0.0414751	1.06886	0.01	0.01	0.01	0.01	0.0728244	0.01
277	277	1	1	2.09021	5.66321	0.711999	0.260892	0.0123167	1.38955	2.98054	0.282514	0.116993	1.09604	5.02678	8.96948	0.145939	0.01	0.613132	0.128178	0.01	0.01	9.16288	0.926995	0.0104069	0.01	0.01	1.47446	0.207806	0.0600089	0.257773	1.03475	0.01	0.618564	2.17864	0.480428	1.02041	0.01	1.34107	0.01	0.481018	0.182825	0.0666539	1.60815	0.01	0.01	0.01	0.01	0.103674	0.01
278	278	1	1	2.83182	7.86985	0.979331	0.376862	0.0167098	1.88062	4.13888	0.400039	0.162631	1.47856	7.92689	10	0.181542	0.01	0.814885	0.178909	0.01	0.01	10	1.36189	0.0140681	0.01	0.01	1.87544	0.253098	0.0819708	0.337247	1.43121	0.01	0.813892	3.12229	0.610175	1.31017	0.01	1.81748	0.0130685	0.679344	0.24539	0.0999379	2.32223	0.01	0.01	0.01	0.01	0.104039	0.01
279	279	1	1	3.73383	10	1.32264	0.520729	0.0222074	2.48387	5.5467	0.532688	0.219258	1.98195	10	10	0.227501	0.01	1.06864	0.242065	0.01	0.01	10	1.90329	0.0185364	0.01	0.01	2.42267	0.313824	0.108942	0.433783	1.93143	0.01	1.04876	4.288	0.765359	1.67236	0.01	2.40932	0.0177921	0.879037	0.322338	0.141414	3.21193	0.01	0.01	0.01	0.01	0.104234	0.01
280	280	1	1	4.80228	10	1.71832	0.692779	0.0288049	3.20151	7.21285	0.601369	0.286979	2.57491	10	10	0.283296	0.01	1.37381	0.317706	0.012454	0.01	10	2.55184	0.0238319	0.01	0.01	3.08911	0.388569	0.141019	0.549579	2.53379	0.01	1.3297	5.67947	0.953762	2.07805	0.01	3.22459	0.0234273	1.1096	0.413949	0.19112	4.27795	0.01	0.01	0.01	0.01	0.104349	0.01
281	281	1	1	0.71231	2.0823	0.292158	0.0484391	0.0499311	0.534324	0.844793	0.135371	0.0428246	0.345705	0.678869	2.10519	0.0952337	0.01	0.215065	0.0397486	0.01	0.01	1.98874	0.298907	0.01	0.01	0.01	0.882954	0.0957695	0.019506	0.111647	0.254156	0.01	0.334325	0.628382	0.366917	0.410349	0.01	0.461481	0.01	0.139249	0.0783445	0.01	0.554828	0.01	0.01	0.01	0.01	0.01	0.01
282	282	1	1	1.0432	2.85095	0.37147	0.0941779	0.0924537	0.729804	1.34446	0.161098	0.0577121	0.524588	1.38946	3.65221	0.101146	0.01	0.351605	0.0503252	0.01	0.01	3.19367	0.381645	0.01	0.01	0.01	0.997329	0.129314	0.025729	0.13917	0.453461	0.01	0.393015	0.923919	0.304758	0.52066	0.01	0.70759	0.01	0.213449	0.0992059	0.0242125	0.692721	0.01	0.01	0.01	0.01	0.0146725	0.01
283	283	1	1	1.49861	3.99051	0.515804	0.157998	0.0347336	1.00716	2.05683	0.210185	0.0821501	0.779245	2.84956	6.19736	0.12032	0.01	0.464801	0.0893592	0.01	0.01	5.58146	0.597207	0.01	0.01	0.01	1.15856	0.177582	0.0361548	0.189556	0.745255	0.01	0.458699	1.44988	0.347954	0.740969	0.01	0.973432	0.01	0.326654	0.134223	0.0414751	1.02676	0.01	0.01	0.01	0.01	0.0735274	0.01
284	284	1	1	2.09007	5.66321	0.711999	0.26053	0.01	1.38931	2.98054	0.281099	0.116993	1.09604	5.02678	8.96948	0.143053	0.01	0.612848	0.127556	0.01	0.01	9.16288	0.926993	0.0104069	0.01	0.01	1.44509	0.206073	0.0596313	0.257773	1.02595	0.01	0.590619	2.17864	0.440421	1.02005	0.01	1.34107	0.01	0.48064	0.182825	0.0666539	1.54379	0.01	0.01	0.01	0.01	0.103206	0.01
285	285	1	1	2.83163	7.86985	0.979331	0.376338	0.0112657	1.8803	4.13888	0.396363	0.162631	1.47856	7.92689	10	0.177238	0.01	0.814434	0.178041	0.01	0.01	10	1.36189	0.0140681	0.01	0.01	1.83751	0.250017	0.0814551	0.337247	1.41472	0.01	0.775411	3.12229	0.560264	1.30971	0.01	1.81748	0.0107475	0.678809	0.24539	0.0999379	2.22867	0.01	0.01	0.01	0.01	0.104662	0.01
286	286	1	1	3.73358	10	1.32264	0.520005	0.014963	2.48345	5.5467	0.526335	0.219258	1.98195	10	10	0.20978	0.01	1.06799	0.240891	0.01	0.01	10	1.90328	0.0185364	0.01	0.01	2.37122	0.309341	0.108257	0.433783	1.90601	0.01	0.997391	4.288	0.711688	1.67177	0.01	2.40932	0.0146322	0.875722	0.322338	0.141414	3.08206	0.01	0.01	0.01	0.01	0.104794	0.01
287	287	1	1	4.80196	10	1.71832	0.691816	0.0194013	3.20097	7.21285	0.543748	0.286979	2.57491	10	10	0.261026	0.01	1.37293	0.316165	0.0124502	0.01	10	2.55183	0.0238319	0.01	0.01	3.02166	0.382521	0.140132	0.549579	2.49795	0.01	1.25987	5.67947	0.891115	2.07639	0.01	3.22459	0.0192666	1.10423	0.413949	0.19112	4.10463	0.01	0.01	0.01	0.01	0.104873	0.01
288	288	1	1	0.71228	2.0823	0.292158	0.048393	0.0499292	0.534266	0.844793	0.134896	0.0428246	0.345705	0.678869	2.10519	0.0951385	0.01	0.214861	0.0395952	0.01	0.01	1.98874	0.298906	0.01	0.01	0.01	0.882911	0.0957584	0.0194118	0.111647	0.252323	0.01	0.334274	0.628382	0.366873	0.410113	0.01	0.461481	0.01	0.13904	0.0783445	0.01	0.533419	0.01	0.01	0.01	0.01	0.01	0.01
289	289	1	1	1.04316	2.85095	0.37147	0.0940969	0.0921909	0.729713	1.34446	0.160532	0.0577121	0.524588	1.38946	3.65221	0.100491	0.01	0.351309	0.050131	0.01	0.01	3.19367	0.381644	0.01	0.01	0.01	0.990288	0.129285	0.0256047	0.13917	0.453093	0.01	0.386	0.923919	0.287082	0.52036	0.01	0.70759	0.01	0.213345	0.0992059	0.0242125	0.674945	0.01	0.01	0.01	0.01	0.0148702	0.01
290	290	1	1	1.49855	3.99051	0.515804	0.157862	0.0334819	1.00703	2.05683	0.209447	0.0821501	0.779245	2.84956	6.19736	0.118999	0.01	0.464424	0.0890857	0.01	0.01	5.58146	0.597206	0.01	0.01	0.01	1.14544	0.177515	0.0359803	0.189556	0.744004	0.01	0.445175	1.44988	0.321833	0.740542	0.01	0.973432	0.01	0.326495	0.134223	0.0414751	0.998096	0.01	0.01	0.01	0.01	0.0739529	0.01
291	291	1	1	2.08998	5.66321	0.711999	0.260288	0.01	1.38914	2.98054	0.280112	0.116993	1.09604	5.02678	8.96948	0.141063	0.01	0.612048	0.127166	0.01	0.01	9.16288	0.926992	0.0104069	0.01	0.01	1.42645	0.20499	0.0593872	0.257773	1.0191	0.01	0.570986	2.17864	0.404289	1.01983	0.01	1.34107	0.01	0.480405	0.182825	0.0666539	1.50001	0.01	0.01	0.01	0.01	0.101963	0.01
292	292	1	1	2.83151	7.86985	0.979331	0.37599	0.01	1.88006	4.13888	0.393766	0.162631	1.47856	7.92689	10	0.174598	0.01	0.813161	0.177496	0.01	0.01	10	1.36189	0.0140681	0.01	0.01	1.81393	0.248104	0.0811216	0.337247	1.40194	0.01	0.748514	3.12229	0.535683	1.30943	0.01	1.81748	0.01	0.678479	0.24539	0.0999379	2.16505	0.01	0.01	0.01	0.01	0.104035	0.01
293	293	1	1	3.73342	10	1.32264	0.519524	0.0106159	2.48314	5.5467	0.474097	0.219258	1.98195	10	10	0.205816	0.01	1.06617	0.240154	0.01	0.01	10	1.90328	0.0185364	0.01	0.01	2.33929	0.306566	0.107813	0.433783	1.88637	0.01	0.960857	4.288	0.669123	1.6714	0.01	2.40932	0.0124798	0.873349	0.322338	0.141414	2.99378	0.01	0.01	0.01	0.01	0.105132	0.01
294	294	1	1	4.80176	10	1.71832	0.691175	0.0137618	3.20057	7.21285	0.542554	0.286979	2.57491	10	10	0.255959	0.01	1.37046	0.315197	0.012448	0.01	10	2.55183	0.0238319	0.01	0.01	2.79712	0.378786	0.139558	0.549579	2.47032	0.01	1.21	5.67947	0.831673	2.00298	0.01	3.22459	0.0164325	1.10039	0.413949	0.19112	3.98683	0.01	0.01	0.01	0.01	0.105188	0.01
295	295	1	1	0.690365	2.0387	0.28385	0.0469437	0.0482762	0.51197	0.799053	0.140472	0.0412646	0.336117	0.6437	2.14906	0.0955547	0.01	0.209314	0.0430417	0.01	0.01	1.88244	0.290391	0.01	0.01	0.01	0.849433	0.0963841	0.0216492	0.117671	0.251206	0.01	0.31888	0.613301	0.357046	0.403182	0.01	0.439197	0.01	0.140456	0.0768473	0.01	0.621822	0.01	0.01	0.01	0.01	0.01	0.01
296	296	1	1	0.998401	2.56751	0.337727	0.0944401	0.0913797	0.67636	1.32862	0.155301	0.053186	0.490122	1.6007	2.96031	0.0874457	0.01	0.335013	0.050397	0.01	0.01	2.99508	0.346007	0.01	0.01	0.01	1.08057	0.121841	0.0276347	0.129835	0.433983	0.01	0.438685	0.88274	0.423263	0.470837	0.01	0.6513	0.0136185	0.216037	0.0911187	0.0233144	0.900449	0.01	0.01	0.01	0.01	0.0306101	0.01
297	297	1	1	1.52695	3.83959	0.49755	0.187335	0.108815	0.97772	2.21752	0.221122	0.0804879	0.774183	4.9691	5.94662	0.102379	0.01	0.597657	0.0940848	0.01	0.01	7.10932	0.672803	0.01	0.01	0.01	1.68725	0.170318	0.0476877	0.174035	0.836972	0.01	0.619583	1.58504	0.589665	0.711345	0.01	0.929289	0.0243343	0.366183	0.184508	0.0510644	1.7778	0.01	0.01	0.01	0.0154877	0.0704201	0.01
298	298	1	1	2.35001	6.48129	0.806569	0.353517	0.18509	1.51822	3.63415	0.446842	0.14208	1.24465	9.52911	10	0.124265	0.01	1.08645	0.161091	0.01	0.01	10	1.27874	0.0114681	0.01	0.01	2.90645	0.230959	0.0760517	0.250573	1.72535	0.01	1.007	2.85734	0.934233	1.01997	0.01	1.71179	0.0420196	0.57008	0.300344	0.109399	4.17466	0.01	0.01	0.01	0.0275181	0.0774541	0.01
299	299	1	1	3.63254	10	1.278	0.643149	0.312143	2.39657	5.84566	0.648209	0.329714	2.01877	6.0181	10	0.184266	0.01	1.90248	0.277077	0.01	0.01	10	1.81492	0.0178795	0.01	0.01	4.99926	0.350191	0.122082	0.371949	3.28578	0.01	1.66484	5.02041	1.51952	1.76985	0.01	3.07964	0.0517862	0.851876	0.491146	0.286734	8.03737	0.01	0.01	0.01	0.0319348	0.0800406	0.01
300	300	1	1	5.55511	10	1.98598	1.08141	0.507661	3.72284	9.13853	1.11695	0.50977	3.18779	10	10	0.272555	0.01	3.1521	0.429632	0.0148191	0.01	10	2.68282	0.0273861	0.01	0.01	8.22909	0.535548	0.187385	0.58489	4.49937	0.01	2.65289	8.34897	2.39016	2.81365	0.01	5.0457	0.0800772	1.29315	0.780899	0.502218	10	0.01	0.01	0.01	0.0341948	0.0811583	0.01
301	301	1	1	8.28548	10	3.05185	1.71044	0.787931	5.608	10	1.79055	0.766384	4.84941	10	10	0.397227	0.01	4.93911	0.642734	0.0223662	0.01	10	3.94114	0.0408163	0.01	0.01	10	0.800467	0.2784	0.900865	7.15214	0.01	4.05129	10	3.6312	4.31442	0.01	7.86163	0.120333	1.91967	1.19358	0.812014	10	0.01	0.01	0.01	0.0353217	0.0817095	0.01
302	302	1	1	0.68993	2.0387	0.28385	0.0462336	0.048012	0.511746	0.799053	0.138414	0.0412646	0.336117	0.6437	2.14906	0.0946866	0.01	0.209	0.0415841	0.01	0.01	1.88244	0.290321	0.01	0.01	0.01	0.848545	0.0947021	0.020278	0.117671	0.249339	0.01	0.315387	0.613301	0.336608	0.402437	0.01	0.439197	0.01	0.137841	0.0768473	0.01	0.600458	0.01	0.01	0.01	0.01	0.01	0.01
303	303	1	1	0.997772	2.56751	0.337727	0.0936329	0.0859785	0.675593	1.32862	0.153025	0.053186	0.490122	1.6007	2.96031	0.107098	0.01	0.331069	0.0486904	0.01	0.01	2.99508	0.345923	0.01	0.01	0.01	1.00817	0.119777	0.0255583	0.129835	0.41147	0.01	0.42448	0.88274	0.388018	0.469966	0.01	0.6513	0.01	0.211023	0.0911187	0.0233144	0.854921	0.01	0.01	0.01	0.01	0.032368	0.01
304	304	1	1	1.52599	3.83959	0.49755	0.188588	0.0583084	0.97661	2.21752	0.21214	0.0804879	0.774183	4.9691	5.94662	0.116599	0.01	0.580967	0.0915028	0.01	0.01	7.10932	0.672744	0.01	0.01	0.01	1.31759	0.154972	0.0445834	0.174035	0.77589	0.01	0.589591	1.58504	0.508147	0.709151	0.01	0.929289	0.016954	0.361173	0.184508	0.0510644	1.54959	0.01	0.01	0.01	0.01	0.0757186	0.01
305	305	1	1	2.34853	6.48129	0.806569	0.358433	0.0947857	1.5165	3.63415	0.422817	0.14208	1.24465	9.52911	10	0.1546	0.01	1.04844	0.158167	0.01	0.01	10	1.27776	0.0114681	0.01	0.01	2.16726	0.202336	0.071101	0.250573	1.50826	0.01	0.875936	2.85734	0.846836	1.01129	0.01	1.71179	0.0264772	0.540191	0.300344	0.109399	2.97252	0.01	0.01	0.01	0.0177341	0.0795918	0.01
306	306	1	1	3.63025	10	1.278	0.651851	0.157287	2.39385	5.84566	0.589254	0.329714	2.01877	6.0181	10	0.228396	0.01	1.82912	0.269473	0.01	0.01	10	1.8027	0.0178795	0.01	0.01	3.64629	0.292832	0.114135	0.371949	2.60197	0.01	1.3423	5.02041	1.34225	1.76217	0.01	3.07964	0.0415315	0.809962	0.491146	0.286734	5.43603	0.01	0.01	0.01	0.0206863	0.0809311	0.01
307	307	1	1	5.55162	10	1.98598	1.09709	0.254048	3.71862	9.13853	0.611731	0.50977	3.18779	10	10	0.333876	0.01	3.0247	0.425924	0.0144604	0.01	10	2.65767	0.0273861	0.01	0.01	4.62466	0.430585	0.176421	0.58489	4.41039	0.01	2.051	8.34897	2.09776	2.62821	0.01	5.0457	0.0622028	1.21685	0.780899	0.502218	9.24705	0.01	0.01	0.01	0.0221714	0.0814967	0.01
308	308	1	1	8.28026	10	3.05185	1.73608	0.39297	5.60163	10	0.902059	0.766384	4.84941	10	10	0.486422	0.01	4.02604	0.637188	0.0218248	0.01	10	3.89896	0.0408163	0.01	0.01	5.98899	0.627515	0.26211	0.900865	7.00999	0.01	3.05133	10	3.17512	3.92858	0.01	7.86163	0.0927181	1.79552	1.19358	0.812014	10	0.01	0.01	0.01	0.022913	0.0817727	0.01
309	309	1	1	0.689507	2.0387	0.28385	0.0455773	0.0480036	0.511532	0.799053	0.135757	0.0412646	0.336117	0.6437	2.14906	0.0937568	0.01	0.208262	0.0397458	0.01	0.01	1.88244	0.290319	0.01	0.01	0.01	0.84786	0.0942968	0.019467	0.117671	0.243507	0.01	0.321104	0.613301	0.27011	0.400906	0.01	0.439197	0.01	0.136332	0.0768473	0.01	0.552248	0.01	0.01	0.01	0.01	0.01	0.01
310	310	1	1	0.997161	2.56751	0.337727	0.0926605	0.0793648	0.675342	1.32862	0.150089	0.053186	0.490122	1.6007	2.96031	0.104536	0.01	0.322678	0.046538	0.01	0.01	2.99508	0.345921	0.01	0.01	0.01	0.910463	0.119282	0.0245361	0.129835	0.427551	0.01	0.393523	0.88274	0.271155	0.468179	0.01	0.6513	0.01	0.208645	0.0911187	0.0233144	0.756556	0.01	0.01	0.01	0.01	0.0364427	0.01
311	311	1	1	1.52506	3.83959	0.49755	0.18748	0.0121763	0.976248	2.21752	0.205279	0.0804879	0.774183	4.9691	5.94662	0.109346	0.01	0.39515	0.0882462	0.01	0.01	7.10932	0.672742	0.01	0.01	0.01	1.10495	0.146404	0.0430552	0.174035	0.735926	0.01	0.521939	1.58504	0.388761	0.706905	0.01	0.929289	0.0127471	0.358308	0.184508	0.0510644	1.36654	0.01	0.01	0.01	0.01	0.10383	0.01
312	312	1	1	2.34709	6.48129	0.806569	0.355819	0.0194155	1.51594	3.63415	0.301985	0.14208	1.24465	9.52911	10	0.141461	0.01	0.58449	0.154891	0.01	0.01	10	1.27773	0.0114681	0.01	0.01	1.42276	0.174872	0.0686639	0.250573	1.36161	0.01	0.764645	2.85734	0.606598	1.00662	0.01	1.71179	0.0199073	0.517735	0.300344	0.109399	2.61959	0.01	0.01	0.01	0.0152588	0.104663	0.01
313	313	1	1	3.62803	10	1.278	0.649507	0.0320066	2.39296	5.84566	0.3843	0.329714	2.01877	6.0181	10	0.20701	0.01	1.03778	0.259882	0.01	0.01	10	1.80231	0.0178795	0.01	0.01	2.0994	0.245013	0.110223	0.371949	2.45796	0.01	1.1541	5.02041	0.980577	1.72386	0.01	3.07964	0.0312261	0.76266	0.491146	0.286734	4.79537	0.01	0.01	0.01	0.0176818	0.104944	0.01
314	314	1	1	5.54821	10	1.98598	1.09286	0.152854	3.71724	9.13853	0.567412	0.50977	3.18779	10	10	0.311146	0.01	1.72999	0.418176	0.0144491	0.01	10	2.65686	0.0273861	0.01	0.01	3.16241	0.35948	0.170216	0.58489	4.1637	0.01	1.75364	8.34897	1.51309	1.67318	0.01	5.0457	0.048285	1.14054	0.780899	0.502218	8.17363	0.01	0.01	0.01	0.0189464	0.083205	0.01
315	315	1	1	8.27519	10	3.05185	1.72916	0.236121	5.59956	10	0.832033	0.766384	4.84941	10	10	0.442809	0.01	2.71839	0.625597	0.0218077	0.01	10	3.8976	0.0408163	0.01	0.01	4.69135	0.525635	0.252891	0.900865	6.61589	0.01	2.61076	10	1.82296	2.3842	0.01	7.86163	0.0725586	1.67836	1.19358	0.812014	10	0.01	0.01	0.01	0.0195776	0.0833743	0.01
316	316	1	1	0.689338	2.0387	0.28385	0.045324	0.0480021	0.511305	0.799053	0.133904	0.0412646	0.336117	0.6437	2.14906	0.0932488	0.01	0.207516	0.0388523	0.01	0.01	1.88244	0.290318	0.01	0.01	0.01	0.847623	0.0941993	0.0190025	0.117671	0.234879	0.01	0.320693	0.613301	0.127167	0.399696	0.01	0.439197	0.01	0.13532	0.0768473	0.01	0.509312	0.01	0.01	0.01	0.01	0.01	0.01
317	317	1	1	0.996917	2.56751	0.337727	0.0921882	0.0762269	0.675082	1.32862	0.14804	0.053186	0.490122	1.6007	2.96031	0.101797	0.01	0.313172	0.0454917	0.01	0.01	2.99508	0.34592	0.01	0.01	0.01	0.860163	0.119163	0.0239506	0.129835	0.422703	0.01	0.359153	0.88274	0.280922	0.466765	0.01	0.6513	0.01	0.207049	0.0911187	0.0233144	0.666296	0.01	0.01	0.01	0.01	0.0383904	0.01
318	318	1	1	1.52468	3.83959	0.49755	0.186588	0.01	0.975872	2.21752	0.200715	0.0804879	0.774183	4.9691	5.94662	0.102194	0.01	0.40985	0.0866632	0.01	0.01	7.10932	0.672742	0.01	0.01	0.01	1.0083	0.141689	0.04218	0.174035	0.6842	0.01	0.455859	1.58504	0.322608	0.705975	0.01	0.929289	0.01	0.355568	0.184508	0.0510644	1.19969	0.01	0.01	0.01	0.01	0.0999492	0.01
319	319	1	1	2.34652	6.48129	0.806569	0.353814	0.01	1.51536	3.63415	0.265004	0.14208	1.24465	9.52911	10	0.129951	0.01	0.61134	0.152244	0.01	0.01	10	1.27772	0.0114681	0.01	0.01	1.27748	0.165601	0.0672681	0.250573	1.25127	0.01	0.654777	2.85734	0.408653	1.00529	0.01	1.71179	0.0143448	0.514835	0.300344	0.109399	2.2983	0.01	0.01	0.01	0.014767	0.10392	0.01
320	320	1	1	3.62714	10	1.278	0.645384	0.0118884	2.39204	5.84566	0.328721	0.329714	2.01877	6.0181	10	0.178539	0.01	0.974087	0.25522	0.01	0.01	10	1.80224	0.0178795	0.01	0.01	1.85104	0.229565	0.107982	0.371949	2.23167	0.01	0.976367	5.02041	0.577217	1.16103	0.01	3.07964	0.0225009	0.761213	0.491146	0.286734	4.14696	0.01	0.01	0.01	0.0170934	0.105578	0.01
321	321	1	1	5.54685	10	1.98598	1.08543	0.0191354	3.71581	9.13853	0.483208	0.50977	3.18779	10	10	0.261614	0.01	1.53957	0.411914	0.0144471	0.01	10	2.65672	0.0273861	0.01	0.01	2.77671	0.335193	0.166743	0.58489	3.77715	0.01	1.47231	8.34897	0.845056	1.60774	0.01	5.0457	0.0347932	1.13006	0.780899	0.502218	7.06783	0.01	0.01	0.01	0.0183075	0.105622	0.01
322	322	1	1	8.27316	10	3.05185	1.71702	0.0295493	5.5974	10	0.706972	0.766384	4.84941	10	10	0.390975	0.01	2.3525	0.616229	0.0218047	0.01	10	3.89737	0.0408163	0.01	0.01	4.11046	0.488911	0.247732	0.900865	5.99917	0.01	2.18524	10	1.18651	2.20657	0.01	7.86163	0.0522842	1.65612	1.19358	0.812014	10	0.01	0.01	0.01	0.0189132	0.105643	0.01
323	323	1	1	0.689273	2.0387	0.28385	0.0452281	0.0480016	0.511146	0.799053	0.132684	0.0412646	0.336117	0.6437	2.14906	0.0930046	0.01	0.206978	0.0384792	0.01	0.01	1.88244	0.290318	0.01	0.01	0.01	0.847537	0.0941675	0.0187663	0.117671	0.226544	0.01	0.320493	0.613301	0.01	0.39903	0.01	0.439197	0.01	0.13477	0.0768473	0.01	0.471817	0.01	0.01	0.01	0.01	0.01	0.01
324	324	1	1	0.996823	2.56751	0.337727	0.091991	0.0749314	0.674864	1.32862	0.14669	0.053186	0.490122	1.6007	2.96031	0.0851134	0.01	0.305286	0.0450549	0.01	0.01	2.99508	0.34592	0.01	0.01	0.01	0.838584	0.119124	0.023653	0.129835	0.41799	0.01	0.334359	0.88274	0.239618	0.465988	0.01	0.6513	0.01	0.206269	0.0911187	0.0233144	0.599621	0.01	0.01	0.01	0.01	0.0391955	0.01
325	325	1	1	1.52454	3.83959	0.49755	0.18609	0.01	0.975557	2.21752	0.197437	0.0804879	0.774183	4.9691	5.94662	0.0978023	0.01	0.412676	0.0860023	0.01	0.01	7.10932	0.672742	0.01	0.01	0.01	0.961365	0.13965	0.041735	0.174035	0.660513	0.01	0.411616	1.58504	0.267874	0.705614	0.01	0.929289	0.01	0.35408	0.184508	0.0510644	1.07755	0.01	0.01	0.01	0.01	0.0981005	0.01
326	326	1	1	2.3463	6.48129	0.806569	0.352906	0.01	1.51487	3.63415	0.230293	0.14208	1.24465	9.52911	10	0.120609	0.01	0.617137	0.150766	0.01	0.01	10	1.27772	0.0114681	0.01	0.01	1.22198	0.162263	0.0665584	0.250573	1.13861	0.01	0.58262	2.85734	0.361176	0.926568	0.01	1.71179	0.0106848	0.51262	0.300344	0.109399	2.06351	0.01	0.01	0.01	0.0146219	0.101998	0.01
327	327	1	1	3.6268	10	1.278	0.642846	0.01	2.39127	5.84566	0.323891	0.329714	2.01877	6.0181	10	0.16412	0.01	0.984363	0.253274	0.01	0.01	10	1.80222	0.0178795	0.01	0.01	1.75023	0.22408	0.106843	0.371949	2.06524	0.01	0.860521	5.02041	0.515123	1.10632	0.01	3.07964	0.01676	0.748372	0.491146	0.286734	3.77619	0.01	0.01	0.01	0.0169361	0.104239	0.01
328	328	1	1	5.54633	10	1.98598	1.08086	0.01	3.71461	9.13853	0.475441	0.50977	3.18779	10	10	0.246689	0.01	1.55658	0.408417	0.0144465	0.01	10	2.65668	0.0273861	0.01	0.01	2.58851	0.326623	0.164924	0.58489	3.50603	0.01	1.2955	8.34897	0.751865	1.5258	0.01	5.0457	0.025916	1.10754	0.780899	0.502218	6.43558	0.01	0.01	0.01	0.018134	0.105492	0.01
329	329	1	1	8.27238	10	3.05185	1.70955	0.0129961	5.59559	10	0.695116	0.766384	4.84941	10	10	0.364001	0.01	2.37909	0.610996	0.0218038	0.01	10	3.89729	0.0408163	0.01	0.01	3.8286	0.475998	0.245029	0.900865	5.5665	0.01	1.91912	10	1.09448	2.15967	0.01	7.86163	0.0389444	1.62026	1.19358	0.812014	10	0.01	0.01	0.01	0.0187313	0.105817	0.01
330	330	1	1	0.689245	2.0387	0.28385	0.0451863	0.0480015	0.511051	0.799053	0.131924	0.0412646	0.336117	0.6437	2.14906	0.0928848	0.01	0.206634	0.0383102	0.01	0.01	1.88244	0.290318	0.01	0.01	0.01	0.8475	0.0941544	0.0186477	0.117671	0.220195	0.01	0.288467	0.613301	0.35653	0.398685	0.01	0.439197	0.01	0.134485	0.0768473	0.01	0.456819	0.01	0.01	0.01	0.01	0.01	0.01
331	331	1	1	0.996782	2.56751	0.337727	0.0919017	0.0743474	0.674713	1.32862	0.14585	0.053186	0.490122	1.6007	2.96031	0.0771171	0.01	0.30003	0.044857	0.01	0.01	2.99508	0.34592	0.01	0.01	0.01	0.828694	0.119108	0.0235035	0.129835	0.414381	0.01	0.319237	0.88274	0.215457	0.465585	0.01	0.6513	0.01	0.20617	0.0911187	0.0233144	0.56814	0.01	0.01	0.01	0.01	0.0395586	0.01
332	332	1	1	1.52448	3.83959	0.49755	0.185831	0.01	0.975339	2.21752	0.195284	0.0804879	0.774183	4.9691	5.94662	0.0953585	0.01	0.411125	0.085703	0.01	0.01	7.10932	0.672742	0.01	0.01	0.01	0.945898	0.139016	0.0415115	0.174035	0.642247	0.01	0.385914	1.58504	0.234058	0.705454	0.01	0.929289	0.01	0.353308	0.184508	0.0510644	1.01989	0.01	0.01	0.01	0.01	0.0973575	0.01
333	333	1	1	2.3462	6.48129	0.806569	0.352484	0.01	1.51453	3.63415	0.229418	0.14208	1.24465	9.52911	10	0.112461	0.01	0.613952	0.149995	0.01	0.01	10	1.27772	0.0114681	0.01	0.01	1.1718	0.160838	0.0662019	0.250573	1.09498	0.01	0.537556	2.85734	0.347701	0.892121	0.01	1.71179	0.01	0.508772	0.300344	0.109399	1.95268	0.01	0.01	0.01	0.0145648	0.101225	0.01
334	334	1	1	3.62665	10	1.278	0.641481	0.01	2.39074	5.84566	0.322334	0.329714	2.01877	6.0181	10	0.162161	0.01	0.978714	0.252392	0.01	0.01	10	1.80221	0.0178795	0.01	0.01	1.68293	0.221751	0.106271	0.371949	1.91579	0.01	0.796507	5.02041	0.474874	1.09847	0.01	3.07964	0.0132775	0.740034	0.491146	0.286734	3.57312	0.01	0.01	0.01	0.0168801	0.103449	0.01
335	335	1	1	5.54611	10	1.98598	1.0784	0.01	3.71378	9.13853	0.472942	0.50977	3.18779	10	10	0.243721	0.01	1.54722	0.406593	0.0144463	0.01	10	2.65666	0.0273861	0.01	0.01	2.51838	0.322995	0.163979	0.58489	3.1997	0.01	1.19672	8.34897	0.703291	1.5122	0.01	5.0457	0.020531	1.09299	0.780899	0.502218	6.08933	0.01	0.01	0.01	0.0180714	0.104693	0.01
336	336	1	1	8.27204	10	3.05185	1.70554	0.01	5.59434	10	0.691304	0.766384	4.84941	10	10	0.358067	0.01	2.36447	0.608268	0.0218034	0.01	10	3.89726	0.0408163	0.01	0.01	3.72346	0.470536	0.243625	0.900865	5.17891	0.01	1.7709	10	1.03275	2.13853	0.01	7.86163	0.0308522	1.6029	1.19358	0.812014	9.70473	0.01	0.01	0.01	0.0186652	0.105398	0.01
337	337	1	1	0.689231	2.0387	0.28385	0.0451657	0.0480014	0.510996	0.799053	0.13146	0.0412646	0.336117	0.6437	2.14906	0.092822	0.01	0.206422	0.0382252	0.01	0.01	1.88244	0.290318	0.01	0.01	0.01	0.847482	0.0941481	0.0185847	0.117671	0.215855	0.01	0.286267	0.613301	0.356503	0.3985	0.01	0.439197	0.01	0.134331	0.0768473	0.01	0.448546	0.01	0.01	0.01	0.01	0.01	0.01
338	338	1	1	0.996762	2.56751	0.337727	0.0918568	0.074054	0.674617	1.32862	0.145338	0.053186	0.490122	1.6007	2.96031	0.0762421	0.01	0.296618	0.0447574	0.01	0.01	2.99508	0.34592	0.01	0.01	0.01	0.823687	0.1191	0.0234241	0.129835	0.411905	0.01	0.310312	0.88274	0.201551	0.465369	0.01	0.6513	0.01	0.20612	0.0911187	0.0233144	0.550647	0.01	0.01	0.01	0.01	0.039741	0.01
339	339	1	1	1.52445	3.83959	0.49755	0.185691	0.01	0.9752	2.21752	0.193935	0.0804879	0.774183	4.9691	5.94662	0.0939876	0.01	0.408812	0.0855523	0.01	0.01	7.10932	0.672742	0.01	0.01	0.01	0.921675	0.138703	0.0413928	0.174035	0.629648	0.01	0.376007	1.58504	0.266822	0.705375	0.01	0.929289	0.01	0.352891	0.184508	0.0510644	0.987901	0.01	0.01	0.01	0.01	0.0970029	0.01
340	340	1	1	2.34615	6.48129	0.806569	0.352269	0.01	1.51431	3.63415	0.229109	0.14208	1.24465	9.52911	10	0.110074	0.01	0.609217	0.149579	0.01	0.01	10	1.27772	0.0114681	0.01	0.01	1.15726	0.16014	0.0660128	0.250573	1.06544	0.01	0.514412	2.85734	0.338206	0.890919	0.01	1.71179	0.01	0.506332	0.300344	0.109399	1.89122	0.01	0.01	0.01	0.014538	0.100857	0.01
341	341	1	1	3.62657	10	1.278	0.640735	0.01	2.39039	5.84566	0.321785	0.329714	2.01877	6.0181	10	0.161214	0.01	0.970329	0.251949	0.01	0.01	10	1.8022	0.0178795	0.01	0.01	1.66012	0.220613	0.105967	0.371949	1.85911	0.01	0.760494	5.02041	0.472776	1.09452	0.01	3.07964	0.011178	0.734777	0.491146	0.286734	3.46053	0.01	0.01	0.01	0.0168556	0.103072	0.01
342	342	1	1	5.54599	10	1.98598	1.07706	0.01	3.71325	9.13853	0.472062	0.50977	3.18779	10	10	0.241134	0.01	1.53335	0.405608	0.0144462	0.01	10	2.65665	0.0273861	0.01	0.01	2.48331	0.321223	0.163467	0.58489	3.09561	0.01	1.14132	8.34897	0.678725	1.50536	0.01	5.0457	0.0172846	1.08593	0.780899	0.502218	5.89736	0.01	0.01	0.01	0.0180437	0.104311	0.01
343	343	1	1	8.27188	10	3.05185	1.70334	0.01	5.59354	10	0.689962	0.766384	4.84941	10	10	0.350671	0.01	2.34279	0.606794	0.0218033	0.01	10	3.89725	0.0408163	0.01	0.01	3.67091	0.467871	0.242864	0.900865	4.86371	0.01	1.68792	10	0.975804	2.12791	0.01	7.86163	0.0259739	1.59753	1.19358	0.812014	9.3987	0.01	0.01	0.01	0.0186358	0.105014	0.01
344	344	1	1	0.681364	2.03138	0.282077	0.0452279	0.0475597	0.504355	0.776336	0.140073	0.0407051	0.33479	0.621707	2.1947	0.095174	0.01	0.207697	0.042868	0.01	0.01	1.85224	0.288543	0.01	0.01	0.01	0.838416	0.0951546	0.0214345	0.118904	0.244752	0.01	0.315312	0.613271	0.355258	0.401091	0.01	0.43011	0.01	0.13844	0.0766134	0.01	0.618537	0.01	0.01	0.01	0.01	0.01	0.01
345	345	1	1	0.970661	2.41127	0.319243	0.0977995	0.0870208	0.648417	1.32718	0.148003	0.0506603	0.470828	1.76746	2.73936	0.0728164	0.01	0.325044	0.0473292	0.01	0.01	2.82593	0.326933	0.01	0.01	0.01	1.06642	0.116193	0.0264384	0.124739	0.424444	0.01	0.474456	0.862493	0.403566	0.440035	0.01	0.617691	0.0134653	0.211361	0.0869283	0.02249	1.05609	0.01	0.01	0.01	0.01	0.0423363	0.01
346	346	1	1	1.53544	3.71613	0.486566	0.191558	0.116235	0.949971	2.29072	0.247564	0.0794585	0.755311	1.87062	5.82907	0.0847612	0.01	0.654536	0.0937242	0.01	0.01	9.32024	0.743336	0.01	0.01	0.01	1.77674	0.159002	0.0468103	0.16155	0.961678	0.01	0.65946	1.65822	0.562923	0.667812	0.01	0.963993	0.0253587	0.362172	0.181582	0.0831399	2.47587	0.01	0.01	0.01	0.0364472	0.0776594	0.01
347	347	1	1	2.48761	7.38289	0.83512	0.452323	0.220865	1.61199	4.08135	0.517429	0.220818	1.37565	4.14064	10	0.110736	0.01	1.41913	0.185891	0.01	0.01	7.77871	1.12498	0.0123296	0.01	0.01	3.59697	0.232531	0.0825812	0.241004	1.90036	0.01	1.25555	3.55614	1.01655	1.13626	0.01	2.1022	0.0357583	0.58945	0.331854	0.240105	4.34583	0.01	0.01	0.01	0.0469685	0.0826561	0.01
348	348	1	1	4.31829	10	1.56104	1.02031	0.451725	2.93932	7.47391	0.536832	0.396941	2.58882	9.44997	10	0.178517	0.01	3.01245	0.329598	0.0114857	0.01	10	1.85778	0.0215691	0.01	0.01	7.65121	0.374734	0.142367	0.468736	4.41822	0.01	2.35271	7.71938	1.92038	1.54594	0.01	4.40624	0.0638237	0.993542	0.641881	0.559005	10	0.01	0.01	0.01	0.0503096	0.0839423	0.01
349	349	1	1	7.72668	10	2.98172	2.11631	0.939298	5.39845	10	0.971407	0.727635	4.85671	10	10	0.298474	0.01	6.0799	0.597337	0.0212396	0.01	10	3.29836	0.03831	0.01	0.01	8.85849	0.659508	0.254157	0.74177	9.30057	0.01	4.42634	10	3.6137	2.66373	0.01	8.81602	0.116432	1.76233	1.22106	1.17723	10	0.01	0.01	0.01	0.0514583	0.0842024	0.01
350	350	1	1	10	10	5.43047	4.00209	1.67609	9.58253	10	1.71375	1.32212	8.71294	10	10	0.498025	0.01	10	1.05452	0.0379023	0.01	10	5.78278	0.0666938	0.01	0.01	10	1.1479	0.444962	1.31127	10	0.01	7.96999	10	6.49903	4.63685	0.01	10	0.206383	3.07133	2.20793	2.24195	10	0.01	0.01	0.01	0.0519265	0.0845135	0.01
351	351	1	1	0.680956	2.03138	0.282077	0.0445673	0.0474521	0.504225	0.776336	0.138307	0.0407051	0.33479	0.621707	2.1947	0.0943904	0.01	0.207523	0.0416331	0.01	0.01	1.85224	0.288525	0.01	0.01	0.01	0.837521	0.093815	0.0199927	0.118904	0.243555	0.01	0.312661	0.613271	0.340473	0.400626	0.01	0.43011	0.01	0.13602	0.0766134	0.01	0.599915	0.01	0.01	0.01	0.01	0.01	0.01
352	352	1	1	0.97008	2.41127	0.319243	0.0975988	0.0802744	0.647612	1.32718	0.146137	0.0506603	0.470828	1.76746	2.73936	0.103329	0.01	0.321492	0.0459658	0.01	0.01	2.82593	0.326928	0.01	0.01	0.01	1.03202	0.114039	0.0244397	0.124739	0.417071	0.01	0.415383	0.862493	0.378885	0.439525	0.01	0.617691	0.0103586	0.208314	0.0869283	0.02249	0.837729	0.01	0.01	0.01	0.01	0.0448697	0.01
353	353	1	1	1.53452	3.71613	0.486566	0.196049	0.0512993	0.948792	2.29072	0.237124	0.0794585	0.755311	1.87062	5.82907	0.109169	0.01	0.627845	0.089271	0.01	0.01	9.32024	0.743325	0.01	0.01	0.01	1.31413	0.138675	0.0437445	0.16155	0.934877	0.01	0.594187	1.65822	0.516182	0.664851	0.01	0.963993	0.0175745	0.356091	0.181582	0.0831399	1.76323	0.01	0.01	0.01	0.0224269	0.0815601	0.01
354	354	1	1	2.48612	7.38289	0.83512	0.465512	0.0940947	1.60999	4.08135	0.456967	0.220818	1.37565	4.14064	10	0.153794	0.01	1.34785	0.182166	0.01	0.01	7.77871	1.12028	0.0123296	0.01	0.01	2.54085	0.183792	0.0775377	0.241004	1.88097	0.01	0.974033	3.55614	0.922844	1.13122	0.01	2.1022	0.029148	0.547074	0.331854	0.240105	4.15893	0.01	0.01	0.01	0.0291146	0.0837958	0.01
355	355	1	1	4.31571	10	1.56104	1.05225	0.190744	2.93567	7.47391	0.461866	0.396941	2.58882	9.44997	10	0.249502	0.01	2.88417	0.323148	0.0113773	0.01	10	1.84642	0.0215691	0.01	0.01	3.2784	0.304474	0.133672	0.468736	4.37245	0.01	1.85488	7.71938	1.72425	1.27545	0.01	4.40624	0.0520251	0.920388	0.641881	0.559005	9.76171	0.01	0.01	0.01	0.0312506	0.0843463	0.01
356	356	1	1	7.72206	10	2.98172	2.1841	0.804779	5.39174	10	0.823374	0.727635	4.85671	10	10	0.434854	0.01	5.80858	0.582263	0.0210391	0.01	10	3.27587	0.03831	0.01	0.01	5.96484	0.536961	0.238634	0.74177	9.20374	0.01	3.08349	10	3.2267	2.18062	0.01	8.81602	0.0876644	1.61365	1.22106	1.17723	10	0.01	0.01	0.01	0.0319869	0.0828865	0.01
357	357	1	1	10	10	5.43047	4.1315	1.43529	9.57063	10	1.44323	1.32212	8.71294	10	10	0.753263	0.01	10	1.02531	0.0375445	0.01	10	5.74164	0.0666938	0.01	0.01	10	0.927793	0.417787	1.31127	10	0.01	5.45503	10	5.7872	3.75604	0.01	10	0.154672	2.79639	2.20793	2.24195	10	3.71199	0.01	0.01	0.0322874	0.0831488	0.01
358	358	1	1	0.680425	2.03138	0.282077	0.0437693	0.0474509	0.504024	0.776336	0.135302	0.0407051	0.33479	0.621707	2.1947	0.0932815	0.01	0.206778	0.0392794	0.01	0.01	1.85224	0.288525	0.01	0.01	0.01	0.836692	0.0936937	0.0192317	0.118904	0.236585	0.01	0.316134	0.613271	0.257525	0.398868	0.01	0.43011	0.01	0.134651	0.0766134	0.01	0.537444	0.01	0.01	0.01	0.01	0.01	0.01
359	359	1	1	0.969325	2.41127	0.319243	0.0969464	0.0696142	0.647437	1.32718	0.142961	0.0506603	0.470828	1.76746	2.73936	0.0998428	0.01	0.307893	0.0433672	0.01	0.01	2.82593	0.326928	0.01	0.01	0.01	0.834399	0.113608	0.023423	0.124739	0.409814	0.01	0.379439	0.862493	0.269287	0.437596	0.01	0.617691	0.01	0.205893	0.0869283	0.02249	0.729381	0.01	0.01	0.01	0.01	0.0503164	0.01
360	360	1	1	1.53332	3.71613	0.486566	0.19497	0.01	0.948535	2.29072	0.229427	0.0794585	0.755311	1.87062	5.82907	0.0991326	0.01	0.390475	0.0852027	0.01	0.01	9.32024	0.743325	0.01	0.01	0.01	0.988843	0.125382	0.042185	0.16155	0.765537	0.01	0.513897	1.65822	0.352517	0.662111	0.01	0.963993	0.0132341	0.350776	0.181582	0.0831399	1.49314	0.01	0.01	0.01	0.0189785	0.101273	0.01
361	361	1	1	2.48419	7.38289	0.83512	0.462326	0.01	1.60955	4.08135	0.242749	0.220818	1.37565	4.14064	10	0.136654	0.01	0.878761	0.173865	0.01	0.01	7.77871	1.12023	0.0123296	0.01	0.01	1.30976	0.150065	0.0745408	0.241004	1.78378	0.01	0.797626	3.55614	0.610937	1.02313	0.01	2.1022	0.0219493	0.502531	0.331854	0.240105	3.59624	0.01	0.01	0.01	0.0245942	0.105676	0.01
362	362	1	1	4.31235	10	1.56104	1.04452	0.107092	2.93488	7.47391	0.357363	0.396941	2.58882	9.44997	10	0.21735	0.01	1.90562	0.314538	0.0113761	0.01	10	1.84629	0.0215691	0.01	0.01	2.25122	0.235401	0.128506	0.468736	4.14252	0.01	1.37532	7.71938	0.836877	1.09206	0.01	4.40624	0.0391764	0.837179	0.641881	0.559005	8.44059	0.01	0.01	0.01	0.0263852	0.0850408	0.01
363	363	1	1	7.71604	10	2.98172	2.16769	0.627324	5.39028	10	0.6298	0.727635	4.85671	10	10	0.377046	0.01	3.84587	0.561632	0.0210369	0.01	10	3.27562	0.03831	0.01	0.01	4.05879	0.413505	0.229411	0.74177	8.70814	0.01	2.47756	10	1.5475	1.82756	0.01	8.81602	0.0714686	1.46188	1.22106	1.17723	10	0.01	0.01	0.01	0.0270023	0.0835477	0.01
364	364	1	1	10	10	5.43047	4.10017	1.11803	9.56804	10	1.09857	1.32212	8.71294	10	10	0.651746	0.01	2.93636	0.985118	0.0375405	0.01	10	5.74118	0.0666938	0.01	0.01	7.16171	0.71973	0.40164	1.31127	10	0.01	4.36788	10	2.75682	3.12031	0.01	10	0.126682	2.52459	2.20793	2.24195	10	1.85959	0.01	0.01	0.027254	0.0837536	0.01
365	365	1	1	0.680271	2.03138	0.282077	0.0435486	0.0474508	0.503735	0.776336	0.133257	0.0407051	0.33479	0.621707	2.1947	0.0927095	0.01	0.205865	0.0383404	0.01	0.01	1.85224	0.288525	0.01	0.01	0.01	0.836499	0.0936791	0.0186932	0.118904	0.222459	0.01	0.315655	0.613271	0.01	0.397317	0.01	0.43011	0.01	0.133704	0.0766134	0.01	0.475369	0.01	0.01	0.01	0.01	0.01	0.01
366	366	1	1	0.969104	2.41127	0.319243	0.0963506	0.0659995	0.647151	1.32718	0.140801	0.0506603	0.470828	1.76746	2.73936	0.0960866	0.01	0.289369	0.0423304	0.01	0.01	2.82593	0.326928	0.01	0.01	0.01	0.778579	0.113545	0.0227671	0.124739	0.424387	0.01	0.33071	0.862493	0.231449	0.435895	0.01	0.617691	0.01	0.203959	0.0869283	0.02249	0.609701	0.01	0.01	0.01	0.01	0.0521656	0.01
367	367	1	1	1.53297	3.71613	0.486566	0.192861	0.01	0.948116	2.29072	0.224029	0.0794585	0.755311	1.87062	5.82907	0.0895881	0.01	0.373032	0.0835795	0.01	0.01	9.32024	0.743325	0.01	0.01	0.01	0.882562	0.119267	0.0411789	0.16155	0.674328	0.01	0.420333	1.65822	0.254685	0.661472	0.01	0.963993	0.01	0.34745	0.181582	0.0831399	1.22769	0.01	0.01	0.01	0.0186522	0.0979792	0.01
368	368	1	1	2.48362	7.38289	0.83512	0.456129	0.01	1.60884	4.08135	0.203991	0.220818	1.37565	4.14064	10	0.111889	0.01	0.629464	0.170552	0.01	0.01	7.77871	1.12022	0.0123296	0.01	0.01	1.12045	0.139206	0.0727174	0.241004	1.58883	0.01	0.629416	3.55614	0.334112	0.731486	0.01	2.1022	0.0146431	0.505657	0.331854	0.240105	2.97681	0.01	0.01	0.01	0.0240879	0.102238	0.01
369	369	1	1	4.31137	10	1.56104	1.02952	0.01	2.93358	7.47391	0.332499	0.396941	2.58882	9.44997	10	0.186524	0.01	1.2201	0.305764	0.011376	0.01	10	1.84628	0.0215691	0.01	0.01	1.88697	0.222865	0.125534	0.468736	3.68635	0.01	1.06507	7.71938	0.530202	0.991335	0.01	4.40624	0.026136	0.829883	0.641881	0.559005	6.89673	0.01	0.01	0.01	0.0258168	0.104649	0.01
370	370	1	1	7.71429	10	2.98172	2.13584	0.57503	5.3879	10	0.583888	0.727635	4.85671	10	10	0.326132	0.01	0.605578	0.540987	0.0210367	0.01	10	3.27559	0.03831	0.01	0.01	3.39185	0.387817	0.224105	0.74177	7.75471	0.01	1.90564	10	0.916853	1.64648	0.01	8.81602	0.0476792	1.43441	1.22106	1.17723	10	0.01	0.01	0.01	0.0264117	0.0837462	0.01
371	371	1	1	10	10	5.43047	4.03936	1.02462	9.56381	10	1.01695	1.32212	8.71294	10	10	0.562088	0.01	1.08726	0.945213	0.0375401	0.01	10	5.74113	0.0666938	0.01	0.01	5.97736	0.664208	0.392351	1.31127	10	0.01	3.3496	10	1.58314	2.80257	0.01	10	0.0845144	2.47065	2.20793	2.24195	10	1.59835	0.01	0.01	0.0266543	0.0839354	0.01
372	372	1	1	0.680229	2.03138	0.282077	0.0434899	0.0474507	0.503541	0.776336	0.131845	0.0407051	0.33479	0.621707	2.1947	0.092487	0.01	0.205216	0.03806	0.01	0.01	1.85224	0.288525	0.01	0.01	0.01	0.83645	0.0936758	0.0184666	0.118904	0.208479	0.01	0.282601	0.613271	0.354215	0.396622	0.01	0.43011	0.01	0.133214	0.0766134	0.01	0.433222	0.01	0.01	0.01	0.01	0.01	0.01
373	373	1	1	0.969045	2.41127	0.319243	0.0960773	0.0649797	0.646879	1.32718	0.139309	0.0506603	0.470828	1.76746	2.73936	0.0715731	0.01	0.276346	0.0420208	0.01	0.01	2.82593	0.326928	0.01	0.01	0.01	0.761866	0.11353	0.0224912	0.124739	0.423146	0.01	0.299661	0.862493	0.191329	0.435133	0.01	0.617691	0.01	0.203076	0.0869283	0.02249	0.535261	0.01	0.01	0.01	0.01	0.0526873	0.01
374	374	1	1	1.53288	3.71613	0.486566	0.191832	0.01	0.947718	2.29072	0.219599	0.0794585	0.755311	1.87062	5.82907	0.0846614	0.01	0.37865	0.083095	0.01	0.01	9.32024	0.743325	0.01	0.01	0.01	0.818521	0.118417	0.0407557	0.16155	0.615847	0.01	0.370891	1.65822	0.20398	0.66131	0.01	0.963993	0.01	0.344984	0.181582	0.0831399	1.09312	0.01	0.01	0.01	0.0186212	0.0972442	0.01
375	375	1	1	2.48347	7.38289	0.83512	0.453123	0.01	1.60816	4.08135	0.201482	0.220818	1.37565	4.14064	10	0.107454	0.01	0.6418	0.169564	0.01	0.01	7.77871	1.12022	0.0123296	0.01	0.01	1.05284	0.137524	0.07197	0.241004	1.42179	0.01	0.534141	3.55614	0.299223	0.696782	0.01	2.1022	0.0101221	0.497312	0.331854	0.240105	2.62391	0.01	0.01	0.01	0.0240074	0.101471	0.01
376	376	1	1	4.3111	10	1.56104	1.02225	0.01	2.93235	7.47391	0.327804	0.396941	2.58882	9.44997	10	0.174867	0.01	1.24594	0.301408	0.0113759	0.01	10	1.84628	0.0215691	0.01	0.01	1.7906	0.219846	0.124155	0.468736	3.24079	0.01	0.900686	7.71938	0.485416	0.971051	0.01	4.40624	0.0180666	0.814051	0.641881	0.559005	6.08054	0.01	0.01	0.01	0.0257184	0.103864	0.01
377	377	1	1	7.71382	10	2.98172	2.12041	0.560898	5.38564	10	0.575254	0.727635	4.85671	10	10	0.299494	0.01	0.448484	0.530875	0.0210366	0.01	10	3.27558	0.03831	0.01	0.01	3.21591	0.376822	0.221644	0.74177	6.81465	0.01	1.60575	10	0.838016	1.6093	0.01	8.81602	0.0329583	1.42362	1.22106	1.17723	10	0.01	0.01	0.01	0.0263067	0.0838	0.01
378	378	1	1	10	10	5.43047	4.00992	0.99938	9.5598	10	1.00163	1.32212	8.71294	10	10	0.50387	0.01	0.804487	0.92578	0.03754	0.01	10	5.74112	0.0666938	0.01	0.01	5.66531	0.64496	0.388041	1.31127	10	0.01	2.8181	10	1.44714	2.7369	0.01	10	0.0584207	2.45957	2.20793	2.24195	10	1.54006	0.01	0.01	0.0265466	0.0839846	0.01
379	379	1	1	0.680215	2.03138	0.282077	0.0434704	0.0474507	0.503446	0.776336	0.131041	0.0407051	0.33479	0.621707	2.1947	0.0924015	0.01	0.204844	0.0379633	0.01	0.01	1.85224	0.288525	0.01	0.01	0.01	0.836434	0.0936748	0.0183778	0.118904	0.199429	0.01	0.279148	0.613271	0.354181	0.396344	0.01	0.43011	0.01	0.132991	0.0766134	0.01	0.419813	0.01	0.01	0.01	0.01	0.01	0.01
380	380	1	1	0.969025	2.41127	0.319243	0.0959667	0.0646339	0.646708	1.32718	0.13846	0.0506603	0.470828	1.76746	2.73936	0.0702745	0.01	0.268314	0.0419141	0.01	0.01	2.82593	0.326928	0.01	0.01	0.01	0.756097	0.113526	0.022383	0.124739	0.422535	0.01	0.284784	0.862493	0.174315	0.434828	0.01	0.617691	0.01	0.202716	0.0869283	0.02249	0.506977	0.01	0.01	0.01	0.01	0.0528643	0.01
381	381	1	1	1.53285	3.71613	0.486566	0.191409	0.01	0.947467	2.29072	0.2169	0.0794585	0.755311	1.87062	5.82907	0.0825062	0.01	0.373403	0.0829278	0.01	0.01	9.32024	0.743325	0.01	0.01	0.01	0.752438	0.118139	0.0405898	0.16155	0.580765	0.01	0.345835	1.65822	0.229441	0.661257	0.01	0.963993	0.01	0.343439	0.181582	0.0831399	1.03499	0.01	0.01	0.01	0.0186188	0.0970101	0.01
382	382	1	1	2.48342	7.38289	0.83512	0.451889	0.01	1.60774	4.08135	0.201223	0.220818	1.37565	4.14064	10	0.104114	0.01	0.630276	0.169222	0.01	0.01	7.77871	1.12022	0.0123296	0.01	0.01	1.03448	0.136977	0.071677	0.241004	1.30555	0.01	0.493737	3.55614	0.297889	0.693386	0.01	2.1022	0.01	0.490874	0.331854	0.240105	2.47103	0.01	0.01	0.01	0.0239877	0.101227	0.01
383	383	1	1	4.31101	10	1.56104	1.01927	0.01	2.93157	7.47391	0.32732	0.396941	2.58882	9.44997	10	0.168896	0.01	1.2218	0.299579	0.0113759	0.01	10	1.84628	0.0215691	0.01	0.01	1.75798	0.218866	0.123577	0.468736	3.00931	0.01	0.829332	7.71938	0.457714	0.964134	0.01	4.40624	0.013739	0.807436	0.641881	0.559005	5.71992	0.01	0.01	0.01	0.0256923	0.103614	0.01
384	384	1	1	7.71366	10	2.98172	2.11409	0.556165	5.38421	10	0.574366	0.727635	4.85671	10	10	0.289964	0.01	0.343815	0.526659	0.0210366	0.01	10	3.27558	0.03831	0.01	0.01	3.15643	0.373084	0.220613	0.74177	6.23292	0.01	1.47625	10	0.795292	1.59666	0.01	8.81602	0.0250636	1.40618	1.22106	1.17723	10	0.01	0.01	0.01	0.0262783	0.083818	0.01
385	385	1	1	10	10	5.43047	3.99785	0.990929	9.55727	10	1.00006	1.32212	8.71294	10	10	0.483265	0.01	0.616363	0.9177	0.03754	0.01	10	5.74112	0.0666938	0.01	0.01	5.55986	0.638421	0.386235	1.31127	10	0.01	2.58907	10	1.40085	2.7146	0.01	10	0.0444268	2.41383	2.20793	2.24195	10	1.52149	0.01	0.01	0.0265172	0.0840011	0.01
386	386	1	1	0.68021	2.03138	0.282077	0.0434626	0.0474507	0.5034	0.776336	0.130625	0.0407051	0.33479	0.621707	2.1947	0.0923652	0.01	0.204648	0.037924	0.01	0.01	1.85224	0.288525	0.01	0.01	0.01	0.836428	0.0936744	0.0183398	0.118904	0.194465	0.01	0.277552	0.613271	0.354167	0.396224	0.01	0.43011	0.01	0.132888	0.0766134	0.01	0.413943	0.01	0.01	0.01	0.01	0.01	0.01
387	387	1	1	0.969017	2.41127	0.319243	0.0959188	0.064494	0.646615	1.32718	0.13802	0.0506603	0.470828	1.76746	2.73936	0.0697046	0.01	0.263735	0.0418706	0.01	0.01	2.82593	0.326928	0.01	0.01	0.01	0.753748	0.113524	0.0223368	0.124739	0.379343	0.01	0.277841	0.862493	0.166805	0.434696	0.01	0.617691	0.01	0.202559	0.0869283	0.02249	0.494385	0.01	0.01	0.01	0.01	0.0529358	0.01
388	388	1	1	1.53284	3.71613	0.486566	0.191225	0.01	0.947331	2.29072	0.215461	0.0794585	0.755311	1.87062	5.82907	0.081073	0.01	0.368005	0.0828598	0.01	0.01	9.32024	0.743325	0.01	0.01	0.01	0.747864	0.118028	0.0405189	0.16155	0.560545	0.01	0.332228	1.65822	0.233093	0.661235	0.01	0.963993	0.01	0.342588	0.181582	0.0831399	1.00912	0.01	0.01	0.01	0.0186192	0.0969174	0.01
389	389	1	1	2.4834	7.38289	0.83512	0.451352	0.01	1.60751	4.08135	0.201299	0.220818	1.37565	4.14064	10	0.102675	0.01	0.618517	0.169084	0.01	0.01	7.77871	1.12022	0.0123296	0.01	0.01	1.02705	0.136759	0.0715343	0.241004	1.22816	0.01	0.47561	3.55614	0.294209	0.692005	0.01	2.1022	0.01	0.487375	0.331854	0.240105	2.40222	0.01	0.01	0.01	0.023981	0.10113	0.01
390	390	1	1	4.31098	10	1.56104	1.01797	0.01	2.93115	7.47391	0.327462	0.396941	2.58882	9.44997	10	0.166245	0.01	1.19724	0.298776	0.0113759	0.01	10	1.84627	0.0215691	0.01	0.01	1.7448	0.218476	0.123323	0.468736	2.87509	0.01	0.797499	7.71938	0.464086	0.96133	0.01	4.40624	0.0114895	0.802876	0.641881	0.559005	5.55786	0.01	0.01	0.01	0.025683	0.103515	0.01
391	391	1	1	7.71359	10	2.98172	2.11134	0.55426	5.38344	10	0.574626	0.727635	4.85671	10	10	0.285492	0.01	0.280315	0.524812	0.0210366	0.01	10	3.27558	0.03831	0.01	0.01	3.1324	0.37157	0.220158	0.74177	5.99948	0.01	1.4186	10	0.778978	1.59154	0.01	8.81602	0.02096	1.39264	1.22106	1.17723	10	0.01	0.01	0.01	0.026268	0.0838252	0.01
392	392	1	1	10	10	5.43047	3.9926	0.987526	9.5559	10	1.00052	1.32212	8.71294	10	10	0.475522	0.01	0.502344	0.914163	0.03754	0.01	10	5.74112	0.0666938	0.01	0.01	5.51727	0.635775	0.38544	1.31127	10	0.01	2.48723	10	1.34473	2.70557	0.01	10	0.0371529	2.38927	2.20793	2.24195	10	1.51414	0.01	0.01	0.0265064	0.0840077	0.01
393	393	1	1	1.65525	5.51161	1.85305	1.21167	1.94453	0.966108	2.36426	0.931089	0.798709	1.12735	8.25751	10	0.285683	0.01	0.756368	1.57781	0.356701	1.27204	10	2.57765	0.678308	0.01	0.01	2.08672	0.551481	0.492186	3.13465	3.14837	0.01	0.694328	2.76488	0.83012	1.70678	0.01	1.75628	0.5763	0.513965	0.680552	2.56067	6.46	10	0.01	0.01	10	10	10
394	394	1	1	1.92356	6.27845	1.95769	1.23729	1.9735	1.11968	2.73282	0.957114	0.829252	1.27841	9.24028	10	0.295834	0.01	0.809119	1.59979	0.358018	1.2324	10	2.7468	0.681579	0.01	0.01	2.38541	0.578504	0.515557	3.17104	3.2367	0.01	0.786622	3.04753	0.933705	1.83171	0.01	1.946	0.574942	0.580859	0.720792	2.57698	6.73813	10	0.01	0.01	10	10	10
395	395	1	1	2.19134	7.06833	2.06477	1.26287	2.00239	1.27291	3.10048	0.983034	0.859648	1.42217	10	10	0.311317	0.01	0.859142	1.62172	0.359333	1.19621	10	2.91509	0.684845	0.01	0.01	2.68268	0.60541	0.539627	3.20742	3.325	0.01	0.878537	3.32827	1.03694	1.90906	0.01	2.06789	0.573671	0.650555	0.760686	2.59329	7.016	10	0.01	0.01	10	10	10
396	396	1	1	2.45874	7.85677	2.18276	1.29791	2.03122	1.42591	3.46751	1.00885	0.889907	1.57167	10	10	0.326736	0.01	0.906259	1.64361	0.360648	1.16305	10	3.08262	0.688106	0.01	0.01	2.97893	0.632209	0.564413	3.2438	3.41327	0.01	0.970164	3.60755	1.1399	2.0309	0.01	2.21175	0.572482	0.723026	0.800278	2.6096	7.29364	10	0.01	0.01	10	10	10
397	397	1	1	2.72588	8.64414	2.29664	1.31396	2.05997	1.57874	3.83408	1.03458	0.920041	1.72091	10	10	0.342097	0.01	0.953071	1.66546	0.361962	1.13256	10	3.2495	0.691362	0.01	0.01	3.27444	0.658912	0.589937	3.28017	3.50152	0.01	1.06157	3.88566	1.24265	2.15272	0.01	2.37453	0.571372	0.798256	0.839606	2.6259	7.57108	10	0.01	0.01	10	10	10
398	398	1	1	2.9928	9.43069	2.39647	1.33946	2.08866	1.73144	4.20031	1.06022	0.940476	1.86993	10	10	0.357407	0.01	0.999622	1.68728	0.363274	1.10444	10	3.4158	0.694615	0.01	0.01	3.56938	0.685528	0.616217	3.31654	3.58974	0.01	1.15279	4.16285	1.34523	2.27453	0.01	2.56	0.570337	0.874857	0.878698	2.6422	7.84833	10	0.01	0.01	10	10	10
399	399	1	1	3.25958	10	2.49609	1.36494	2.11729	1.88405	4.56628	1.08577	0.957891	2.01879	10	10	0.372669	0.01	1.04595	1.70905	0.364586	1.07843	10	3.5816	0.697863	0.01	0.01	3.86387	0.712064	0.643275	3.3529	3.67793	0.01	1.24387	4.43927	1.44768	2.39633	0.01	2.74516	0.569374	0.947306	0.917582	2.6585	8.12542	10	0.01	0.01	10	10	10
400	400	1	1	1.26709	5.51161	1.85305	0.426412	1.25952	0.655029	2.36426	0.324718	0.798709	1.12735	8.25751	10	0.01	0.01	0.675969	1.3897	0.356574	1.2671	10	2.01229	0.678308	0.01	0.01	1.45118	0.159485	0.494853	3.13465	1.45723	0.01	0.406939	2.76488	0.563119	0.888279	0.01	1.75628	0.571712	0.553246	0.680552	2.56067	3.39623	10	0.01	0.01	8.44736	10	7.6051
401	401	1	1	1.48212	6.27845	1.95769	0.440548	1.27829	0.721956	2.73282	0.328295	0.829252	1.27841	9.24028	10	0.01	0.01	0.738588	1.4259	0.35789	1.22638	10	2.14434	0.681579	0.01	0.01	1.6589	0.168127	0.518173	3.17104	1.54904	0.01	0.463771	3.04753	0.633387	0.953295	0.01	1.946	0.570325	0.623015	0.720792	2.57698	3.54245	10	0.01	0.01	8.41508	10	7.98061
402	402	1	1	1.69618	7.06833	2.06477	0.454886	1.297	0.792378	3.10048	0.331993	0.859648	1.42217	10	10	0.01	0.01	0.686819	1.4626	0.359205	1.18928	10	2.27572	0.684845	0.01	0.01	1.86564	0.176723	0.542177	3.20742	1.64301	0.01	0.524566	3.32827	0.703415	1.0183	0.01	2.06789	0.569025	0.695341	0.760686	2.59329	3.68854	10	0.01	0.01	8.38279	10	8.23204
403	403	1	1	1.9096	7.85677	2.18276	0.469426	1.31567	0.864772	3.46751	0.335797	0.889907	1.57167	10	10	0.01	0.01	0.741194	1.49981	0.360519	1.15534	10	2.40651	0.688106	0.01	0.01	2.07166	0.185275	0.566881	3.2438	1.73912	0.01	0.586483	3.60755	0.773259	1.08329	0.01	2.21175	0.567808	0.770177	0.800278	2.6096	3.8345	10	0.01	0.01	8.35051	10	8.41242
404	404	1	1	2.12257	8.64414	2.29664	0.484169	1.3343	0.790926	3.83408	0.339693	0.920041	1.72091	10	10	0.01	0.01	0.795928	1.53754	0.361832	1.12419	10	2.53678	0.691362	0.01	0.01	2.27717	0.193791	0.592304	3.28017	1.83733	0.01	0.648986	3.88566	0.842961	1.13546	0.01	2.37453	0.566671	0.841848	0.839606	2.6259	3.98036	10	0.01	0.01	8.31822	10	9.29093
405	405	1	1	2.3352	9.43069	2.39647	0.499114	1.35288	0.851826	4.20031	0.343671	0.940476	1.86993	10	10	0.01	0.01	0.851012	1.57579	0.363145	1.0955	10	2.66661	0.694615	0.01	0.01	2.48228	0.202272	0.618465	3.31654	1.93761	0.01	0.711954	4.16285	0.91255	1.19762	0.01	2.56	0.56561	0.913973	0.878698	2.6422	4.12612	10	0.01	0.01	8.28593	10	9.38864
406	406	1	1	2.54758	10	2.49609	0.514264	1.37142	0.913354	4.56628	0.34772	0.957891	2.01879	10	10	0.01	0.01	0.906436	1.61457	0.364456	1.06899	10	2.79604	0.697863	0.01	0.01	2.68708	0.210723	0.645383	3.3529	2.03992	0.01	0.775303	4.43927	0.982048	1.26354	0.01	2.74516	0.564621	0.987764	0.917582	2.6585	4.27179	10	0.01	0.01	8.25363	10	9.46664
407	407	1	1	1.08661	5.51161	1.85305	0.450333	0.583606	0.595188	2.36426	0.301931	0.798709	1.12735	8.25751	10	0.01	0.01	0.702063	1.3952	0.356447	1.26194	10	1.47286	0.678308	0.01	0.01	1.15146	0.14549	0.497419	3.13465	1.55562	0.01	0.422985	2.76488	0.477765	0.716487	0.01	1.75628	0.56714	0.585462	0.680552	2.56067	1.39894	8.77544	0.01	0.01	5.06455	10	5.64905
408	408	1	1	1.18985	6.27845	1.95769	0.465163	0.592301	0.653055	2.73282	0.305213	0.829252	1.27841	9.24028	10	0.01	0.01	0.766635	1.43138	0.357762	1.22011	10	1.56951	0.681579	0.01	0.01	1.30449	0.155222	0.520689	3.17104	1.65209	0.01	0.481984	3.04753	0.483209	0.827748	0.01	1.946	0.565724	0.657366	0.720792	2.57698	1.46822	9.4906	0.01	0.01	5.04411	10	5.90136
409	409	1	1	1.30043	7.06833	2.06477	0.480199	0.600973	0.714607	3.10048	0.30861	0.859648	1.42217	10	10	0.01	0.01	0.831601	1.46806	0.359077	1.18207	10	1.66567	0.684845	0.01	0.01	1.45839	0.164938	0.544627	3.20742	1.75071	0.01	0.541286	3.32827	0.499171	0.90138	0.01	2.06789	0.564396	0.731391	0.760686	2.59329	1.53766	9.96251	0.01	0.01	5.02368	10	6.06904
410	410	1	1	1.44915	7.85677	2.18276	0.495442	0.609624	0.778222	3.46751	0.312108	0.889907	1.57167	10	10	0.01	0.01	0.896969	1.50525	0.360391	1.14735	10	1.7614	0.688106	0.01	0.01	1.61292	0.17464	0.56925	3.2438	1.85144	0.01	0.600776	3.60755	0.534971	0.975584	0.01	2.21175	0.563152	0.801482	0.800278	2.6096	1.60725	10	0.01	0.01	5.00326	10	6.18871
411	411	1	1	1.61077	8.64414	2.29664	0.510892	0.618255	0.843108	3.83408	0.315693	0.920041	1.72091	10	10	0.01	0.01	0.83374	1.54295	0.361703	1.11552	10	1.85675	0.691362	0.01	0.01	1.76794	0.184327	0.594575	3.28017	1.95424	0.01	0.664578	3.88566	0.571582	0.670423	0.01	2.37453	0.561989	0.873176	0.839606	2.6259	1.677	10	0.01	0.01	4.98285	10	6.27849
412	412	1	1	1.77213	9.43069	2.39647	0.526549	0.626865	0.687819	4.20031	0.319357	0.940476	1.86993	10	10	0.01	0.01	0.891032	1.58116	0.363015	1.08625	10	1.95076	0.694615	0.01	0.01	1.92335	0.194002	0.620619	3.31654	2.05907	0.01	0.728933	4.16285	0.608739	0.565732	0.01	2.56	0.01	0.946434	0.878698	2.6422	1.74689	10	0.01	0.01	4.96244	10	7.04949
413	413	1	1	1.93329	10	2.49609	0.542415	0.635456	0.736323	4.56628	0.323088	0.957891	2.01879	10	10	0.01	0.01	0.948651	1.61989	0.364326	1.05924	10	2.00754	0.697863	0.01	0.01	2.07907	0.203664	0.647402	3.3529	2.1659	0.01	0.793668	4.43927	0.646283	0.616303	0.01	2.74516	0.01	1.02122	0.917582	2.6585	1.81691	10	0.01	0.01	4.94204	10	7.09671
414	414	1	1	1.01568	5.51161	1.85305	0.472911	0.45397	0.543214	2.36426	0.293817	0.798709	1.12735	8.25751	10	0.01	0.01	0.806342	1.40055	0.35632	1.25654	10	0.957614	0.678308	0.01	0.01	1.20807	0.152594	0.499889	3.13465	1.63859	0.01	0.436137	2.76488	0.475947	0.78949	0.01	1.75628	0.01	0.612435	0.680552	2.56067	1.5288	7.63337	0.01	0.01	3.61611	7.73635	4.83662
415	415	1	1	1.10631	6.27845	1.95769	0.488386	0.460202	0.593712	2.73282	0.304744	0.829252	1.27841	9.24028	10	0.01	0.01	0.789956	1.43672	0.357635	1.21357	10	1.00659	0.681579	0.01	0.01	1.36891	0.162776	0.523109	3.17104	1.73885	0.01	0.496908	3.04753	0.526861	0.865324	0.01	1.946	0.01	0.685971	0.720792	2.57698	1.60438	8.21178	0.01	0.01	3.60078	7.73855	5.03301
416	416	1	1	1.20491	7.06833	2.06477	0.50407	0.466428	0.647998	3.10048	0.285787	0.859648	1.42217	10	10	0.01	0.01	0.856499	1.47339	0.358949	1.17458	10	1.03102	0.684845	0.01	0.01	1.53059	0.172939	0.546983	3.20742	1.84122	0.01	0.557979	3.32827	0.578091	0.941808	0.01	2.06789	0.01	0.755849	0.760686	2.59329	1.68012	8.5901	0.01	0.01	3.58548	7.74065	5.16269
417	417	1	1	1.30794	7.85677	2.18276	0.519966	0.45756	0.704389	3.46751	0.288992	0.889907	1.57167	10	10	0.01	0.01	0.923423	1.51055	0.360262	1.13904	10	1.0869	0.688106	0.01	0.01	1.6929	0.183087	0.571526	3.2438	1.94567	0.01	0.619235	3.60755	0.629518	1.01886	0.01	2.21175	0.01	0.827051	0.800278	2.6096	1.75603	8.85692	0.01	0.01	3.57018	7.77656	5.25483
418	418	1	1	1.41367	8.64414	2.29664	0.536072	0.449197	0.76207	3.83408	0.29228	0.920041	1.72091	10	10	0.01	0.01	0.990725	1.54822	0.361575	1.10653	10	1.14574	0.691362	0.01	0.01	1.85569	0.192321	0.596756	3.28017	2.05216	0.01	0.68062	3.88566	0.681077	1.0964	0.01	2.37453	0.01	0.89974	0.839606	2.6259	1.83209	9.05524	0.01	0.01	3.5549	7.81024	5.32374
419	419	1	1	1.52117	9.43069	2.39647	0.55239	0.441478	0.820598	4.20031	0.295641	0.940476	1.86993	10	10	0.01	0.01	0.924186	1.58639	0.362886	1.07667	10	1.20437	0.694615	0.01	0.01	2.01886	0.200021	0.622687	3.31654	2.16065	0.01	0.74295	4.16285	0.732726	0.778964	0.01	2.56	0.01	0.973875	0.878698	2.6422	1.9083	9.20846	0.01	0.01	3.53962	7.8415	5.37724
420	420	1	1	1.6299	10	2.49609	0.56892	0.434337	0.580806	4.56628	0.299067	0.957891	2.01879	10	10	0.01	0.01	0.983596	1.62507	0.364197	1.04916	10	1.26283	0.697863	0.01	0.01	2.18233	0.207701	0.649339	3.3529	2.27109	0.01	0.808825	4.43927	0.64288	0.752271	0.01	2.74516	0.01	1.04942	0.917582	2.6585	1.98466	9.33041	0.01	0.01	3.52436	7.87059	6.12304
421	421	1	1	0.947097	5.51161	1.85305	0.494258	0.448483	0.742327	2.36426	0.326703	0.798709	1.12735	8.25751	10	0.0599377	0.01	0.823461	1.40577	0.356193	1.2509	10	0.483321	0.678308	0.01	0.01	1.2526	0.159308	0.50227	3.13465	1.7095	0.01	0.447114	2.76488	0.473067	0.820011	0.01	1.75628	0.01	0.6354	0.680552	2.56067	1.64654	7.08303	0.01	0.01	2.81236	6.06997	2.94511
422	422	1	1	1.02635	6.27845	1.95769	0.510334	0.438322	0.542025	2.73282	0.338762	0.829252	1.27841	9.24028	10	0.01	0.01	0.809722	1.44193	0.357508	1.20675	10	0.44351	0.681579	0.01	0.01	1.4196	0.169912	0.52544	3.17104	1.81288	0.01	0.509361	3.04753	0.523668	0.898323	0.01	1.946	0.01	0.706342	0.720792	2.57698	1.7278	7.58096	0.01	0.01	2.79991	6.10129	4.56497
423	423	1	1	1.11412	7.06833	2.06477	0.526623	0.429037	0.590261	3.10048	0.350999	0.859648	1.42217	10	10	0.01	0.01	0.877583	1.47858	0.358822	1.16677	10	0.470682	0.684845	0.01	0.01	1.58742	0.179358	0.54925	3.20742	1.91835	0.01	0.571904	3.32827	0.574668	0.977277	0.01	2.06789	0.01	0.777014	0.760686	2.59329	1.80923	7.9039	0.01	0.01	2.78747	6.13005	4.6721
424	424	1	1	1.20656	7.85677	2.18276	0.543126	0.420523	0.640609	3.46751	0.266425	0.889907	1.57167	10	10	0.01	0.01	0.945805	1.51571	0.360134	1.13041	10	0.497732	0.688106	0.01	0.01	1.75586	0.187218	0.573716	3.2438	2.02587	0.01	0.634629	3.60755	0.62593	1.05679	0.01	2.21175	0.01	0.849116	0.800278	2.6096	1.89084	8.13037	0.01	0.01	2.77505	6.15655	4.74794
425	425	1	1	1.30183	8.64414	2.29664	0.559843	0.412692	0.692245	3.83408	0.269427	0.920041	1.72091	10	10	0.01	0.01	1.01439	1.55335	0.361446	1.09719	10	0.524677	0.691362	0.01	0.01	1.92477	0.195051	0.598852	3.28017	2.13538	0.01	0.697482	3.88566	0.677374	1.13678	0.01	2.37453	0.01	0.922602	0.839606	2.6259	1.9726	8.29802	0.01	0.01	2.76265	6.18105	4.80449
426	426	1	1	1.39896	9.43069	2.39647	0.576774	0.405469	0.744724	4.20031	0.272498	0.940476	1.86993	10	10	0.01	0.01	1.08333	1.59148	0.362757	1.06674	10	0.551529	0.694615	0.01	0.01	2.09404	0.202862	0.624673	3.31654	2.24685	0.01	0.760431	4.16285	0.728949	1.2172	0.01	2.56	0.01	0.997431	0.878698	2.6422	2.05453	8.42715	0.01	0.01	2.75025	6.20377	4.84831
427	427	1	1	1.49735	10	2.49609	0.593921	0.398789	0.797786	4.56628	0.27563	0.957891	2.01879	10	10	0.01	0.01	1.15262	1.63011	0.364067	1.03873	10	0.578299	0.697863	0.01	0.01	2.26362	0.21065	0.651197	3.3529	2.36024	0.01	0.823455	4.43927	0.780621	0.887203	0.01	2.74516	0.01	1.07357	0.917582	2.6585	2.1366	8.52967	0.01	0.01	2.73787	6.2249	4.88328
428	428	1	1	0.880732	5.51161	1.85305	0.514474	0.408754	0.766336	2.36426	0.319356	0.798709	1.12735	8.25751	10	0.067399	0.01	0.838206	1.41086	0.356067	0.01	10	0.58643	0.678308	0.01	0.01	1.28854	0.165664	0.504565	3.13465	1.77081	0.01	0.456413	2.76488	0.477882	0.847055	0.01	1.75628	0.01	0.653927	0.680552	2.56067	1.75377	6.79833	0.01	0.01	2.3016	5.06168	2.51936
429	429	1	1	0.949753	6.27845	1.95769	0.531111	0.39931	0.816251	2.73282	0.318274	0.829252	1.27841	9.24028	10	0.01	0.01	0.914108	1.44701	0.357381	0.01	10	0.677343	0.681579	0.01	0.01	1.46052	0.17378	0.527686	3.17104	1.87681	0.01	0.519909	3.04753	0.529078	0.927534	0.01	1.946	0.01	0.72404	0.720792	2.57698	1.84019	7.24057	0.01	0.01	2.29099	5.08548	2.80588
430	430	1	1	1.0277	7.06833	2.06477	0.547964	0.390688	0.539701	3.10048	0.317699	0.859648	1.42217	10	10	0.01	0.01	0.895714	1.48363	0.358694	0.01	10	0.427043	0.684845	0.01	0.01	1.63332	0.181775	0.551434	3.20742	1.98487	0.01	0.583697	3.32827	0.580669	1.00865	0.01	2.06789	0.01	0.795546	0.760686	2.59329	1.92679	7.52509	0.01	0.01	2.2804	5.10731	4.36858
431	431	1	1	1.11051	7.85677	2.18276	0.565034	0.382787	0.584922	3.46751	0.317553	0.889907	1.57167	10	10	0.01	0.01	0.965041	1.52075	0.360007	0.01	10	0.457061	0.688106	0.01	0.01	1.80671	0.189741	0.575823	3.2438	2.09494	0.01	0.647665	3.60755	0.632521	1.09031	0.01	2.21175	0.01	0.86839	0.800278	2.6096	2.01356	7.72355	0.01	0.01	2.26983	5.12741	4.43333
432	432	1	1	1.19623	8.64414	2.29664	0.58232	0.375524	0.631416	3.83408	0.317773	0.920041	1.72091	10	10	0.01	0.01	1.03472	1.55835	0.361318	0.01	10	0.487181	0.691362	0.01	0.01	1.98056	0.197681	0.600868	3.28017	2.20698	0.01	0.711758	3.88566	0.684552	1.17245	0.01	2.37453	0.01	0.942525	0.839606	2.6259	2.10051	7.86989	0.01	0.01	2.25928	5.14597	4.48149
433	433	1	1	1.28386	9.43069	2.39647	0.599824	0.36883	0.67874	4.20031	0.249904	0.940476	1.86993	10	10	0.01	0.01	1.10473	1.59644	0.362629	0.01	10	0.517401	0.694615	0.01	0.01	2.15477	0.205597	0.626583	3.31654	2.32093	0.01	0.775945	4.16285	0.736714	1.255	0.01	2.56	0.01	1.01791	0.878698	2.6422	2.18761	7.98228	0.01	0.01	2.24874	5.16318	4.51875
434	434	1	1	1.37278	10	2.49609	0.617544	0.362642	0.726636	4.56628	0.252753	0.957891	2.01879	10	10	0.01	0.01	1.17509	1.63503	0.363938	0.01	10	0.547718	0.697863	0.01	0.01	2.32927	0.213491	0.652983	3.3529	2.43675	0.01	0.840205	4.43927	0.788972	1.00248	0.01	2.74516	0.01	1.09452	0.917582	2.6585	2.27487	8.07131	0.01	0.01	2.23821	5.17917	4.54843
435	435	1	1	0.816483	5.51161	1.85305	0.533649	0.368164	0.759432	2.36426	0.281671	0.798709	1.12735	8.25751	10	0.0743731	0.01	0.851065	1.41583	0.355941	0.01	10	0.679164	0.678308	0.01	0.01	1.31816	0.167877	0.50678	3.13465	1.82433	0.01	0.469961	2.76488	0.482049	0.871182	0.01	1.75628	0.01	0.668827	0.680552	2.56067	1.85183	6.654	0.01	0.01	1.94854	4.36547	2.33941
436	436	1	1	0.87631	6.27845	1.95769	0.550812	0.35949	0.844537	2.73282	0.280565	0.829252	1.27841	9.24028	10	0.0798788	0.01	0.927834	1.45196	0.357255	0.01	10	0.781733	0.681579	0.01	0.01	1.49426	0.176007	0.529852	3.17104	1.93256	0.01	0.528958	3.04753	0.53376	0.953574	0.01	1.946	0.01	0.739727	0.720792	2.57698	1.94296	7.05338	0.01	0.01	1.93923	4.38394	2.46955
437	437	1	1	0.94536	7.06833	2.06477	0.568192	0.351577	0.891358	3.10048	0.279924	0.859648	1.42217	10	10	0.018061	0.01	1.00495	1.48857	0.358567	0.01	10	0.470064	0.684845	0.01	0.01	1.67115	0.184105	0.553539	3.20742	2.04282	0.01	0.593813	3.32827	0.585864	1.03659	0.01	2.06789	0.01	0.811935	0.760686	2.59329	2.03427	7.30834	0.01	0.01	1.92994	4.40088	2.69055
438	438	1	1	1.01937	7.85677	2.18276	0.585792	0.344331	0.535858	3.46751	0.279674	0.889907	1.57167	10	10	0.0195203	0.01	0.981786	1.52565	0.359879	0.01	10	0.503012	0.688106	0.01	0.01	1.84863	0.192173	0.577853	3.2438	2.15506	0.01	0.658846	3.60755	0.638226	1.12015	0.01	2.21175	0.01	0.885399	0.800278	2.6096	2.12576	7.48526	0.01	0.01	1.92066	4.41646	4.22109
439	439	1	1	1.09636	8.64414	2.29664	0.60361	0.337676	0.577925	3.83408	0.279758	0.920041	1.72091	10	10	0.0210001	0.01	1.0524	1.56322	0.36119	0.01	10	0.536066	0.691362	0.01	0.01	2.02656	0.200215	0.602809	3.28017	2.26922	0.01	0.724001	3.88566	0.690768	1.20417	0.01	2.37453	0.01	0.960073	0.839606	2.6259	2.21742	7.61525	0.01	0.01	1.91141	4.43084	4.26307
440	440	1	1	1.17527	9.43069	2.39647	0.621648	0.331544	0.620803	4.20031	0.280129	0.940476	1.86993	10	10	0.0224992	0.01	1.12334	1.60127	0.3625	0.01	10	0.569224	0.694615	0.01	0.01	2.20484	0.208233	0.62842	3.31654	2.38527	0.01	0.789247	4.16285	0.743438	1.28861	0.01	2.56	0.01	1.03592	0.878698	2.6422	2.30925	7.7148	0.01	0.01	1.90216	4.44415	4.29548
441	441	1	1	1.25549	10	2.49609	0.639904	0.32588	0.664238	4.56628	0.230413	0.957891	2.01879	10	10	0.01	0.01	1.19461	1.63981	0.363809	0.01	10	0.602485	0.697863	0.01	0.01	2.38341	0.216228	0.6547	3.3529	2.50315	0.01	0.854566	4.43927	0.796204	1.3734	0.01	2.74516	0.01	1.1129	0.917582	2.6585	2.40124	7.7935	0.01	0.01	1.89294	4.45652	4.32128
442	442	1	1	2.12893	6.64422	6.40809	10	10	1.46173	2.9442	10	4.07631	1.43869	10	10	1.84213	0.01	5.0923	10	10	10	10	7.12492	10	0.01	0.01	3.13716	2.81147	6.74166	10	10	0.01	1.24683	5.77106	1.23226	5.4396	0.01	2.81955	10	3.11613	2.11917	10	10	10	0.01	0.01	10	10	10
443	443	1	1	2.78439	8.96921	7.34156	10	10	1.92726	3.8185	10	4.48859	1.87604	10	10	2.11634	0.01	6.13563	10	10	10	10	8.40518	10	0.01	0.01	4.22155	3.17904	7.10086	10	10	0.01	1.63552	7.42986	1.60203	6.43843	0.01	3.6958	10	3.66276	2.47987	10	10	10	0.01	0.01	10	10	10
444	444	1	1	3.64947	10	8.33941	10	10	2.53358	4.96356	10	4.91984	2.41741	10	10	2.41007	0.01	7.27791	10	10	10	10	9.79994	10	0.01	0.01	5.60174	3.56912	7.46821	10	10	0.01	2.11883	9.34943	2.05173	7.52872	0.01	4.7379	10	4.25735	2.86977	10	10	10	0.01	0.01	10	10	10
445	445	1	1	4.72978	10	9.40132	10	10	3.28314	6.3889	10	5.36993	3.06267	10	10	2.72311	0.01	8.51647	10	10	10	10	10	10	0.01	0.01	7.25653	3.98152	7.84369	10	10	0.01	2.69705	10	2.58128	8.71045	0.01	5.94146	10	4.89902	3.28821	10	10	10	0.01	0.01	10	10	10
446	446	1	1	6.02725	10	10	10	10	4.17652	8.0975	10	5.83872	3.81113	10	10	3.05531	0.01	9.8493	10	10	10	10	10	10	0.01	0.01	9.18124	4.4161	8.22727	10	10	0.01	3.36992	10	3.19024	9.98362	0.01	7.30324	10	5.58706	3.73468	10	10	10	0.01	0.01	10	10	10
447	447	1	1	7.54207	10	10	10	10	5.21352	10	10	6.32609	4.66197	10	10	3.40654	0.01	10	10	10	10	10	10	10	0.01	0.01	10	4.87272	8.61891	10	10	0.01	4.13694	10	3.87811	10	0.01	8.82092	10	6.32081	4.20874	10	10	10	0.01	0.01	10	10	10
448	448	1	1	9.27375	10	10	10	10	6.39364	10	10	6.83194	5.61439	10	10	3.77668	0.01	10	10	10	10	10	10	10	0.01	0.01	10	5.35127	9.01859	10	10	0.01	4.99765	10	4.64442	10	0.01	10	10	7.27283	4.71003	10	10	10	0.01	0.01	10	10	10
449	449	1	1	1.98997	6.64422	6.40809	10	10	1.17717	2.9442	10	4.07631	1.43869	10	10	1.74074	0.01	3.6176	10	10	10	10	7.05802	10	0.01	0.01	2.86479	2.7611	6.61903	10	10	0.01	1.04217	5.77106	1.15564	5.26185	0.01	2.81955	10	2.62372	2.11917	10	10	10	0.01	0.01	10	10	10
450	450	1	1	2.60264	8.96921	7.34156	10	10	1.55207	3.8185	10	4.48859	1.87604	10	10	1.99986	0.01	4.36111	10	10	10	10	8.32625	10	0.01	0.01	3.85323	3.12208	6.97169	10	10	0.01	1.36707	7.42986	1.50242	6.22805	0.01	3.6958	10	3.08398	2.47987	10	10	10	0.01	0.01	10	10	10
451	451	1	1	3.41126	10	8.33941	10	10	2.04035	4.96356	10	4.91984	2.41741	10	10	2.27742	0.01	5.17303	10	10	10	10	9.70791	10	0.01	0.01	5.11301	3.50517	7.33236	10	10	0.01	1.77104	9.34943	1.92415	7.28271	0.01	4.7379	10	3.5846	2.86977	10	10	10	0.01	0.01	10	10	10
452	452	1	1	4.42105	10	9.40132	10	10	2.64399	6.3889	10	5.36993	3.06267	10	10	2.57323	0.01	6.05338	10	10	10	10	10	10	0.01	0.01	6.62342	3.91018	7.70101	10	10	0.01	2.25436	10	2.42077	8.42583	0.01	5.94146	10	4.12488	3.28821	10	10	10	0.01	0.01	10	10	10
453	453	1	1	5.63382	10	10	10	10	3.36346	8.0975	10	5.83872	3.81113	10	10	2.88715	0.01	7.00073	10	10	10	10	10	10	0.01	0.01	8.3802	4.33697	8.07761	10	10	0.01	2.81677	10	2.99187	9.65739	0.01	7.30324	10	4.70419	3.73468	10	10	10	0.01	0.01	10	10	10
454	454	1	1	7.04977	10	10	10	10	4.19858	10	10	6.32609	4.66197	10	10	3.21905	0.01	8.01403	10	10	10	10	10	10	0.01	0.01	10	4.78541	8.46213	10	10	0.01	3.4579	10	3.63697	10	0.01	8.82092	10	5.322	4.20874	10	10	10	0.01	0.01	10	10	10
455	455	1	1	8.66842	10	10	10	10	5.14896	10	10	6.83194	5.61439	10	10	3.56881	0.01	9.09246	10	10	10	10	10	10	0.01	0.01	10	5.25539	8.85454	10	10	0.01	4.17733	10	4.35562	10	0.01	10	10	6.15093	4.71003	10	10	10	0.01	0.01	10	10	10
456	456	1	1	1.804	6.64422	6.40809	10	10	0.794684	2.9442	10	4.07631	1.43869	10	10	1.55328	0.01	1.36387	10	10	10	10	6.93295	10	0.01	0.01	2.49336	2.66507	6.37974	10	10	0.01	0.745806	5.77106	1.03824	4.94535	0.01	2.81955	10	1.77059	2.11917	10	10	10	0.01	0.01	10	10	10
457	457	1	1	2.35942	8.96921	7.34156	10	10	1.06624	3.8185	10	4.48859	1.87604	10	10	1.78449	0.01	1.6433	10	10	10	10	8.17871	10	0.01	0.01	3.35096	3.0135	6.71965	10	10	0.01	0.978311	7.42986	1.34978	5.85343	0.01	3.6958	10	2.08119	2.47987	10	10	10	0.01	0.01	10	10	10
458	458	1	1	3.09247	10	8.33941	10	10	1.40168	4.96356	10	4.91984	2.41741	10	10	2.03215	0.01	1.92362	10	10	10	10	9.53589	10	0.01	0.01	4.44653	3.38327	7.06728	10	10	0.01	1.26741	9.34943	1.72867	6.84466	0.01	4.7379	10	2.41903	2.86977	10	10	10	0.01	0.01	10	10	10
459	459	1	1	4.0079	10	9.40132	10	10	1.81637	6.3889	10	5.36993	3.06267	10	10	2.29611	0.01	2.20578	10	10	10	10	10	10	0.01	0.01	5.76006	3.7742	7.4226	10	10	0.01	1.61328	10	2.17484	7.91902	0.01	5.94146	10	2.78363	3.28821	10	10	10	0.01	0.01	10	10	10
460	460	1	1	5.10733	10	10	10	10	2.31063	8.0975	10	5.83872	3.81113	10	10	2.57622	0.01	2.5062	10	10	10	10	10	10	0.01	0.01	7.28785	4.18615	7.78559	10	10	0.01	2.01576	10	2.68792	9.0765	0.01	7.30324	10	3.17457	3.73468	10	10	10	0.01	0.01	10	10	10
461	461	1	1	6.39095	10	10	10	10	2.88434	10	10	6.32609	4.66197	10	10	2.87237	0.01	2.82456	10	10	10	10	10	10	0.01	0.01	9.02717	4.61899	8.15621	10	10	0.01	2.47457	10	3.26748	10	0.01	8.82092	10	3.59149	4.20874	10	10	10	0.01	0.01	10	10	10
462	462	1	1	7.85834	10	10	10	10	3.53723	10	10	6.83194	5.61439	10	10	3.18447	0.01	3.185	10	10	10	10	10	10	0.01	0.01	10	5.07262	8.53443	10	10	0.01	2.98941	10	3.91312	10	0.01	10	10	4.20717	4.71003	10	10	10	0.01	0.01	10	10	10
463	463	1	1	1.61046	6.64422	6.40809	10	10	0.644248	2.9442	10	4.07631	1.43869	10	10	1.26445	0.01	0.01	10	10	10	10	6.75771	10	0.01	0.01	2.10126	2.52788	6.02969	10	10	0.01	0.417309	5.77106	0.901453	4.52221	0.01	2.81955	10	0.655604	2.11917	10	10	10	0.01	0.01	10	10	8.12587
464	464	1	1	2.1063	8.96921	7.34156	10	10	0.759203	3.8185	10	4.48859	1.87604	10	10	1.48582	0.01	0.154492	10	10	10	10	7.97197	10	0.01	0.01	2.82075	2.85837	6.35095	10	10	0.01	0.547405	7.42986	1.17195	5.35259	0.01	3.6958	10	0.770611	2.47987	10	10	10	0.01	0.01	10	10	8.78182
465	465	1	1	2.7607	10	8.33941	10	10	0.920132	4.96356	10	4.91984	2.41741	10	10	1.69203	0.01	0.177909	10	10	10	10	9.29485	10	0.01	0.01	3.74297	3.20911	6.67951	10	10	0.01	0.709166	9.34943	1.50093	6.25901	0.01	4.7379	10	0.895705	2.86977	10	10	10	0.01	0.01	10	10	9.21209
466	466	1	1	3.57792	10	9.40132	10	10	1.1276	6.3889	10	5.36993	3.06267	10	10	1.91181	0.01	0.203076	10	10	10	10	10	10	0.01	0.01	4.84866	3.57991	7.01534	10	10	0.01	0.902695	10	1.88831	7.24144	0.01	5.94146	10	1.03071	3.28821	10	10	10	0.01	0.01	10	10	9.48851
467	467	1	1	4.5594	10	10	10	10	1.38024	8.0975	10	5.83872	3.81113	10	10	2.14504	0.01	0.229938	10	10	10	10	10	10	0.01	0.01	6.13471	3.97066	7.3584	10	10	0.01	1.1279	10	2.33379	8.29989	0.01	7.30324	10	1.17546	3.73468	10	10	10	0.01	0.01	10	10	9.67105
468	468	1	1	5.70531	10	10	10	10	1.70037	10	10	6.32609	4.66197	10	10	2.39162	0.01	0.258452	10	10	10	10	10	10	0.01	0.01	7.59882	4.38122	7.70869	10	10	0.01	1.38462	10	2.837	9.43435	0.01	8.82092	10	1.32984	4.20874	10	10	10	0.01	0.01	10	10	9.71463
469	469	1	1	7.01527	10	10	10	10	2.04447	10	10	6.83194	5.61439	10	10	2.65149	0.01	0.288584	10	10	10	10	10	10	0.01	0.01	9.23934	4.8115	8.06616	10	10	0.01	1.6727	10	3.39758	10	0.01	10	10	1.6668	4.71003	10	10	10	0.01	0.01	10	10	9.80527
470	470	1	1	1.42472	6.64422	6.40809	10	10	0.528039	2.9442	10	4.07631	1.43869	10	10	0.750105	0.01	0.01	10	10	10	10	6.53919	10	0.01	0.01	1.72086	2.35356	5.57447	10	7.58267	0.01	0.0857978	5.77106	0.757335	4.01762	0.01	2.81955	10	0.01	2.11917	10	10	10	0.01	0.01	10	10	7.09668
471	471	1	1	1.86336	8.96921	7.34156	10	10	0.613489	3.8185	10	4.48859	1.87604	10	10	0.910724	0.01	0.01	10	10	10	10	7.7142	10	0.01	0.01	2.30634	2.66126	5.87147	10	8.2681	0.01	0.112545	7.42986	0.984589	4.75535	0.01	3.6958	10	0.01	2.47987	10	10	10	0.01	0.01	10	10	7.561
472	472	1	1	2.44229	10	8.33941	10	10	0.736721	4.96356	10	4.91984	2.41741	10	10	1.08926	0.01	0.171114	10	10	10	10	8.9943	10	0.01	0.01	3.06038	2.98781	6.17523	10	8.98297	0.01	0.145803	9.34943	1.26097	5.56062	0.01	4.7379	10	0.01	2.86977	10	10	10	0.01	0.01	10	10	7.85853
473	473	1	1	3.16525	10	9.40132	10	10	0.897554	6.3889	10	5.36993	3.06267	10	10	1.28548	0.01	0.19532	10	10	10	10	10	10	0.01	0.01	3.96443	3.33305	6.4857	10	9.72728	0.01	0.185592	10	1.58642	6.43344	0.01	5.94146	10	0.01	3.28821	10	10	10	0.01	0.01	10	10	8.04681
474	474	1	1	4.03354	10	10	10	10	1.09442	8.0975	10	5.83872	3.81113	10	10	1.49919	0.01	0.221155	10	10	10	10	10	10	0.01	0.01	5.01595	3.69685	6.80287	10	10	0.01	0.231894	10	1.96068	7.37379	0.01	7.30324	10	0.01	3.73468	10	10	10	0.01	0.01	10	10	8.16995
475	475	1	1	5.04728	10	10	10	10	1.326	10	10	6.32609	4.66197	10	10	1.69643	0.01	0.248579	10	10	10	10	10	10	0.01	0.01	6.21305	4.0791	7.12671	10	10	0.01	0.284675	10	2.38344	8.38166	0.01	8.82092	10	0.01	4.20874	10	10	10	0.01	0.01	10	10	8.25392
476	476	1	1	6.20615	10	10	10	10	1.59135	10	10	6.83194	5.61439	10	10	1.88075	0.01	0.26515	10	10	10	10	10	10	0.01	0.01	7.5544	4.47971	7.45719	10	10	0.01	0.343903	10	2.8544	9.45706	0.01	10	10	0.01	4.71003	10	10	10	0.01	0.01	10	10	8.31355
477	477	1	1	1.25229	6.64422	6.40809	10	10	0.430857	2.9442	6.79816	4.07631	1.43869	10	10	0.588608	0.01	0.01	10	10	10	10	6.28343	10	0.01	0.01	1.36474	2.14577	5.01936	10	0.01	0.01	0.01	5.77106	0.612686	3.45142	0.01	2.81955	10	0.01	2.11917	10	10	10	0.01	0.01	10	10	6.51441
478	478	1	1	1.63785	8.96921	7.34156	10	10	0.494624	3.8185	7.26612	4.48859	1.87604	10	10	0.655148	0.01	0.01	10	10	10	10	7.41248	10	0.01	0.01	1.82478	2.42631	5.28679	10	0.01	0.01	0.01	7.42986	0.796535	4.08518	0.01	3.6958	10	0.01	2.47987	10	10	10	0.01	0.01	10	10	6.85806
479	479	1	1	2.14672	10	8.33941	10	10	0.589485	4.96356	7.7484	4.91984	2.41741	10	10	0.727581	0.01	0.01	10	10	10	10	8.64251	10	0.01	0.01	2.42137	2.72403	5.56029	10	0.01	0.01	0.01	9.34943	1.02013	4.77696	0.01	4.7379	10	0.01	2.86977	10	10	10	0.01	0.01	10	10	7.07399
480	480	1	1	2.78218	10	9.40132	10	10	0.714753	6.3889	8.24489	5.36993	3.06267	10	10	0.805707	0.01	0.01	10	10	10	10	9.97229	10	0.01	0.01	3.13666	3.03878	5.83985	10	0.01	0.01	0.01	10	1.28342	5.52677	0.01	5.94146	10	0.01	3.28821	10	10	10	0.01	0.01	10	10	7.20896
481	481	1	1	3.54539	10	10	10	10	0.868818	8.0975	8.75552	5.83872	3.81113	10	10	0.889344	0.01	0.059614	10	10	10	10	10	10	0.01	0.01	3.96862	3.37046	6.12543	10	0.01	0.01	0.01	10	1.5862	6.33459	0.01	7.30324	10	0.01	3.73468	10	10	10	0.01	0.01	10	10	7.29653
482	482	1	1	4.43644	10	10	10	10	1.05043	10	9.2802	6.32609	4.66197	10	10	0.978343	0.01	0.0696079	10	10	10	10	10	10	0.01	0.01	4.91577	3.71897	6.41702	10	0.01	0.01	0.01	10	1.92821	7.20043	0.01	8.82092	10	0.01	4.20874	10	10	10	0.01	0.01	10	10	7.35594
483	483	1	1	5.45507	10	10	10	10	1.25875	10	9.81886	6.83194	5.61439	10	10	1.07258	0.01	0.0804513	10	10	10	10	10	10	0.01	0.01	5.97705	4.0842	6.7146	10	0.01	0.01	0.01	10	2.30922	8.12427	0.01	10	10	0.01	4.71003	10	10	10	0.01	0.01	10	10	7.39798
484	484	1	1	1.09456	6.64422	6.40809	10	10	0.349464	2.9442	4.53405	4.07631	1.43869	10	10	0.557777	0.01	0.0443967	10	10	10	10	5.99567	10	0.01	0.01	1.03677	1.90782	4.36936	10	0.01	0.01	0.0457246	5.77106	0.471311	2.83929	0.01	2.81955	5.37854	0.01	2.11917	10	10	10	0.01	0.01	10	10	6.12646
485	485	1	1	1.43156	8.96921	7.34156	10	10	0.397226	3.8185	4.73542	4.48859	1.87604	10	10	0.619932	0.01	0.0526822	10	10	10	10	7.07301	10	0.01	0.01	1.38128	2.15725	4.60216	10	0.01	0.01	0.0565404	7.42986	0.612737	3.36065	0.01	3.6958	5.39612	0.01	2.47987	10	10	10	0.01	0.01	10	10	6.386
486	486	1	1	1.87633	10	8.33941	10	10	0.470491	4.96356	4.94253	4.91984	2.41741	10	10	0.687689	0.01	0.0617249	10	10	10	10	8.24671	10	0.01	0.01	1.83288	2.42195	4.84025	10	0.01	0.01	0.0713054	9.34943	0.784737	3.92975	0.01	4.7379	5.41464	0.01	2.86977	10	10	10	0.01	0.01	10	10	6.54648
487	487	1	1	2.43176	10	9.40132	10	10	0.568283	6.3889	5.15524	5.36993	3.06267	10	10	0.760838	0.01	0.0715093	10	10	10	10	9.51558	10	0.01	0.01	2.37432	2.7018	5.0836	10	0.01	0.01	0.0898414	10	0.987275	4.54657	0.01	5.94146	5.43406	0.01	3.28821	10	10	10	0.01	0.01	10	10	6.64578
488	488	1	1	3.09884	10	10	10	10	0.689061	8.0975	5.37347	5.83872	3.81113	10	10	0.839195	0.01	0.0820231	10	10	10	10	10	10	0.01	0.01	3.00408	2.9967	5.3322	10	0.01	0.01	0.112082	10	1.22019	5.21113	0.01	7.30324	5.45434	0.01	3.73468	10	10	10	0.01	0.01	10	10	6.70981
489	489	1	1	3.87766	10	10	10	10	0.8317	10	5.59712	6.32609	4.66197	10	10	0.922609	0.01	0.0932564	10	10	10	10	10	10	0.01	0.01	3.72103	3.30656	5.58603	10	0.01	0.01	0.138001	10	1.48328	5.9234	0.01	8.82092	5.47545	0.01	4.20874	10	10	10	0.01	0.01	10	10	6.75307
490	490	1	1	4.76799	10	10	10	10	0.995453	10	5.8261	6.83194	5.61439	10	10	1.01096	0.01	0.105202	10	10	10	10	10	10	0.01	0.01	4.52437	3.6313	5.84507	10	0.01	0.01	0.16759	10	1.77637	6.6834	0.01	10	5.49735	0.01	4.71003	10	10	10	0.01	0.01	10	10	6.78359
491	491	1	1	2.20926	7.44071	10	10	10	1.56618	3.13239	10	10	1.5652	10	10	4.92953	0.01	10	10	10	10	10	10	10	0.01	0.01	3.53035	5.76225	10	10	10	0.01	1.35852	9.37986	1.42199	7.59	0.01	2.4824	10	4.25657	5.35979	10	10	10	0.01	0.01	10	10	10
492	492	1	1	3.05681	10	10	10	10	2.23146	4.2567	10	10	2.32598	10	10	6.86213	0.01	10	10	10	10	10	10	10	0.01	0.01	5.69846	7.26617	10	10	10	0.01	2.0438	10	2.13535	10	0.01	3.60565	10	5.88686	7.0544	10	10	10	0.01	0.01	10	10	10
493	493	1	1	4.50267	10	10	10	10	3.34928	6.12773	10	10	3.49444	10	10	8.84896	0.01	10	10	10	10	10	10	10	0.01	0.01	9.1991	10	10	10	10	0.01	3.0991	10	3.1963	10	0.01	5.31272	10	7.94516	9.08128	10	10	10	0.01	0.01	10	10	10
494	494	1	1	6.76731	10	10	10	10	5.07151	9.05525	10	10	5.1816	10	10	10	0.01	10	10	10	10	10	10	10	0.01	0.01	10	10	10	10	10	0.01	4.62639	10	4.68846	10	0.01	7.7187	10	10	10	10	10	10	0.01	0.01	10	10	10
495	495	1	1	10	10	10	10	10	7.55219	10	10	10	7.49118	10	10	10	0.01	10	10	10	10	10	10	10	0.01	0.01	10	10	10	10	10	0.01	6.72091	10	6.6887	10	0.01	10	10	10	10	10	10	10	0.01	0.01	10	10	10
496	496	1	1	10	10	10	10	10	10	10	10	10	10	10	10	10	0.01	10	10	10	10	10	10	10	0.01	0.01	10	10	10	10	10	0.01	9.47249	10	9.26962	10	0.01	10	10	10	10	10	10	10	0.01	0.01	10	10	10
497	497	1	1	10	10	10	10	10	10	10	10	10	10	10	10	10	0.01	10	10	10	10	10	10	10	0.01	0.01	10	10	10	10	10	0.01	10	10	10	10	0.01	10	10	10	10	10	10	10	0.01	0.01	10	10	10
498	498	1	1	2.17443	7.44071	10	10	10	1.44212	3.13239	10	10	1.5652	10	10	4.89793	0.01	10	10	10	10	10	10	10	0.01	0.01	3.45751	5.75827	10	10	10	0.01	1.3123	9.37986	1.40755	7.56965	0.01	2.4824	10	4.16396	5.35979	10	10	10	0.01	0.01	10	10	10
499	499	1	1	3.00863	10	10	10	10	2.05471	4.2567	10	10	2.32598	10	10	6.81813	0.01	10	10	10	10	10	10	10	0.01	0.01	5.58089	7.26116	10	10	10	0.01	1.97428	10	2.11366	10	0.01	3.60565	10	5.75878	7.0544	10	10	10	0.01	0.01	10	10	10
500	500	1	1	4.4317	10	10	10	10	3.08398	6.12773	10	10	3.49444	10	10	8.82718	0.01	10	10	10	10	10	10	10	0.01	0.01	9.0093	10	10	10	10	0.01	2.99368	10	3.16384	10	0.01	5.31272	10	7.7723	9.08128	10	10	10	0.01	0.01	10	10	10
501	501	1	1	6.66064	10	10	10	10	4.66979	9.05525	10	10	5.1816	10	10	10	0.01	10	10	10	10	10	10	10	0.01	0.01	10	10	10	10	10	0.01	4.46901	10	4.64085	10	0.01	7.7187	10	10	10	10	10	10	0.01	0.01	10	10	10
502	502	1	1	9.91844	10	10	10	10	6.95396	10	10	10	7.49118	10	10	10	0.01	10	10	10	10	10	10	10	0.01	0.01	10	10	10	10	10	0.01	6.49228	10	6.62077	10	0.01	10	10	10	10	10	10	10	0.01	0.01	10	10	10
503	503	1	1	10	10	10	10	10	10	10	10	10	10	10	10	10	0.01	10	10	10	10	10	10	10	0.01	0.01	10	10	10	10	10	0.01	9.15025	10	9.17548	10	0.01	10	10	10	10	10	10	10	0.01	0.01	10	10	10
504	504	1	1	10	10	10	10	10	10	10	10	10	10	10	10	10	0.01	10	10	10	10	10	10	10	0.01	0.01	10	10	10	10	10	0.01	10	10	10	10	0.01	10	10	10	10	10	10	10	0.01	0.01	10	10	10
505	505	1	1	2.09674	7.44071	10	10	10	1.19283	3.13239	10	10	1.5652	10	10	4.79733	0.01	9.768	10	10	10	10	10	10	0.01	0.01	3.29206	5.74439	10	10	10	0.01	1.19961	9.37986	1.36929	7.50487	0.01	2.4824	10	3.89891	5.35979	10	10	10	0.01	0.01	10	10	10
506	506	1	1	2.90112	10	10	10	10	1.69951	4.2567	10	10	2.32598	10	10	6.6781	0.01	10	10	10	10	10	10	10	0.01	0.01	5.31383	7.24366	10	10	10	0.01	1.80474	10	2.0562	10	0.01	3.60565	10	5.39221	7.0544	10	10	10	0.01	0.01	10	10	10
507	507	1	1	4.27334	10	10	10	10	2.55086	6.12773	10	10	3.49444	10	10	8.75324	0.01	10	10	10	10	10	10	10	0.01	0.01	8.57819	10	10	10	10	0.01	2.73661	10	3.07783	10	0.01	5.31272	10	7.27756	9.08128	10	10	10	0.01	0.01	10	10	10
508	508	1	1	6.42264	10	10	10	10	3.86253	9.05525	10	10	5.1816	10	10	10	0.01	10	10	10	10	10	10	10	0.01	0.01	10	10	10	10	10	0.01	4.08525	10	4.51469	10	0.01	7.7187	10	10	10	10	10	10	0.01	0.01	10	10	10
509	509	1	1	9.56403	10	10	10	10	5.75184	10	10	10	7.49118	10	10	10	0.01	10	10	10	10	10	10	10	0.01	0.01	10	10	10	10	10	0.01	5.93478	10	6.4408	10	0.01	10	10	10	10	10	10	10	0.01	0.01	10	10	10
510	510	1	1	10	10	10	10	10	8.33098	10	10	10	10	10	10	10	0.01	10	10	10	10	10	10	10	0.01	0.01	10	10	10	10	10	0.01	8.36451	10	8.92605	10	0.01	10	10	10	10	10	10	10	0.01	0.01	10	10	10
511	511	1	1	10	10	10	10	10	10	10	10	10	10	10	10	10	0.01	10	10	10	10	10	10	10	0.01	0.01	10	10	10	10	10	0.01	10	10	10	10	0.01	10	10	10	10	10	10	10	0.01	0.01	10	10	10
512	512	1	1	1.99053	7.44071	10	10	10	0.904328	3.13239	10	10	1.5652	10	10	4.6085	0.01	6.6172	10	10	10	10	10	10	0.01	0.01	3.0627	5.71585	10	10	10	0.01	1.03394	9.37986	1.30874	7.38331	0.01	2.4824	10	3.44691	5.35979	10	10	10	0.01	0.01	10	10	10
513	513	1	1	2.75417	10	10	10	10	1.28847	4.2567	10	10	2.32598	10	10	6.41524	0.01	9.14457	10	10	10	10	10	10	0.01	0.01	4.94361	7.20766	10	10	10	0.01	1.55549	10	1.96528	9.87507	0.01	3.60565	10	4.7671	7.0544	10	10	10	0.01	0.01	10	10	10
514	514	1	1	4.05688	10	10	10	10	1.9339	6.12773	10	10	3.49444	10	10	8.60542	0.01	10	10	10	10	10	10	10	0.01	0.01	7.98054	10	10	10	10	0.01	2.35866	10	2.94174	10	0.01	5.31272	10	6.43389	9.08128	10	10	10	0.01	0.01	10	10	10
515	515	1	1	6.09731	10	10	10	10	2.92833	9.05525	10	10	5.1816	10	10	10	0.01	10	10	10	10	10	10	10	0.01	0.01	10	10	10	10	10	0.01	3.52105	10	4.31506	10	0.01	7.7187	10	10	10	10	10	10	0.01	0.01	10	10	10
516	516	1	1	9.07958	10	10	10	10	4.3607	10	10	10	7.49118	10	10	10	0.01	10	10	10	10	10	10	10	0.01	0.01	10	10	10	10	10	0.01	5.11514	10	6.156	10	0.01	10	10	10	10	10	10	10	0.01	0.01	10	10	10
517	517	1	1	10	10	10	10	10	6.31604	10	10	10	10	10	10	10	0.01	10	10	10	10	10	10	10	0.01	0.01	10	10	10	10	10	0.01	7.20931	10	8.53136	10	0.01	10	10	10	10	10	10	10	0.01	0.01	10	10	10
518	518	1	1	10	10	10	10	10	8.87584	10	10	10	10	10	10	10	0.01	10	10	10	10	10	10	10	0.01	0.01	10	10	10	10	10	0.01	9.86986	10	10	10	0.01	10	10	10	10	10	10	10	0.01	0.01	10	10	10
519	519	1	1	1.86939	7.44071	10	10	10	0.624034	3.13239	10	10	1.5652	10	10	4.32483	0.01	2.73262	10	10	10	10	10	10	0.01	0.01	2.7982	5.66909	10	10	10	0.01	0.833558	9.37986	1.23076	7.20092	0.01	2.4824	10	2.82217	5.35979	10	10	10	0.01	0.01	10	10	10
520	520	1	1	2.58656	10	10	10	10	0.88911	4.2567	10	10	2.32598	10	10	6.02036	0.01	3.81288	10	10	10	10	10	10	0.01	0.01	4.51667	7.1487	10	10	10	0.01	1.25404	10	1.84818	9.63111	0.01	3.60565	10	3.90308	7.0544	10	10	10	0.01	0.01	10	10	10
521	521	1	1	3.80999	10	10	10	10	1.3345	6.12773	10	10	3.49444	10	10	8.15191	0.01	5.15215	10	10	10	10	10	10	0.01	0.01	7.29132	10	10	10	10	0.01	1.90155	10	2.76645	10	0.01	5.31272	10	5.26777	9.08128	10	10	10	0.01	0.01	10	10	10
522	522	1	1	5.72625	10	10	10	10	2.02071	9.05525	10	10	5.1816	10	10	10	0.01	6.77266	10	10	10	10	10	10	0.01	0.01	10	10	10	10	10	0.01	2.83866	10	4.05795	10	0.01	7.7187	10	10	10	10	10	10	0.01	0.01	10	10	10
523	523	1	1	8.52702	10	10	10	10	3.00911	10	10	10	7.49118	10	10	10	0.01	10	10	10	10	10	10	10	0.01	0.01	10	10	10	10	10	0.01	4.12382	10	5.78919	10	0.01	10	10	10	10	10	10	10	0.01	0.01	10	10	10
524	524	1	1	10	10	10	10	10	4.3584	10	10	10	10	10	10	10	0.01	10	10	10	10	10	10	10	0.01	0.01	10	10	10	10	10	0.01	5.81213	10	8.02302	10	0.01	10	10	10	10	10	10	10	0.01	0.01	10	10	10
525	525	1	1	10	10	10	10	10	6.1248	10	10	10	10	10	10	10	0.01	10	10	10	10	10	10	10	0.01	0.01	10	10	10	10	10	0.01	7.95706	10	10	10	0.01	10	10	10	10	10	10	10	0.01	0.01	10	10	10
526	526	1	1	1.74253	7.44071	10	10	10	0.374563	3.13239	10	10	1.5652	10	10	3.94717	0.01	0.01	10	10	10	10	10	10	0.01	0.01	2.51876	5.60154	10	10	10	0.01	0.61342	9.37986	1.14035	6.95846	0.01	2.4824	10	2.04786	5.35979	10	10	10	0.01	0.01	10	10	9.98907
527	527	1	1	2.41103	10	10	10	10	0.52275	4.2567	10	10	2.32598	10	10	5.49464	0.01	0.01	10	10	10	10	10	10	0.01	0.01	4.06562	7.06352	10	10	10	0.01	0.922854	10	1.71242	9.30683	0.01	3.60565	10	2.8322	7.0544	10	10	10	0.01	0.01	10	10	10
528	528	1	1	3.55144	10	10	10	10	0.784613	6.12773	10	10	3.49444	10	10	7.44005	0.01	0.01	10	10	10	10	10	10	0.01	0.01	6.56319	10	10	10	10	0.01	1.39936	10	2.56324	10	0.01	5.31272	10	3.82247	9.08128	10	10	10	0.01	0.01	10	10	10
529	529	1	1	5.33765	10	10	10	10	1.18807	9.05525	10	10	5.1816	10	10	9.82406	0.01	0.01	10	10	10	10	10	10	0.01	0.01	10	10	10	10	10	0.01	2.08899	10	3.75986	10	0.01	7.7187	10	9.7573	10	10	10	10	0.01	0.01	10	10	10
530	530	1	1	7.94837	10	10	10	10	1.7692	10	10	10	7.49118	10	10	10	0.01	0.01	10	10	10	10	10	10	0.01	0.01	10	10	10	10	10	0.01	3.03474	10	5.36393	10	0.01	10	10	10	10	10	10	10	0.01	0.01	10	10	10
531	531	1	1	10	10	10	10	10	2.56251	10	10	10	10	10	10	10	0.01	0.01	10	10	10	10	10	10	0.01	0.01	10	10	10	10	10	0.01	4.27718	10	7.43367	10	0.01	10	10	10	10	10	10	10	0.01	0.01	10	10	10
532	532	1	1	10	10	10	10	10	3.60106	10	10	10	10	10	10	10	0.01	10	10	10	10	10	10	10	0.01	0.01	10	10	10	10	10	0.01	5.85565	10	10	10	0.01	10	10	10	10	10	10	10	0.01	0.01	10	10	10
533	533	1	1	1.61561	7.44071	10	10	10	0.26605	3.13239	10	10	1.5652	10	10	3.48053	0.01	0.01	10	10	10	10	10	10	0.01	0.01	2.23718	5.51143	10	10	10	0.01	0.38423	9.37986	1.04176	6.65946	0.01	2.4824	10	1.14813	5.35979	10	10	10	0.01	0.01	10	10	9.19047
534	534	1	1	2.23541	10	10	10	10	0.289221	4.2567	10	10	2.32598	10	10	4.84506	0.01	0.01	10	10	10	10	10	10	0.01	0.01	3.61111	6.94989	10	10	10	0.01	0.57805	10	1.56437	8.90693	0.01	3.60565	10	1.58786	7.0544	10	10	10	0.01	0.01	10	10	9.63345
535	535	1	1	3.29276	10	10	10	10	0.355603	6.12773	10	10	3.49444	10	10	6.56049	0.01	0.01	10	10	10	10	10	10	0.01	0.01	5.82946	10	10	10	10	0.01	0.876522	10	2.34163	10	0.01	5.31272	10	2.14305	9.08128	10	10	10	0.01	0.01	10	10	9.88907
536	536	1	1	4.94886	10	10	10	10	0.485315	9.05525	10	10	5.1816	10	10	8.66265	0.01	0.01	10	10	10	10	10	10	0.01	0.01	9.07907	10	10	10	10	0.01	1.30848	10	3.43479	10	0.01	7.7187	10	7.13116	10	10	10	10	0.01	0.01	10	10	10
537	537	1	1	7.36942	10	10	10	10	0.711967	10	10	10	7.49118	10	10	10	0.01	0.01	10	10	10	10	10	10	0.01	0.01	10	10	10	10	10	0.01	1.90088	10	4.90018	10	0.01	10	10	8.89009	10	10	10	10	0.01	0.01	10	10	10
538	538	1	1	10	10	10	10	10	1.02205	10	10	10	10	10	10	10	0.01	0.01	10	10	10	10	10	10	0.01	0.01	10	10	10	10	10	0.01	2.67911	10	6.79097	10	0.01	10	10	10	10	10	10	10	0.01	0.01	10	10	10
539	539	1	1	10	10	10	10	10	1.42834	10	10	10	10	10	10	10	0.01	0.01	10	10	10	10	10	10	0.01	0.01	10	10	10	10	10	0.01	3.66782	10	9.15888	10	0.01	10	10	10	10	10	10	10	0.01	0.01	10	10	10
540	540	1	1	2.19652	7.81243	10	10	10	1.56779	3.17879	10	10	1.62353	10	10	9.44247	0.01	10	10	10	10	10	10	10	0.01	0.01	3.65126	10	10	10	10	0.01	1.41446	10	1.56601	10	0.01	2.56042	10	6.94473	8.84153	10	10	10	0.01	0.01	10	0.01	10
541	541	1	1	3.11174	10	10	10	10	2.33798	4.37378	10	10	2.69143	10	10	10	0.01	10	10	10	10	10	10	10	0.01	0.01	4.06709	10	10	10	10	0.01	2.39616	10	2.64615	10	0.01	4.213	10	10	10	10	10	10	0.01	0.01	10	0.01	10
542	542	1	1	5.04256	10	10	10	10	3.949	6.7523	10	10	4.67771	10	10	10	0.01	10	10	10	10	10	10	10	0.01	0.01	6.88003	10	10	10	10	0.01	4.22502	10	4.61854	10	0.01	7.36606	10	10	10	10	10	10	0.01	0.01	10	0.01	10
543	543	1	1	8.76033	10	10	10	10	6.99425	10	10	10	5.2293	10	10	10	0.01	10	10	10	10	10	10	10	0.01	0.01	10	10	10	10	10	0.01	7.4417	10	7.9616	10	0.01	10	10	10	10	10	10	10	0.01	0.01	10	0.01	10
544	544	1	1	10	10	10	10	10	10	10	10	10	10	10	10	10	0.01	10	10	10	10	10	10	10	0.01	0.01	10	10	10	10	10	0.01	10	10	10	10	0.01	10	10	10	10	10	10	10	0.01	0.01	10	0.01	10
545	545	1	1	10	10	10	10	10	10	10	10	10	10	10	10	10	0.01	10	10	10	10	10	10	10	0.01	0.01	10	10	10	10	10	0.01	10	10	10	10	0.01	10	10	10	10	10	10	10	0.01	0.01	10	0.01	10
546	546	1	1	10	10	10	10	10	10	10	10	10	10	10	10	10	0.01	10	10	10	10	10	10	10	0.01	0.01	10	10	10	10	10	0.01	10	10	10	10	0.01	10	10	10	10	10	10	10	0.01	0.01	10	0.01	10
547	547	1	1	2.18876	7.81243	10	10	10	1.5151	3.17879	10	10	1.62353	10	10	9.43816	0.01	10	10	10	10	10	10	10	0.01	0.01	3.6348	10	10	10	10	0.01	1.40526	10	1.56361	10	0.01	2.56042	10	6.92612	8.84153	10	10	10	0.01	0.01	10	10	10
548	548	1	1	3.10074	10	10	10	10	2.25939	4.37378	10	10	2.69143	10	10	10	0.01	10	10	10	10	10	10	10	0.01	0.01	4.04275	10	10	10	10	0.01	2.38057	10	2.64206	10	0.01	4.213	10	10	10	10	10	10	0.01	0.01	10	10	10
549	549	1	1	5.02473	10	10	10	10	3.81627	6.7523	10	10	4.67771	10	10	10	0.01	10	10	10	10	10	10	10	0.01	0.01	6.83886	10	10	10	10	0.01	4.19753	10	4.61141	10	0.01	7.36606	10	10	10	10	10	10	0.01	0.01	10	10	10
550	550	1	1	8.72936	10	10	10	10	6.75917	10	10	10	5.2293	10	10	10	0.01	10	10	10	10	10	10	10	0.01	0.01	10	10	10	10	10	0.01	7.39328	10	7.94931	10	0.01	10	10	10	10	10	10	10	0.01	0.01	10	10	10
551	551	1	1	10	10	10	10	10	10	10	10	10	10	10	10	10	0.01	10	10	10	10	10	10	10	0.01	0.01	10	10	10	10	10	0.01	10	10	10	10	0.01	10	10	10	10	10	10	10	0.01	0.01	10	10	10
552	552	1	1	10	10	10	10	10	10	10	10	10	10	10	10	10	0.01	10	10	10	10	10	10	10	0.01	0.01	10	10	10	10	10	0.01	10	10	10	10	0.01	10	10	10	10	10	10	10	0.01	0.01	10	10	10
553	553	1	1	10	10	10	10	10	10	10	10	10	10	10	10	10	0.01	10	10	10	10	10	10	10	0.01	0.01	10	10	10	10	10	0.01	10	10	10	10	0.01	10	10	10	10	10	10	10	0.01	0.01	10	10	10
554	554	1	1	2.16084	7.81243	10	10	10	1.35931	3.17879	10	10	1.62353	10	10	9.41443	0.01	10	10	10	10	10	10	10	0.01	0.01	3.57448	10	10	10	10	0.01	1.36869	10	1.553	10	0.01	2.56042	10	6.83832	8.84153	10	10	10	0.01	0.01	10	10	10
555	555	1	1	3.06119	10	10	10	10	2.02708	4.37378	10	10	2.69143	10	10	10	0.01	10	10	10	10	10	10	10	0.01	0.01	3.9594	10	10	10	10	0.01	2.31862	10	2.62401	10	0.01	4.213	10	10	10	10	10	10	0.01	0.01	10	10	10
556	556	1	1	4.96065	10	10	10	10	3.42388	6.7523	10	10	4.67771	10	10	10	0.01	10	10	10	10	10	10	10	0.01	0.01	6.69787	10	10	10	10	0.01	4.08831	10	4.57991	10	0.01	7.36606	10	10	10	10	10	10	0.01	0.01	10	10	10
557	557	1	1	8.61802	10	10	10	10	6.06419	10	10	10	5.2293	10	10	10	0.01	10	10	10	10	10	10	10	0.01	0.01	10	10	10	10	10	0.01	7.2009	10	7.895	10	0.01	10	10	10	10	10	10	10	0.01	0.01	10	10	10
558	558	1	1	10	10	10	10	10	10	10	10	10	10	10	10	10	0.01	10	10	10	10	10	10	10	0.01	0.01	10	10	10	10	10	0.01	10	10	10	10	0.01	10	10	10	10	10	10	10	0.01	0.01	10	10	10
559	559	1	1	10	10	10	10	10	10	10	10	10	10	10	10	10	0.01	10	10	10	10	10	10	10	0.01	0.01	10	10	10	10	10	0.01	10	10	10	10	0.01	10	10	10	10	10	10	10	0.01	0.01	10	10	10
560	560	1	1	10	10	10	10	10	10	10	10	10	10	10	10	10	0.01	10	10	10	10	10	10	10	0.01	0.01	10	10	10	10	10	0.01	10	10	10	10	0.01	10	10	10	10	10	10	10	0.01	0.01	10	10	10
561	561	1	1	2.11086	7.81243	10	10	10	1.15138	3.17879	10	10	1.62353	10	10	9.35185	0.01	10	10	10	10	10	10	10	0.01	0.01	3.46476	10	10	10	10	0.01	1.29743	10	1.53028	10	0.01	2.56042	10	6.63789	8.84153	10	10	10	0.01	0.01	10	10	10
562	562	1	1	2.99038	10	10	10	10	1.717	4.37378	10	10	2.69143	10	10	10	0.01	10	10	10	10	10	10	10	0.01	0.01	3.81619	10	10	10	10	0.01	2.19789	10	2.58536	10	0.01	4.213	10	10	10	10	10	10	0.01	0.01	10	10	10
563	563	1	1	4.8459	10	10	10	10	2.90012	6.7523	10	10	4.67771	10	10	10	0.01	10	10	10	10	10	10	10	0.01	0.01	6.45561	10	10	10	10	0.01	3.87543	10	4.51243	10	0.01	7.36606	10	10	10	10	10	10	0.01	0.01	10	10	10
564	564	1	1	8.41867	10	10	10	10	5.13654	10	10	10	5.2293	10	10	10	0.01	10	10	10	10	10	10	10	0.01	0.01	10	10	10	10	10	0.01	6.82596	10	7.77868	10	0.01	10	10	10	10	10	10	10	0.01	0.01	10	10	10
565	565	1	1	10	10	10	10	10	9.04093	10	10	10	10	10	10	10	0.01	10	10	10	10	10	10	10	0.01	0.01	10	10	10	10	10	0.01	10	10	10	10	0.01	10	10	10	10	10	10	10	0.01	0.01	10	10	10
566	566	1	1	10	10	10	10	10	10	10	10	10	10	10	10	10	0.01	10	10	10	10	10	10	10	0.01	0.01	10	10	10	10	10	0.01	10	10	10	10	0.01	10	10	10	10	10	10	10	0.01	0.01	10	10	10
567	567	1	1	10	10	10	10	10	10	10	10	10	10	10	10	10	0.01	10	10	10	10	10	10	10	0.01	0.01	10	10	10	10	10	0.01	10	10	10	10	0.01	10	10	10	10	10	10	10	0.01	0.01	10	10	10
568	568	1	1	2.04303	7.81243	10	10	10	0.935581	3.17879	10	10	1.62353	10	10	9.23279	0.01	10	10	10	10	10	10	10	0.01	0.01	3.31397	10	10	10	10	0.01	1.19376	10	1.49447	10	0.01	2.56042	10	6.30226	8.84153	10	10	10	0.01	0.01	10	10	10
569	569	1	1	2.89429	10	10	10	10	1.39519	4.37378	10	10	2.69143	10	10	10	0.01	10	10	10	10	10	10	10	0.01	0.01	3.62828	10	10	10	10	0.01	2.02228	10	2.52442	10	0.01	4.213	10	10	10	10	10	10	0.01	0.01	10	10	10
570	570	1	1	4.69019	10	10	10	10	2.35656	6.7523	10	10	4.67771	10	10	10	0.01	10	10	10	10	10	10	10	0.01	0.01	6.13773	10	10	10	10	0.01	3.56579	10	4.40608	10	0.01	7.36606	10	10	10	10	10	10	0.01	0.01	10	10	10
571	571	1	1	8.14816	10	10	10	10	4.17382	10	10	10	5.2293	10	10	10	0.01	10	10	10	10	10	10	10	0.01	0.01	10	10	10	10	10	0.01	6.28056	10	7.59535	10	0.01	10	10	10	10	10	10	10	0.01	0.01	10	10	10
572	572	1	1	10	10	10	10	10	7.34642	10	10	10	10	10	10	10	0.01	10	10	10	10	10	10	10	0.01	0.01	10	10	10	10	10	0.01	10	10	10	10	0.01	10	10	10	10	10	10	10	0.01	0.01	10	10	10
573	573	1	1	10	10	10	10	10	10	10	10	10	10	10	10	10	0.01	10	10	10	10	10	10	10	0.01	0.01	10	10	10	10	10	0.01	10	10	10	10	0.01	10	10	10	10	10	10	10	0.01	0.01	10	10	10
574	574	1	1	10	10	10	10	10	10	10	10	10	10	10	10	10	0.01	10	10	10	10	10	10	10	0.01	0.01	10	10	10	10	10	0.01	10	10	10	10	0.01	10	10	10	10	10	10	10	0.01	0.01	10	10	10
575	575	1	1	1.96279	7.81243	10	10	10	0.728903	3.17879	10	10	1.62353	10	10	9.0941	0.01	10	10	10	10	10	10	10	0.01	0.01	3.1337	10	10	10	10	0.01	1.06386	10	1.44643	10	0.01	2.56042	10	5.82535	8.84153	10	10	10	0.01	0.01	10	10	10
576	576	1	1	2.78061	10	10	10	10	1.08698	4.37378	10	10	2.69143	10	10	10	0.01	10	10	10	10	10	10	10	0.01	0.01	3.41197	10	10	10	10	0.01	1.80223	10	2.44266	10	0.01	4.213	10	9.34577	10	10	10	10	0.01	0.01	10	10	10
577	577	1	1	4.50597	10	10	10	10	1.83598	6.7523	10	10	4.67771	10	10	10	0.01	10	10	10	10	10	10	10	0.01	0.01	5.77182	10	10	10	10	0.01	3.17778	10	4.26338	10	0.01	7.36606	10	10	10	10	10	10	0.01	0.01	10	10	10
578	578	1	1	7.82811	10	10	10	10	3.25179	10	10	10	5.2293	10	10	10	0.01	10	10	10	10	10	10	10	0.01	0.01	10	10	10	10	10	0.01	5.59715	10	7.34935	10	0.01	10	10	10	10	10	10	10	0.01	0.01	10	10	10
579	579	1	1	10	10	10	10	10	5.72353	10	10	10	10	10	10	10	0.01	10	10	10	10	10	10	10	0.01	0.01	10	10	10	10	10	0.01	9.53169	10	10	10	0.01	10	10	10	10	10	10	10	0.01	0.01	10	10	10
580	580	1	1	10	10	10	10	10	9.71325	10	10	10	10	10	10	10	0.01	10	10	10	10	10	10	10	0.01	0.01	10	10	10	10	10	0.01	10	10	10	10	0.01	10	10	10	10	10	10	10	0.01	0.01	10	10	10
581	581	1	1	10	10	10	10	10	10	10	10	10	10	10	10	10	0.01	10	10	10	10	10	10	10	0.01	0.01	10	10	10	10	10	0.01	10	10	10	10	0.01	10	10	10	10	10	10	10	0.01	0.01	10	10	10
582	582	1	1	1.87486	7.81243	10	10	10	0.535911	3.17879	10	10	1.62353	10	10	8.99757	0.01	5.54376	10	10	10	10	10	10	0.01	0.01	2.93448	10	10	10	10	0.01	0.914525	10	1.38785	10	0.01	2.56042	10	5.21114	8.84153	10	10	10	0.01	0.01	10	10	10
583	583	1	1	2.65605	10	10	10	10	0.79918	4.37378	10	10	2.69143	10	10	10	0.01	9.59735	10	10	10	10	10	10	0.01	0.01	3.18031	10	10	10	10	0.01	1.54924	10	2.34298	10	0.01	4.213	10	8.36038	10	10	10	10	0.01	0.01	10	10	10
584	584	1	1	4.30412	10	10	10	10	1.34987	6.7523	10	10	4.67771	10	10	10	0.01	10	10	10	10	10	10	10	0.01	0.01	5.37993	10	10	10	10	0.01	2.7317	10	4.08939	10	0.01	7.36606	10	10	10	10	10	10	0.01	0.01	10	10	10
585	585	1	1	7.47745	10	10	10	10	2.39081	10	10	10	5.2293	10	10	10	0.01	10	10	10	10	10	10	10	0.01	0.01	9.48147	10	10	10	10	0.01	4.81146	10	7.04942	10	0.01	10	10	10	10	10	10	10	0.01	0.01	10	10	10
586	586	1	1	10	10	10	10	10	4.20812	10	10	10	10	10	10	10	0.01	10	10	10	10	10	10	10	0.01	0.01	10	10	10	10	10	0.01	8.1937	10	10	10	0.01	10	10	10	10	10	10	10	0.01	0.01	10	10	10
587	587	1	1	10	10	10	10	10	7.14147	10	10	10	10	10	10	10	0.01	10	10	10	10	10	10	10	0.01	0.01	10	10	10	10	10	0.01	10	10	10	10	0.01	10	10	10	10	10	10	10	0.01	0.01	10	10	10
588	588	1	1	10	10	10	10	10	10	10	10	10	10	10	10	10	0.01	10	10	10	10	10	10	10	0.01	0.01	10	10	10	10	10	0.01	10	10	10	10	0.01	10	10	10	10	10	10	10	0.01	0.01	10	10	10
589	589	1	1	0.797467	2.3501	0.333993	0.0568075	0.0563071	0.620053	0.964004	0.159691	0.0491212	0.389675	0.769372	2.42849	0.110257	0.01	0.247017	0.0495573	0.01	0.01	2.36295	0.343396	0.01	0.01	0.01	1.02312	0.111652	0.0257878	0.10666	0.298737	0.01	0.375628	0.707466	0.392545	0.474358	0.01	0.535099	0.01	0.162265	0.0872444	0.01	0.805879	0.01	0.01	0.01	0.01	0.01	0.01
590	590	1	1	1.11511	2.98485	0.436657	0.0933641	0.096362	0.842275	1.45643	0.20195	0.0659075	0.562471	1.14652	3.81639	0.140696	0.01	0.365526	0.0649324	0.01	0.01	3.4083	0.450309	0.01	0.01	0.01	1.41677	0.149485	0.0341582	0.148433	0.438054	0.01	0.51074	1.0229	0.509272	0.623398	0.01	0.761493	0.012709	0.23029	0.114669	0.0138463	1.03641	0.01	0.01	0.01	0.01	0.01	0.01
591	591	1	1	1.40637	3.61534	0.537862	0.122192	0.135225	1.03995	1.92618	0.243845	0.0821561	0.730144	1.49361	4.84878	0.170796	0.01	0.478905	0.0802385	0.01	0.01	4.45362	0.555952	0.01	0.01	0.01	1.71466	0.184878	0.0422957	0.182291	0.555423	0.01	0.627355	1.32209	0.620794	0.772404	0.01	0.978763	0.0163947	0.296681	0.140705	0.0196456	1.28593	0.01	0.01	0.01	0.01	0.01	0.01
592	592	1	1	1.68848	4.24349	0.63834	0.150701	0.166679	1.23335	2.16329	0.285539	0.098209	0.875747	1.86619	6.05332	0.205023	0.01	0.590833	0.0955091	0.01	0.01	5.49893	0.660945	0.01	0.01	0.01	1.95952	0.21976	0.0503271	0.214407	0.673661	0.01	0.732701	1.61543	0.73163	0.921394	0.01	1.18311	0.0199899	0.357729	0.16631	0.025385	1.55017	0.01	0.01	0.01	0.01	0.01	0.01
593	593	1	1	1.96602	4.94076	0.738401	0.186581	0.194225	1.42523	2.54068	0.327111	0.114167	1.01982	2.2764	7.27052	0.227076	0.01	0.696785	0.110759	0.01	0.01	6.54424	0.765562	0.0107113	0.01	0.01	2.21171	0.255771	0.0583002	0.245859	0.792133	0.01	0.830139	1.83065	0.842068	1.07037	0.01	1.37919	0.0234438	0.418474	0.191702	0.0310999	1.804	0.01	0.01	0.01	0.01	0.01	0.01
594	594	1	1	2.24089	5.84528	0.838201	0.218266	0.221624	1.6162	2.91472	0.368601	0.13007	1.163	2.68556	8.48773	0.249833	0.01	0.801807	0.125996	0.01	0.01	7.58954	0.873372	0.0121383	0.01	0.01	2.46739	0.29163	0.0662375	0.276989	0.91069	0.01	0.92762	2.10471	0.952254	1.21935	0.01	1.57282	0.0267429	0.480248	0.21697	0.0368024	2.0591	0.01	0.01	0.01	0.01	0.01	0.01
595	595	1	1	2.51407	6.74896	0.937826	0.249601	0.248922	1.80657	3.28658	0.410035	0.14594	1.30561	3.0941	9.70493	0.272989	0.01	0.896964	0.141224	0.01	0.01	8.63483	0.988723	0.0135609	0.01	0.01	2.72499	0.327388	0.0741511	0.307936	1.02928	0.01	1.02953	2.37802	1.06227	1.36831	0.01	1.7576	0.0300233	0.541675	0.242159	0.0424978	2.31488	0.01	0.01	0.01	0.01	0.01	0.01
596	596	1	1	0.797139	2.3501	0.333993	0.0561631	0.055367	0.619616	0.964004	0.157347	0.0491212	0.389675	0.769372	2.42849	0.109304	0.01	0.246302	0.048196	0.01	0.01	2.36295	0.342675	0.01	0.01	0.01	1.02251	0.110716	0.0243694	0.10666	0.297082	0.01	0.374953	0.707466	0.356015	0.473154	0.01	0.535099	0.01	0.160414	0.0872444	0.01	0.804533	0.01	0.01	0.01	0.01	0.01	0.01
597	597	1	1	1.11465	2.98485	0.436657	0.0923857	0.0947531	0.84168	1.45643	0.198986	0.0659075	0.562471	1.14652	3.81639	0.13948	0.01	0.364469	0.0631487	0.01	0.01	3.4083	0.449364	0.01	0.01	0.01	1.41538	0.148233	0.0322795	0.148433	0.430053	0.01	0.504529	1.0229	0.455355	0.621815	0.01	0.761493	0.01	0.227866	0.114669	0.0138463	1.01004	0.01	0.01	0.01	0.01	0.01	0.01
598	598	1	1	1.4058	3.61534	0.537862	0.120912	0.132967	1.03919	1.92618	0.240266	0.0821561	0.730144	1.49361	4.84878	0.169319	0.01	0.47752	0.0780344	0.01	0.01	4.45362	0.554785	0.01	0.01	0.01	1.69873	0.18333	0.0399694	0.182291	0.539491	0.01	0.614873	1.32209	0.549594	0.770443	0.01	0.978763	0.0121457	0.293377	0.140705	0.0196456	1.23753	0.01	0.01	0.01	0.01	0.01	0.01
599	599	1	1	1.68778	4.24349	0.63834	0.149122	0.164685	1.23244	2.16329	0.281348	0.098209	0.875747	1.86619	6.05332	0.20423	0.01	0.589124	0.0928855	0.01	0.01	5.49893	0.659558	0.01	0.01	0.01	1.92671	0.217837	0.047559	0.214407	0.650836	0.01	0.717343	1.61543	0.724669	0.919054	0.01	1.18311	0.0148092	0.353745	0.16631	0.025385	1.49276	0.01	0.01	0.01	0.01	0.01	0.01
600	600	1	1	1.96521	4.94076	0.738401	0.184464	0.191902	1.42419	2.54068	0.322309	0.114167	1.01982	2.2764	7.27052	0.225201	0.01	0.695159	0.107716	0.01	0.01	6.54424	0.763955	0.0107113	0.01	0.01	2.16461	0.253533	0.0550936	0.245859	0.762806	0.01	0.813198	1.83065	0.827729	1.06765	0.01	1.37919	0.0174401	0.413267	0.191702	0.0310999	1.73667	0.01	0.01	0.01	0.01	0.01	0.01
601	601	1	1	2.23997	5.84528	0.838201	0.21579	0.218972	1.61502	2.91472	0.363191	0.13007	1.163	2.68556	8.48773	0.247029	0.01	0.799937	0.122535	0.01	0.01	7.58954	0.871714	0.0121383	0.01	0.01	2.40724	0.289077	0.0625943	0.276989	0.913967	0.01	0.903723	2.10471	0.931019	1.21625	0.01	1.57282	0.0200525	0.473662	0.21697	0.0368024	1.97956	0.01	0.01	0.01	0.01	0.01	0.01
602	602	1	1	2.51304	6.74896	0.937826	0.24706	0.245944	1.80525	3.28658	0.404017	0.14594	1.30561	3.0941	9.70493	0.269341	0.01	0.897109	0.137344	0.01	0.01	8.63483	0.986846	0.0135609	0.01	0.01	2.65248	0.324522	0.0700727	0.307936	1.03135	0.01	0.993744	2.37802	1.03442	1.36484	0.01	1.7576	0.0226533	0.534247	0.242159	0.0424978	2.22333	0.01	0.01	0.01	0.01	0.01	0.01
603	603	1	1	0.796966	2.3501	0.333993	0.0558566	0.0551249	0.619417	0.964004	0.155956	0.0491212	0.389675	0.769372	2.42849	0.108841	0.01	0.245838	0.0474435	0.01	0.01	2.36295	0.342504	0.01	0.01	0.01	1.0222	0.11035	0.0237626	0.10666	0.29632	0.01	0.374608	0.707466	0.327314	0.472418	0.01	0.535099	0.01	0.159469	0.0872444	0.01	0.803716	0.01	0.01	0.01	0.01	0.01	0.01
604	604	1	1	1.1144	2.98485	0.436657	0.0919515	0.0943388	0.841408	1.45643	0.197226	0.0659075	0.562471	1.14652	3.81639	0.138888	0.01	0.363782	0.0621627	0.01	0.01	3.4083	0.449139	0.01	0.01	0.01	1.41476	0.147742	0.0314757	0.148433	0.423964	0.01	0.499933	1.0229	0.509395	0.620848	0.01	0.761493	0.01	0.226944	0.114669	0.0138463	0.992376	0.01	0.01	0.01	0.01	0.01	0.01
605	605	1	1	1.40549	3.61534	0.537862	0.120343	0.132386	1.03882	1.92618	0.238141	0.0821561	0.730144	1.49361	4.84878	0.168602	0.01	0.47662	0.076816	0.01	0.01	4.45362	0.554508	0.01	0.01	0.01	1.6891	0.182723	0.0389741	0.182291	0.527591	0.01	0.605764	1.32209	0.600506	0.769245	0.01	0.978763	0.01	0.291809	0.140705	0.0196456	1.20638	0.01	0.01	0.01	0.01	0.01	0.01
606	606	1	1	1.68742	4.24349	0.63834	0.148421	0.163631	1.232	2.16329	0.27886	0.098209	0.875747	1.86619	6.05332	0.20376	0.01	0.588014	0.0914352	0.01	0.01	5.49893	0.659228	0.01	0.01	0.01	1.90709	0.217188	0.0463747	0.214407	0.633946	0.01	0.706028	1.61543	0.694517	0.917624	0.01	1.18311	0.0120655	0.351854	0.16631	0.025385	1.45172	0.01	0.01	0.01	0.01	0.01	0.01
607	607	1	1	1.96478	4.94076	0.738401	0.183457	0.190674	1.42368	2.54068	0.319458	0.114167	1.01982	2.2764	7.27052	0.224099	0.01	0.694106	0.106035	0.01	0.01	6.54424	0.763574	0.0107113	0.01	0.01	2.13666	0.252777	0.0537216	0.245859	0.776881	0.01	0.798104	1.83065	0.789643	1.06599	0.01	1.37919	0.014209	0.411057	0.191702	0.0310999	1.69255	0.01	0.01	0.01	0.01	0.01	0.01
608	608	1	1	2.23948	5.84528	0.838201	0.214612	0.217571	1.61444	2.91472	0.359978	0.13007	1.163	2.68556	8.48773	0.245391	0.01	0.798724	0.120621	0.01	0.01	7.58954	0.871341	0.0121383	0.01	0.01	2.37172	0.288216	0.0610356	0.276989	0.889763	0.01	0.888852	2.10471	0.885304	1.21436	0.01	1.57282	0.0163374	0.470497	0.21697	0.0368024	1.92756	0.01	0.01	0.01	0.01	0.01	0.01
609	609	1	1	2.51249	6.74896	0.937826	0.245712	0.24437	1.8046	3.28658	0.400444	0.14594	1.30561	3.0941	9.70493	0.267216	0.01	0.897162	0.1352	0.01	0.01	8.63483	0.986423	0.0135609	0.01	0.01	2.60982	0.323555	0.0683277	0.307936	1.00288	0.01	0.97568	2.37802	0.981258	1.36272	0.01	1.7576	0.0184564	0.530678	0.242159	0.0424978	2.16358	0.01	0.01	0.01	0.01	0.01	0.01
610	610	1	1	0.796859	2.3501	0.333993	0.0556717	0.0550138	0.619292	0.964004	0.155023	0.0491212	0.389675	0.769372	2.42849	0.108554	0.01	0.245512	0.046966	0.01	0.01	2.36295	0.342427	0.01	0.01	0.01	1.02201	0.110152	0.023408	0.10666	0.295881	0.01	0.374399	0.707466	0.294588	0.471921	0.01	0.535099	0.01	0.158836	0.0872444	0.01	0.803167	0.01	0.01	0.01	0.01	0.01	0.01
611	611	1	1	1.11426	2.98485	0.436657	0.091691	0.0941488	0.841238	1.45643	0.196047	0.0659075	0.562471	1.14652	3.81639	0.138523	0.01	0.363299	0.0615371	0.01	0.01	3.4083	0.449039	0.01	0.01	0.01	1.41442	0.147477	0.0310061	0.148433	0.419175	0.01	0.496389	1.0229	0.499388	0.620196	0.01	0.761493	0.01	0.226433	0.114669	0.0138463	0.979712	0.01	0.01	0.01	0.01	0.01	0.01
612	612	1	1	1.4053	3.61534	0.537862	0.120002	0.132119	1.03859	1.92618	0.236717	0.0821561	0.730144	1.49361	4.84878	0.168157	0.01	0.475987	0.0760429	0.01	0.01	4.45362	0.554384	0.01	0.01	0.01	1.68264	0.182395	0.0383926	0.182291	0.518365	0.01	0.59881	1.32209	0.582441	0.768437	0.01	0.978763	0.01	0.290853	0.140705	0.0196456	1.18465	0.01	0.01	0.01	0.01	0.01	0.01
613	613	1	1	1.68719	4.24349	0.63834	0.148	0.16298	1.23173	2.16329	0.277193	0.098209	0.875747	1.86619	6.05332	0.203414	0.01	0.587233	0.090515	0.01	0.01	5.49893	0.659081	0.01	0.01	0.01	1.89404	0.216859	0.0456828	0.214407	0.620944	0.01	0.697342	1.61543	0.66966	0.91666	0.01	1.18311	0.0103202	0.350702	0.16631	0.025385	1.42321	0.01	0.01	0.01	0.01	0.01	0.01
614	614	1	1	1.96452	4.94076	0.738401	0.18285	0.189915	1.42336	2.54068	0.317548	0.114167	1.01982	2.2764	7.27052	0.223291	0.01	0.693364	0.104967	0.01	0.01	6.54424	0.763403	0.0107113	0.01	0.01	2.11815	0.252395	0.0529202	0.245859	0.761666	0.01	0.786575	1.83065	0.758509	1.06487	0.01	1.37919	0.0121536	0.409711	0.191702	0.0310999	1.64935	0.01	0.01	0.01	0.01	0.01	0.01
615	615	1	1	2.23918	5.84528	0.838201	0.213902	0.216705	1.61408	2.91472	0.357826	0.13007	1.163	2.68556	8.48773	0.244191	0.01	0.79787	0.119407	0.01	0.01	7.58954	0.871176	0.0121383	0.01	0.01	2.34828	0.287779	0.060125	0.276989	1.03639	0.01	0.876458	2.10471	0.848153	1.21308	0.01	1.57282	0.0139742	0.468571	0.21697	0.0368024	1.85961	0.01	0.01	0.01	0.01	0.01	0.01
616	616	1	1	2.51215	6.74896	0.937826	0.244898	0.243398	1.8042	3.28658	0.398049	0.14594	1.30561	3.0941	9.70493	0.265664	0.01	0.89718	0.133839	0.01	0.01	8.63483	0.986237	0.0135609	0.01	0.01	2.58173	0.323065	0.0673083	0.307936	1.17681	0.01	0.961899	2.37802	0.938242	1.36129	0.01	1.7576	0.0157867	0.528505	0.242159	0.0424978	2.08639	0.01	0.01	0.01	0.01	0.01	0.01
617	617	1	1	0.796786	2.3501	0.333993	0.0555475	0.0549501	0.619204	0.964004	0.154351	0.0491212	0.389675	0.769372	2.42849	0.108358	0.01	0.245269	0.046636	0.01	0.01	2.36295	0.342383	0.01	0.01	0.01	1.02189	0.110027	0.0231723	0.10666	0.295596	0.01	0.374257	0.707466	0.262991	0.471564	0.01	0.535099	0.01	0.158404	0.0872444	0.01	0.802773	0.01	0.01	0.01	0.01	0.01	0.01
618	618	1	1	1.11415	2.98485	0.436657	0.0915154	0.0940397	0.841118	1.45643	0.195197	0.0659075	0.562471	1.14652	3.81639	0.138272	0.01	0.36294	0.0611048	0.01	0.01	3.4083	0.448982	0.01	0.01	0.01	1.4142	0.14731	0.0306938	0.148433	0.41531	0.01	0.49357	1.0229	0.490736	0.619726	0.01	0.761493	0.01	0.226104	0.114669	0.0138463	0.970189	0.01	0.01	0.01	0.01	0.01	0.01
619	619	1	1	1.40517	3.61534	0.537862	0.119773	0.131966	1.03842	1.92618	0.235691	0.0821561	0.730144	1.49361	4.84878	0.167853	0.01	0.475517	0.0755087	0.01	0.01	4.45362	0.554313	0.01	0.01	0.01	1.67801	0.182189	0.0380059	0.182291	0.511002	0.01	0.593323	1.32209	0.567128	0.767855	0.01	0.978763	0.01	0.290202	0.140705	0.0196456	1.16971	0.01	0.01	0.01	0.01	0.01	0.01
620	620	1	1	1.68704	4.24349	0.63834	0.147717	0.162537	1.23153	2.16329	0.275991	0.098209	0.875747	1.86619	6.05332	0.203148	0.01	0.586653	0.0898791	0.01	0.01	5.49893	0.658997	0.01	0.01	0.01	1.88474	0.21666	0.0452228	0.214407	0.610625	0.01	0.690463	1.61543	0.648818	0.915966	0.01	1.18311	0.01	0.349916	0.16631	0.025385	1.40225	0.01	0.01	0.01	0.01	0.01	0.01
621	621	1	1	1.96434	4.94076	0.738401	0.182442	0.189399	1.42313	2.54068	0.316172	0.114167	1.01982	2.2764	7.27052	0.222671	0.01	0.692811	0.10423	0.01	0.01	6.54424	0.763306	0.0107113	0.01	0.01	2.10499	0.252163	0.0523872	0.245859	0.894943	0.01	0.77748	1.83065	0.732582	1.06407	0.01	1.37919	0.0107178	0.408794	0.191702	0.0310999	1.63428	0.01	0.01	0.01	0.01	0.01	0.01
622	622	1	1	2.23898	5.84528	0.838201	0.213425	0.216117	1.61382	2.91472	0.356275	0.13007	1.163	2.68556	8.48773	0.243273	0.01	0.797235	0.118569	0.01	0.01	7.58954	0.871083	0.0121383	0.01	0.01	2.33165	0.287515	0.0595195	0.276989	1.0355	0.01	0.865284	2.10471	0.817365	1.21216	0.01	1.57282	0.0123233	0.467261	0.21697	0.0368024	1.83074	0.01	0.01	0.01	0.01	0.01	0.01
623	623	1	1	2.51192	6.74896	0.937826	0.244352	0.242737	1.80391	3.28658	0.396324	0.14594	1.30561	3.0941	9.70493	0.264479	0.01	0.897184	0.132899	0.01	0.01	8.63483	0.986131	0.0135609	0.01	0.01	2.56182	0.322769	0.0666305	0.307936	1.1758	0.01	0.951033	2.37802	0.90272	1.36025	0.01	1.7576	0.0139217	0.527385	0.242159	0.0424978	2.05333	0.01	0.01	0.01	0.01	0.01	0.01
624	624	1	1	0.796733	2.3501	0.333993	0.0554583	0.0549088	0.619138	0.964004	0.153843	0.0491212	0.389675	0.769372	2.42849	0.108214	0.01	0.245081	0.0463944	0.01	0.01	2.36295	0.342355	0.01	0.01	0.01	1.0218	0.109942	0.0230032	0.10666	0.295396	0.01	0.374156	0.707466	0.232465	0.471295	0.01	0.535099	0.01	0.15809	0.0872444	0.01	0.802477	0.01	0.01	0.01	0.01	0.01	0.01
625	625	1	1	1.11408	2.98485	0.436657	0.0913887	0.093969	0.841028	1.45643	0.194554	0.0659075	0.562471	1.14652	3.81639	0.138088	0.01	0.362662	0.0607882	0.01	0.01	3.4083	0.448945	0.01	0.01	0.01	1.41404	0.147196	0.0304699	0.148433	0.412125	0.01	0.491273	1.0229	0.483179	0.619372	0.01	0.761493	0.01	0.225873	0.114669	0.0138463	0.962769	0.01	0.01	0.01	0.01	0.01	0.01
626	626	1	1	1.40508	3.61534	0.537862	0.119607	0.131867	1.0383	1.92618	0.234915	0.0821561	0.730144	1.49361	4.84878	0.16763	0.01	0.475153	0.0751175	0.01	0.01	4.45362	0.554268	0.01	0.01	0.01	1.67453	0.182047	0.0377287	0.182291	0.50499	0.01	0.58888	1.32209	0.553981	0.767416	0.01	0.978763	0.01	0.289726	0.140705	0.0196456	1.15824	0.01	0.01	0.01	0.01	0.01	0.01
627	627	1	1	1.68693	4.24349	0.63834	0.147512	0.162217	1.23138	2.16329	0.275082	0.098209	0.875747	1.86619	6.05332	0.202937	0.01	0.586204	0.0894134	0.01	0.01	5.49893	0.658943	0.01	0.01	0.01	1.87776	0.216527	0.0448928	0.214407	0.635638	0.01	0.684657	1.61543	0.631089	0.915443	0.01	1.18311	0.01	0.349343	0.16631	0.025385	1.3862	0.01	0.01	0.01	0.01	0.01	0.01
628	628	1	1	1.96421	4.94076	0.738401	0.182149	0.189026	1.42296	2.54068	0.31513	0.114167	1.01982	2.2764	7.27052	0.222181	0.01	0.692384	0.10369	0.01	0.01	6.54424	0.763243	0.0107113	0.01	0.01	2.09516	0.252008	0.052005	0.245859	0.894351	0.01	0.77012	1.83065	0.710657	1.06346	0.01	1.37919	0.01	0.408124	0.191702	0.0310999	1.61982	0.01	0.01	0.01	0.01	0.01	0.01
629	629	1	1	2.23883	5.84528	0.838201	0.213082	0.215691	1.61363	2.91472	0.355101	0.13007	1.163	2.68556	8.48773	0.24255	0.01	0.796743	0.117954	0.01	0.01	7.58954	0.871023	0.0121383	0.01	0.01	2.31923	0.287338	0.0590852	0.276989	1.03481	0.01	0.856261	2.10471	0.791434	1.21147	0.01	1.57282	0.0110996	0.466492	0.21697	0.0368024	1.80845	0.01	0.01	0.01	0.01	0.01	0.01
630	630	1	1	2.51176	6.74896	0.937826	0.243959	0.242258	1.80369	3.28658	0.395018	0.14594	1.30561	3.0941	9.70493	0.263545	0.01	0.89718	0.13221	0.01	0.01	8.63483	0.986064	0.0135609	0.01	0.01	2.54699	0.32257	0.0661444	0.307936	1.17502	0.01	0.942244	2.37802	0.872892	1.35948	0.01	1.7576	0.0125392	0.52683	0.242159	0.0424978	2.02782	0.01	0.01	0.01	0.01	0.01	0.01
631	631	1	1	0.796694	2.3501	0.333993	0.055391	0.0548798	0.619087	0.964004	0.153444	0.0491212	0.389675	0.769372	2.42849	0.108104	0.01	0.244932	0.0462098	0.01	0.01	2.36295	0.342336	0.01	0.01	0.01	1.02173	0.109879	0.0228757	0.10666	0.295248	0.01	0.37408	0.707466	0.418577	0.471084	0.01	0.535099	0.01	0.157851	0.0872444	0.01	0.802246	0.01	0.01	0.01	0.01	0.01	0.01
632	632	1	1	1.11402	2.98485	0.436657	0.0912927	0.0939194	0.840958	1.45643	0.19405	0.0659075	0.562471	1.14652	3.81639	0.137948	0.01	0.362441	0.0605464	0.01	0.01	3.4083	0.44892	0.01	0.01	0.01	1.41393	0.147112	0.030301	0.148433	0.409455	0.01	0.489366	1.0229	0.476523	0.619095	0.01	0.761493	0.01	0.225702	0.114669	0.0138463	0.956823	0.01	0.01	0.01	0.01	0.01	0.01
633	633	1	1	1.40501	3.61534	0.537862	0.119481	0.131797	1.0382	1.92618	0.234306	0.0821561	0.730144	1.49361	4.84878	0.167461	0.01	0.474864	0.0748186	0.01	0.01	4.45362	0.554236	0.01	0.01	0.01	1.67182	0.181944	0.0375196	0.182291	0.499989	0.01	0.58521	1.32209	0.542572	0.767073	0.01	0.978763	0.01	0.289363	0.140705	0.0196456	1.14909	0.01	0.01	0.01	0.01	0.01	0.01
634	634	1	1	1.68684	4.24349	0.63834	0.147357	0.161974	1.23127	2.16329	0.274369	0.098209	0.875747	1.86619	6.05332	0.202766	0.01	0.585846	0.0890577	0.01	0.01	5.49893	0.658905	0.01	0.01	0.01	1.87235	0.216431	0.044644	0.214407	0.753073	0.01	0.679415	1.61543	0.615824	0.915034	0.01	1.18311	0.01	0.348905	0.16631	0.025385	1.3735	0.01	0.01	0.01	0.01	0.01	0.01
635	635	1	1	1.96411	4.94076	0.738401	0.181928	0.188743	1.42283	2.54068	0.314313	0.114167	1.01982	2.2764	7.27052	0.221784	0.01	0.692043	0.103278	0.01	0.01	6.54424	0.7632	0.0107113	0.01	0.01	2.08753	0.251896	0.0517168	0.245859	0.89388	0.01	0.764043	1.83065	0.691874	1.06298	0.01	1.37919	0.01	0.407613	0.191702	0.0310999	1.6043	0.01	0.01	0.01	0.01	0.01	0.01
636	636	1	1	2.23872	5.84528	0.838201	0.212823	0.215368	1.61348	2.91472	0.354181	0.13007	1.163	2.68556	8.48773	0.241964	0.01	0.796351	0.117485	0.01	0.01	7.58954	0.870982	0.0121383	0.01	0.01	2.30962	0.287211	0.0587577	0.276989	1.03427	0.01	0.848824	2.10471	0.769296	1.21093	0.01	1.57282	0.0101541	0.466128	0.21697	0.0368024	1.79072	0.01	0.01	0.01	0.01	0.01	0.01
637	637	1	1	2.51163	6.74896	0.937826	0.243663	0.241896	1.80353	3.28658	0.393994	0.14594	1.30561	3.0941	9.70493	0.262791	0.01	0.897174	0.131684	0.01	0.01	8.63483	0.986017	0.0135609	0.01	0.01	2.5355	0.322428	0.0657777	0.307936	1.1744	0.01	0.934183	2.37802	0.84749	1.35887	0.01	1.7576	0.0114711	0.526419	0.242159	0.0424978	2.00753	0.01	0.01	0.01	0.01	0.01	0.01
638	638	1	1	0.713328	2.0823	0.292158	0.050103	0.0506037	0.535264	0.844793	0.143045	0.0428246	0.345705	0.678869	2.10519	0.0976898	0.01	0.21751	0.0440218	0.01	0.01	1.98874	0.299199	0.01	0.01	0.01	0.884726	0.097551	0.0224922	0.111647	0.266573	0.01	0.329799	0.628382	0.364609	0.414375	0.01	0.461481	0.01	0.145151	0.0783445	0.01	0.69017	0.01	0.01	0.01	0.01	0.01	0.01
639	639	1	1	1.0447	2.85095	0.37147	0.0965766	0.0985416	0.731386	1.34446	0.17023	0.0577121	0.524588	1.38946	3.65221	0.118724	0.01	0.355059	0.0557355	0.01	0.01	3.19367	0.382017	0.01	0.01	0.01	1.1623	0.13205	0.0298764	0.13917	0.424109	0.01	0.459329	0.923919	0.458105	0.525767	0.01	0.70759	0.0138269	0.221724	0.0992059	0.0242125	0.937661	0.01	0.01	0.01	0.01	0.0114544	0.01
640	640	1	1	1.50076	3.99051	0.515804	0.162022	0.144164	1.00934	2.05683	0.2221	0.0821501	0.779245	2.84956	6.19736	0.130117	0.01	0.543237	0.0969812	0.01	0.01	5.58146	0.597533	0.01	0.01	0.01	1.51297	0.181236	0.0419829	0.189556	0.717006	0.01	0.616286	1.44988	0.620959	0.748238	0.01	0.973432	0.0200247	0.340481	0.134223	0.0414751	1.44321	0.01	0.01	0.01	0.01	0.0391055	0.01
641	641	1	1	2.09305	5.66321	0.711999	0.265117	0.206026	1.39232	2.98054	0.299913	0.116993	1.09604	5.02678	8.96948	0.158182	0.01	0.807845	0.138436	0.01	0.01	9.16288	0.9275	0.0104069	0.01	0.01	2.11339	0.239692	0.0677808	0.257773	1.1231	0.01	0.830436	2.17864	0.823457	1.02741	0.01	1.34107	0.028738	0.495747	0.182825	0.0666539	2.18411	0.01	0.01	0.01	0.01	0.0513309	0.01
642	642	1	1	2.83568	7.86985	0.979331	0.382965	0.28429	1.88437	4.13888	0.442046	0.162631	1.47856	7.92689	10	0.198605	0.01	1.15119	0.193227	0.01	0.01	10	1.36263	0.0140681	0.01	0.01	2.92208	0.307229	0.092587	0.337247	1.6076	0.01	1.10587	3.12229	1.0831	1.31916	0.01	1.81748	0.0431376	0.694619	0.24539	0.0999379	3.16186	0.01	0.01	0.01	0.01	0.057636	0.01
643	643	1	1	3.73892	10	1.32264	0.529162	0.379719	2.48883	5.5467	0.609678	0.219258	1.98195	10	10	0.250221	0.01	1.57526	0.261438	0.01	0.01	10	1.90432	0.0185364	0.01	0.01	3.92907	0.391733	0.123051	0.433783	2.21162	0.01	1.44469	4.288	1.45963	1.68383	0.01	2.40932	0.0610386	0.919006	0.322338	0.141414	4.37891	0.01	0.01	0.01	0.01	0.061255	0.01
644	644	1	1	4.80882	10	1.71832	0.703998	0.492866	3.20791	7.21285	0.817664	0.286979	2.57491	10	10	0.312634	0.01	2.08126	0.34443	0.0132627	0.01	10	2.55322	0.0238319	0.01	0.01	5.13521	0.493135	0.159282	0.549579	2.93567	0.01	1.84823	5.67947	1.91162	2.1641	0.01	3.22459	0.0812096	1.18923	0.413949	0.19112	5.83667	0.01	0.01	0.01	0.01	0.0635011	0.01
645	645	1	1	0.7129	2.0823	0.292158	0.0493832	0.05001	0.534907	0.844793	0.140675	0.0428246	0.345705	0.678869	2.10519	0.0967336	0.01	0.216971	0.0424376	0.01	0.01	1.98874	0.298939	0.01	0.01	0.01	0.883906	0.0961478	0.0210296	0.111647	0.264873	0.01	0.335438	0.628382	0.335632	0.413292	0.01	0.461481	0.01	0.142292	0.0783445	0.01	0.628479	0.01	0.01	0.01	0.01	0.01	0.01
646	646	1	1	1.04407	2.85095	0.37147	0.0956078	0.0965311	0.730656	1.34446	0.16741	0.0577121	0.524588	1.38946	3.65221	0.119444	0.01	0.354259	0.0537298	0.01	0.01	3.19367	0.381686	0.01	0.01	0.01	1.10741	0.13021	0.0277387	0.13917	0.404278	0.01	0.443792	0.923919	0.410319	0.524393	0.01	0.70759	0.01	0.217229	0.0992059	0.0242125	0.880774	0.01	0.01	0.01	0.01	0.0117019	0.01
647	647	1	1	1.49986	3.99051	0.515804	0.160397	0.134594	1.00833	2.05683	0.218421	0.0821501	0.779245	2.84956	6.19736	0.132649	0.01	0.533091	0.0941555	0.01	0.01	5.58146	0.597242	0.01	0.01	0.01	1.37941	0.179076	0.0389789	0.189556	0.677667	0.01	0.581988	1.44988	0.561612	0.746282	0.01	0.973432	0.0150584	0.333578	0.134223	0.0414751	1.34871	0.01	0.01	0.01	0.01	0.0380751	0.01
648	648	1	1	2.0918	5.66321	0.711999	0.263533	0.188439	1.39094	2.98054	0.292113	0.116993	1.09604	5.02678	8.96948	0.162205	0.01	0.596594	0.134403	0.01	0.01	9.16288	0.927047	0.0104069	0.01	0.01	1.8575	0.225821	0.0635802	0.257773	1.06895	0.01	0.782054	2.17864	0.718346	1.02439	0.01	1.34107	0.0220185	0.485697	0.182825	0.0666539	2.03793	0.01	0.01	0.01	0.01	0.0489623	0.01
649	649	1	1	2.83398	7.86985	0.979331	0.380678	0.125763	1.88249	4.13888	0.425108	0.162631	1.47856	7.92689	10	0.204281	0.01	0.788718	0.187597	0.01	0.01	10	1.36197	0.0140681	0.01	0.01	2.5461	0.286591	0.0868492	0.337247	1.55814	0.01	1.03339	3.12229	0.953466	1.31528	0.01	1.81748	0.0300113	0.685686	0.24539	0.0999379	2.94826	0.01	0.01	0.01	0.01	0.0712676	0.01
650	650	1	1	3.73667	10	1.32264	0.526001	0.168607	2.48635	5.5467	0.586159	0.219258	1.98195	10	10	0.257833	0.01	1.03121	0.253821	0.01	0.01	10	1.90339	0.0185364	0.01	0.01	3.40653	0.363827	0.115426	0.433783	2.14236	0.01	1.34549	4.288	1.28355	1.67888	0.01	2.40932	0.0397573	0.900703	0.322338	0.141414	4.08168	0.01	0.01	0.01	0.01	0.0726279	0.01
651	651	1	1	4.80594	10	1.71832	0.699792	0.219842	3.2047	7.21285	0.787882	0.286979	2.57491	10	10	0.322507	0.01	1.32321	0.339578	0.0125442	0.01	10	2.55198	0.0238319	0.01	0.01	4.43856	0.454556	0.149411	0.549579	2.84221	0.01	1.71757	5.67947	1.67734	2.14909	0.01	3.22459	0.0513172	1.14499	0.413949	0.19112	5.43938	0.01	0.01	0.01	0.01	0.0734465	0.01
652	652	1	1	0.712597	2.0823	0.292158	0.0488941	0.0499557	0.534693	0.844793	0.138532	0.0428246	0.345705	0.678869	2.10519	0.0960349	0.01	0.216307	0.0411442	0.01	0.01	1.98874	0.298917	0.01	0.01	0.01	0.883396	0.0959064	0.0202929	0.111647	0.26214	0.01	0.334847	0.628382	0.284583	0.412108	0.01	0.461481	0.01	0.140897	0.0783445	0.01	0.601667	0.01	0.01	0.01	0.01	0.01	0.01
653	653	1	1	1.04363	2.85095	0.37147	0.0949165	0.0946872	0.730333	1.34446	0.164859	0.0577121	0.524588	1.38946	3.65221	0.118328	0.01	0.353316	0.0520922	0.01	0.01	3.19367	0.381657	0.01	0.01	0.01	1.05743	0.129664	0.026767	0.13917	0.375571	0.01	0.427422	0.923919	0.327016	0.522892	0.01	0.70759	0.01	0.215035	0.0992059	0.0242125	0.812142	0.01	0.01	0.01	0.01	0.0130096	0.01
654	654	1	1	1.49922	3.99051	0.515804	0.159237	0.126574	1.00789	2.05683	0.215093	0.0821501	0.779245	2.84956	6.19736	0.12875	0.01	0.462112	0.0918484	0.01	0.01	5.58146	0.597218	0.01	0.01	0.01	1.2753	0.178267	0.0376135	0.189556	0.661928	0.01	0.540541	1.44988	0.491121	0.744146	0.01	0.973432	0.0106604	0.33021	0.134223	0.0414751	1.23598	0.01	0.01	0.01	0.01	0.0405829	0.01
655	655	1	1	2.09091	5.66321	0.711999	0.262316	0.066332	1.39032	2.98054	0.287663	0.116993	1.09604	5.02678	8.96948	0.15603	0.01	0.607162	0.131109	0.01	0.01	9.16288	0.92701	0.0104069	0.01	0.01	1.67065	0.216123	0.061671	0.257773	0.972745	0.01	0.712762	2.17864	0.608471	1.02219	0.01	1.34107	0.0157358	0.482925	0.182825	0.0666539	1.86413	0.01	0.01	0.01	0.01	0.0730853	0.01
656	656	1	1	2.83277	7.86985	0.979331	0.37892	0.0905636	1.88166	4.13888	0.413137	0.162631	1.47856	7.92689	10	0.195583	0.01	0.805407	0.183	0.01	0.01	10	1.36191	0.0140681	0.01	0.01	2.06063	0.268219	0.0842412	0.337247	1.45413	0.01	0.945319	3.12229	0.77214	1.31246	0.01	1.81748	0.0222615	0.682037	0.24539	0.0999379	2.69469	0.01	0.01	0.01	0.01	0.0749835	0.01
657	657	1	1	3.73509	10	1.32264	0.523572	0.12077	2.48524	5.5467	0.55884	0.219258	1.98195	10	10	0.246179	0.01	1.05506	0.247602	0.01	0.01	10	1.90332	0.0185364	0.01	0.01	2.67542	0.336107	0.11196	0.433783	1.99609	0.01	1.22556	4.288	0.990711	1.67527	0.01	2.40932	0.0303079	0.89058	0.322338	0.141414	3.72909	0.01	0.01	0.01	0.01	0.0760086	0.01
658	658	1	1	4.8039	10	1.71832	0.696561	0.156967	3.20328	7.21285	0.751162	0.286979	2.57491	10	10	0.307401	0.01	1.35542	0.326297	0.0124795	0.01	10	2.55188	0.0238319	0.01	0.01	3.4217	0.418865	0.144925	0.549579	2.66075	0.01	1.55564	5.67947	1.29106	2.14139	0.01	3.22459	0.0397075	1.1284	0.413949	0.19112	4.96832	0.01	0.01	0.01	0.01	0.0766203	0.01
659	659	1	1	0.712441	2.0823	0.292158	0.0486451	0.0499405	0.534526	0.844793	0.137051	0.0428246	0.345705	0.678869	2.10519	0.0956231	0.01	0.215756	0.0404061	0.01	0.01	1.98874	0.298911	0.01	0.01	0.01	0.88315	0.0958245	0.0198883	0.111647	0.259162	0.01	0.334558	0.628382	0.21137	0.411257	0.01	0.461481	0.01	0.140072	0.0783445	0.01	0.580154	0.01	0.01	0.01	0.01	0.01	0.01
660	660	1	1	1.0434	2.85095	0.37147	0.0945255	0.0935405	0.730101	1.34446	0.163097	0.0577121	0.524588	1.38946	3.65221	0.117202	0.01	0.352561	0.0511577	0.01	0.01	3.19367	0.38165	0.01	0.01	0.01	1.02651	0.129459	0.0262333	0.13917	0.454742	0.01	0.413766	0.923919	0.359073	0.521811	0.01	0.70759	0.01	0.21391	0.0992059	0.0242125	0.757932	0.01	0.01	0.01	0.01	0.0138586	0.01
661	661	1	1	1.49889	3.99051	0.515804	0.158581	0.121912	1.00757	2.05683	0.212794	0.0821501	0.779245	2.84956	6.19736	0.124971	0.01	0.464354	0.0905321	0.01	0.01	5.58146	0.597211	0.01	0.01	0.01	1.21415	0.177888	0.0368635	0.189556	0.648266	0.01	0.504579	1.44988	0.434055	0.742608	0.01	0.973432	0.01	0.328219	0.134223	0.0414751	1.14791	0.01	0.01	0.01	0.01	0.0421494	0.01
662	662	1	1	2.09045	5.66321	0.711999	0.261453	0.0554246	1.38988	2.98054	0.284588	0.116993	1.09604	5.02678	8.96948	0.150152	0.01	0.611901	0.12923	0.01	0.01	9.16288	0.927	0.0104069	0.01	0.01	1.52329	0.210764	0.0606223	0.257773	1.02162	0.01	0.658374	2.17864	0.535114	1.02103	0.01	1.34107	0.0117433	0.481677	0.182825	0.0666539	1.72881	0.01	0.01	0.01	0.01	0.075066	0.01
663	663	1	1	2.83215	7.86985	0.979331	0.377672	0.0753498	1.88106	4.13888	0.405339	0.162631	1.47856	7.92689	10	0.187378	0.01	0.812927	0.180378	0.01	0.01	10	1.3619	0.0140681	0.01	0.01	1.94068	0.25841	0.0828087	0.337247	1.4518	0.01	0.865183	3.12229	0.671198	1.31097	0.01	1.81748	0.0166133	0.680274	0.24539	0.0999379	2.49753	0.01	0.01	0.01	0.01	0.0766881	0.01
664	664	1	1	3.73427	10	1.32264	0.521847	0.100252	2.48446	5.5467	0.542654	0.219258	1.98195	10	10	0.235244	0.01	1.06583	0.244053	0.01	0.01	10	1.9033	0.0185364	0.01	0.01	2.51142	0.321599	0.110056	0.433783	1.9633	0.01	1.12279	4.288	0.845377	1.67337	0.01	2.40932	0.0226182	0.883752	0.322338	0.141414	3.45514	0.01	0.01	0.01	0.01	0.0775584	0.01
665	665	1	1	4.80284	10	1.71832	0.694267	0.130121	3.20227	7.21285	0.605216	0.286979	2.57491	10	10	0.293273	0.01	1.37	0.320315	0.0124614	0.01	10	2.55185	0.0238319	0.01	0.01	3.20567	0.399095	0.14246	0.549579	2.57883	0.01	1.42608	5.67947	1.0562	2.13805	0.01	3.22459	0.029782	1.11726	0.413949	0.19112	4.60246	0.01	0.01	0.01	0.01	0.0780758	0.01
666	666	1	1	0.712357	2.0823	0.292158	0.048514	0.0499343	0.534407	0.844793	0.136053	0.0428246	0.345705	0.678869	2.10519	0.0953816	0.01	0.215352	0.0399928	0.01	0.01	1.98874	0.298908	0.01	0.01	0.01	0.883025	0.0957884	0.0196516	0.111647	0.256438	0.01	0.334409	0.628382	0.119546	0.410705	0.01	0.461481	0.01	0.139567	0.0783445	0.01	0.565083	0.01	0.01	0.01	0.01	0.01	0.01
667	667	1	1	1.04327	2.85095	0.37147	0.0943069	0.0928649	0.729929	1.34446	0.161909	0.0577121	0.524588	1.38946	3.65221	0.116353	0.01	0.352008	0.0506344	0.01	0.01	3.19367	0.381646	0.01	0.01	0.01	1.00836	0.129365	0.0259211	0.13917	0.453987	0.01	0.402166	0.923919	0.328339	0.521112	0.01	0.70759	0.01	0.213618	0.0992059	0.0242125	0.719386	0.01	0.01	0.01	0.01	0.0143638	0.01
668	668	1	1	1.49871	3.99051	0.515804	0.158214	0.0368053	1.00733	2.05683	0.211243	0.0821501	0.779245	2.84956	6.19736	0.122223	0.01	0.464935	0.0897948	0.01	0.01	5.58146	0.597209	0.01	0.01	0.01	1.17933	0.177693	0.0364248	0.189556	0.727405	0.01	0.47777	1.44988	0.384342	0.741612	0.01	0.973432	0.01	0.327001	0.134223	0.0414751	1.06886	0.01	0.01	0.01	0.01	0.0728244	0.01
669	669	1	1	2.09021	5.66321	0.711999	0.260892	0.0123167	1.38955	2.98054	0.282514	0.116993	1.09604	5.02678	8.96948	0.145939	0.01	0.613132	0.128178	0.01	0.01	9.16288	0.926995	0.0104069	0.01	0.01	1.47446	0.207806	0.0600089	0.257773	1.03475	0.01	0.618564	2.17864	0.480428	1.02041	0.01	1.34107	0.01	0.481018	0.182825	0.0666539	1.60815	0.01	0.01	0.01	0.01	0.103674	0.01
670	670	1	1	2.83182	7.86985	0.979331	0.376862	0.0167098	1.88062	4.13888	0.400039	0.162631	1.47856	7.92689	10	0.181542	0.01	0.814885	0.178909	0.01	0.01	10	1.36189	0.0140681	0.01	0.01	1.87544	0.253098	0.0819708	0.337247	1.43121	0.01	0.813892	3.12229	0.610175	1.31017	0.01	1.81748	0.0130685	0.679344	0.24539	0.0999379	2.32223	0.01	0.01	0.01	0.01	0.104039	0.01
671	671	1	1	3.73383	10	1.32264	0.520729	0.0222074	2.48387	5.5467	0.532688	0.219258	1.98195	10	10	0.227501	0.01	1.06864	0.242065	0.01	0.01	10	1.90329	0.0185364	0.01	0.01	2.42267	0.313824	0.108942	0.433783	1.93143	0.01	1.04876	4.288	0.765359	1.67236	0.01	2.40932	0.0177921	0.879037	0.322338	0.141414	3.21193	0.01	0.01	0.01	0.01	0.104234	0.01
672	672	1	1	4.80228	10	1.71832	0.692779	0.0288049	3.20151	7.21285	0.601369	0.286979	2.57491	10	10	0.283296	0.01	1.37381	0.317706	0.012454	0.01	10	2.55184	0.0238319	0.01	0.01	3.08911	0.388569	0.141019	0.549579	2.53379	0.01	1.3297	5.67947	0.953762	2.07805	0.01	3.22459	0.0234273	1.1096	0.413949	0.19112	4.27795	0.01	0.01	0.01	0.01	0.104349	0.01
673	673	1	1	0.71231	2.0823	0.292158	0.0484391	0.0499311	0.534324	0.844793	0.135371	0.0428246	0.345705	0.678869	2.10519	0.0952337	0.01	0.215065	0.0397486	0.01	0.01	1.98874	0.298907	0.01	0.01	0.01	0.882954	0.0957695	0.019506	0.111647	0.254156	0.01	0.334325	0.628382	0.366917	0.410349	0.01	0.461481	0.01	0.139249	0.0783445	0.01	0.554828	0.01	0.01	0.01	0.01	0.01	0.01
674	674	1	1	1.0432	2.85095	0.37147	0.0941779	0.0924537	0.729804	1.34446	0.161098	0.0577121	0.524588	1.38946	3.65221	0.101146	0.01	0.351605	0.0503252	0.01	0.01	3.19367	0.381645	0.01	0.01	0.01	0.997329	0.129314	0.025729	0.13917	0.453461	0.01	0.393015	0.923919	0.304758	0.52066	0.01	0.70759	0.01	0.213449	0.0992059	0.0242125	0.692721	0.01	0.01	0.01	0.01	0.0146725	0.01
675	675	1	1	1.49861	3.99051	0.515804	0.157998	0.0347336	1.00716	2.05683	0.210185	0.0821501	0.779245	2.84956	6.19736	0.12032	0.01	0.464801	0.0893592	0.01	0.01	5.58146	0.597207	0.01	0.01	0.01	1.15856	0.177582	0.0361548	0.189556	0.745255	0.01	0.458699	1.44988	0.347954	0.740969	0.01	0.973432	0.01	0.326654	0.134223	0.0414751	1.02676	0.01	0.01	0.01	0.01	0.0735274	0.01
676	676	1	1	2.09007	5.66321	0.711999	0.26053	0.01	1.38931	2.98054	0.281099	0.116993	1.09604	5.02678	8.96948	0.143053	0.01	0.612848	0.127556	0.01	0.01	9.16288	0.926993	0.0104069	0.01	0.01	1.44509	0.206073	0.0596313	0.257773	1.02595	0.01	0.590619	2.17864	0.440421	1.02005	0.01	1.34107	0.01	0.48064	0.182825	0.0666539	1.54379	0.01	0.01	0.01	0.01	0.103206	0.01
677	677	1	1	2.83163	7.86985	0.979331	0.376338	0.0112657	1.8803	4.13888	0.396363	0.162631	1.47856	7.92689	10	0.177238	0.01	0.814434	0.178041	0.01	0.01	10	1.36189	0.0140681	0.01	0.01	1.83751	0.250017	0.0814551	0.337247	1.41472	0.01	0.775411	3.12229	0.560264	1.30971	0.01	1.81748	0.0107475	0.678809	0.24539	0.0999379	2.22867	0.01	0.01	0.01	0.01	0.104662	0.01
678	678	1	1	3.73358	10	1.32264	0.520005	0.014963	2.48345	5.5467	0.526335	0.219258	1.98195	10	10	0.20978	0.01	1.06799	0.240891	0.01	0.01	10	1.90328	0.0185364	0.01	0.01	2.37122	0.309341	0.108257	0.433783	1.90601	0.01	0.997391	4.288	0.711688	1.67177	0.01	2.40932	0.0146322	0.875722	0.322338	0.141414	3.08206	0.01	0.01	0.01	0.01	0.104794	0.01
679	679	1	1	4.80196	10	1.71832	0.691816	0.0194013	3.20097	7.21285	0.543748	0.286979	2.57491	10	10	0.261026	0.01	1.37293	0.316165	0.0124502	0.01	10	2.55183	0.0238319	0.01	0.01	3.02166	0.382521	0.140132	0.549579	2.49795	0.01	1.25987	5.67947	0.891115	2.07639	0.01	3.22459	0.0192666	1.10423	0.413949	0.19112	4.10463	0.01	0.01	0.01	0.01	0.104873	0.01
680	680	1	1	0.71228	2.0823	0.292158	0.048393	0.0499292	0.534266	0.844793	0.134896	0.0428246	0.345705	0.678869	2.10519	0.0951385	0.01	0.214861	0.0395952	0.01	0.01	1.98874	0.298906	0.01	0.01	0.01	0.882911	0.0957584	0.0194118	0.111647	0.252323	0.01	0.334274	0.628382	0.366873	0.410113	0.01	0.461481	0.01	0.13904	0.0783445	0.01	0.533419	0.01	0.01	0.01	0.01	0.01	0.01
681	681	1	1	1.04316	2.85095	0.37147	0.0940969	0.0921909	0.729713	1.34446	0.160532	0.0577121	0.524588	1.38946	3.65221	0.100491	0.01	0.351309	0.050131	0.01	0.01	3.19367	0.381644	0.01	0.01	0.01	0.990288	0.129285	0.0256047	0.13917	0.453093	0.01	0.386	0.923919	0.287082	0.52036	0.01	0.70759	0.01	0.213345	0.0992059	0.0242125	0.674945	0.01	0.01	0.01	0.01	0.0148702	0.01
682	682	1	1	1.49855	3.99051	0.515804	0.157862	0.0334819	1.00703	2.05683	0.209447	0.0821501	0.779245	2.84956	6.19736	0.118999	0.01	0.464424	0.0890857	0.01	0.01	5.58146	0.597206	0.01	0.01	0.01	1.14544	0.177515	0.0359803	0.189556	0.744004	0.01	0.445175	1.44988	0.321833	0.740542	0.01	0.973432	0.01	0.326495	0.134223	0.0414751	0.998096	0.01	0.01	0.01	0.01	0.0739529	0.01
683	683	1	1	2.08998	5.66321	0.711999	0.260288	0.01	1.38914	2.98054	0.280112	0.116993	1.09604	5.02678	8.96948	0.141063	0.01	0.612048	0.127166	0.01	0.01	9.16288	0.926992	0.0104069	0.01	0.01	1.42645	0.20499	0.0593872	0.257773	1.0191	0.01	0.570986	2.17864	0.404289	1.01983	0.01	1.34107	0.01	0.480405	0.182825	0.0666539	1.50001	0.01	0.01	0.01	0.01	0.101963	0.01
684	684	1	1	2.83151	7.86985	0.979331	0.37599	0.01	1.88006	4.13888	0.393766	0.162631	1.47856	7.92689	10	0.174598	0.01	0.813161	0.177496	0.01	0.01	10	1.36189	0.0140681	0.01	0.01	1.81393	0.248104	0.0811216	0.337247	1.40194	0.01	0.748514	3.12229	0.535683	1.30943	0.01	1.81748	0.01	0.678479	0.24539	0.0999379	2.16505	0.01	0.01	0.01	0.01	0.104035	0.01
685	685	1	1	3.73342	10	1.32264	0.519524	0.0106159	2.48314	5.5467	0.474097	0.219258	1.98195	10	10	0.205816	0.01	1.06617	0.240154	0.01	0.01	10	1.90328	0.0185364	0.01	0.01	2.33929	0.306566	0.107813	0.433783	1.88637	0.01	0.960857	4.288	0.669123	1.6714	0.01	2.40932	0.0124798	0.873349	0.322338	0.141414	2.99378	0.01	0.01	0.01	0.01	0.105132	0.01
686	686	1	1	4.80176	10	1.71832	0.691175	0.0137618	3.20057	7.21285	0.542554	0.286979	2.57491	10	10	0.255959	0.01	1.37046	0.315197	0.012448	0.01	10	2.55183	0.0238319	0.01	0.01	2.79712	0.378786	0.139558	0.549579	2.47032	0.01	1.21	5.67947	0.831673	2.00298	0.01	3.22459	0.0164325	1.10039	0.413949	0.19112	3.98683	0.01	0.01	0.01	0.01	0.105188	0.01
687	687	1	1	0.690365	2.0387	0.28385	0.0469437	0.0482762	0.51197	0.799053	0.140472	0.0412646	0.336117	0.6437	2.14906	0.0955547	0.01	0.209314	0.0430417	0.01	0.01	1.88244	0.290391	0.01	0.01	0.01	0.849433	0.0963841	0.0216492	0.117671	0.251206	0.01	0.31888	0.613301	0.357046	0.403182	0.01	0.439197	0.01	0.140456	0.0768473	0.01	0.621822	0.01	0.01	0.01	0.01	0.01	0.01
688	688	1	1	0.998401	2.56751	0.337727	0.0944401	0.0913797	0.67636	1.32862	0.155301	0.053186	0.490122	1.6007	2.96031	0.0874457	0.01	0.335013	0.050397	0.01	0.01	2.99508	0.346007	0.01	0.01	0.01	1.08057	0.121841	0.0276347	0.129835	0.433983	0.01	0.438685	0.88274	0.423263	0.470837	0.01	0.6513	0.0136185	0.216037	0.0911187	0.0233144	0.900449	0.01	0.01	0.01	0.01	0.0306101	0.01
689	689	1	1	1.52695	3.83959	0.49755	0.187335	0.108815	0.97772	2.21752	0.221122	0.0804879	0.774183	4.9691	5.94662	0.102379	0.01	0.597657	0.0940848	0.01	0.01	7.10932	0.672803	0.01	0.01	0.01	1.68725	0.170318	0.0476877	0.174035	0.836972	0.01	0.619583	1.58504	0.589665	0.711345	0.01	0.929289	0.0243343	0.366183	0.184508	0.0510644	1.7778	0.01	0.01	0.01	0.0154877	0.0704201	0.01
690	690	1	1	2.35001	6.48129	0.806569	0.353517	0.18509	1.51822	3.63415	0.446842	0.14208	1.24465	9.52911	10	0.124265	0.01	1.08645	0.161091	0.01	0.01	10	1.27874	0.0114681	0.01	0.01	2.90645	0.230959	0.0760517	0.250573	1.72535	0.01	1.007	2.85734	0.934233	1.01997	0.01	1.71179	0.0420196	0.57008	0.300344	0.109399	4.17466	0.01	0.01	0.01	0.0275181	0.0774541	0.01
691	691	1	1	3.63254	10	1.278	0.643149	0.312143	2.39657	5.84566	0.648209	0.329714	2.01877	6.0181	10	0.184266	0.01	1.90248	0.277077	0.01	0.01	10	1.81492	0.0178795	0.01	0.01	4.99926	0.350191	0.122082	0.371949	3.28578	0.01	1.66484	5.02041	1.51952	1.76985	0.01	3.07964	0.0517862	0.851876	0.491146	0.286734	8.03737	0.01	0.01	0.01	0.0319348	0.0800406	0.01
692	692	1	1	5.55511	10	1.98598	1.08141	0.507661	3.72284	9.13853	1.11695	0.50977	3.18779	10	10	0.272555	0.01	3.1521	0.429632	0.0148191	0.01	10	2.68282	0.0273861	0.01	0.01	8.22909	0.535548	0.187385	0.58489	4.49937	0.01	2.65289	8.34897	2.39016	2.81365	0.01	5.0457	0.0800772	1.29315	0.780899	0.502218	10	0.01	0.01	0.01	0.0341948	0.0811583	0.01
693	693	1	1	8.28548	10	3.05185	1.71044	0.787931	5.608	10	1.79055	0.766384	4.84941	10	10	0.397227	0.01	4.93911	0.642734	0.0223662	0.01	10	3.94114	0.0408163	0.01	0.01	10	0.800467	0.2784	0.900865	7.15214	0.01	4.05129	10	3.6312	4.31442	0.01	7.86163	0.120333	1.91967	1.19358	0.812014	10	0.01	0.01	0.01	0.0353217	0.0817095	0.01
694	694	1	1	0.68993	2.0387	0.28385	0.0462336	0.048012	0.511746	0.799053	0.138414	0.0412646	0.336117	0.6437	2.14906	0.0946866	0.01	0.209	0.0415841	0.01	0.01	1.88244	0.290321	0.01	0.01	0.01	0.848545	0.0947021	0.020278	0.117671	0.249339	0.01	0.315387	0.613301	0.336608	0.402437	0.01	0.439197	0.01	0.137841	0.0768473	0.01	0.600458	0.01	0.01	0.01	0.01	0.01	0.01
695	695	1	1	0.997772	2.56751	0.337727	0.0936329	0.0859785	0.675593	1.32862	0.153025	0.053186	0.490122	1.6007	2.96031	0.107098	0.01	0.331069	0.0486904	0.01	0.01	2.99508	0.345923	0.01	0.01	0.01	1.00817	0.119777	0.0255583	0.129835	0.41147	0.01	0.42448	0.88274	0.388018	0.469966	0.01	0.6513	0.01	0.211023	0.0911187	0.0233144	0.854921	0.01	0.01	0.01	0.01	0.032368	0.01
696	696	1	1	1.52599	3.83959	0.49755	0.188588	0.0583084	0.97661	2.21752	0.21214	0.0804879	0.774183	4.9691	5.94662	0.116599	0.01	0.580967	0.0915028	0.01	0.01	7.10932	0.672744	0.01	0.01	0.01	1.31759	0.154972	0.0445834	0.174035	0.77589	0.01	0.589591	1.58504	0.508147	0.709151	0.01	0.929289	0.016954	0.361173	0.184508	0.0510644	1.54959	0.01	0.01	0.01	0.01	0.0757186	0.01
697	697	1	1	2.34853	6.48129	0.806569	0.358433	0.0947857	1.5165	3.63415	0.422817	0.14208	1.24465	9.52911	10	0.1546	0.01	1.04844	0.158167	0.01	0.01	10	1.27776	0.0114681	0.01	0.01	2.16726	0.202336	0.071101	0.250573	1.50826	0.01	0.875936	2.85734	0.846836	1.01129	0.01	1.71179	0.0264772	0.540191	0.300344	0.109399	2.97252	0.01	0.01	0.01	0.0177341	0.0795918	0.01
698	698	1	1	3.63025	10	1.278	0.651851	0.157287	2.39385	5.84566	0.589254	0.329714	2.01877	6.0181	10	0.228396	0.01	1.82912	0.269473	0.01	0.01	10	1.8027	0.0178795	0.01	0.01	3.64629	0.292832	0.114135	0.371949	2.60197	0.01	1.3423	5.02041	1.34225	1.76217	0.01	3.07964	0.0415315	0.809962	0.491146	0.286734	5.43603	0.01	0.01	0.01	0.0206863	0.0809311	0.01
699	699	1	1	5.55162	10	1.98598	1.09709	0.254048	3.71862	9.13853	0.611731	0.50977	3.18779	10	10	0.333876	0.01	3.0247	0.425924	0.0144604	0.01	10	2.65767	0.0273861	0.01	0.01	4.62466	0.430585	0.176421	0.58489	4.41039	0.01	2.051	8.34897	2.09776	2.62821	0.01	5.0457	0.0622028	1.21685	0.780899	0.502218	9.24705	0.01	0.01	0.01	0.0221714	0.0814967	0.01
700	700	1	1	8.28026	10	3.05185	1.73608	0.39297	5.60163	10	0.902059	0.766384	4.84941	10	10	0.486422	0.01	4.02604	0.637188	0.0218248	0.01	10	3.89896	0.0408163	0.01	0.01	5.98899	0.627515	0.26211	0.900865	7.00999	0.01	3.05133	10	3.17512	3.92858	0.01	7.86163	0.0927181	1.79552	1.19358	0.812014	10	0.01	0.01	0.01	0.022913	0.0817727	0.01
701	701	1	1	0.689507	2.0387	0.28385	0.0455773	0.0480036	0.511532	0.799053	0.135757	0.0412646	0.336117	0.6437	2.14906	0.0937568	0.01	0.208262	0.0397458	0.01	0.01	1.88244	0.290319	0.01	0.01	0.01	0.84786	0.0942968	0.019467	0.117671	0.243507	0.01	0.321104	0.613301	0.27011	0.400906	0.01	0.439197	0.01	0.136332	0.0768473	0.01	0.552248	0.01	0.01	0.01	0.01	0.01	0.01
702	702	1	1	0.997161	2.56751	0.337727	0.0926605	0.0793648	0.675342	1.32862	0.150089	0.053186	0.490122	1.6007	2.96031	0.104536	0.01	0.322678	0.046538	0.01	0.01	2.99508	0.345921	0.01	0.01	0.01	0.910463	0.119282	0.0245361	0.129835	0.427551	0.01	0.393523	0.88274	0.271155	0.468179	0.01	0.6513	0.01	0.208645	0.0911187	0.0233144	0.756556	0.01	0.01	0.01	0.01	0.0364427	0.01
703	703	1	1	1.52506	3.83959	0.49755	0.18748	0.0121763	0.976248	2.21752	0.205279	0.0804879	0.774183	4.9691	5.94662	0.109346	0.01	0.39515	0.0882462	0.01	0.01	7.10932	0.672742	0.01	0.01	0.01	1.10495	0.146404	0.0430552	0.174035	0.735926	0.01	0.521939	1.58504	0.388761	0.706905	0.01	0.929289	0.0127471	0.358308	0.184508	0.0510644	1.36654	0.01	0.01	0.01	0.01	0.10383	0.01
704	704	1	1	2.34709	6.48129	0.806569	0.355819	0.0194155	1.51594	3.63415	0.301985	0.14208	1.24465	9.52911	10	0.141461	0.01	0.58449	0.154891	0.01	0.01	10	1.27773	0.0114681	0.01	0.01	1.42276	0.174872	0.0686639	0.250573	1.36161	0.01	0.764645	2.85734	0.606598	1.00662	0.01	1.71179	0.0199073	0.517735	0.300344	0.109399	2.61959	0.01	0.01	0.01	0.0152588	0.104663	0.01
705	705	1	1	3.62803	10	1.278	0.649507	0.0320066	2.39296	5.84566	0.3843	0.329714	2.01877	6.0181	10	0.20701	0.01	1.03778	0.259882	0.01	0.01	10	1.80231	0.0178795	0.01	0.01	2.0994	0.245013	0.110223	0.371949	2.45796	0.01	1.1541	5.02041	0.980577	1.72386	0.01	3.07964	0.0312261	0.76266	0.491146	0.286734	4.79537	0.01	0.01	0.01	0.0176818	0.104944	0.01
706	706	1	1	5.54821	10	1.98598	1.09286	0.152854	3.71724	9.13853	0.567412	0.50977	3.18779	10	10	0.311146	0.01	1.72999	0.418176	0.0144491	0.01	10	2.65686	0.0273861	0.01	0.01	3.16241	0.35948	0.170216	0.58489	4.1637	0.01	1.75364	8.34897	1.51309	1.67318	0.01	5.0457	0.048285	1.14054	0.780899	0.502218	8.17363	0.01	0.01	0.01	0.0189464	0.083205	0.01
707	707	1	1	8.27519	10	3.05185	1.72916	0.236121	5.59956	10	0.832033	0.766384	4.84941	10	10	0.442809	0.01	2.71839	0.625597	0.0218077	0.01	10	3.8976	0.0408163	0.01	0.01	4.69135	0.525635	0.252891	0.900865	6.61589	0.01	2.61076	10	1.82296	2.3842	0.01	7.86163	0.0725586	1.67836	1.19358	0.812014	10	0.01	0.01	0.01	0.0195776	0.0833743	0.01
708	708	1	1	0.689338	2.0387	0.28385	0.045324	0.0480021	0.511305	0.799053	0.133904	0.0412646	0.336117	0.6437	2.14906	0.0932488	0.01	0.207516	0.0388523	0.01	0.01	1.88244	0.290318	0.01	0.01	0.01	0.847623	0.0941993	0.0190025	0.117671	0.234879	0.01	0.320693	0.613301	0.127167	0.399696	0.01	0.439197	0.01	0.13532	0.0768473	0.01	0.509312	0.01	0.01	0.01	0.01	0.01	0.01
709	709	1	1	0.996917	2.56751	0.337727	0.0921882	0.0762269	0.675082	1.32862	0.14804	0.053186	0.490122	1.6007	2.96031	0.101797	0.01	0.313172	0.0454917	0.01	0.01	2.99508	0.34592	0.01	0.01	0.01	0.860163	0.119163	0.0239506	0.129835	0.422703	0.01	0.359153	0.88274	0.280922	0.466765	0.01	0.6513	0.01	0.207049	0.0911187	0.0233144	0.666296	0.01	0.01	0.01	0.01	0.0383904	0.01
710	710	1	1	1.52468	3.83959	0.49755	0.186588	0.01	0.975872	2.21752	0.200715	0.0804879	0.774183	4.9691	5.94662	0.102194	0.01	0.40985	0.0866632	0.01	0.01	7.10932	0.672742	0.01	0.01	0.01	1.0083	0.141689	0.04218	0.174035	0.6842	0.01	0.455859	1.58504	0.322608	0.705975	0.01	0.929289	0.01	0.355568	0.184508	0.0510644	1.19969	0.01	0.01	0.01	0.01	0.0999492	0.01
711	711	1	1	2.34652	6.48129	0.806569	0.353814	0.01	1.51536	3.63415	0.265004	0.14208	1.24465	9.52911	10	0.129951	0.01	0.61134	0.152244	0.01	0.01	10	1.27772	0.0114681	0.01	0.01	1.27748	0.165601	0.0672681	0.250573	1.25127	0.01	0.654777	2.85734	0.408653	1.00529	0.01	1.71179	0.0143448	0.514835	0.300344	0.109399	2.2983	0.01	0.01	0.01	0.014767	0.10392	0.01
712	712	1	1	3.62714	10	1.278	0.645384	0.0118884	2.39204	5.84566	0.328721	0.329714	2.01877	6.0181	10	0.178539	0.01	0.974087	0.25522	0.01	0.01	10	1.80224	0.0178795	0.01	0.01	1.85104	0.229565	0.107982	0.371949	2.23167	0.01	0.976367	5.02041	0.577217	1.16103	0.01	3.07964	0.0225009	0.761213	0.491146	0.286734	4.14696	0.01	0.01	0.01	0.0170934	0.105578	0.01
713	713	1	1	5.54685	10	1.98598	1.08543	0.0191354	3.71581	9.13853	0.483208	0.50977	3.18779	10	10	0.261614	0.01	1.53957	0.411914	0.0144471	0.01	10	2.65672	0.0273861	0.01	0.01	2.77671	0.335193	0.166743	0.58489	3.77715	0.01	1.47231	8.34897	0.845056	1.60774	0.01	5.0457	0.0347932	1.13006	0.780899	0.502218	7.06783	0.01	0.01	0.01	0.0183075	0.105622	0.01
714	714	1	1	8.27316	10	3.05185	1.71702	0.0295493	5.5974	10	0.706972	0.766384	4.84941	10	10	0.390975	0.01	2.3525	0.616229	0.0218047	0.01	10	3.89737	0.0408163	0.01	0.01	4.11046	0.488911	0.247732	0.900865	5.99917	0.01	2.18524	10	1.18651	2.20657	0.01	7.86163	0.0522842	1.65612	1.19358	0.812014	10	0.01	0.01	0.01	0.0189132	0.105643	0.01
715	715	1	1	0.689273	2.0387	0.28385	0.0452281	0.0480016	0.511146	0.799053	0.132684	0.0412646	0.336117	0.6437	2.14906	0.0930046	0.01	0.206978	0.0384792	0.01	0.01	1.88244	0.290318	0.01	0.01	0.01	0.847537	0.0941675	0.0187663	0.117671	0.226544	0.01	0.320493	0.613301	0.01	0.39903	0.01	0.439197	0.01	0.13477	0.0768473	0.01	0.471817	0.01	0.01	0.01	0.01	0.01	0.01
716	716	1	1	0.996823	2.56751	0.337727	0.091991	0.0749314	0.674864	1.32862	0.14669	0.053186	0.490122	1.6007	2.96031	0.0851134	0.01	0.305286	0.0450549	0.01	0.01	2.99508	0.34592	0.01	0.01	0.01	0.838584	0.119124	0.023653	0.129835	0.41799	0.01	0.334359	0.88274	0.239618	0.465988	0.01	0.6513	0.01	0.206269	0.0911187	0.0233144	0.599621	0.01	0.01	0.01	0.01	0.0391955	0.01
717	717	1	1	1.52454	3.83959	0.49755	0.18609	0.01	0.975557	2.21752	0.197437	0.0804879	0.774183	4.9691	5.94662	0.0978023	0.01	0.412676	0.0860023	0.01	0.01	7.10932	0.672742	0.01	0.01	0.01	0.961365	0.13965	0.041735	0.174035	0.660513	0.01	0.411616	1.58504	0.267874	0.705614	0.01	0.929289	0.01	0.35408	0.184508	0.0510644	1.07755	0.01	0.01	0.01	0.01	0.0981005	0.01
718	718	1	1	2.3463	6.48129	0.806569	0.352906	0.01	1.51487	3.63415	0.230293	0.14208	1.24465	9.52911	10	0.120609	0.01	0.617137	0.150766	0.01	0.01	10	1.27772	0.0114681	0.01	0.01	1.22198	0.162263	0.0665584	0.250573	1.13861	0.01	0.58262	2.85734	0.361176	0.926568	0.01	1.71179	0.0106848	0.51262	0.300344	0.109399	2.06351	0.01	0.01	0.01	0.0146219	0.101998	0.01
719	719	1	1	3.6268	10	1.278	0.642846	0.01	2.39127	5.84566	0.323891	0.329714	2.01877	6.0181	10	0.16412	0.01	0.984363	0.253274	0.01	0.01	10	1.80222	0.0178795	0.01	0.01	1.75023	0.22408	0.106843	0.371949	2.06524	0.01	0.860521	5.02041	0.515123	1.10632	0.01	3.07964	0.01676	0.748372	0.491146	0.286734	3.77619	0.01	0.01	0.01	0.0169361	0.104239	0.01
720	720	1	1	5.54633	10	1.98598	1.08086	0.01	3.71461	9.13853	0.475441	0.50977	3.18779	10	10	0.246689	0.01	1.55658	0.408417	0.0144465	0.01	10	2.65668	0.0273861	0.01	0.01	2.58851	0.326623	0.164924	0.58489	3.50603	0.01	1.2955	8.34897	0.751865	1.5258	0.01	5.0457	0.025916	1.10754	0.780899	0.502218	6.43558	0.01	0.01	0.01	0.018134	0.105492	0.01
721	721	1	1	8.27238	10	3.05185	1.70955	0.0129961	5.59559	10	0.695116	0.766384	4.84941	10	10	0.364001	0.01	2.37909	0.610996	0.0218038	0.01	10	3.89729	0.0408163	0.01	0.01	3.8286	0.475998	0.245029	0.900865	5.5665	0.01	1.91912	10	1.09448	2.15967	0.01	7.86163	0.0389444	1.62026	1.19358	0.812014	10	0.01	0.01	0.01	0.0187313	0.105817	0.01
722	722	1	1	0.689245	2.0387	0.28385	0.0451863	0.0480015	0.511051	0.799053	0.131924	0.0412646	0.336117	0.6437	2.14906	0.0928848	0.01	0.206634	0.0383102	0.01	0.01	1.88244	0.290318	0.01	0.01	0.01	0.8475	0.0941544	0.0186477	0.117671	0.220195	0.01	0.288467	0.613301	0.35653	0.398685	0.01	0.439197	0.01	0.134485	0.0768473	0.01	0.456819	0.01	0.01	0.01	0.01	0.01	0.01
723	723	1	1	0.996782	2.56751	0.337727	0.0919017	0.0743474	0.674713	1.32862	0.14585	0.053186	0.490122	1.6007	2.96031	0.0771171	0.01	0.30003	0.044857	0.01	0.01	2.99508	0.34592	0.01	0.01	0.01	0.828694	0.119108	0.0235035	0.129835	0.414381	0.01	0.319237	0.88274	0.215457	0.465585	0.01	0.6513	0.01	0.20617	0.0911187	0.0233144	0.56814	0.01	0.01	0.01	0.01	0.0395586	0.01
724	724	1	1	1.52448	3.83959	0.49755	0.185831	0.01	0.975339	2.21752	0.195284	0.0804879	0.774183	4.9691	5.94662	0.0953585	0.01	0.411125	0.085703	0.01	0.01	7.10932	0.672742	0.01	0.01	0.01	0.945898	0.139016	0.0415115	0.174035	0.642247	0.01	0.385914	1.58504	0.234058	0.705454	0.01	0.929289	0.01	0.353308	0.184508	0.0510644	1.01989	0.01	0.01	0.01	0.01	0.0973575	0.01
725	725	1	1	2.3462	6.48129	0.806569	0.352484	0.01	1.51453	3.63415	0.229418	0.14208	1.24465	9.52911	10	0.112461	0.01	0.613952	0.149995	0.01	0.01	10	1.27772	0.0114681	0.01	0.01	1.1718	0.160838	0.0662019	0.250573	1.09498	0.01	0.537556	2.85734	0.347701	0.892121	0.01	1.71179	0.01	0.508772	0.300344	0.109399	1.95268	0.01	0.01	0.01	0.0145648	0.101225	0.01
726	726	1	1	3.62665	10	1.278	0.641481	0.01	2.39074	5.84566	0.322334	0.329714	2.01877	6.0181	10	0.162161	0.01	0.978714	0.252392	0.01	0.01	10	1.80221	0.0178795	0.01	0.01	1.68293	0.221751	0.106271	0.371949	1.91579	0.01	0.796507	5.02041	0.474874	1.09847	0.01	3.07964	0.0132775	0.740034	0.491146	0.286734	3.57312	0.01	0.01	0.01	0.0168801	0.103449	0.01
727	727	1	1	5.54611	10	1.98598	1.0784	0.01	3.71378	9.13853	0.472942	0.50977	3.18779	10	10	0.243721	0.01	1.54722	0.406593	0.0144463	0.01	10	2.65666	0.0273861	0.01	0.01	2.51838	0.322995	0.163979	0.58489	3.1997	0.01	1.19672	8.34897	0.703291	1.5122	0.01	5.0457	0.020531	1.09299	0.780899	0.502218	6.08933	0.01	0.01	0.01	0.0180714	0.104693	0.01
728	728	1	1	8.27204	10	3.05185	1.70554	0.01	5.59434	10	0.691304	0.766384	4.84941	10	10	0.358067	0.01	2.36447	0.608268	0.0218034	0.01	10	3.89726	0.0408163	0.01	0.01	3.72346	0.470536	0.243625	0.900865	5.17891	0.01	1.7709	10	1.03275	2.13853	0.01	7.86163	0.0308522	1.6029	1.19358	0.812014	9.70473	0.01	0.01	0.01	0.0186652	0.105398	0.01
729	729	1	1	0.689231	2.0387	0.28385	0.0451657	0.0480014	0.510996	0.799053	0.13146	0.0412646	0.336117	0.6437	2.14906	0.092822	0.01	0.206422	0.0382252	0.01	0.01	1.88244	0.290318	0.01	0.01	0.01	0.847482	0.0941481	0.0185847	0.117671	0.215855	0.01	0.286267	0.613301	0.356503	0.3985	0.01	0.439197	0.01	0.134331	0.0768473	0.01	0.448546	0.01	0.01	0.01	0.01	0.01	0.01
730	730	1	1	0.996762	2.56751	0.337727	0.0918568	0.074054	0.674617	1.32862	0.145338	0.053186	0.490122	1.6007	2.96031	0.0762421	0.01	0.296618	0.0447574	0.01	0.01	2.99508	0.34592	0.01	0.01	0.01	0.823687	0.1191	0.0234241	0.129835	0.411905	0.01	0.310312	0.88274	0.201551	0.465369	0.01	0.6513	0.01	0.20612	0.0911187	0.0233144	0.550647	0.01	0.01	0.01	0.01	0.039741	0.01
731	731	1	1	1.52445	3.83959	0.49755	0.185691	0.01	0.9752	2.21752	0.193935	0.0804879	0.774183	4.9691	5.94662	0.0939876	0.01	0.408812	0.0855523	0.01	0.01	7.10932	0.672742	0.01	0.01	0.01	0.921675	0.138703	0.0413928	0.174035	0.629648	0.01	0.376007	1.58504	0.266822	0.705375	0.01	0.929289	0.01	0.352891	0.184508	0.0510644	0.987901	0.01	0.01	0.01	0.01	0.0970029	0.01
732	732	1	1	2.34615	6.48129	0.806569	0.352269	0.01	1.51431	3.63415	0.229109	0.14208	1.24465	9.52911	10	0.110074	0.01	0.609217	0.149579	0.01	0.01	10	1.27772	0.0114681	0.01	0.01	1.15726	0.16014	0.0660128	0.250573	1.06544	0.01	0.514412	2.85734	0.338206	0.890919	0.01	1.71179	0.01	0.506332	0.300344	0.109399	1.89122	0.01	0.01	0.01	0.014538	0.100857	0.01
733	733	1	1	3.62657	10	1.278	0.640735	0.01	2.39039	5.84566	0.321785	0.329714	2.01877	6.0181	10	0.161214	0.01	0.970329	0.251949	0.01	0.01	10	1.8022	0.0178795	0.01	0.01	1.66012	0.220613	0.105967	0.371949	1.85911	0.01	0.760494	5.02041	0.472776	1.09452	0.01	3.07964	0.011178	0.734777	0.491146	0.286734	3.46053	0.01	0.01	0.01	0.0168556	0.103072	0.01
734	734	1	1	5.54599	10	1.98598	1.07706	0.01	3.71325	9.13853	0.472062	0.50977	3.18779	10	10	0.241134	0.01	1.53335	0.405608	0.0144462	0.01	10	2.65665	0.0273861	0.01	0.01	2.48331	0.321223	0.163467	0.58489	3.09561	0.01	1.14132	8.34897	0.678725	1.50536	0.01	5.0457	0.0172846	1.08593	0.780899	0.502218	5.89736	0.01	0.01	0.01	0.0180437	0.104311	0.01
735	735	1	1	8.27188	10	3.05185	1.70334	0.01	5.59354	10	0.689962	0.766384	4.84941	10	10	0.350671	0.01	2.34279	0.606794	0.0218033	0.01	10	3.89725	0.0408163	0.01	0.01	3.67091	0.467871	0.242864	0.900865	4.86371	0.01	1.68792	10	0.975804	2.12791	0.01	7.86163	0.0259739	1.59753	1.19358	0.812014	9.3987	0.01	0.01	0.01	0.0186358	0.105014	0.01
736	736	1	1	0.681364	2.03138	0.282077	0.0452279	0.0475597	0.504355	0.776336	0.140073	0.0407051	0.33479	0.621707	2.1947	0.095174	0.01	0.207697	0.042868	0.01	0.01	1.85224	0.288543	0.01	0.01	0.01	0.838416	0.0951546	0.0214345	0.118904	0.244752	0.01	0.315312	0.613271	0.355258	0.401091	0.01	0.43011	0.01	0.13844	0.0766134	0.01	0.618537	0.01	0.01	0.01	0.01	0.01	0.01
737	737	1	1	0.970661	2.41127	0.319243	0.0977995	0.0870208	0.648417	1.32718	0.148003	0.0506603	0.470828	1.76746	2.73936	0.0728164	0.01	0.325044	0.0473292	0.01	0.01	2.82593	0.326933	0.01	0.01	0.01	1.06642	0.116193	0.0264384	0.124739	0.424444	0.01	0.474456	0.862493	0.403566	0.440035	0.01	0.617691	0.0134653	0.211361	0.0869283	0.02249	1.05609	0.01	0.01	0.01	0.01	0.0423363	0.01
738	738	1	1	1.53544	3.71613	0.486566	0.191558	0.116235	0.949971	2.29072	0.247564	0.0794585	0.755311	1.87062	5.82907	0.0847612	0.01	0.654536	0.0937242	0.01	0.01	9.32024	0.743336	0.01	0.01	0.01	1.77674	0.159002	0.0468103	0.16155	0.961678	0.01	0.65946	1.65822	0.562923	0.667812	0.01	0.963993	0.0253587	0.362172	0.181582	0.0831399	2.47587	0.01	0.01	0.01	0.0364472	0.0776594	0.01
739	739	1	1	2.48761	7.38289	0.83512	0.452323	0.220865	1.61199	4.08135	0.517429	0.220818	1.37565	4.14064	10	0.110736	0.01	1.41913	0.185891	0.01	0.01	7.77871	1.12498	0.0123296	0.01	0.01	3.59697	0.232531	0.0825812	0.241004	1.90036	0.01	1.25555	3.55614	1.01655	1.13626	0.01	2.1022	0.0357583	0.58945	0.331854	0.240105	4.34583	0.01	0.01	0.01	0.0469685	0.0826561	0.01
740	740	1	1	4.31829	10	1.56104	1.02031	0.451725	2.93932	7.47391	0.536832	0.396941	2.58882	9.44997	10	0.178517	0.01	3.01245	0.329598	0.0114857	0.01	10	1.85778	0.0215691	0.01	0.01	7.65121	0.374734	0.142367	0.468736	4.41822	0.01	2.35271	7.71938	1.92038	1.54594	0.01	4.40624	0.0638237	0.993542	0.641881	0.559005	10	0.01	0.01	0.01	0.0503096	0.0839423	0.01
741	741	1	1	7.72668	10	2.98172	2.11631	0.939298	5.39845	10	0.971407	0.727635	4.85671	10	10	0.298474	0.01	6.0799	0.597337	0.0212396	0.01	10	3.29836	0.03831	0.01	0.01	8.85849	0.659508	0.254157	0.74177	9.30057	0.01	4.42634	10	3.6137	2.66373	0.01	8.81602	0.116432	1.76233	1.22106	1.17723	10	0.01	0.01	0.01	0.0514583	0.0842024	0.01
742	742	1	1	10	10	5.43047	4.00209	1.67609	9.58253	10	1.71375	1.32212	8.71294	10	10	0.498025	0.01	10	1.05452	0.0379023	0.01	10	5.78278	0.0666938	0.01	0.01	10	1.1479	0.444962	1.31127	10	0.01	7.96999	10	6.49903	4.63685	0.01	10	0.206383	3.07133	2.20793	2.24195	10	0.01	0.01	0.01	0.0519265	0.0845135	0.01
743	743	1	1	0.680956	2.03138	0.282077	0.0445673	0.0474521	0.504225	0.776336	0.138307	0.0407051	0.33479	0.621707	2.1947	0.0943904	0.01	0.207523	0.0416331	0.01	0.01	1.85224	0.288525	0.01	0.01	0.01	0.837521	0.093815	0.0199927	0.118904	0.243555	0.01	0.312661	0.613271	0.340473	0.400626	0.01	0.43011	0.01	0.13602	0.0766134	0.01	0.599915	0.01	0.01	0.01	0.01	0.01	0.01
744	744	1	1	0.97008	2.41127	0.319243	0.0975988	0.0802744	0.647612	1.32718	0.146137	0.0506603	0.470828	1.76746	2.73936	0.103329	0.01	0.321492	0.0459658	0.01	0.01	2.82593	0.326928	0.01	0.01	0.01	1.03202	0.114039	0.0244397	0.124739	0.417071	0.01	0.415383	0.862493	0.378885	0.439525	0.01	0.617691	0.0103586	0.208314	0.0869283	0.02249	0.837729	0.01	0.01	0.01	0.01	0.0448697	0.01
745	745	1	1	1.53452	3.71613	0.486566	0.196049	0.0512993	0.948792	2.29072	0.237124	0.0794585	0.755311	1.87062	5.82907	0.109169	0.01	0.627845	0.089271	0.01	0.01	9.32024	0.743325	0.01	0.01	0.01	1.31413	0.138675	0.0437445	0.16155	0.934877	0.01	0.594187	1.65822	0.516182	0.664851	0.01	0.963993	0.0175745	0.356091	0.181582	0.0831399	1.76323	0.01	0.01	0.01	0.0224269	0.0815601	0.01
746	746	1	1	2.48612	7.38289	0.83512	0.465512	0.0940947	1.60999	4.08135	0.456967	0.220818	1.37565	4.14064	10	0.153794	0.01	1.34785	0.182166	0.01	0.01	7.77871	1.12028	0.0123296	0.01	0.01	2.54085	0.183792	0.0775377	0.241004	1.88097	0.01	0.974033	3.55614	0.922844	1.13122	0.01	2.1022	0.029148	0.547074	0.331854	0.240105	4.15893	0.01	0.01	0.01	0.0291146	0.0837958	0.01
747	747	1	1	4.31571	10	1.56104	1.05225	0.190744	2.93567	7.47391	0.461866	0.396941	2.58882	9.44997	10	0.249502	0.01	2.88417	0.323148	0.0113773	0.01	10	1.84642	0.0215691	0.01	0.01	3.2784	0.304474	0.133672	0.468736	4.37245	0.01	1.85488	7.71938	1.72425	1.27545	0.01	4.40624	0.0520251	0.920388	0.641881	0.559005	9.76171	0.01	0.01	0.01	0.0312506	0.0843463	0.01
748	748	1	1	7.72206	10	2.98172	2.1841	0.804779	5.39174	10	0.823374	0.727635	4.85671	10	10	0.434854	0.01	5.80858	0.582263	0.0210391	0.01	10	3.27587	0.03831	0.01	0.01	5.96484	0.536961	0.238634	0.74177	9.20374	0.01	3.08349	10	3.2267	2.18062	0.01	8.81602	0.0876644	1.61365	1.22106	1.17723	10	0.01	0.01	0.01	0.0319869	0.0828865	0.01
749	749	1	1	10	10	5.43047	4.1315	1.43529	9.57063	10	1.44323	1.32212	8.71294	10	10	0.753263	0.01	10	1.02531	0.0375445	0.01	10	5.74164	0.0666938	0.01	0.01	10	0.927793	0.417787	1.31127	10	0.01	5.45503	10	5.7872	3.75604	0.01	10	0.154672	2.79639	2.20793	2.24195	10	3.71199	0.01	0.01	0.0322874	0.0831488	0.01
750	750	1	1	0.680425	2.03138	0.282077	0.0437693	0.0474509	0.504024	0.776336	0.135302	0.0407051	0.33479	0.621707	2.1947	0.0932815	0.01	0.206778	0.0392794	0.01	0.01	1.85224	0.288525	0.01	0.01	0.01	0.836692	0.0936937	0.0192317	0.118904	0.236585	0.01	0.316134	0.613271	0.257525	0.398868	0.01	0.43011	0.01	0.134651	0.0766134	0.01	0.537444	0.01	0.01	0.01	0.01	0.01	0.01
751	751	1	1	0.969325	2.41127	0.319243	0.0969464	0.0696142	0.647437	1.32718	0.142961	0.0506603	0.470828	1.76746	2.73936	0.0998428	0.01	0.307893	0.0433672	0.01	0.01	2.82593	0.326928	0.01	0.01	0.01	0.834399	0.113608	0.023423	0.124739	0.409814	0.01	0.379439	0.862493	0.269287	0.437596	0.01	0.617691	0.01	0.205893	0.0869283	0.02249	0.729381	0.01	0.01	0.01	0.01	0.0503164	0.01
752	752	1	1	1.53332	3.71613	0.486566	0.19497	0.01	0.948535	2.29072	0.229427	0.0794585	0.755311	1.87062	5.82907	0.0991326	0.01	0.390475	0.0852027	0.01	0.01	9.32024	0.743325	0.01	0.01	0.01	0.988843	0.125382	0.042185	0.16155	0.765537	0.01	0.513897	1.65822	0.352517	0.662111	0.01	0.963993	0.0132341	0.350776	0.181582	0.0831399	1.49314	0.01	0.01	0.01	0.0189785	0.101273	0.01
753	753	1	1	2.48419	7.38289	0.83512	0.462326	0.01	1.60955	4.08135	0.242749	0.220818	1.37565	4.14064	10	0.136654	0.01	0.878761	0.173865	0.01	0.01	7.77871	1.12023	0.0123296	0.01	0.01	1.30976	0.150065	0.0745408	0.241004	1.78378	0.01	0.797626	3.55614	0.610937	1.02313	0.01	2.1022	0.0219493	0.502531	0.331854	0.240105	3.59624	0.01	0.01	0.01	0.0245942	0.105676	0.01
754	754	1	1	4.31235	10	1.56104	1.04452	0.107092	2.93488	7.47391	0.357363	0.396941	2.58882	9.44997	10	0.21735	0.01	1.90562	0.314538	0.0113761	0.01	10	1.84629	0.0215691	0.01	0.01	2.25122	0.235401	0.128506	0.468736	4.14252	0.01	1.37532	7.71938	0.836877	1.09206	0.01	4.40624	0.0391764	0.837179	0.641881	0.559005	8.44059	0.01	0.01	0.01	0.0263852	0.0850408	0.01
755	755	1	1	7.71604	10	2.98172	2.16769	0.627324	5.39028	10	0.6298	0.727635	4.85671	10	10	0.377046	0.01	3.84587	0.561632	0.0210369	0.01	10	3.27562	0.03831	0.01	0.01	4.05879	0.413505	0.229411	0.74177	8.70814	0.01	2.47756	10	1.5475	1.82756	0.01	8.81602	0.0714686	1.46188	1.22106	1.17723	10	0.01	0.01	0.01	0.0270023	0.0835477	0.01
756	756	1	1	10	10	5.43047	4.10017	1.11803	9.56804	10	1.09857	1.32212	8.71294	10	10	0.651746	0.01	2.93636	0.985118	0.0375405	0.01	10	5.74118	0.0666938	0.01	0.01	7.16171	0.71973	0.40164	1.31127	10	0.01	4.36788	10	2.75682	3.12031	0.01	10	0.126682	2.52459	2.20793	2.24195	10	1.85959	0.01	0.01	0.027254	0.0837536	0.01
757	757	1	1	0.680271	2.03138	0.282077	0.0435486	0.0474508	0.503735	0.776336	0.133257	0.0407051	0.33479	0.621707	2.1947	0.0927095	0.01	0.205865	0.0383404	0.01	0.01	1.85224	0.288525	0.01	0.01	0.01	0.836499	0.0936791	0.0186932	0.118904	0.222459	0.01	0.315655	0.613271	0.01	0.397317	0.01	0.43011	0.01	0.133704	0.0766134	0.01	0.475369	0.01	0.01	0.01	0.01	0.01	0.01
758	758	1	1	0.969104	2.41127	0.319243	0.0963506	0.0659995	0.647151	1.32718	0.140801	0.0506603	0.470828	1.76746	2.73936	0.0960866	0.01	0.289369	0.0423304	0.01	0.01	2.82593	0.326928	0.01	0.01	0.01	0.778579	0.113545	0.0227671	0.124739	0.424387	0.01	0.33071	0.862493	0.231449	0.435895	0.01	0.617691	0.01	0.203959	0.0869283	0.02249	0.609701	0.01	0.01	0.01	0.01	0.0521656	0.01
759	759	1	1	1.53297	3.71613	0.486566	0.192861	0.01	0.948116	2.29072	0.224029	0.0794585	0.755311	1.87062	5.82907	0.0895881	0.01	0.373032	0.0835795	0.01	0.01	9.32024	0.743325	0.01	0.01	0.01	0.882562	0.119267	0.0411789	0.16155	0.674328	0.01	0.420333	1.65822	0.254685	0.661472	0.01	0.963993	0.01	0.34745	0.181582	0.0831399	1.22769	0.01	0.01	0.01	0.0186522	0.0979792	0.01
760	760	1	1	2.48362	7.38289	0.83512	0.456129	0.01	1.60884	4.08135	0.203991	0.220818	1.37565	4.14064	10	0.111889	0.01	0.629464	0.170552	0.01	0.01	7.77871	1.12022	0.0123296	0.01	0.01	1.12045	0.139206	0.0727174	0.241004	1.58883	0.01	0.629416	3.55614	0.334112	0.731486	0.01	2.1022	0.0146431	0.505657	0.331854	0.240105	2.97681	0.01	0.01	0.01	0.0240879	0.102238	0.01
761	761	1	1	4.31137	10	1.56104	1.02952	0.01	2.93358	7.47391	0.332499	0.396941	2.58882	9.44997	10	0.186524	0.01	1.2201	0.305764	0.011376	0.01	10	1.84628	0.0215691	0.01	0.01	1.88697	0.222865	0.125534	0.468736	3.68635	0.01	1.06507	7.71938	0.530202	0.991335	0.01	4.40624	0.026136	0.829883	0.641881	0.559005	6.89673	0.01	0.01	0.01	0.0258168	0.104649	0.01
762	762	1	1	7.71429	10	2.98172	2.13584	0.57503	5.3879	10	0.583888	0.727635	4.85671	10	10	0.326132	0.01	0.605578	0.540987	0.0210367	0.01	10	3.27559	0.03831	0.01	0.01	3.39185	0.387817	0.224105	0.74177	7.75471	0.01	1.90564	10	0.916853	1.64648	0.01	8.81602	0.0476792	1.43441	1.22106	1.17723	10	0.01	0.01	0.01	0.0264117	0.0837462	0.01
763	763	1	1	10	10	5.43047	4.03936	1.02462	9.56381	10	1.01695	1.32212	8.71294	10	10	0.562088	0.01	1.08726	0.945213	0.0375401	0.01	10	5.74113	0.0666938	0.01	0.01	5.97736	0.664208	0.392351	1.31127	10	0.01	3.3496	10	1.58314	2.80257	0.01	10	0.0845144	2.47065	2.20793	2.24195	10	1.59835	0.01	0.01	0.0266543	0.0839354	0.01
764	764	1	1	0.680229	2.03138	0.282077	0.0434899	0.0474507	0.503541	0.776336	0.131845	0.0407051	0.33479	0.621707	2.1947	0.092487	0.01	0.205216	0.03806	0.01	0.01	1.85224	0.288525	0.01	0.01	0.01	0.83645	0.0936758	0.0184666	0.118904	0.208479	0.01	0.282601	0.613271	0.354215	0.396622	0.01	0.43011	0.01	0.133214	0.0766134	0.01	0.433222	0.01	0.01	0.01	0.01	0.01	0.01
765	765	1	1	0.969045	2.41127	0.319243	0.0960773	0.0649797	0.646879	1.32718	0.139309	0.0506603	0.470828	1.76746	2.73936	0.0715731	0.01	0.276346	0.0420208	0.01	0.01	2.82593	0.326928	0.01	0.01	0.01	0.761866	0.11353	0.0224912	0.124739	0.423146	0.01	0.299661	0.862493	0.191329	0.435133	0.01	0.617691	0.01	0.203076	0.0869283	0.02249	0.535261	0.01	0.01	0.01	0.01	0.0526873	0.01
766	766	1	1	1.53288	3.71613	0.486566	0.191832	0.01	0.947718	2.29072	0.219599	0.0794585	0.755311	1.87062	5.82907	0.0846614	0.01	0.37865	0.083095	0.01	0.01	9.32024	0.743325	0.01	0.01	0.01	0.818521	0.118417	0.0407557	0.16155	0.615847	0.01	0.370891	1.65822	0.20398	0.66131	0.01	0.963993	0.01	0.344984	0.181582	0.0831399	1.09312	0.01	0.01	0.01	0.0186212	0.0972442	0.01
767	767	1	1	2.48347	7.38289	0.83512	0.453123	0.01	1.60816	4.08135	0.201482	0.220818	1.37565	4.14064	10	0.107454	0.01	0.6418	0.169564	0.01	0.01	7.77871	1.12022	0.0123296	0.01	0.01	1.05284	0.137524	0.07197	0.241004	1.42179	0.01	0.534141	3.55614	0.299223	0.696782	0.01	2.1022	0.0101221	0.497312	0.331854	0.240105	2.62391	0.01	0.01	0.01	0.0240074	0.101471	0.01
768	768	1	1	4.3111	10	1.56104	1.02225	0.01	2.93235	7.47391	0.327804	0.396941	2.58882	9.44997	10	0.174867	0.01	1.24594	0.301408	0.0113759	0.01	10	1.84628	0.0215691	0.01	0.01	1.7906	0.219846	0.124155	0.468736	3.24079	0.01	0.900686	7.71938	0.485416	0.971051	0.01	4.40624	0.0180666	0.814051	0.641881	0.559005	6.08054	0.01	0.01	0.01	0.0257184	0.103864	0.01
769	769	1	1	7.71382	10	2.98172	2.12041	0.560898	5.38564	10	0.575254	0.727635	4.85671	10	10	0.299494	0.01	0.448484	0.530875	0.0210366	0.01	10	3.27558	0.03831	0.01	0.01	3.21591	0.376822	0.221644	0.74177	6.81465	0.01	1.60575	10	0.838016	1.6093	0.01	8.81602	0.0329583	1.42362	1.22106	1.17723	10	0.01	0.01	0.01	0.0263067	0.0838	0.01
770	770	1	1	10	10	5.43047	4.00992	0.99938	9.5598	10	1.00163	1.32212	8.71294	10	10	0.50387	0.01	0.804487	0.92578	0.03754	0.01	10	5.74112	0.0666938	0.01	0.01	5.66531	0.64496	0.388041	1.31127	10	0.01	2.8181	10	1.44714	2.7369	0.01	10	0.0584207	2.45957	2.20793	2.24195	10	1.54006	0.01	0.01	0.0265466	0.0839846	0.01
771	771	1	1	0.680215	2.03138	0.282077	0.0434704	0.0474507	0.503446	0.776336	0.131041	0.0407051	0.33479	0.621707	2.1947	0.0924015	0.01	0.204844	0.0379633	0.01	0.01	1.85224	0.288525	0.01	0.01	0.01	0.836434	0.0936748	0.0183778	0.118904	0.199429	0.01	0.279148	0.613271	0.354181	0.396344	0.01	0.43011	0.01	0.132991	0.0766134	0.01	0.419813	0.01	0.01	0.01	0.01	0.01	0.01
772	772	1	1	0.969025	2.41127	0.319243	0.0959667	0.0646339	0.646708	1.32718	0.13846	0.0506603	0.470828	1.76746	2.73936	0.0702745	0.01	0.268314	0.0419141	0.01	0.01	2.82593	0.326928	0.01	0.01	0.01	0.756097	0.113526	0.022383	0.124739	0.422535	0.01	0.284784	0.862493	0.174315	0.434828	0.01	0.617691	0.01	0.202716	0.0869283	0.02249	0.506977	0.01	0.01	0.01	0.01	0.0528643	0.01
773	773	1	1	1.53285	3.71613	0.486566	0.191409	0.01	0.947467	2.29072	0.2169	0.0794585	0.755311	1.87062	5.82907	0.0825062	0.01	0.373403	0.0829278	0.01	0.01	9.32024	0.743325	0.01	0.01	0.01	0.752438	0.118139	0.0405898	0.16155	0.580765	0.01	0.345835	1.65822	0.229441	0.661257	0.01	0.963993	0.01	0.343439	0.181582	0.0831399	1.03499	0.01	0.01	0.01	0.0186188	0.0970101	0.01
774	774	1	1	2.48342	7.38289	0.83512	0.451889	0.01	1.60774	4.08135	0.201223	0.220818	1.37565	4.14064	10	0.104114	0.01	0.630276	0.169222	0.01	0.01	7.77871	1.12022	0.0123296	0.01	0.01	1.03448	0.136977	0.071677	0.241004	1.30555	0.01	0.493737	3.55614	0.297889	0.693386	0.01	2.1022	0.01	0.490874	0.331854	0.240105	2.47103	0.01	0.01	0.01	0.0239877	0.101227	0.01
775	775	1	1	4.31101	10	1.56104	1.01927	0.01	2.93157	7.47391	0.32732	0.396941	2.58882	9.44997	10	0.168896	0.01	1.2218	0.299579	0.0113759	0.01	10	1.84628	0.0215691	0.01	0.01	1.75798	0.218866	0.123577	0.468736	3.00931	0.01	0.829332	7.71938	0.457714	0.964134	0.01	4.40624	0.013739	0.807436	0.641881	0.559005	5.71992	0.01	0.01	0.01	0.0256923	0.103614	0.01
776	776	1	1	7.71366	10	2.98172	2.11409	0.556165	5.38421	10	0.574366	0.727635	4.85671	10	10	0.289964	0.01	0.343815	0.526659	0.0210366	0.01	10	3.27558	0.03831	0.01	0.01	3.15643	0.373084	0.220613	0.74177	6.23292	0.01	1.47625	10	0.795292	1.59666	0.01	8.81602	0.0250636	1.40618	1.22106	1.17723	10	0.01	0.01	0.01	0.0262783	0.083818	0.01
777	777	1	1	10	10	5.43047	3.99785	0.990929	9.55727	10	1.00006	1.32212	8.71294	10	10	0.483265	0.01	0.616363	0.9177	0.03754	0.01	10	5.74112	0.0666938	0.01	0.01	5.55986	0.638421	0.386235	1.31127	10	0.01	2.58907	10	1.40085	2.7146	0.01	10	0.0444268	2.41383	2.20793	2.24195	10	1.52149	0.01	0.01	0.0265172	0.0840011	0.01
778	778	1	1	0.68021	2.03138	0.282077	0.0434626	0.0474507	0.5034	0.776336	0.130625	0.0407051	0.33479	0.621707	2.1947	0.0923652	0.01	0.204648	0.037924	0.01	0.01	1.85224	0.288525	0.01	0.01	0.01	0.836428	0.0936744	0.0183398	0.118904	0.194465	0.01	0.277552	0.613271	0.354167	0.396224	0.01	0.43011	0.01	0.132888	0.0766134	0.01	0.413943	0.01	0.01	0.01	0.01	0.01	0.01
779	779	1	1	0.969017	2.41127	0.319243	0.0959188	0.064494	0.646615	1.32718	0.13802	0.0506603	0.470828	1.76746	2.73936	0.0697046	0.01	0.263735	0.0418706	0.01	0.01	2.82593	0.326928	0.01	0.01	0.01	0.753748	0.113524	0.0223368	0.124739	0.379343	0.01	0.277841	0.862493	0.166805	0.434696	0.01	0.617691	0.01	0.202559	0.0869283	0.02249	0.494385	0.01	0.01	0.01	0.01	0.0529358	0.01
780	780	1	1	1.53284	3.71613	0.486566	0.191225	0.01	0.947331	2.29072	0.215461	0.0794585	0.755311	1.87062	5.82907	0.081073	0.01	0.368005	0.0828598	0.01	0.01	9.32024	0.743325	0.01	0.01	0.01	0.747864	0.118028	0.0405189	0.16155	0.560545	0.01	0.332228	1.65822	0.233093	0.661235	0.01	0.963993	0.01	0.342588	0.181582	0.0831399	1.00912	0.01	0.01	0.01	0.0186192	0.0969174	0.01
781	781	1	1	2.4834	7.38289	0.83512	0.451352	0.01	1.60751	4.08135	0.201299	0.220818	1.37565	4.14064	10	0.102675	0.01	0.618517	0.169084	0.01	0.01	7.77871	1.12022	0.0123296	0.01	0.01	1.02705	0.136759	0.0715343	0.241004	1.22816	0.01	0.47561	3.55614	0.294209	0.692005	0.01	2.1022	0.01	0.487375	0.331854	0.240105	2.40222	0.01	0.01	0.01	0.023981	0.10113	0.01
782	782	1	1	4.31098	10	1.56104	1.01797	0.01	2.93115	7.47391	0.327462	0.396941	2.58882	9.44997	10	0.166245	0.01	1.19724	0.298776	0.0113759	0.01	10	1.84627	0.0215691	0.01	0.01	1.7448	0.218476	0.123323	0.468736	2.87509	0.01	0.797499	7.71938	0.464086	0.96133	0.01	4.40624	0.0114895	0.802876	0.641881	0.559005	5.55786	0.01	0.01	0.01	0.025683	0.103515	0.01
783	783	1	1	7.71359	10	2.98172	2.11134	0.55426	5.38344	10	0.574626	0.727635	4.85671	10	10	0.285492	0.01	0.280315	0.524812	0.0210366	0.01	10	3.27558	0.03831	0.01	0.01	3.1324	0.37157	0.220158	0.74177	5.99948	0.01	1.4186	10	0.778978	1.59154	0.01	8.81602	0.02096	1.39264	1.22106	1.17723	10	0.01	0.01	0.01	0.026268	0.0838252	0.01
784	784	1	1	10	10	5.43047	3.9926	0.987526	9.5559	10	1.00052	1.32212	8.71294	10	10	0.475522	0.01	0.502344	0.914163	0.03754	0.01	10	5.74112	0.0666938	0.01	0.01	5.51727	0.635775	0.38544	1.31127	10	0.01	2.48723	10	1.34473	2.70557	0.01	10	0.0371529	2.38927	2.20793	2.24195	10	1.51414	0.01	0.01	0.0265064	0.0840077	0.01
785	1	2	1	0.787974	2.34247	0.371962	0.034985	0.0706505	0.624599	0.973591	0.157842	0.0546965	0.39776	0.484905	2.57464	0.109228	0.01	0.143755	0.0528965	0.01	0.01	2.38425	0.345575	0.01	0.01	0.01	1.03812	0.112563	0.0212712	0.105561	0.323727	0.01	0.374882	0.805943	0.422084	0.447768	0.01	0.542662	0.01	0.156915	0.0853487	0.01	0.811531	0.612329	0.01	0.01	0.01	0.01	0.01
786	2	2	1	1.10612	2.97263	0.480312	0.0915375	0.12239	0.850925	1.51422	0.199501	0.0824937	0.574961	3.78854	3.83534	0.14306	0.01	0.189817	0.0739614	0.01	0.01	3.45808	0.454362	0.01	0.01	0.01	1.41327	0.150512	0.0297463	0.146739	0.444181	0.01	0.498964	1.02558	0.545253	0.589731	0.01	0.769985	0.0133908	0.221655	0.112347	0.01	1.05117	0.605404	0.01	0.01	0.01	0.01	0.01
787	3	2	1	1.39322	3.59862	0.587249	0.119821	0.141295	1.04976	1.94923	0.24081	0.10885	0.735383	4.79448	5.00704	0.177664	0.01	0.235071	0.0946591	0.01	0.01	4.5316	0.561596	0.01	0.01	0.01	1.74082	0.186038	0.0378379	0.180096	0.567022	0.01	0.612228	1.32647	0.666247	0.731571	0.01	0.968094	0.0172826	0.281521	0.137968	0.0108577	1.30675	0.669819	0.01	0.01	0.01	0.01	0.01
788	4	2	1	1.66999	4.2223	0.693495	0.147798	0.182169	1.24567	2.35032	0.281926	0.134732	0.882035	5.79589	6.08426	0.203333	0.01	0.279727	0.115194	0.01	0.01	5.60498	0.668042	0.01	0.01	0.01	1.99149	0.220852	0.0457664	0.211738	0.69039	0.01	0.722586	1.62208	0.778932	0.873348	0.01	1.16338	0.0210812	0.339718	0.222564	0.0136833	1.58191	0.725562	0.01	0.01	0.01	0.01	0.01
789	5	2	1	1.94172	4.84458	0.799351	0.175627	0.222957	1.44002	2.75484	0.322923	0.157167	1.02712	6.7948	7.12275	0.225449	0.01	0.325222	0.135641	0.01	0.01	6.6783	0.774034	0.01	0.01	0.01	2.24984	0.257491	0.0608829	0.242727	0.813855	0.01	0.825674	1.91532	0.889621	1.01509	0.01	1.35725	0.0248348	0.397059	0.258463	0.0164939	1.85882	0.769882	0.01	0.01	0.01	0.01	0.01
790	6	2	1	2.21054	5.5957	0.904965	0.203372	0.254986	1.63342	3.14754	0.367907	0.179233	1.17129	7.79219	8.16124	0.24824	0.01	0.371108	0.156037	0.01	0.01	7.75158	0.879741	0.0105687	0.01	0.01	2.52172	0.290164	0.0691881	0.273398	0.937334	0.01	0.928656	2.20728	1.00587	1.15681	0.01	1.55031	0.0285629	0.453889	0.294193	0.0192967	2.13643	0.805208	0.01	0.01	0.01	0.01	0.01
791	7	2	1	2.47753	6.47035	1.01042	0.231065	0.286495	1.82621	3.53801	0.415918	0.201266	1.31488	8.78859	9.19973	0.271412	0.01	0.417208	0.1764	0.01	0.01	8.87755	0.985257	0.0118089	0.01	0.01	2.78452	0.323777	0.0774681	0.303891	1.06081	0.01	1.03155	2.49847	1.11565	1.29851	0.01	1.74287	0.0322749	0.510387	0.329814	0.0220947	2.41438	0.833811	0.01	0.01	0.01	0.01	0.01
792	8	2	1	0.805789	2.34247	0.371962	0.0341988	0.0695906	0.624179	0.973591	0.15546	0.0546965	0.39776	0.484905	2.57464	0.108259	0.01	0.0810612	0.0512724	0.01	0.01	2.38425	0.344833	0.01	0.01	0.01	1.0375	0.111627	0.0201039	0.105561	0.322907	0.01	0.374244	0.805943	0.402683	0.446595	0.01	0.542662	0.01	0.15506	0.0853487	0.01	0.810307	0.01	0.01	0.01	0.01	0.01	0.01
793	9	2	1	1.13083	2.97263	0.480312	0.0905373	0.120554	0.850302	1.51422	0.19649	0.0824937	0.574961	3.78854	3.83534	0.141985	0.01	0.0862332	0.0716904	0.01	0.01	3.45808	0.453387	0.01	0.01	0.01	1.41242	0.14926	0.0281139	0.146739	0.432347	0.01	0.489249	1.02558	0.513405	0.588186	0.01	0.769985	0.0103003	0.219035	0.112347	0.01	1.00457	0.01	0.01	0.01	0.01	0.01	0.01
794	10	2	1	1.42786	3.59862	0.587249	0.118511	0.138706	1.04899	1.94923	0.237175	0.10885	0.735383	4.79448	5.00704	0.176096	0.01	0.102475	0.0917527	0.01	0.01	4.5316	0.56039	0.01	0.01	0.01	1.72772	0.18449	0.0357614	0.180096	0.546805	0.01	0.594783	1.32647	0.622729	0.729655	0.01	0.968094	0.0130497	0.278193	0.137968	0.0108577	1.2549	0.01	0.01	0.01	0.01	0.01	0.01
795	11	2	1	1.71517	4.2223	0.693495	0.146183	0.178831	1.24476	2.35032	0.277671	0.134732	0.882035	5.79589	6.08426	0.202355	0.01	0.120549	0.111657	0.01	0.01	5.60498	0.666608	0.01	0.01	0.01	1.961	0.219273	0.0432548	0.211738	0.662645	0.01	0.699649	1.62208	0.719656	0.871061	0.01	1.16338	0.015918	0.335703	0.222564	0.0136833	1.51329	0.01	0.01	0.01	0.01	0.01	0.01
796	12	2	1	1.99765	4.84458	0.799351	0.173708	0.218871	1.43896	2.75484	0.31805	0.157167	1.02712	6.7948	7.12275	0.221292	0.01	0.210792	0.131476	0.01	0.01	6.6783	0.772373	0.01	0.01	0.01	2.20482	0.255719	0.0577413	0.242727	0.77891	0.01	0.799628	1.91532	0.819555	1.01243	0.01	1.35725	0.0187523	0.392366	0.258463	0.0164939	1.77421	0.01	0.01	0.01	0.01	0.01	0.01
797	13	2	1	2.27731	5.5957	0.904965	0.201149	0.250689	1.63223	3.14754	0.360089	0.179233	1.17129	7.79219	8.16124	0.241875	0.01	0.239556	0.151246	0.01	0.01	7.75158	0.877854	0.0105687	0.01	0.01	2.45361	0.288167	0.065618	0.273398	0.895352	0.01	0.897171	2.20728	0.921764	1.15378	0.01	1.55031	0.0215672	0.448524	0.294193	0.0192967	2.0362	0.01	0.01	0.01	0.01	0.0131635	0.01
798	14	2	1	2.55518	6.47035	1.01042	0.22854	0.279816	1.82487	3.53801	0.407081	0.201266	1.31488	8.78859	9.19973	0.262855	0.01	0.268563	0.170984	0.01	0.01	8.87755	0.983143	0.0118089	0.01	0.01	2.70531	0.321083	0.0734708	0.303891	1.01188	0.01	0.994776	2.49847	1.01827	1.29511	0.01	1.74287	0.0243702	0.504355	0.329814	0.0220947	2.29873	0.01	0.01	0.01	0.01	0.0163742	0.01
799	15	2	1	0.805615	2.34247	0.371962	0.0338754	0.0693173	0.623986	0.973591	0.154069	0.0546965	0.39776	0.484905	2.57464	0.107796	0.01	0.01	0.0505047	0.01	0.01	2.38425	0.344656	0.01	0.01	0.01	1.03719	0.111264	0.01958	0.105561	0.322376	0.01	0.373917	0.805943	0.383715	0.445865	0.01	0.542662	0.01	0.154181	0.0853487	0.01	0.809548	0.01	0.01	0.01	0.01	0.01	0.01
800	16	2	1	1.13058	2.97263	0.480312	0.0901015	0.120081	0.849994	1.51422	0.194732	0.0824937	0.574961	3.78854	3.83534	0.141401	0.01	0.01	0.070617	0.01	0.01	3.45808	0.453154	0.01	0.01	0.01	1.412	0.148775	0.0273812	0.146739	0.423591	0.01	0.4826	1.02558	0.483062	0.587225	0.01	0.769985	0.01	0.217793	0.112347	0.01	0.983109	0.01	0.01	0.01	0.01	0.01	0.01
801	17	2	1	1.42755	3.59862	0.587249	0.117941	0.138038	1.04861	1.94923	0.235054	0.10885	0.735383	4.79448	5.00704	0.175347	0.01	0.236066	0.0903788	0.01	0.01	4.5316	0.560103	0.01	0.01	0.01	1.72002	0.183891	0.0348294	0.180096	0.532085	0.01	0.583028	1.32647	0.581857	0.728462	0.01	0.968094	0.0109682	0.276616	0.137968	0.0108577	1.22153	0.01	0.01	0.01	0.01	0.01	0.01
802	18	2	1	1.7148	4.2223	0.693495	0.145479	0.17797	1.24431	2.35032	0.275187	0.134732	0.882035	5.79589	6.08426	0.200118	0.01	0.284385	0.109985	0.01	0.01	5.60498	0.666266	0.01	0.01	0.01	1.94331	0.218786	0.0421276	0.211738	0.642607	0.01	0.683455	1.62208	0.668864	0.869637	0.01	1.16338	0.0131779	0.333799	0.222564	0.0136833	1.46942	0.01	0.01	0.01	0.01	0.01	0.01
803	19	2	1	1.99722	4.84458	0.799351	0.172871	0.217818	1.43844	2.75484	0.315204	0.157167	1.02712	6.7948	7.12275	0.218744	0.01	0.331878	0.129508	0.01	0.01	6.6783	0.771977	0.01	0.01	0.01	2.17889	0.254953	0.0563905	0.242727	0.753796	0.01	0.781497	1.91532	0.754346	1.01078	0.01	1.35725	0.0155203	0.390141	0.258463	0.0164939	1.72031	0.01	0.01	0.01	0.01	0.01	0.01
804	20	2	1	2.27682	5.5957	0.904965	0.200181	0.248736	1.63164	3.14754	0.355647	0.179233	1.17129	7.79219	8.16124	0.238218	0.01	0.378928	0.148982	0.01	0.01	7.75158	0.877403	0.0105687	0.01	0.01	2.42025	0.287304	0.0640829	0.273398	0.865281	0.01	0.875344	2.20728	0.849917	1.15189	0.01	1.55031	0.0178501	0.445981	0.294193	0.0192967	1.9725	0.01	0.01	0.01	0.01	0.0132789	0.01
805	21	2	1	2.55462	6.47035	1.01042	0.22744	0.277109	1.82421	3.53801	0.402059	0.201266	1.31488	8.78859	9.19973	0.258181	0.01	0.425709	0.168424	0.01	0.01	8.87755	0.982639	0.0118089	0.01	0.01	2.66478	0.320041	0.071752	0.303891	0.976921	0.01	0.969361	2.49847	0.937283	1.29299	0.01	1.74287	0.02017	0.501495	0.329814	0.0220947	2.22535	0.01	0.01	0.01	0.01	0.0164864	0.01
806	22	2	1	0.805506	2.34247	0.371962	0.033693	0.069192	0.623865	0.973591	0.153145	0.0546965	0.39776	0.484905	2.57464	0.107512	0.01	0.01	0.0500573	0.01	0.01	2.38425	0.344577	0.01	0.01	0.01	1.037	0.11107	0.0192679	0.105561	0.322005	0.01	0.373718	0.805943	0.365167	0.445367	0.01	0.542662	0.01	0.153646	0.0853487	0.01	0.809032	0.01	0.01	0.01	0.01	0.01	0.01
807	23	2	1	1.13043	2.97263	0.480312	0.0898434	0.119864	0.849799	1.51422	0.193564	0.0824937	0.574961	3.78854	3.83534	0.141028	0.01	0.192136	0.0699914	0.01	0.01	3.45808	0.45305	0.01	0.01	0.01	1.41175	0.148515	0.0269448	0.146739	0.416849	0.01	0.477749	1.02558	0.454119	0.586568	0.01	0.769985	0.01	0.217037	0.112347	0.01	0.968005	0.01	0.01	0.01	0.01	0.01	0.01
808	24	2	1	1.42736	3.59862	0.587249	0.117603	0.137732	1.04837	1.94923	0.233644	0.10885	0.735383	4.79448	5.00704	0.174894	0.01	0.279024	0.0895782	0.01	0.01	4.5316	0.559974	0.01	0.01	0.01	1.71495	0.183569	0.0342743	0.180096	0.520887	0.01	0.574544	1.32647	0.543397	0.727648	0.01	0.968094	0.01	0.275656	0.137968	0.0108577	1.19826	0.01	0.01	0.01	0.01	0.01	0.01
809	25	2	1	1.71457	4.2223	0.693495	0.145063	0.177575	1.24402	2.35032	0.273536	0.134732	0.882035	5.79589	6.08426	0.199446	0.01	0.336265	0.10901	0.01	0.01	5.60498	0.666113	0.01	0.01	0.01	1.93175	0.218522	0.0414561	0.211738	0.627456	0.01	0.671838	1.62208	0.624857	0.868665	0.01	1.16338	0.0115518	0.332641	0.222564	0.0136833	1.43894	0.01	0.01	0.01	0.01	0.01	0.01
810	26	2	1	1.99695	4.84458	0.799351	0.172376	0.217334	1.43811	2.75484	0.313314	0.157167	1.02712	6.7948	7.12275	0.217411	0.01	0.392541	0.128361	0.01	0.01	6.6783	0.771799	0.01	0.01	0.01	2.16203	0.254514	0.0555982	0.242727	0.734876	0.01	0.768143	1.91532	0.699632	1.00965	0.01	1.35725	0.0134611	0.388787	0.258463	0.0164939	1.68296	0.01	0.01	0.01	0.01	0.01	0.01
811	27	2	1	2.27651	5.5957	0.904965	0.199608	0.247404	1.63126	3.14754	0.353016	0.179233	1.17129	7.79219	8.16124	0.236315	0.01	0.448299	0.147662	0.01	0.01	7.75158	0.877201	0.0105687	0.01	0.01	2.39863	0.28681	0.0631825	0.273398	0.842682	0.01	0.859314	2.20728	0.779783	1.1506	0.01	1.55031	0.0154818	0.444434	0.294193	0.0192967	1.92843	0.01	0.01	0.01	0.01	0.0134857	0.01
812	28	2	1	2.55428	6.47035	1.01042	0.226789	0.27527	1.82379	3.53801	0.398761	0.201266	1.31488	8.78859	9.19973	0.255759	0.01	0.50374	0.166932	0.01	0.01	8.87755	0.982412	0.0118089	0.01	0.01	2.63869	0.319481	0.0707439	0.303891	0.950692	0.01	0.950738	2.49847	0.865987	1.29155	0.01	1.74287	0.0174938	0.499755	0.329814	0.0220947	2.17464	0.01	0.01	0.01	0.01	0.0167215	0.01
813	29	2	1	0.805432	2.34247	0.371962	0.0335754	0.0691201	0.623779	0.973591	0.152483	0.0546965	0.39776	0.484905	2.57464	0.107318	0.01	0.01	0.0497644	0.01	0.01	2.38425	0.344532	0.01	0.01	0.01	1.03688	0.110948	0.0190582	0.105561	0.32173	0.01	0.373584	0.805943	0.347024	0.445005	0.01	0.542662	0.01	0.153282	0.0853487	0.01	0.808659	0.01	0.01	0.01	0.01	0.01	0.01
814	30	2	1	1.13032	2.97263	0.480312	0.089671	0.119739	0.849661	1.51422	0.192726	0.0824937	0.574961	3.78854	3.83534	0.140769	0.01	0.22309	0.0695819	0.01	0.01	3.45808	0.45299	0.01	0.01	0.01	1.41159	0.148352	0.0266516	0.146739	0.411499	0.01	0.47405	1.02558	0.426483	0.586092	0.01	0.769985	0.01	0.216523	0.112347	0.01	0.956797	0.01	0.01	0.01	0.01	0.01	0.01
815	31	2	1	1.42723	3.59862	0.587249	0.117377	0.137556	1.0482	1.94923	0.232633	0.10885	0.735383	4.79448	5.00704	0.174589	0.01	0.283654	0.089054	0.01	0.01	4.5316	0.5599	0.01	0.01	0.01	1.71136	0.183368	0.0339013	0.180096	0.512084	0.01	0.568127	1.32647	0.507142	0.727057	0.01	0.968094	0.01	0.275003	0.137968	0.0108577	1.1811	0.01	0.01	0.01	0.01	0.01	0.01
816	32	2	1	1.71441	4.2223	0.693495	0.144784	0.177349	1.24382	2.35032	0.272353	0.134732	0.882035	5.79589	6.08426	0.19903	0.01	0.341931	0.108373	0.01	0.01	5.60498	0.666026	0.01	0.01	0.01	1.92361	0.218355	0.0410049	0.211738	0.615598	0.01	0.663088	1.62208	0.58636	0.867959	0.01	1.16338	0.0103813	0.331852	0.222564	0.0136833	1.41655	0.01	0.01	0.01	0.01	0.01	0.01
817	33	2	1	1.99676	4.84458	0.799351	0.172045	0.217057	1.43788	2.75484	0.311958	0.157167	1.02712	6.7948	7.12275	0.21659	0.01	0.399234	0.127609	0.01	0.01	6.6783	0.771698	0.01	0.01	0.01	2.15019	0.254227	0.0550703	0.242727	0.720111	0.01	0.757896	1.91532	0.653586	1.00883	0.01	1.35725	0.012096	0.387866	0.258463	0.0164939	1.65556	0.01	0.01	0.01	0.01	0.01	0.01
818	34	2	1	2.2763	5.5957	0.904965	0.199225	0.246439	1.631	3.14754	0.351489	0.179233	1.17129	7.79219	8.16124	0.235148	0.01	0.456015	0.146798	0.01	0.01	7.75158	0.877086	0.0105687	0.01	0.01	2.38347	0.286486	0.0625826	0.273398	0.825077	0.01	0.847042	2.20728	0.721731	1.14967	0.01	1.55031	0.0138255	0.44338	0.294193	0.0192967	1.89613	0.01	0.01	0.01	0.01	0.0136725	0.01
819	35	2	1	2.55404	6.47035	1.01042	0.226353	0.273939	1.8235	3.53801	0.39641	0.201266	1.31488	8.78859	9.19973	0.254276	0.01	0.512476	0.165955	0.01	0.01	8.87755	0.982284	0.0118089	0.01	0.01	2.62043	0.31913	0.0700721	0.303891	0.930287	0.01	0.936502	2.49847	0.792279	1.2905	0.01	1.74287	0.0156222	0.49857	0.329814	0.0220947	2.13751	0.01	0.01	0.01	0.01	0.0169374	0.01
820	36	2	1	0.805378	2.34247	0.371962	0.0334931	0.0690734	0.623715	0.973591	0.151983	0.0546965	0.39776	0.484905	2.57464	0.107176	0.01	0.01	0.0495577	0.01	0.01	2.38425	0.344503	0.01	0.01	0.01	1.0368	0.110864	0.0189068	0.105561	0.321518	0.01	0.373487	0.805943	0.329273	0.44473	0.01	0.542662	0.01	0.153017	0.0853487	0.01	0.808376	0.01	0.01	0.01	0.01	0.01	0.01
821	37	2	1	1.13025	2.97263	0.480312	0.0895472	0.119658	0.849558	1.51422	0.192095	0.0824937	0.574961	3.78854	3.83534	0.140577	0.01	0.225617	0.0692929	0.01	0.01	3.45808	0.452952	0.01	0.01	0.01	1.41147	0.14824	0.0264399	0.146739	0.40715	0.01	0.471135	1.02558	0.400065	0.58573	0.01	0.769985	0.01	0.216148	0.112347	0.01	0.948151	0.01	0.01	0.01	0.01	0.01	0.01
822	38	2	1	1.42713	3.59862	0.587249	0.117215	0.137442	1.04807	1.94923	0.231871	0.10885	0.735383	4.79448	5.00704	0.17437	0.01	0.286923	0.0886842	0.01	0.01	4.5316	0.559853	0.01	0.01	0.01	1.70869	0.183229	0.033632	0.180096	0.50498	0.01	0.563099	1.32647	0.472906	0.726608	0.01	0.968094	0.01	0.274526	0.137968	0.0108577	1.16793	0.01	0.01	0.01	0.01	0.01	0.01
823	39	2	1	1.7143	4.2223	0.693495	0.144584	0.177202	1.24367	2.35032	0.27146	0.134732	0.882035	5.79589	6.08426	0.198748	0.01	0.345933	0.107922	0.01	0.01	5.60498	0.665969	0.01	0.01	0.01	1.91757	0.218241	0.0406792	0.211738	0.606066	0.01	0.656256	1.62208	0.546627	0.867423	0.01	1.16338	0.01	0.331278	0.222564	0.0136833	1.39939	0.01	0.01	0.01	0.01	0.01	0.01
824	40	2	1	1.99663	4.84458	0.799351	0.171808	0.216877	1.43771	2.75484	0.310936	0.157167	1.02712	6.7948	7.12275	0.216035	0.01	0.403964	0.127079	0.01	0.01	6.6783	0.771633	0.01	0.01	0.01	2.14142	0.254024	0.0546912	0.242727	0.708266	0.01	0.749604	1.91532	0.613306	1.0082	0.01	1.35725	0.0110638	0.387194	0.258463	0.0164939	1.6346	0.01	0.01	0.01	0.01	0.01	0.01
825	41	2	1	2.27615	5.5957	0.904965	0.19895	0.245706	1.6308	3.14754	0.350337	0.179233	1.17129	7.79219	8.16124	0.23436	0.01	0.461469	0.146188	0.01	0.01	7.75158	0.877012	0.0105687	0.01	0.01	2.37227	0.286258	0.0621518	0.273398	0.810976	0.01	0.837344	2.20728	0.675347	1.14896	0.01	1.55031	0.0126183	0.442612	0.294193	0.0192967	1.87145	0.01	0.01	0.01	0.01	0.013829	0.01
826	42	2	1	2.55387	6.47035	1.01042	0.226041	0.272931	1.82328	3.53801	0.394643	0.201266	1.31488	8.78859	9.19973	0.253277	0.01	0.518652	0.165266	0.01	0.01	8.87755	0.982201	0.0118089	0.01	0.01	2.60694	0.318889	0.0695898	0.303891	0.91396	0.01	0.925267	2.49847	0.738077	1.2897	0.01	1.74287	0.0142338	0.497707	0.329814	0.0220947	2.10914	0.01	0.01	0.01	0.01	0.017119	0.01
827	43	2	1	0.805338	2.34247	0.371962	0.0334323	0.0690407	0.623665	0.973591	0.151592	0.0546965	0.39776	0.484905	2.57464	0.107069	0.01	0.138208	0.049404	0.01	0.01	2.38425	0.344482	0.01	0.01	0.01	1.03673	0.110803	0.0187921	0.105561	0.321351	0.01	0.373414	0.805943	0.311902	0.444514	0.01	0.542662	0.01	0.152814	0.0853487	0.01	0.808154	0.01	0.01	0.01	0.01	0.01	0.01
828	44	2	1	1.13019	2.97263	0.480312	0.0894539	0.119602	0.849478	1.51422	0.1916	0.0824937	0.574961	3.78854	3.83534	0.14043	0.01	0.227491	0.0690781	0.01	0.01	3.45808	0.452926	0.01	0.01	0.01	1.41138	0.148158	0.0262795	0.146739	0.403544	0.01	0.468777	1.02558	0.374788	0.585446	0.01	0.769985	0.01	0.215862	0.112347	0.01	0.941278	0.01	0.01	0.01	0.01	0.01	0.01
829	45	2	1	1.42706	3.59862	0.587249	0.117093	0.137362	1.04797	1.94923	0.231274	0.10885	0.735383	4.79448	5.00704	0.174204	0.01	0.289347	0.0884092	0.01	0.01	4.5316	0.55982	0.01	0.01	0.01	1.70662	0.183128	0.033428	0.180096	0.499128	0.01	0.559053	1.32647	0.440527	0.726256	0.01	0.968094	0.01	0.274163	0.137968	0.0108577	1.1575	0.01	0.01	0.01	0.01	0.01	0.01
830	46	2	1	1.71421	4.2223	0.693495	0.144434	0.177098	1.24355	2.35032	0.270761	0.134732	0.882035	5.79589	6.08426	0.198544	0.01	0.348902	0.107588	0.01	0.01	5.60498	0.66593	0.01	0.01	0.01	1.9129	0.218158	0.0404325	0.211738	0.598236	0.01	0.650772	1.62208	0.507448	0.867003	0.01	1.16338	0.01	0.330839	0.222564	0.0136833	1.38583	0.01	0.01	0.01	0.01	0.01	0.01
831	47	2	1	1.99653	4.84458	0.799351	0.171629	0.216751	1.43757	2.75484	0.310136	0.157167	1.02712	6.7948	7.12275	0.215637	0.01	0.407474	0.126685	0.01	0.01	6.6783	0.771588	0.01	0.01	0.01	2.13466	0.253873	0.0544051	0.242727	0.698554	0.01	0.742782	1.91532	0.574958	1.00771	0.01	1.35725	0.010254	0.386682	0.258463	0.0164939	1.61805	0.01	0.01	0.01	0.01	0.01	0.01
832	48	2	1	2.27603	5.5957	0.904965	0.198742	0.245131	1.63064	3.14754	0.349435	0.179233	1.17129	7.79219	8.16124	0.233794	0.01	0.465517	0.145735	0.01	0.01	7.75158	0.876961	0.0105687	0.01	0.01	2.36364	0.286087	0.0618267	0.273398	0.799427	0.01	0.829487	2.20728	0.634646	1.1484	0.01	1.55031	0.0116947	0.442027	0.294193	0.0192967	1.85196	0.01	0.01	0.01	0.01	0.0139588	0.01
833	49	2	1	2.55374	6.47035	1.01042	0.225806	0.272141	1.8231	3.53801	0.393264	0.201266	1.31488	8.78859	9.19973	0.25256	0.01	0.523237	0.164753	0.01	0.01	8.87755	0.982143	0.0118089	0.01	0.01	2.59656	0.318713	0.0692257	0.303891	0.9006	0.01	0.916173	2.49847	0.692312	1.28907	0.01	1.74287	0.0131603	0.497048	0.329814	0.0220947	2.08677	0.01	0.01	0.01	0.01	0.0172701	0.01
834	50	2	1	0.720563	2.07637	0.327163	0.0506024	0.0643846	0.53878	0.871037	0.140785	0.0480104	0.345787	0.482399	2.14406	0.0967565	0.01	0.195586	0.0459212	0.01	0.01	2.00355	0.300782	0.01	0.01	0.01	0.896962	0.101909	0.0185446	0.110539	0.264663	0.01	0.330813	0.691477	0.37848	0.390796	0.01	0.474534	0.01	0.141098	0.076594	0.01	0.695808	0.243781	0.01	0.01	0.01	0.01	0.01
835	51	2	1	1.06024	2.87124	0.405677	0.0893291	0.113784	0.739014	1.46939	0.16815	0.0782967	0.528707	3.32186	3.44015	0.111211	0.01	0.289548	0.0682793	0.01	0.01	3.4524	0.38695	0.01	0.01	0.01	1.2089	0.132547	0.0311174	0.137452	0.441095	0.01	0.459129	0.980864	0.476276	0.498347	0.01	0.688373	0.0146782	0.208968	0.131685	0.01	1.01546	0.446618	0.01	0.01	0.01	0.01	0.01
836	52	2	1	1.68599	4.03596	0.549936	0.150207	0.169267	1.02222	2.1315	0.251854	0.118741	0.786799	5.0864	5.20123	0.130263	0.01	0.453166	0.0999336	0.01	0.01	6.93175	0.55089	0.01	0.01	0.01	1.55786	0.175638	0.0438637	0.19881	0.720303	0.01	0.616382	1.54693	0.637058	0.712274	0.01	1.00099	0.0227746	0.310798	0.186899	0.0171709	1.68268	0.194547	0.01	0.01	0.01	0.01	0.01
837	53	2	1	2.39101	5.75143	0.756103	0.237562	0.134776	1.41202	3.01469	0.360195	0.171074	1.11526	7.65067	8.33516	0.159489	0.01	0.683943	0.142661	0.01	0.01	9.48293	0.8641	0.01	0.01	0.01	2.20671	0.22811	0.0614426	0.256501	1.15777	0.01	0.836641	2.33748	0.877545	1.02341	0.01	1.39399	0.0337159	0.45224	0.263862	0.0267375	2.63934	0.35068	0.01	0.01	0.01	0.01	0.01
838	54	2	1	3.2824	8.01844	1.0253	0.352682	0.191365	1.91267	4.19051	0.504698	0.239801	1.5021	10	10	0.196259	0.01	0.983361	0.199156	0.01	0.01	10	1.27571	0.0122663	0.01	0.01	3.06471	0.292632	0.0857369	0.332494	1.71804	0.01	1.15631	3.39218	1.18923	1.33715	0.01	1.89426	0.0478062	0.642613	0.363242	0.039273	3.89825	0.452092	0.01	0.01	0.01	0.01	0.01
839	55	2	1	4.37038	10	1.3588	0.496027	0.26091	2.5276	5.61804	0.699568	0.325205	1.99449	10	10	0.244105	0.01	1.35298	0.265125	0.01	0.01	10	1.78766	0.0160406	0.01	0.01	4.13289	0.373341	0.115524	0.427378	2.41621	0.01	1.55809	4.62253	1.41374	1.70715	0.01	2.57062	0.0651912	0.876865	0.485614	0.0548326	5.46494	0.519477	0.01	0.01	0.01	0.01	0.01
840	56	2	1	5.6609	10	1.75739	0.667778	0.343766	3.25907	7.28153	0.932789	0.427426	2.59255	10	10	0.305265	0.01	1.81998	0.339167	0.01	0.01	10	2.40078	0.0206288	0.01	0.01	5.41219	0.470168	0.150894	0.541192	3.25294	0.01	2.03769	6.07759	1.83277	2.15114	0.01	3.4206	0.085938	1.15602	0.631362	0.0734457	7.34167	0.565546	0.01	0.01	0.01	0.01	0.01
841	57	2	1	0.722238	2.07637	0.327163	0.0499956	0.0637032	0.538465	0.871037	0.13781	0.0480104	0.345787	0.482399	2.14406	0.0957526	0.01	0.168747	0.0440222	0.01	0.01	2.00355	0.300504	0.01	0.01	0.01	0.896086	0.100513	0.0171959	0.110539	0.257671	0.01	0.326733	0.691477	0.352946	0.389802	0.01	0.474534	0.01	0.138798	0.076594	0.01	0.64543	0.01	0.01	0.01	0.01	0.01	0.01
842	58	2	1	1.14116	2.87124	0.405677	0.0882909	0.108745	0.73826	1.46939	0.165162	0.0782967	0.528707	3.32186	3.44015	0.114078	0.01	0.228057	0.0647397	0.01	0.01	3.4524	0.386592	0.01	0.01	0.01	1.19191	0.130731	0.0290939	0.137452	0.417961	0.01	0.442572	0.980864	0.440519	0.497079	0.01	0.688373	0.0106345	0.205562	0.131685	0.01	0.927689	0.01	0.01	0.01	0.01	0.0261996	0.01
843	59	2	1	1.69332	4.03596	0.549936	0.148461	0.0342271	1.02118	2.1315	0.246532	0.118741	0.786799	5.0864	5.20123	0.132122	0.01	0.355715	0.0968993	0.01	0.01	6.93175	0.550473	0.01	0.01	0.01	1.39016	0.180954	0.0410113	0.19881	0.68731	0.01	0.58366	1.54693	0.545617	0.710463	0.01	1.00099	0.0161655	0.305732	0.186899	0.0171709	1.52669	0.01	0.01	0.01	0.01	0.0886427	0.01
844	60	2	1	2.41191	5.75143	0.756103	0.234801	0.0488584	1.41058	3.01469	0.352583	0.171074	1.11526	7.65067	8.33516	0.162388	0.01	0.537732	0.138329	0.01	0.01	9.48293	0.863445	0.01	0.01	0.01	1.77934	0.222447	0.0574471	0.256501	1.03573	0.01	0.781314	2.33748	0.698934	1.02016	0.01	1.39399	0.0239317	0.446942	0.263862	0.0267375	2.3894	0.01	0.01	0.01	0.01	0.0908784	0.01
845	61	2	1	3.32054	8.01844	1.0253	0.348583	0.0678862	1.91072	4.19051	0.492871	0.239801	1.5021	10	10	0.210661	0.01	0.774461	0.193109	0.01	0.01	10	1.27474	0.0122663	0.01	0.01	2.37355	0.276823	0.0795018	0.332494	1.53532	0.01	1.04352	3.39218	0.906178	1.33297	0.01	1.89426	0.033933	0.635085	0.363242	0.039273	3.52571	0.01	0.01	0.01	0.01	0.0919541	0.01
846	62	2	1	4.42955	10	1.3588	0.490262	0.0914492	2.52502	5.61804	0.678974	0.325205	1.99449	10	10	0.257542	0.01	1.06686	0.261319	0.01	0.01	10	1.78631	0.0160406	0.01	0.01	2.89941	0.346406	0.107122	0.427378	2.18121	0.01	1.35592	4.62253	1.18744	1.70181	0.01	2.57062	0.046273	0.866592	0.485614	0.0548326	4.9402	0.01	0.01	0.01	0.01	0.0925423	0.01
847	63	2	1	5.74498	10	1.75739	0.660017	0.119613	3.25575	7.28153	0.90533	0.427426	2.59255	10	10	0.328213	0.01	1.41566	0.334372	0.01	0.01	10	2.39896	0.0206288	0.01	0.01	3.67686	0.430698	0.13992	0.541192	2.95622	0.01	1.72315	6.07759	1.53159	2.14441	0.01	3.4206	0.0609991	1.14248	0.631362	0.0734457	6.63477	0.01	0.01	0.01	0.01	0.0928957	0.01
848	64	2	1	0.721932	2.07637	0.327163	0.0495017	0.0636408	0.538254	0.871037	0.135721	0.0480104	0.345787	0.482399	2.14406	0.0950642	0.01	0.146238	0.0427312	0.01	0.01	2.00355	0.300481	0.01	0.01	0.01	0.895592	0.10011	0.0165305	0.110539	0.248659	0.01	0.321563	0.691477	0.317876	0.38866	0.01	0.474534	0.01	0.137601	0.076594	0.01	0.620167	0.01	0.01	0.01	0.01	0.01	0.01
849	65	2	1	1.14116	2.87124	0.405677	0.0876014	0.104707	0.737917	1.46939	0.162624	0.0782967	0.528707	3.32186	3.44015	0.112324	0.01	0.183125	0.0630224	0.01	0.01	3.4524	0.386562	0.01	0.01	0.01	1.16578	0.130207	0.0281162	0.137452	0.385542	0.01	0.420312	0.980864	0.377063	0.495623	0.01	0.688373	0.01	0.203789	0.131685	0.01	0.836637	0.01	0.01	0.01	0.01	0.0285993	0.01
850	66	2	1	1.69278	4.03596	0.549936	0.147301	0.0121396	1.02071	2.1315	0.241523	0.118741	0.786799	5.0864	5.20123	0.127941	0.01	0.273352	0.0945984	0.01	0.01	6.93175	0.550438	0.01	0.01	0.01	1.2802	0.180174	0.0396332	0.19881	0.647818	0.01	0.541574	1.54693	0.483982	0.708381	0.01	1.00099	0.0118331	0.303095	0.186899	0.0171709	1.36648	0.01	0.01	0.01	0.01	0.0943642	0.01
851	67	2	1	2.41114	5.75143	0.756103	0.232968	0.01	1.40993	3.01469	0.347237	0.171074	1.11526	7.65067	8.33516	0.1559	0.01	0.402964	0.135045	0.01	0.01	9.48293	0.863391	0.01	0.01	0.01	1.57919	0.216978	0.0555167	0.256501	0.976158	0.01	0.71653	2.33748	0.643613	1.018	0.01	1.39399	0.0174162	0.445022	0.263862	0.0267375	2.13356	0.01	0.01	0.01	0.01	0.100777	0.01
852	68	2	1	3.31947	8.01844	1.0253	0.345861	0.01	1.90983	4.19051	0.485397	0.239801	1.5021	10	10	0.190457	0.01	0.570992	0.188524	0.01	0.01	10	1.27466	0.0122663	0.01	0.01	2.00835	0.266273	0.0764254	0.332494	1.39169	0.01	0.944059	3.39218	0.852463	1.33019	0.01	1.89426	0.0246945	0.632357	0.363242	0.039273	3.14491	0.01	0.01	0.01	0.01	0.103119	0.01
853	69	2	1	4.42813	10	1.3588	0.486433	0.01	2.52385	5.61804	0.663308	0.325205	1.99449	10	10	0.241515	0.01	0.778013	0.255114	0.01	0.01	10	1.78619	0.0160406	0.01	0.01	2.56704	0.330438	0.102977	0.427378	1.91032	0.01	1.22162	4.62253	1.11103	1.69827	0.01	2.57062	0.0336749	0.86287	0.485614	0.0548326	4.40424	0.01	0.01	0.01	0.01	0.104605	0.01
854	70	2	1	5.74314	10	1.75739	0.654863	0.01	3.25424	7.28153	0.884441	0.427426	2.59255	10	10	0.308434	0.01	1.02461	0.329047	0.01	0.01	10	2.39881	0.0206288	0.01	0.01	3.24214	0.364255	0.134506	0.541192	2.53096	0.01	1.5533	6.07759	1.41975	2.13994	0.01	3.4206	0.0443918	1.13757	0.631362	0.0734457	5.91309	0.01	0.01	0.01	0.01	0.105591	0.01
855	71	2	1	0.721769	2.07637	0.327163	0.0492201	0.0636233	0.538088	0.871037	0.134392	0.0480104	0.345787	0.482399	2.14406	0.0946677	0.01	0.102815	0.042031	0.01	0.01	2.00355	0.300474	0.01	0.01	0.01	0.895368	0.0999609	0.0161541	0.110539	0.241051	0.01	0.31711	0.691477	0.266531	0.387799	0.01	0.474534	0.01	0.136899	0.076594	0.01	0.599897	0.01	0.01	0.01	0.01	0.01	0.01
856	72	2	1	1.14116	2.87124	0.405677	0.0872307	0.102215	0.737678	1.46939	0.160913	0.0782967	0.528707	3.32186	3.44015	0.110423	0.01	0.135581	0.0622968	0.01	0.01	3.4524	0.386553	0.01	0.01	0.01	1.12512	0.130013	0.0275782	0.137452	0.355585	0.01	0.400154	0.980864	0.317973	0.494525	0.01	0.688373	0.01	0.202749	0.131685	0.01	0.770395	0.01	0.01	0.01	0.01	0.0301621	0.01
857	73	2	1	1.69257	4.03596	0.549936	0.146678	0.01	1.02038	2.1315	0.238178	0.118741	0.786799	5.0864	5.20123	0.123826	0.01	0.224056	0.0933505	0.01	0.01	6.93175	0.550429	0.01	0.01	0.01	1.2174	0.179798	0.0388748	0.19881	0.638419	0.01	0.505808	1.54693	0.364258	0.706813	0.01	1.00099	0.01	0.301548	0.186899	0.0171709	1.25143	0.01	0.01	0.01	0.01	0.0947289	0.01
858	74	2	1	2.41084	5.75143	0.756103	0.231982	0.01	1.40947	3.01469	0.343838	0.171074	1.11526	7.65067	8.33516	0.14318	0.01	0.373926	0.133263	0.01	0.01	9.48293	0.863376	0.01	0.01	0.01	1.50841	0.212613	0.0544543	0.256501	0.90023	0.01	0.662649	2.33748	0.471521	1.01692	0.01	1.39399	0.0133948	0.444283	0.263862	0.0267375	1.95058	0.01	0.01	0.01	0.01	0.0960807	0.01
859	75	2	1	3.31906	8.01844	1.0253	0.344397	0.01	1.90921	4.19051	0.480646	0.239801	1.5021	10	10	0.179218	0.01	0.511009	0.186037	0.01	0.01	10	1.27464	0.0122663	0.01	0.01	1.88259	0.25806	0.0746851	0.332494	1.29808	0.01	0.868237	3.39218	0.614291	1.3288	0.01	1.89426	0.0189926	0.631307	0.363242	0.039273	2.87306	0.01	0.01	0.01	0.01	0.096701	0.01
860	76	2	1	4.42758	10	1.3588	0.484375	0.01	2.52303	5.61804	0.653052	0.325205	1.99449	10	10	0.225327	0.01	0.678735	0.251748	0.01	0.01	10	1.78616	0.0160406	0.01	0.01	2.38494	0.27617	0.100632	0.427378	1.78637	0.01	1.11888	4.62253	0.792195	1.69649	0.01	2.57062	0.0258995	0.861437	0.485614	0.0548326	4.02197	0.01	0.01	0.01	0.01	0.0970311	0.01
861	77	2	1	5.74243	10	1.75739	0.652092	0.01	3.25318	7.28153	0.870765	0.427426	2.59255	10	10	0.28725	0.01	0.878069	0.325156	0.01	0.01	10	2.39877	0.0206288	0.01	0.01	3.00544	0.341387	0.131443	0.541192	2.35564	0.01	1.41791	6.07759	1.00519	2.13771	0.01	3.4206	0.0341419	1.13568	0.631362	0.0734457	5.39864	0.01	0.01	0.01	0.01	0.0972262	0.01
862	78	2	1	0.721682	2.07637	0.327163	0.0490625	0.0636161	0.53797	0.871037	0.133521	0.0480104	0.345787	0.482399	2.14406	0.0944369	0.01	0.01	0.0416626	0.01	0.01	2.00355	0.300471	0.01	0.01	0.01	0.895256	0.0998926	0.0159318	0.110539	0.235508	0.01	0.313766	0.691477	0.200326	0.387223	0.01	0.474534	0.01	0.136471	0.076594	0.01	0.585697	0.01	0.01	0.01	0.01	0.01	0.01
863	79	2	1	1.14116	2.87124	0.405677	0.0870293	0.100755	0.737502	1.46939	0.159768	0.0782967	0.528707	3.32186	3.44015	0.108915	0.01	0.20459	0.0619472	0.01	0.01	3.4524	0.38655	0.01	0.01	0.01	1.04078	0.129924	0.0272647	0.137452	0.332067	0.01	0.384767	0.980864	0.239657	0.493791	0.01	0.688373	0.01	0.202115	0.131685	0.01	0.727171	0.01	0.01	0.01	0.01	0.0310899	0.01
864	80	2	1	1.69247	4.03596	0.549936	0.146339	0.01	1.02013	2.1315	0.235941	0.118741	0.786799	5.0864	5.20123	0.121668	0.01	0.292454	0.092671	0.01	0.01	6.93175	0.550425	0.01	0.01	0.01	1.18564	0.179601	0.0384329	0.19881	0.63467	0.01	0.479584	1.54693	0.258431	0.705763	0.01	1.00099	0.01	0.300605	0.186899	0.0171709	1.17703	0.01	0.01	0.01	0.01	0.0946134	0.01
865	81	2	1	2.4107	5.75143	0.756103	0.231446	0.01	1.40913	3.01469	0.341609	0.171074	1.11526	7.65067	8.33516	0.138811	0.01	0.413451	0.132293	0.01	0.01	9.48293	0.86337	0.01	0.01	0.01	1.48031	0.209668	0.0538353	0.256501	0.869911	0.01	0.623807	2.33748	0.304311	1.01635	0.01	1.39399	0.0108623	0.443941	0.263862	0.0267375	1.83259	0.01	0.01	0.01	0.01	0.0959636	0.01
866	82	2	1	3.31886	8.01844	1.0253	0.343602	0.01	1.90876	4.19051	0.477531	0.239801	1.5021	10	10	0.173282	0.01	0.56725	0.184682	0.01	0.01	10	1.27463	0.0122663	0.01	0.01	1.84281	0.217333	0.0736573	0.332494	1.21519	0.01	0.814098	3.39218	0.390238	1.32808	0.01	1.89426	0.0154018	0.63082	0.363242	0.039273	2.69798	0.01	0.01	0.01	0.01	0.0965831	0.01
867	83	2	1	4.42732	10	1.3588	0.483257	0.01	2.52243	5.61804	0.646813	0.325205	1.99449	10	10	0.217523	0.01	0.755416	0.249916	0.01	0.01	10	1.78615	0.0160406	0.01	0.01	2.31243	0.268706	0.0992473	0.427378	1.66757	0.01	1.04182	4.62253	0.498322	1.69557	0.01	2.57062	0.0210028	0.860773	0.485614	0.0548326	3.77593	0.01	0.01	0.01	0.01	0.0969128	0.01
868	84	2	1	5.74209	10	1.75739	0.650586	0.01	3.25241	7.28153	0.861615	0.427426	2.59255	10	10	0.271421	0.01	0.979014	0.32261	0.01	0.01	10	2.39875	0.0206288	0.01	0.01	2.88366	0.333123	0.129634	0.541192	2.2384	0.01	1.32214	6.07759	0.628228	2.13655	0.01	3.4206	0.0276868	1.13481	0.631362	0.0734457	5.06764	0.01	0.01	0.01	0.01	0.0971077	0.01
869	85	2	1	0.721632	2.07637	0.327163	0.0489693	0.0636125	0.537889	0.871037	0.132936	0.0480104	0.345787	0.482399	2.14406	0.0942961	0.01	0.155942	0.0415344	0.01	0.01	2.00355	0.30047	0.01	0.01	0.01	0.895194	0.0998563	0.0157946	0.110539	0.231629	0.01	0.311364	0.691477	0.159596	0.386843	0.01	0.474534	0.01	0.136199	0.076594	0.01	0.562066	0.01	0.01	0.01	0.01	0.01	0.01
870	86	2	1	1.14116	2.87124	0.405677	0.0869123	0.099868	0.737374	1.46939	0.158989	0.0782967	0.528707	3.32186	3.44015	0.107534	0.01	0.213004	0.0617566	0.01	0.01	3.4524	0.386548	0.01	0.01	0.01	0.929496	0.129877	0.0270724	0.137452	0.314684	0.01	0.37424	0.980864	0.179022	0.493307	0.01	0.688373	0.01	0.201712	0.131685	0.01	0.699133	0.01	0.01	0.01	0.01	0.0316558	0.01
871	87	2	1	1.69242	4.03596	0.549936	0.146143	0.01	1.01996	2.1315	0.234413	0.118741	0.786799	5.0864	5.20123	0.119925	0.01	0.30597	0.0922758	0.01	0.01	6.93175	0.550423	0.01	0.01	0.01	1.16712	0.179489	0.0381618	0.19881	0.62712	0.01	0.461153	1.54693	0.275232	0.705071	0.01	1.00099	0.01	0.300006	0.186899	0.0171709	1.12906	0.01	0.01	0.01	0.01	0.094555	0.01
872	88	2	1	2.41062	5.75143	0.756103	0.231135	0.01	1.40889	3.01469	0.340114	0.171074	1.11526	7.65067	8.33516	0.135886	0.01	0.433876	0.131729	0.01	0.01	9.48293	0.863367	0.01	0.01	0.01	1.46389	0.207726	0.0534556	0.256501	0.854126	0.01	0.59684	2.33748	0.278891	1.01603	0.01	1.39399	0.01	0.443757	0.263862	0.0267375	1.75664	0.01	0.01	0.01	0.01	0.0959044	0.01
873	89	2	1	3.31876	8.01844	1.0253	0.34314	0.01	1.90843	4.19051	0.47544	0.239801	1.5021	10	10	0.169325	0.01	0.596487	0.183895	0.01	0.01	10	1.27462	0.0122663	0.01	0.01	1.81966	0.21425	0.0730758	0.332494	1.17306	0.01	0.776762	3.39218	0.283119	1.32767	0.01	1.89426	0.0130444	0.63056	0.363242	0.039273	2.00528	0.01	0.01	0.01	0.01	0.0965234	0.01
874	90	2	1	4.42718	10	1.3588	0.482607	0.01	2.52199	5.61804	0.643981	0.325205	1.99449	10	10	0.212335	0.01	0.795437	0.24885	0.01	0.01	10	1.78614	0.0160406	0.01	0.01	2.28143	0.266117	0.0983928	0.427378	1.59448	0.01	0.991174	4.62253	0.341016	1.69505	0.01	2.57062	0.0177881	0.860417	0.485614	0.0548326	2.76086	0.01	0.01	0.01	0.01	0.096853	0.01
875	91	2	1	5.74191	10	1.75739	0.649711	0.01	3.25184	7.28153	0.855367	0.427426	2.59255	10	10	0.264477	0.01	1.03184	0.320956	0.01	0.01	10	2.39874	0.0206288	0.01	0.01	2.84349	0.329737	0.128518	0.541192	2.11025	0.01	1.26997	6.07759	0.417234	2.13589	0.01	3.4206	0.023449	1.13434	0.631362	0.0734457	3.66853	0.01	0.01	0.01	0.01	0.0970477	0.01
876	92	2	1	0.721601	2.07637	0.327163	0.0489108	0.0636104	0.537832	0.871037	0.132534	0.0480104	0.345787	0.482399	2.14406	0.0942057	0.01	0.15874	0.0414576	0.01	0.01	2.00355	0.300469	0.01	0.01	0.01	0.895157	0.0998348	0.0157059	0.110539	0.228912	0.01	0.309647	0.691477	0.105067	0.386588	0.01	0.474534	0.01	0.136019	0.076594	0.01	0.554651	0.01	0.01	0.01	0.01	0.01	0.01
877	93	2	1	1.14116	2.87124	0.405677	0.0868396	0.0993022	0.737282	1.46939	0.158447	0.0782967	0.528707	3.32186	3.44015	0.107137	0.01	0.217689	0.0616424	0.01	0.01	3.4524	0.386547	0.01	0.01	0.01	0.923736	0.129849	0.0269483	0.137452	0.302013	0.01	0.366966	0.980864	0.29892	0.492981	0.01	0.688373	0.01	0.201446	0.131685	0.01	0.644283	0.01	0.01	0.01	0.01	0.0320177	0.01
878	94	2	1	1.69239	4.03596	0.549936	0.14602	0.01	1.01983	2.1315	0.233346	0.118741	0.786799	5.0864	5.20123	0.118733	0.01	0.313553	0.09203	0.01	0.01	6.93175	0.550422	0.01	0.01	0.01	1.15588	0.17942	0.0379868	0.19881	0.621131	0.01	0.448196	1.54693	0.327696	0.704605	0.01	1.00099	0.01	0.299609	0.186899	0.0171709	0.921001	0.01	0.01	0.01	0.01	0.0945213	0.01
879	95	2	1	2.41058	5.75143	0.756103	0.230942	0.01	1.40871	3.01469	0.339084	0.171074	1.11526	7.65067	8.33516	0.135309	0.01	0.445389	0.131378	0.01	0.01	9.48293	0.863365	0.01	0.01	0.01	1.45366	0.176018	0.0532105	0.256501	0.841745	0.01	0.578042	2.33748	0.400639	1.01584	0.01	1.39399	0.01	0.443649	0.263862	0.0267375	1.35152	0.01	0.01	0.01	0.01	0.0958703	0.01
880	96	2	1	3.3187	8.01844	1.0253	0.342853	0.01	1.90819	4.19051	0.474001	0.239801	1.5021	10	10	0.166643	0.01	0.613021	0.183405	0.01	0.01	10	1.27462	0.0122663	0.01	0.01	1.80526	0.213113	0.0727409	0.332494	1.15345	0.01	0.746613	3.39218	0.464395	1.32742	0.01	1.89426	0.0114353	0.630405	0.363242	0.039273	1.93051	0.01	0.01	0.01	0.01	0.0964891	0.01
881	97	2	1	4.4271	10	1.3588	0.482203	0.01	2.52168	5.61804	0.642032	0.325205	1.99449	10	10	0.208825	0.01	0.818119	0.248187	0.01	0.01	10	1.78614	0.0160406	0.01	0.01	2.26217	0.264566	0.09784	0.427378	1.54895	0.01	0.956132	4.62253	0.533457	1.69472	0.01	2.57062	0.0155938	0.860207	0.485614	0.0548326	2.65641	0.01	0.01	0.01	0.01	0.0968185	0.01
882	98	2	1	5.74181	10	1.75739	0.649167	0.01	3.25143	7.28153	0.851007	0.427426	2.59255	10	10	0.259992	0.01	1.06183	0.319853	0.01	0.01	10	2.39874	0.0206288	0.01	0.01	2.81856	0.327709	0.127796	0.541192	2.03987	0.01	1.22558	6.07759	0.629442	2.13548	0.01	3.4206	0.0205565	1.13406	0.631362	0.0734457	3.52854	0.01	0.01	0.01	0.01	0.0970132	0.01
883	99	2	1	0.700172	2.03327	0.318831	0.0474501	0.0594693	0.514747	0.827656	0.137381	0.0458188	0.332817	0.468337	1.9985	0.0946929	0.01	0.213208	0.044724	0.01	0.01	1.89272	0.291608	0.01	0.01	0.01	0.86028	0.100634	0.0177791	0.116436	0.249305	0.01	0.320889	0.652128	0.369062	0.379996	0.01	0.454828	0.01	0.135714	0.0750862	0.01	0.665325	0.093411	0.01	0.01	0.01	0.01	0.01
884	100	2	1	1.10277	2.58315	0.369134	0.0874779	0.106484	0.684046	1.42699	0.153452	0.0752885	0.495846	3.02801	3.0795	0.092629	0.01	0.322541	0.0640997	0.01	0.01	3.77737	0.35139	0.01	0.01	0.01	1.08295	0.122285	0.0287689	0.135863	0.444413	0.01	0.438424	0.927237	0.438994	0.446457	0.01	0.646933	0.0149331	0.200544	0.121413	0.01	1.05691	0.01	0.01	0.01	0.01	0.01	0.01
885	101	2	1	1.75063	3.89198	0.521177	0.1743	0.102059	0.992041	2.25003	0.251751	0.117666	0.788391	5.36682	5.99499	0.104407	0.01	0.607311	0.0969258	0.01	0.01	7.50133	0.64423	0.01	0.01	0.01	1.69664	0.161205	0.0450712	0.179743	0.90495	0.01	0.636588	1.67443	0.592488	0.720803	0.01	0.968427	0.0255692	0.335171	0.183842	0.020779	2.13453	0.15178	0.01	0.01	0.017746	0.01	0.01
886	102	2	1	2.80039	6.63941	0.835104	0.351723	0.17599	1.54392	3.68651	0.451305	0.202481	1.25557	10	10	0.128585	0.01	1.22296	0.157199	0.01	0.01	10	1.29751	0.01	0.01	0.01	2.95618	0.216388	0.0795369	0.263962	1.87834	0.01	1.07733	2.98514	0.895575	0.986448	0.01	1.70916	0.0444949	0.584699	0.298837	0.0567444	4.32138	0.579668	0.01	0.01	0.0242584	0.01	0.01
887	103	2	1	4.47391	10	1.33135	0.664623	0.299397	2.4404	5.92746	0.779259	0.327626	2.05956	10	10	0.18997	0.01	2.10879	0.242347	0.01	0.01	10	2.07265	0.0158425	0.01	0.01	4.20983	0.320789	0.124236	0.474855	3.58591	0.01	1.74524	5.25518	1.51294	1.67036	0.01	3.01933	0.0765133	0.905419	0.488608	0.113317	8.14848	0.776778	0.01	0.01	0.0264248	0.01	0.01
888	104	2	1	6.98829	10	2.07268	1.15221	0.489508	3.79356	9.25315	1.27814	0.506314	3.28238	10	10	0.282585	0.01	3.4717	0.384811	0.011985	0.01	10	3.08384	0.0247991	0.01	0.01	6.9263	0.486593	0.188306	0.641009	6.24386	0.01	2.73924	8.77437	2.4278	2.80229	0.01	5.0859	0.125921	1.37607	0.775694	0.201441	10	0.86784	0.01	0.01	0.0273245	0.01	0.01
889	105	2	1	10	10	3.15657	1.83493	0.762121	5.71661	10	1.8028	0.760925	5.02393	10	10	0.395967	0.01	5.42464	0.602276	0.0191419	0.01	10	4.54364	0.0375165	0.01	0.01	10	0.723363	0.27957	0.990987	10	0.01	4.15733	10	3.70415	4.31447	0.01	7.94021	0.196651	2.0437	1.18344	0.328173	10	1.1971	0.01	0.01	0.0279534	0.01	0.01
890	106	2	1	0.699967	2.03327	0.318831	0.0469141	0.0591743	0.514571	0.827656	0.134293	0.0458188	0.332817	0.468337	1.9985	0.0936698	0.01	0.192779	0.0430673	0.01	0.01	1.89272	0.29153	0.01	0.01	0.01	0.859284	0.0989723	0.0163173	0.116436	0.243212	0.01	0.317624	0.652128	0.349118	0.379355	0.01	0.454828	0.01	0.133349	0.0750862	0.01	0.64398	0.01	0.01	0.01	0.01	0.01	0.01
891	107	2	1	1.10277	2.58315	0.369134	0.086562	0.0982973	0.683233	1.42699	0.150902	0.0752885	0.495846	3.02801	3.0795	0.0990304	0.01	0.276574	0.0603246	0.01	0.01	3.77737	0.351296	0.01	0.01	0.01	1.01667	0.12063	0.026822	0.135863	0.429596	0.01	0.423017	0.927237	0.399899	0.445704	0.01	0.646933	0.010734	0.197049	0.121413	0.01	0.980048	0.01	0.01	0.01	0.01	0.0478855	0.01
892	108	2	1	1.75219	3.89198	0.521177	0.175889	0.0276689	0.990863	2.25003	0.244237	0.117666	0.788391	5.36682	5.99499	0.116593	0.01	0.506224	0.0939951	0.01	0.01	7.50133	0.644132	0.01	0.01	0.01	1.34268	0.156512	0.0413655	0.179743	0.863759	0.01	0.591779	1.67443	0.491944	0.71831	0.01	0.968427	0.0182258	0.330505	0.183842	0.020779	1.96871	0.01	0.01	0.01	0.011035	0.0938523	0.01
893	109	2	1	2.81934	6.63941	0.835104	0.356122	0.0457758	1.54209	3.68651	0.438937	0.202481	1.25557	10	10	0.156955	0.01	0.956217	0.155661	0.01	0.01	10	1.29731	0.01	0.01	0.01	1.7765	0.202571	0.0748498	0.263962	1.78185	0.01	0.916325	2.98514	0.795496	0.983094	0.01	1.70916	0.0317161	0.576558	0.298837	0.0567444	3.98119	0.01	0.01	0.01	0.0151352	0.0952517	0.01
894	110	2	1	4.51641	10	1.33135	0.673687	0.0767482	2.4375	5.92746	0.737456	0.327626	2.05956	10	10	0.23024	0.01	1.68716	0.239976	0.01	0.01	10	2.06834	0.0158425	0.01	0.01	2.70779	0.28487	0.116557	0.474855	3.39924	0.01	1.32511	5.25518	1.33934	1.65183	0.01	3.01933	0.0545389	0.888546	0.488608	0.113317	7.50432	0.01	0.01	0.01	0.0165053	0.0957302	0.01
895	111	2	1	7.06352	10	2.07268	1.16846	0.124708	3.78906	9.25315	1.09351	0.506314	3.28238	10	10	0.331739	0.01	2.80307	0.370557	0.0119838	0.01	10	3.07129	0.0247991	0.01	0.01	4.13816	0.381673	0.176667	0.641009	5.91704	0.01	2.01248	8.77437	2.12351	2.7712	0.01	5.0859	0.0897569	1.33882	0.775694	0.201441	10	0.01	0.01	0.01	0.0170751	0.0959311	0.01
896	112	2	1	10	10	3.15657	1.85916	0.193574	5.70982	10	1.70167	0.760925	5.02393	10	10	0.491411	0.01	4.39681	0.579966	0.01914	0.01	10	4.52055	0.0375165	0.01	0.01	6.18356	0.554516	0.262291	0.990987	9.53722	0.01	2.99462	10	3.20856	4.23507	0.01	7.94021	0.140269	1.97821	1.18344	0.328173	10	0.01	0.01	0.01	0.0174888	0.0960289	0.01
897	113	2	1	0.699535	2.03327	0.318831	0.0462389	0.0591649	0.514351	0.827656	0.131893	0.0458188	0.332817	0.468337	1.9985	0.0927705	0.01	0.168813	0.0412358	0.01	0.01	1.89272	0.291527	0.01	0.01	0.01	0.858648	0.0985898	0.0155886	0.116436	0.228825	0.01	0.310562	0.652128	0.302092	0.377933	0.01	0.454828	0.01	0.131998	0.0750862	0.01	0.568334	0.01	0.01	0.01	0.01	0.01	0.01
898	114	2	1	1.10277	2.58315	0.369134	0.0855938	0.0886103	0.682963	1.42699	0.148009	0.0752885	0.495846	3.02801	3.0795	0.0953989	0.01	0.204281	0.0583168	0.01	0.01	3.77737	0.351293	0.01	0.01	0.01	0.917945	0.120314	0.0257672	0.135863	0.39203	0.01	0.390355	0.927237	0.325393	0.444034	0.01	0.646933	0.01	0.195052	0.121413	0.01	0.822252	0.01	0.01	0.01	0.01	0.0526991	0.01
899	115	2	1	1.75156	3.89198	0.521177	0.17467	0.01	0.990471	2.25003	0.237476	0.117666	0.788391	5.36682	5.99499	0.108834	0.01	0.358583	0.0907552	0.01	0.01	7.50133	0.644129	0.01	0.01	0.01	1.08599	0.149847	0.039518	0.179743	0.691731	0.01	0.522215	1.67443	0.418781	0.716138	0.01	0.968427	0.012398	0.328977	0.183842	0.020779	1.64275	0.01	0.01	0.01	0.01	0.0961111	0.01
900	116	2	1	2.81833	6.63941	0.835104	0.352982	0.01	1.54148	3.68651	0.434508	0.202481	1.25557	10	10	0.140681	0.01	0.645739	0.152423	0.01	0.01	10	1.2973	0.01	0.01	0.01	1.39519	0.164628	0.0723105	0.263962	1.43867	0.01	0.760799	2.98514	0.609122	0.980172	0.01	1.70916	0.0212073	0.573893	0.298837	0.0567444	3.31825	0.01	0.01	0.01	0.0135562	0.0969579	0.01
901	117	2	1	4.5148	10	1.33135	0.667215	0.01	2.43653	5.92746	0.658205	0.327626	2.05956	10	10	0.204291	0.01	1.11519	0.234984	0.01	0.01	10	2.06821	0.0158425	0.01	0.01	2.09113	0.217484	0.112209	0.474855	2.83655	0.01	1.15553	5.25518	0.930628	1.64522	0.01	3.01933	0.036468	0.876538	0.488608	0.113317	6.25246	0.01	0.01	0.01	0.0147716	0.097231	0.01
902	118	2	1	7.06101	10	2.07268	1.15685	0.01	3.78756	9.25315	0.812726	0.506314	3.28238	10	10	0.299952	0.01	1.83634	0.360432	0.0119838	0.01	10	3.07089	0.0247991	0.01	0.01	3.17111	0.315058	0.170076	0.641009	5.01668	0.01	1.73141	8.77437	1.422	2.76011	0.01	5.0859	0.0600169	1.3127	0.775694	0.201441	10	0.01	0.01	0.01	0.0152765	0.097343	0.01
903	119	2	1	10	10	3.15657	1.85043	0.01	5.70756	10	1.24694	0.760925	5.02393	10	10	0.437591	0.01	2.88461	0.555302	0.0191399	0.01	10	4.51981	0.0375165	0.01	0.01	4.71979	0.456538	0.252505	0.990987	8.15286	0.01	2.56009	10	2.12272	3.29381	0.01	7.94021	0.0937925	1.93269	1.18344	0.328173	10	0.01	0.01	0.01	0.0155832	0.0973969	0.01
904	120	2	1	0.699356	2.03327	0.318831	0.0459109	0.0591632	0.514122	0.827656	0.130319	0.0458188	0.332817	0.468337	1.9985	0.0922916	0.01	0.138443	0.0404337	0.01	0.01	1.89272	0.291527	0.01	0.01	0.01	0.85845	0.0984998	0.0151481	0.116436	0.215212	0.01	0.303688	0.652128	0.199288	0.376697	0.01	0.454828	0.01	0.131173	0.0750862	0.01	0.527379	0.01	0.01	0.01	0.01	0.01	0.01
905	121	2	1	1.10277	2.58315	0.369134	0.08517	0.0839723	0.682698	1.42699	0.146057	0.0752885	0.495846	3.02801	3.0795	0.0911621	0.01	0.154201	0.0577677	0.01	0.01	3.77737	0.351293	0.01	0.01	0.01	0.861733	0.120248	0.0251761	0.135863	0.415735	0.01	0.355609	0.927237	0.208236	0.442581	0.01	0.646933	0.01	0.193833	0.121413	0.01	0.705324	0.01	0.01	0.01	0.01	0.0550266	0.01
906	122	2	1	1.75141	3.89198	0.521177	0.173805	0.01	0.990087	2.25003	0.233019	0.117666	0.788391	5.36682	5.99499	0.102123	0.01	0.2674	0.0893363	0.01	0.01	7.50133	0.644128	0.01	0.01	0.01	1.01776	0.146684	0.0384014	0.179743	0.634185	0.01	0.45733	1.67443	0.207816	0.715332	0.01	0.968427	0.01	0.328612	0.183842	0.020779	1.4033	0.01	0.01	0.01	0.01	0.0960823	0.01
907	123	2	1	2.81809	6.63941	0.835104	0.351179	0.01	1.54088	3.68651	0.429689	0.202481	1.25557	10	10	0.124722	0.01	0.478783	0.149781	0.01	0.01	10	1.2973	0.01	0.01	0.01	1.28351	0.146229	0.0708876	0.263962	1.15447	0.01	0.65284	2.98514	0.280877	0.979087	0.01	1.70916	0.0149924	0.572204	0.298837	0.0567444	2.83215	0.01	0.01	0.01	0.0132636	0.0969288	0.01
908	124	2	1	4.51442	10	1.33135	0.663504	0.01	2.43559	5.92746	0.52256	0.327626	2.05956	10	10	0.1871	0.01	0.822384	0.230911	0.01	0.01	10	2.06818	0.0158425	0.01	0.01	1.84327	0.200546	0.109888	0.474855	2.07774	0.01	0.981982	5.25518	0.412646	1.6436	0.01	3.01933	0.0257809	0.868959	0.488608	0.113317	5.33504	0.01	0.01	0.01	0.0144461	0.0972018	0.01
909	125	2	1	7.0604	10	2.07268	1.1502	0.01	3.78609	9.25315	0.831066	0.506314	3.28238	10	10	0.273828	0.01	1.34236	0.354185	0.0119838	0.01	10	3.07082	0.0247991	0.01	0.01	2.75692	0.292691	0.166559	0.641009	3.49889	0.01	1.48436	8.77437	0.616978	1.75169	0.01	5.0859	0.0424286	1.29638	0.775694	0.201441	9.23106	0.01	0.01	0.01	0.0149371	0.0973138	0.01
910	126	2	1	10	10	3.15657	1.83912	0.01	5.70535	10	1.27633	0.760925	5.02393	10	10	0.398786	0.01	2.08298	0.517953	0.0191399	0.01	10	4.51968	0.0375165	0.01	0.01	4.09687	0.426163	0.247283	0.990987	5.52777	0.01	2.20357	10	0.909555	2.57427	0.01	7.94021	0.0663061	1.9044	1.18344	0.328173	10	0.01	0.01	0.01	0.0152379	0.0973677	0.01
911	127	2	1	0.699286	2.03327	0.318831	0.045774	0.0591627	0.513966	0.827656	0.129284	0.0458188	0.332817	0.468337	1.9985	0.0920619	0.01	0.143213	0.040114	0.01	0.01	1.89272	0.291527	0.01	0.01	0.01	0.85838	0.0984705	0.0149256	0.116436	0.206664	0.01	0.299043	0.652128	0.0231434	0.375969	0.01	0.454828	0.01	0.130717	0.0750862	0.01	0.490749	0.01	0.01	0.01	0.01	0.01	0.01
912	128	2	1	1.10277	2.58315	0.369134	0.0850012	0.01	0.682477	1.42699	0.144768	0.0752885	0.495846	3.02801	3.0795	0.0886686	0.01	0.185328	0.0575824	0.01	0.01	3.77737	0.351292	0.01	0.01	0.01	0.765334	0.120227	0.0248798	0.135863	0.409707	0.01	0.331518	0.927237	0.243254	0.441726	0.01	0.646933	0.01	0.19316	0.121413	0.01	0.642382	0.01	0.01	0.01	0.01	0.0923905	0.01
913	129	2	1	1.75137	3.89198	0.521177	0.173461	0.01	0.989767	2.25003	0.229986	0.117666	0.788391	5.36682	5.99499	0.0982239	0.01	0.298826	0.0887707	0.01	0.01	7.50133	0.644128	0.01	0.01	0.01	0.992207	0.145365	0.0378373	0.179743	0.565802	0.01	0.415212	1.67443	0.263938	0.715031	0.01	0.968427	0.01	0.328494	0.183842	0.020779	1.27522	0.01	0.01	0.01	0.01	0.0960735	0.01
914	130	2	1	2.81801	6.63941	0.835104	0.350425	0.01	1.54038	3.68651	0.426523	0.202481	1.25557	10	10	0.118214	0.01	0.479992	0.148296	0.01	0.01	10	1.2973	0.01	0.01	0.01	1.24762	0.141685	0.0701742	0.263962	1.04705	0.01	0.579659	2.98514	0.23601	0.978683	0.01	1.70916	0.0114283	0.570797	0.298837	0.0567444	1.79039	0.01	0.01	0.01	0.0131773	0.09692	0.01
915	131	2	1	4.51429	10	1.33135	0.661951	0.01	2.4348	5.92746	0.529199	0.327626	2.05956	10	10	0.175859	0.01	0.765694	0.228621	0.01	0.01	10	2.06817	0.0158425	0.01	0.01	1.76629	0.197989	0.108724	0.474855	1.88207	0.01	0.873415	5.25518	0.274897	1.28129	0.01	3.01933	0.0196522	0.863894	0.488608	0.113317	3.28816	0.01	0.01	0.01	0.0143494	0.097193	0.01
916	132	2	1	7.06021	10	2.07268	1.14742	0.01	3.78486	9.25315	0.842647	0.506314	3.28238	10	10	0.253521	0.01	1.19997	0.344473	0.0119838	0.01	10	3.0708	0.0247991	0.01	0.01	2.63763	0.288937	0.164794	0.641009	3.18167	0.01	1.31583	8.77437	0.367019	1.74099	0.01	5.0859	0.0323424	1.28554	0.775694	0.201441	5.62838	0.01	0.01	0.01	0.0148359	0.0973049	0.01
917	133	2	1	10	10	3.15657	1.83236	0.01	5.70351	10	1.29491	0.760925	5.02393	10	10	0.354481	0.01	1.82083	0.506764	0.0191399	0.01	10	4.51964	0.0375165	0.01	0.01	3.87378	0.420553	0.244664	0.990987	5.05013	0.01	1.94988	10	0.510203	2.44208	0.01	7.94021	0.0505436	1.88569	1.18344	0.328173	8.99646	0.01	0.01	0.01	0.0151464	0.0973588	0.01
918	134	2	1	0.699255	2.03327	0.318831	0.0457121	0.0591625	0.513874	0.827656	0.128658	0.0458188	0.332817	0.468337	1.9985	0.0919493	0.01	0.170486	0.039972	0.01	0.01	1.89272	0.291527	0.01	0.01	0.01	0.858351	0.0984585	0.0148147	0.116436	0.201898	0.01	0.296305	0.652128	0.01	0.375578	0.01	0.454828	0.01	0.130472	0.0750862	0.01	0.476396	0.01	0.01	0.01	0.01	0.01	0.01
919	135	2	1	1.10277	2.58315	0.369134	0.0849262	0.01	0.682325	1.42699	0.143966	0.0752885	0.495846	3.02801	3.0795	0.0879857	0.01	0.197202	0.0575051	0.01	0.01	3.77737	0.351292	0.01	0.01	0.01	0.758763	0.120219	0.024732	0.135863	0.404599	0.01	0.31722	0.927237	0.223228	0.441267	0.01	0.646933	0.01	0.192797	0.121413	0.01	0.549159	0.01	0.01	0.01	0.01	0.0923871	0.01
920	136	2	1	1.75135	3.89198	0.521177	0.173307	0.01	0.989545	2.25003	0.228845	0.117666	0.788391	5.36682	5.99499	0.0961244	0.01	0.320701	0.0885195	0.01	0.01	7.50133	0.644128	0.01	0.01	0.01	0.978101	0.144767	0.0375563	0.179743	0.531095	0.01	0.391239	1.67443	0.244408	0.714901	0.01	0.968427	0.01	0.328445	0.183842	0.020779	0.880208	0.01	0.01	0.01	0.01	0.09607	0.01
921	137	2	1	2.81798	6.63941	0.835104	0.350084	0.01	1.54004	3.68651	0.424607	0.202481	1.25557	10	10	0.114751	0.01	0.519452	0.147518	0.01	0.01	10	1.2973	0.01	0.01	0.01	1.23182	0.140976	0.0698182	0.263962	0.980045	0.01	0.547911	2.98514	0.316715	0.978508	0.01	1.70916	0.01	0.569936	0.298837	0.0567444	1.64855	0.01	0.01	0.01	0.0131432	0.0969164	0.01
922	138	2	1	4.51424	10	1.33135	0.66125	0.01	2.43426	5.92746	0.533802	0.327626	2.05956	10	10	0.167956	0.01	0.833193	0.227423	0.01	0.01	10	2.06817	0.0158425	0.01	0.01	1.74175	0.196973	0.108135	0.474855	1.74356	0.01	0.813481	5.25518	0.382674	1.2776	0.01	3.01933	0.0159893	0.860602	0.488608	0.113317	3.02369	0.01	0.01	0.01	0.014311	0.0971894	0.01
923	139	2	1	7.06013	10	2.07268	1.14616	0.01	3.78402	9.25315	0.850693	0.506314	3.28238	10	10	0.2478	0.01	1.30967	0.342808	0.0119838	0.01	10	3.07079	0.0247991	0.01	0.01	2.57492	0.287378	0.163902	0.641009	2.94644	0.01	1.22328	8.77437	0.517367	1.71205	0.01	5.0859	0.0263142	1.27852	0.775694	0.201441	5.17286	0.01	0.01	0.01	0.0147957	0.0973013	0.01
924	140	2	1	10	10	3.15657	1.82876	0.01	5.70223	10	1.30784	0.760925	5.02393	10	10	0.348419	0.01	1.99058	0.50429	0.0191399	0.01	10	4.51963	0.0375165	0.01	0.01	3.80551	0.418224	0.243339	0.990987	4.67593	0.01	1.81094	10	0.723555	2.42708	0.01	7.94021	0.0411229	1.87361	1.18344	0.328173	8.26616	0.01	0.01	0.01	0.0151138	0.0973552	0.01
925	141	2	1	0.699239	2.03327	0.318831	0.0456809	0.0591624	0.513821	0.827656	0.128287	0.0458188	0.332817	0.468337	1.9985	0.0918903	0.01	0.172765	0.0399011	0.01	0.01	1.89272	0.291527	0.01	0.01	0.01	0.858337	0.0984527	0.0147562	0.116436	0.199228	0.01	0.294719	0.652128	0.370757	0.375364	0.01	0.454828	0.01	0.130335	0.0750862	0.01	0.468483	0.01	0.01	0.01	0.01	0.01	0.01
926	142	2	1	1.10277	2.58315	0.369134	0.0848888	0.01	0.682227	1.42699	0.143478	0.0752885	0.495846	3.02801	3.0795	0.0851434	0.01	0.201781	0.0574677	0.01	0.01	3.77737	0.351292	0.01	0.01	0.01	0.755526	0.120215	0.0246538	0.135863	0.40081	0.01	0.30892	0.927237	0.212185	0.441015	0.01	0.646933	0.01	0.192596	0.121413	0.01	0.528491	0.01	0.01	0.01	0.01	0.0923855	0.01
927	143	2	1	1.75134	3.89198	0.521177	0.173231	0.01	0.989403	2.25003	0.228185	0.117666	0.788391	5.36682	5.99499	0.0949682	0.01	0.329236	0.0883941	0.01	0.01	7.50133	0.644128	0.01	0.01	0.01	0.971104	0.144466	0.037408	0.179743	0.512144	0.01	0.377657	1.67443	0.231016	0.714837	0.01	0.968427	0.01	0.328421	0.183842	0.020779	0.840848	0.01	0.01	0.01	0.01	0.0960683	0.01
928	144	2	1	2.81796	6.63941	0.835104	0.349913	0.01	1.53982	3.68651	0.423471	0.202481	1.25557	10	10	0.112856	0.01	0.535029	0.147098	0.01	0.01	10	1.2973	0.01	0.01	0.01	1.22397	0.140662	0.06963	0.263962	0.942732	0.01	0.526502	2.98514	0.307962	0.978421	0.01	1.70916	0.01	0.569412	0.298837	0.0567444	1.5715	0.01	0.01	0.01	0.0131271	0.0969147	0.01
929	145	2	1	4.51421	10	1.33135	0.660898	0.01	2.43391	5.92746	0.536766	0.327626	2.05956	10	10	0.164941	0.01	0.860042	0.226775	0.01	0.01	10	2.06817	0.0158425	0.01	0.01	1.70218	0.196481	0.107821	0.474855	1.65365	0.01	0.7801	5.25518	0.42936	1.23548	0.01	3.01933	0.0137516	0.858525	0.488608	0.113317	2.88032	0.01	0.01	0.01	0.0142929	0.0971877	0.01
930	146	2	1	7.06009	10	2.07268	1.14553	0.01	3.78347	9.25315	0.855882	0.506314	3.28238	10	10	0.247273	0.01	1.3535	0.341891	0.0119838	0.01	10	3.07078	0.0247991	0.01	0.01	2.54302	0.286622	0.163426	0.641009	2.79384	0.01	1.17188	8.77437	0.583677	1.70745	0.01	5.0859	0.0226316	1.27411	0.775694	0.201441	4.92613	0.01	0.01	0.01	0.0147767	0.0972996	0.01
931	147	2	1	10	10	3.15657	1.8268	0.01	5.70141	10	1.31618	0.760925	5.02393	10	10	0.348867	0.01	2.05855	0.504748	0.0191399	0.01	10	4.51962	0.0375165	0.01	0.01	3.77527	0.417096	0.242632	0.990987	4.43325	0.01	1.7339	10	0.818476	2.41961	0.01	7.94021	0.0353679	1.86601	1.18344	0.328173	7.87075	0.01	0.01	0.01	0.0150994	0.0973535	0.01
932	148	2	1	0.692514	2.02608	0.317161	0.0457928	0.0566387	0.506741	0.808983	0.136803	0.044995	0.329345	0.459056	1.94929	0.0942359	0.01	0.221621	0.0445536	0.01	0.01	2.13189	0.289611	0.01	0.01	0.01	0.848502	0.10083	0.0175178	0.117069	0.244473	0.01	0.317695	0.635369	0.366682	0.37794	0.01	0.447271	0.01	0.133679	0.0748359	0.01	0.65568	0.031586	0.01	0.01	0.01	0.01	0.01
933	149	2	1	0.996763	2.42347	0.350159	0.0860022	0.101932	0.656142	1.40832	0.146294	0.0714878	0.489578	2.84036	2.85015	0.0826039	0.01	0.326959	0.0601892	0.01	0.01	2.91916	0.331255	0.01	0.01	0.01	1.07536	0.11741	0.0275178	0.127252	0.418691	0.01	0.425524	0.887741	0.42028	0.417014	0.01	0.627886	0.0151554	0.196454	0.115809	0.01	1.1038	0.536559	0.01	0.01	0.01	0.01	0.01
934	150	2	1	1.76831	3.77138	0.49995	0.187978	0.107356	0.964709	2.32801	0.254942	0.115706	0.768992	5.63676	5.80487	0.0890285	0.01	0.757733	0.0941268	0.01	0.01	9.97863	0.719459	0.01	0.01	0.01	1.8128	0.153997	0.0465314	0.166281	1.05183	0.01	0.694755	1.74187	0.567091	0.667751	0.01	0.974793	0.026691	0.348324	0.179328	0.0349116	2.55593	0.01	0.01	0.01	0.0334095	0.01	0.01
935	151	2	1	3.07949	7.6481	0.874361	0.489933	0.206871	1.6427	4.15829	0.50831	0.219746	1.38577	10	10	0.115103	0.01	1.77649	0.160754	0.01	0.01	6.42891	1.31151	0.0108435	0.01	0.01	3.04446	0.206585	0.0833387	0.305788	2.92368	0.01	1.24841	3.42572	1.03456	1.13976	0.01	2.13566	0.0533196	0.615784	0.330068	0.158959	6.65877	0.828379	0.01	0.01	0.0380127	0.01	0.01
936	152	2	1	4.34959	10	1.63912	1.11776	0.428845	3.00043	7.58244	1.00538	0.394349	2.70689	10	10	0.175457	0.01	4.00535	0.324537	0.0113162	0.01	10	2.18365	0.0200018	0.01	0.01	6.53343	0.357291	0.143149	0.594037	7.2732	0.01	2.33254	7.26919	1.95611	2.22646	0.01	4.44518	0.111513	1.0597	0.638757	0.399886	10	2.22838	0.01	0.01	0.03973	0.01	0.01
937	153	2	1	7.77166	10	3.08678	2.3285	0.857693	5.51384	10	2.0405	0.748343	5.16947	10	10	0.286181	0.01	8.06097	0.588877	0.0209101	0.01	10	3.88348	0.0369462	0.01	0.01	10	0.641061	0.260238	1.03605	10	0.01	4.37815	10	3.66498	4.40261	0.01	8.50582	0.223893	1.87776	1.20716	0.867159	10	2.42343	0.01	0.01	0.0403143	0.01	0.01
938	154	2	1	10	10	5.62859	4.41148	1.59587	9.78936	10	3.82195	1.32896	9.35897	10	10	0.48133	0.01	10	1.04014	0.0372994	0.01	10	6.81251	0.0658291	0.01	0.01	10	1.12489	0.462624	1.92304	10	0.01	7.87203	10	6.52822	7.92473	0.01	10	0.417305	3.27059	2.16965	1.67197	10	3.48278	0.01	0.01	0.0405517	0.01	0.01
939	155	2	1	0.692145	2.02608	0.317161	0.0453521	0.0565219	0.506651	0.808983	0.133621	0.044995	0.329345	0.459056	1.94929	0.0933372	0.01	0.207604	0.0430642	0.01	0.01	2.13189	0.289591	0.01	0.01	0.01	0.847452	0.0990202	0.0159814	0.117069	0.240347	0.01	0.315677	0.635369	0.350565	0.377565	0.01	0.447271	0.01	0.131341	0.0748359	0.01	0.65404	0.01	0.01	0.01	0.01	0.01	0.01
940	156	2	1	1.08069	2.42347	0.350159	0.0852142	0.0917204	0.655275	1.40832	0.144073	0.0714878	0.489578	2.84036	2.85015	0.092852	0.01	0.296123	0.0576357	0.01	0.01	2.91916	0.331232	0.01	0.01	0.01	0.953303	0.115536	0.0256337	0.127252	0.415682	0.01	0.4138	0.887741	0.384319	0.4166	0.01	0.627886	0.0109979	0.193018	0.115809	0.01	1.02794	0.01	0.01	0.01	0.01	0.0623268	0.01
941	157	2	1	1.76764	3.77138	0.49995	0.192963	0.01	0.963434	2.32801	0.249418	0.115706	0.768992	5.63676	5.80487	0.109491	0.01	0.610742	0.0915576	0.01	0.01	9.97863	0.719439	0.01	0.01	0.01	1.24754	0.14144	0.0424503	0.166281	1.0243	0.01	0.595166	1.74187	0.486538	0.665472	0.01	0.974793	0.0193689	0.34277	0.179328	0.0349116	2.33854	0.01	0.01	0.01	0.0194517	0.107771	0.01
942	158	2	1	3.0977	7.6481	0.874361	0.502688	0.01	1.64053	4.15829	0.480519	0.219746	1.38577	10	10	0.15715	0.01	1.33586	0.159787	0.01	0.01	6.42891	1.30901	0.0108435	0.01	0.01	1.89347	0.193253	0.0779106	0.305788	1.77566	0.01	1.09393	3.42572	0.937227	1.1339	0.01	2.13566	0.0388232	0.595102	0.330068	0.158959	6.19185	0.01	0.01	0.01	0.0222401	0.113072	0.01
943	159	2	1	5.70896	10	1.63912	1.14821	0.0790113	2.99646	7.58244	0.918284	0.394349	2.70689	10	10	0.260424	0.01	2.86473	0.322823	0.0112113	0.01	10	2.17618	0.0200018	0.01	0.01	3.35977	0.268669	0.133826	0.594037	4.1511	0.01	1.62239	7.26919	1.73948	2.03088	0.01	4.44518	0.0822861	1.00471	0.638757	0.399886	10	0.01	0.01	0.01	0.0232722	0.0969954	0.01
944	160	2	1	10	10	3.08678	2.39289	0.157671	5.50655	10	1.83888	0.748343	5.16947	10	10	0.470699	0.01	5.76271	0.585768	0.0207162	0.01	10	3.86803	0.0369462	0.01	0.01	6.12307	0.464866	0.24242	1.03605	9.10246	0.01	2.92721	10	3.23983	3.81954	0.01	8.50582	0.166106	1.7625	1.20716	0.867159	10	0.01	0.01	0.01	0.0236239	0.097044	0.01
945	161	2	1	10	10	5.62859	4.53421	0.293109	9.77642	10	3.425	1.32896	9.35897	10	10	0.829602	0.01	10	1.03465	0.0369535	0.01	10	6.78382	0.0658291	0.01	0.01	10	0.802776	0.430948	1.92304	10	0.01	5.16412	10	5.74527	6.91374	0.01	10	0.304921	3.0548	2.16965	1.67197	10	3.48278	0.01	0.01	0.0237669	0.0970634	0.01
946	162	2	1	0.691599	2.02608	0.317161	0.0445136	0.0565206	0.506439	0.808983	0.131192	0.044995	0.329345	0.459056	1.94929	0.0922869	0.01	0.182044	0.0407243	0.01	0.01	2.13189	0.289591	0.01	0.01	0.01	0.846717	0.0986794	0.015224	0.117069	0.223	0.01	0.308783	0.635369	0.264926	0.376002	0.01	0.447271	0.01	0.129911	0.0748359	0.01	0.552568	0.01	0.01	0.01	0.01	0.01	0.01
947	163	2	1	1.08033	2.42347	0.350159	0.083993	0.0781096	0.655086	1.40832	0.140997	0.0714878	0.489578	2.84036	2.85015	0.0880859	0.01	0.216586	0.0555656	0.01	0.01	2.91916	0.331231	0.01	0.01	0.01	0.808024	0.115315	0.0245702	0.127252	0.390259	0.01	0.375424	0.887741	0.293131	0.414876	0.01	0.627886	0.01	0.190917	0.115809	0.01	0.828126	0.01	0.01	0.01	0.01	0.067524	0.01
948	164	2	1	1.76763	3.77138	0.49995	0.18939	0.01	0.963156	2.32801	0.245201	0.115706	0.768992	5.63676	5.80487	0.0989091	0.01	0.426075	0.0875212	0.01	0.01	9.97863	0.719438	0.01	0.01	0.01	0.964191	0.130744	0.0404386	0.166281	0.836549	0.01	0.512706	1.74187	0.347488	0.662954	0.01	0.974793	0.0128405	0.341294	0.179328	0.0349116	1.87862	0.01	0.01	0.01	0.017598	0.0968361	0.01
949	165	2	1	3.09666	7.6481	0.874361	0.498518	0.01	1.64006	4.15829	0.424273	0.219746	1.38577	10	10	0.134711	0.01	0.935859	0.156016	0.01	0.01	6.42891	1.30898	0.0108435	0.01	0.01	1.29025	0.136765	0.0747009	0.305788	1.67681	0.01	0.792707	3.42572	0.556743	1.12927	0.01	2.13566	0.0242645	0.581333	0.330068	0.158959	4.97224	0.01	0.01	0.01	0.0199922	0.0972775	0.01
950	166	2	1	5.70705	10	1.63912	1.13825	0.01	2.9956	7.58244	0.621293	0.394349	2.70689	10	10	0.216618	0.01	1.94208	0.309099	0.0112101	0.01	10	2.1761	0.0200018	0.01	0.01	2.24733	0.213111	0.128312	0.594037	3.88257	0.01	1.33653	7.26919	0.984344	1.57001	0.01	4.44518	0.0514287	0.965779	0.638757	0.399886	10	0.01	0.01	0.01	0.0209119	0.0973789	0.01
951	167	2	1	10	10	3.08678	2.37182	0.01	5.50496	10	0.467829	0.748343	5.16947	10	10	0.389674	0.01	3.90583	0.55475	0.020714	0.01	10	3.86786	0.0369462	0.01	0.01	4.03096	0.364536	0.232362	1.03605	8.15978	0.01	2.37873	10	1.77626	2.18568	0.01	8.50582	0.103816	1.6803	1.20716	0.867159	10	0.01	0.01	0.01	0.0212252	0.0974114	0.01
952	168	2	1	10	10	5.62859	4.49404	0.01	9.7736	10	0.811919	1.32896	9.35897	10	10	0.685256	0.01	7.26562	0.90967	0.0369497	0.01	10	6.78351	0.0658291	0.01	0.01	7.12238	0.626292	0.413069	1.92304	10	0.01	4.1696	10	3.124	3.27236	0.01	10	0.122653	2.90078	2.16965	1.67197	10	1.94839	0.01	0.01	0.0213525	0.0974243	0.01
953	169	2	1	0.691429	2.02608	0.317161	0.0441795	0.0565205	0.506146	0.808983	0.129439	0.044995	0.329345	0.459056	1.94929	0.0917516	0.01	0.151083	0.0399345	0.01	0.01	2.13189	0.289591	0.01	0.01	0.01	0.84657	0.098631	0.0147088	0.117069	0.243141	0.01	0.301415	0.635369	0.01	0.374396	0.01	0.447271	0.01	0.128973	0.0748359	0.01	0.493776	0.01	0.01	0.01	0.01	0.01	0.01
954	170	2	1	1.08028	2.42347	0.350159	0.0835809	0.0729789	0.654798	1.40832	0.138959	0.0714878	0.489578	2.84036	2.85015	0.0808584	0.01	0.157267	0.0550942	0.01	0.01	2.91916	0.331231	0.01	0.01	0.01	0.750831	0.115287	0.0239142	0.127252	0.379856	0.01	0.326493	0.887741	0.102946	0.413103	0.01	0.627886	0.01	0.189538	0.115809	0.01	0.666742	0.01	0.01	0.01	0.01	0.0694871	0.01
955	171	2	1	1.76763	3.77138	0.49995	0.187914	0.01	0.962732	2.32801	0.242156	0.115706	0.768992	5.63676	5.80487	0.0901674	0.01	0.306357	0.086159	0.01	0.01	9.97863	0.719438	0.01	0.01	0.01	0.889071	0.126195	0.0390701	0.166281	0.639462	0.01	0.421725	1.74187	0.0873592	0.662298	0.01	0.974793	0.01	0.341085	0.179328	0.0349116	1.50901	0.01	0.01	0.01	0.0174037	0.0968334	0.01
956	172	2	1	3.09652	7.6481	0.874361	0.492849	0.01	1.63934	4.15829	0.316798	0.219746	1.38577	10	10	0.119715	0.01	0.642927	0.148349	0.01	0.01	6.42891	1.30898	0.0108435	0.01	0.01	1.13972	0.125424	0.0729695	0.305788	1.45694	0.01	0.628889	3.42572	0.099852	1.12819	0.01	2.13566	0.0163657	0.587184	0.330068	0.158959	2.66854	0.01	0.01	0.01	0.0197649	0.0972748	0.01
957	173	2	1	5.70677	10	1.63912	1.12472	0.01	2.99428	7.58244	0.201773	0.394349	2.70689	10	10	0.172215	0.01	1.31475	0.252713	0.01121	0.01	10	2.17609	0.0200018	0.01	0.01	1.91935	0.201117	0.125338	0.594037	3.31652	0.01	1.01152	7.26919	0.152621	1.11808	0.01	4.44518	0.0346871	0.966665	0.638757	0.399886	6.44163	0.01	0.01	0.01	0.0206634	0.0973762	0.01
958	174	2	1	10	10	3.08678	2.3432	0.01	5.50254	10	0.350956	0.748343	5.16947	10	10	0.276304	0.01	2.57553	0.502108	0.0207138	0.01	10	3.86784	0.0369462	0.01	0.01	3.46728	0.348807	0.226158	1.03605	6.92952	0.01	1.77343	10	0.267029	1.86431	0.01	8.50582	0.0700208	1.67418	1.20716	0.867159	10	0.01	0.01	0.01	0.0209692	0.0974088	0.01
959	175	2	1	10	10	5.62859	4.4395	0.01	9.7693	10	0.608519	1.32896	9.35897	10	10	0.461091	0.01	4.7333	0.91406	0.0369493	0.01	10	6.78347	0.0658291	0.01	0.01	6.12155	0.602342	0.402041	1.92304	10	0.01	3.1115	10	0.462461	3.17279	0.01	10	0.0810933	2.88391	2.16965	1.67197	10	1.65006	0.01	0.01	0.0210935	0.0974217	0.01
960	176	2	1	0.691383	2.02608	0.317161	0.0440798	0.0565205	0.505958	0.808983	0.128226	0.044995	0.329345	0.459056	1.94929	0.091543	0.01	0.179019	0.0397121	0.01	0.01	2.13189	0.289591	0.01	0.01	0.01	0.846534	0.0986198	0.0144993	0.117069	0.195729	0.01	0.297192	0.635369	0.01	0.373593	0.01	0.447271	0.01	0.128503	0.0748359	0.01	0.452906	0.01	0.01	0.01	0.01	0.01	0.01
961	177	2	1	1.08027	2.42347	0.350159	0.0834648	0.01	0.654523	1.40832	0.137526	0.0714878	0.489578	2.84036	2.85015	0.0781583	0.01	0.17729	0.0548488	0.01	0.01	2.91916	0.331231	0.01	0.01	0.01	0.684904	0.115281	0.0236437	0.127252	0.366716	0.01	0.297215	0.887741	0.196935	0.412217	0.01	0.627886	0.01	0.188848	0.115809	0.01	0.59789	0.01	0.01	0.01	0.01	0.0936051	0.01
962	178	2	1	1.76763	3.77138	0.49995	0.187488	0.01	0.962329	2.32801	0.24005	0.115706	0.768992	5.63676	5.80487	0.0859774	0.01	0.322143	0.0857753	0.01	0.01	9.97863	0.719438	0.01	0.01	0.01	0.871627	0.123569	0.0385137	0.166281	0.568299	0.01	0.371852	1.74187	0.212162	0.662127	0.01	0.974793	0.01	0.341037	0.179328	0.0349116	0.889904	0.01	0.01	0.01	0.0173631	0.0968328	0.01
963	179	2	1	3.09648	7.6481	0.874361	0.490141	0.01	1.63865	4.15829	0.323242	0.219746	1.38577	10	10	0.108911	0.01	0.549347	0.146408	0.01	0.01	6.42891	1.30898	0.0108435	0.01	0.01	1.09313	0.124698	0.0722243	0.305788	1.28946	0.01	0.543592	3.42572	0.248299	1.1279	0.01	2.13566	0.0120575	0.582849	0.330068	0.158959	2.20463	0.01	0.01	0.01	0.0197293	0.0972742	0.01
964	180	2	1	5.70671	10	1.63912	1.11826	0.01	2.99303	7.58244	0.197627	0.394349	2.70689	10	10	0.16307	0.01	1.01076	0.254243	0.01121	0.01	10	2.17608	0.0200018	0.01	0.01	1.83779	0.199841	0.124058	0.594037	2.91686	0.01	0.917558	7.26919	0.328702	1.10408	0.01	4.44518	0.0255559	0.953265	0.638757	0.399886	5.31294	0.01	0.01	0.01	0.020621	0.0973757	0.01
965	181	2	1	10	10	3.08678	2.32955	0.01	5.50024	10	0.343573	0.748343	5.16947	10	10	0.263924	0.01	1.89814	0.50535	0.0207137	0.01	10	3.86784	0.0369462	0.01	0.01	3.31829	0.34555	0.2236	1.03605	6.08036	0.01	1.63621	10	0.529604	1.79666	0.01	8.50582	0.0515881	1.64561	1.20716	0.867159	10	0.01	0.01	0.01	0.0209244	0.0974082	0.01
966	182	2	1	10	10	5.62859	4.41348	0.01	9.76521	10	0.595591	1.32896	9.35897	10	10	0.442885	0.01	3.42601	0.896167	0.0369492	0.01	10	6.78346	0.0658291	0.01	0.01	5.85727	0.592269	0.397492	1.92304	10	0.01	2.87159	10	0.888922	3.03257	0.01	10	0.0555835	2.83033	2.16965	1.67197	10	1.58349	0.01	0.01	0.0210477	0.0974211	0.01
967	183	2	1	0.691367	2.02608	0.317161	0.0440454	0.0565205	0.505868	0.808983	0.127587	0.044995	0.329345	0.459056	1.94929	0.091463	0.01	0.183621	0.0396367	0.01	0.01	2.13189	0.289591	0.01	0.01	0.01	0.846522	0.0986162	0.0144186	0.117069	0.191852	0.01	0.295264	0.635369	0.368052	0.373254	0.01	0.447271	0.01	0.128294	0.0748359	0.01	0.440197	0.01	0.01	0.01	0.01	0.01	0.01
968	184	2	1	1.08027	2.42347	0.350159	0.0834255	0.01	0.65435	1.40832	0.136716	0.0714878	0.489578	2.84036	2.85015	0.0684324	0.01	0.18818	0.0547656	0.01	0.01	2.91916	0.331231	0.01	0.01	0.01	0.681811	0.115279	0.0235384	0.127252	0.280966	0.01	0.283704	0.887741	0.184262	0.411844	0.01	0.627886	0.01	0.18854	0.115809	0.01	0.570878	0.01	0.01	0.01	0.01	0.0936049	0.01
969	185	2	1	1.76763	3.77138	0.49995	0.187342	0.01	0.962074	2.32801	0.238939	0.115706	0.768992	5.63676	5.80487	0.0842185	0.01	0.344226	0.0856452	0.01	0.01	9.97863	0.719438	0.01	0.01	0.01	0.851954	0.122613	0.0382993	0.166281	0.517416	0.01	0.349879	1.74187	0.195866	0.66207	0.01	0.974793	0.01	0.341021	0.179328	0.0349116	0.81717	0.01	0.01	0.01	0.0173505	0.0968327	0.01
970	186	2	1	3.09647	7.6481	0.874361	0.489032	0.01	1.63822	4.15829	0.328074	0.219746	1.38577	10	10	0.105926	0.01	0.595198	0.14559	0.01	0.01	6.42891	1.30898	0.0108435	0.01	0.01	1.04673	0.124463	0.0719239	0.305788	1.16715	0.01	0.507006	3.42572	0.273886	0.806655	0.01	2.13566	0.01	0.580177	0.330068	0.158959	2.01872	0.01	0.01	0.01	0.0197206	0.097274	0.01
971	187	2	1	5.70669	10	1.63912	1.11561	0.01	2.99223	7.58244	0.196345	0.394349	2.70689	10	10	0.163844	0.01	1.10314	0.254757	0.01121	0.01	10	2.17608	0.0200018	0.01	0.01	1.81063	0.199429	0.123542	0.594037	2.67741	0.01	0.852828	7.26919	0.393402	1.09938	0.01	4.44518	0.0202866	0.945089	0.638757	0.399886	4.86167	0.01	0.01	0.01	0.0206098	0.0973755	0.01
972	188	2	1	10	10	3.08678	2.32396	0.01	5.49878	10	0.341291	0.748343	5.16947	10	10	0.265909	0.01	2.07782	0.506441	0.0207137	0.01	10	3.86784	0.0369462	0.01	0.01	3.2687	0.342116	0.222604	1.03605	5.57235	0.01	1.51865	10	0.637392	1.79136	0.01	8.50582	0.0409513	1.62827	1.20716	0.867159	10	0.01	0.01	0.01	0.0209123	0.097408	0.01
973	189	2	1	10	10	5.62859	4.40283	0.01	9.76262	10	0.591598	1.32896	9.35897	10	10	0.446306	0.01	3.75518	0.888759	0.0369491	0.01	10	6.78346	0.0658291	0.01	0.01	5.76933	0.586279	0.395723	1.92304	10	0.01	2.66366	10	1.07221	3.02305	0.01	10	0.0182264	2.79789	2.16965	1.67197	10	1.56229	0.01	0.01	0.0210352	0.0974209	0.01
974	190	2	1	0.691361	2.02608	0.317161	0.0440314	0.0565205	0.505826	0.808983	0.127272	0.044995	0.329345	0.459056	1.94929	0.091429	0.01	0.184615	0.0396062	0.01	0.01	2.13189	0.289591	0.01	0.01	0.01	0.846517	0.0986148	0.0143843	0.117069	0.190142	0.01	0.294383	0.635369	0.368041	0.373106	0.01	0.447271	0.01	0.128199	0.0748359	0.01	0.434637	0.01	0.01	0.01	0.01	0.01	0.01
975	191	2	1	1.08026	2.42347	0.350159	0.0834095	0.01	0.654255	1.40832	0.136299	0.0714878	0.489578	2.84036	2.85015	0.0673314	0.01	0.190633	0.054732	0.01	0.01	2.91916	0.331231	0.01	0.01	0.01	0.680573	0.115278	0.0234935	0.127252	0.276728	0.01	0.277512	0.887741	0.178846	0.41168	0.01	0.627886	0.01	0.188501	0.115809	0.01	0.482018	0.01	0.01	0.01	0.01	0.0936048	0.01
976	192	2	1	1.76763	3.77138	0.49995	0.187283	0.01	0.961935	2.32801	0.238393	0.115706	0.768992	5.63676	5.80487	0.0834441	0.01	0.349242	0.0855926	0.01	0.01	9.97863	0.719438	0.01	0.01	0.01	0.77337	0.122216	0.0382083	0.166281	0.481857	0.01	0.340016	1.74187	0.189033	0.662047	0.01	0.974793	0.01	0.341015	0.179328	0.0349116	0.785689	0.01	0.01	0.01	0.0173455	0.0968326	0.01
977	193	2	1	3.09647	7.6481	0.874361	0.48855	0.01	1.63798	4.15829	0.330759	0.219746	1.38577	10	10	0.104644	0.01	0.79705	0.14523	0.01	0.01	6.42891	1.30897	0.0108435	0.01	0.01	1.04065	0.12437	0.0717937	0.305788	1.10055	0.01	0.490776	3.42572	0.27069	0.780178	0.01	2.13566	0.01	0.578721	0.330068	0.158959	1.93858	0.01	0.01	0.01	0.0197177	0.097274	0.01
978	194	2	1	5.70668	10	1.63912	1.11446	0.01	2.9918	7.58244	0.195838	0.394349	2.70689	10	10	0.16446	0.01	1.12468	0.254965	0.01121	0.01	10	2.17608	0.0200018	0.01	0.01	1.79972	0.199266	0.123319	0.594037	2.54119	0.01	0.824256	7.26919	0.417919	1.09748	0.01	4.44518	0.0173797	0.940662	0.638757	0.399886	4.66732	0.01	0.01	0.01	0.0206058	0.0973754	0.01
979	195	2	1	10	10	3.08678	2.32153	0.01	5.49799	10	0.340389	0.748343	5.16947	10	10	0.266979	0.01	2.11986	0.506882	0.0207137	0.01	10	3.86783	0.0369462	0.01	0.01	3.24877	0.340726	0.22218	1.03605	5.28407	0.01	1.46686	10	0.678554	1.78922	0.01	8.50582	0.0350833	1.61891	1.20716	0.867159	9.97275	0.01	0.01	0.01	0.0209079	0.0974079	0.01
980	196	2	1	10	10	5.62859	4.3982	0.01	9.76121	10	0.590019	1.32896	9.35897	10	10	0.448152	0.01	3.83233	0.885522	0.0369491	0.01	10	6.78346	0.0658291	0.01	0.01	5.73401	0.583855	0.394969	1.92304	10	0.01	2.57214	10	1.14241	3.01922	0.01	10	0.0128076	2.7804	2.16965	1.67197	10	1.5539	0.01	0.01	0.0210307	0.0974208	0.01
981	197	2	1	0.787974	2.34247	0.371962	0.034985	0.0706505	0.624599	0.973591	0.157842	0.0546965	0.39776	0.484905	2.57464	0.109228	0.01	0.143755	0.0528965	0.01	0.01	2.38425	0.345575	0.01	0.01	0.01	1.03812	0.112563	0.0212712	0.105561	0.323727	0.01	0.374882	0.805943	0.422084	0.447768	0.01	0.542662	0.01	0.156915	0.0853487	0.01	0.811531	0.612329	0.01	0.01	0.01	0.01	0.01
982	198	2	1	1.10612	2.97263	0.480312	0.0915375	0.12239	0.850925	1.51422	0.199501	0.0824937	0.574961	3.78854	3.83534	0.14306	0.01	0.189817	0.0739614	0.01	0.01	3.45808	0.454362	0.01	0.01	0.01	1.41327	0.150512	0.0297463	0.146739	0.444181	0.01	0.498964	1.02558	0.545253	0.589731	0.01	0.769985	0.0133908	0.221655	0.112347	0.01	1.05117	0.605404	0.01	0.01	0.01	0.01	0.01
983	199	2	1	1.39322	3.59862	0.587249	0.119821	0.141295	1.04976	1.94923	0.24081	0.10885	0.735383	4.79448	5.00704	0.177664	0.01	0.235071	0.0946591	0.01	0.01	4.5316	0.561596	0.01	0.01	0.01	1.74082	0.186038	0.0378379	0.180096	0.567022	0.01	0.612228	1.32647	0.666247	0.731571	0.01	0.968094	0.0172826	0.281521	0.137968	0.0108577	1.30675	0.669819	0.01	0.01	0.01	0.01	0.01
984	200	2	1	1.66999	4.2223	0.693495	0.147798	0.182169	1.24567	2.35032	0.281926	0.134732	0.882035	5.79589	6.08426	0.203333	0.01	0.279727	0.115194	0.01	0.01	5.60498	0.668042	0.01	0.01	0.01	1.99149	0.220852	0.0457664	0.211738	0.69039	0.01	0.722586	1.62208	0.778932	0.873348	0.01	1.16338	0.0210812	0.339718	0.222564	0.0136833	1.58191	0.725562	0.01	0.01	0.01	0.01	0.01
985	201	2	1	1.94172	4.84458	0.799351	0.175627	0.222957	1.44002	2.75484	0.322923	0.157167	1.02712	6.7948	7.12275	0.225449	0.01	0.325222	0.135641	0.01	0.01	6.6783	0.774034	0.01	0.01	0.01	2.24984	0.257491	0.0608829	0.242727	0.813855	0.01	0.825674	1.91532	0.889621	1.01509	0.01	1.35725	0.0248348	0.397059	0.258463	0.0164939	1.85882	0.769882	0.01	0.01	0.01	0.01	0.01
986	202	2	1	2.21054	5.5957	0.904965	0.203372	0.254986	1.63342	3.14754	0.367907	0.179233	1.17129	7.79219	8.16124	0.24824	0.01	0.371108	0.156037	0.01	0.01	7.75158	0.879741	0.0105687	0.01	0.01	2.52172	0.290164	0.0691881	0.273398	0.937334	0.01	0.928656	2.20728	1.00587	1.15681	0.01	1.55031	0.0285629	0.453889	0.294193	0.0192967	2.13643	0.805208	0.01	0.01	0.01	0.01	0.01
987	203	2	1	2.47753	6.47035	1.01042	0.231065	0.286495	1.82621	3.53801	0.415918	0.201266	1.31488	8.78859	9.19973	0.271412	0.01	0.417208	0.1764	0.01	0.01	8.87755	0.985257	0.0118089	0.01	0.01	2.78452	0.323777	0.0774681	0.303891	1.06081	0.01	1.03155	2.49847	1.11565	1.29851	0.01	1.74287	0.0322749	0.510387	0.329814	0.0220947	2.41438	0.833811	0.01	0.01	0.01	0.01	0.01
988	204	2	1	0.805789	2.34247	0.371962	0.0341988	0.0695906	0.624179	0.973591	0.15546	0.0546965	0.39776	0.484905	2.57464	0.108259	0.01	0.0810612	0.0512724	0.01	0.01	2.38425	0.344833	0.01	0.01	0.01	1.0375	0.111627	0.0201039	0.105561	0.322907	0.01	0.374244	0.805943	0.402683	0.446595	0.01	0.542662	0.01	0.15506	0.0853487	0.01	0.810307	0.01	0.01	0.01	0.01	0.01	0.01
989	205	2	1	1.13083	2.97263	0.480312	0.0905373	0.120554	0.850302	1.51422	0.19649	0.0824937	0.574961	3.78854	3.83534	0.141985	0.01	0.0862332	0.0716904	0.01	0.01	3.45808	0.453387	0.01	0.01	0.01	1.41242	0.14926	0.0281139	0.146739	0.432347	0.01	0.489249	1.02558	0.513405	0.588186	0.01	0.769985	0.0103003	0.219035	0.112347	0.01	1.00457	0.01	0.01	0.01	0.01	0.01	0.01
990	206	2	1	1.42786	3.59862	0.587249	0.118511	0.138706	1.04899	1.94923	0.237175	0.10885	0.735383	4.79448	5.00704	0.176096	0.01	0.102475	0.0917527	0.01	0.01	4.5316	0.56039	0.01	0.01	0.01	1.72772	0.18449	0.0357614	0.180096	0.546805	0.01	0.594783	1.32647	0.622729	0.729655	0.01	0.968094	0.0130497	0.278193	0.137968	0.0108577	1.2549	0.01	0.01	0.01	0.01	0.01	0.01
991	207	2	1	1.71517	4.2223	0.693495	0.146183	0.178831	1.24476	2.35032	0.277671	0.134732	0.882035	5.79589	6.08426	0.202355	0.01	0.120549	0.111657	0.01	0.01	5.60498	0.666608	0.01	0.01	0.01	1.961	0.219273	0.0432548	0.211738	0.662645	0.01	0.699649	1.62208	0.719656	0.871061	0.01	1.16338	0.015918	0.335703	0.222564	0.0136833	1.51329	0.01	0.01	0.01	0.01	0.01	0.01
992	208	2	1	1.99765	4.84458	0.799351	0.173708	0.218871	1.43896	2.75484	0.31805	0.157167	1.02712	6.7948	7.12275	0.221292	0.01	0.210792	0.131476	0.01	0.01	6.6783	0.772373	0.01	0.01	0.01	2.20482	0.255719	0.0577413	0.242727	0.77891	0.01	0.799628	1.91532	0.819555	1.01243	0.01	1.35725	0.0187523	0.392366	0.258463	0.0164939	1.77421	0.01	0.01	0.01	0.01	0.01	0.01
993	209	2	1	2.27731	5.5957	0.904965	0.201149	0.250689	1.63223	3.14754	0.360089	0.179233	1.17129	7.79219	8.16124	0.241875	0.01	0.239556	0.151246	0.01	0.01	7.75158	0.877854	0.0105687	0.01	0.01	2.45361	0.288167	0.065618	0.273398	0.895352	0.01	0.897171	2.20728	0.921764	1.15378	0.01	1.55031	0.0215672	0.448524	0.294193	0.0192967	2.0362	0.01	0.01	0.01	0.01	0.0131635	0.01
994	210	2	1	2.55518	6.47035	1.01042	0.22854	0.279816	1.82487	3.53801	0.407081	0.201266	1.31488	8.78859	9.19973	0.262855	0.01	0.268563	0.170984	0.01	0.01	8.87755	0.983143	0.0118089	0.01	0.01	2.70531	0.321083	0.0734708	0.303891	1.01188	0.01	0.994776	2.49847	1.01827	1.29511	0.01	1.74287	0.0243702	0.504355	0.329814	0.0220947	2.29873	0.01	0.01	0.01	0.01	0.0163742	0.01
995	211	2	1	0.805615	2.34247	0.371962	0.0338754	0.0693173	0.623986	0.973591	0.154069	0.0546965	0.39776	0.484905	2.57464	0.107796	0.01	0.01	0.0505047	0.01	0.01	2.38425	0.344656	0.01	0.01	0.01	1.03719	0.111264	0.01958	0.105561	0.322376	0.01	0.373917	0.805943	0.383715	0.445865	0.01	0.542662	0.01	0.154181	0.0853487	0.01	0.809548	0.01	0.01	0.01	0.01	0.01	0.01
996	212	2	1	1.13058	2.97263	0.480312	0.0901015	0.120081	0.849994	1.51422	0.194732	0.0824937	0.574961	3.78854	3.83534	0.141401	0.01	0.01	0.070617	0.01	0.01	3.45808	0.453154	0.01	0.01	0.01	1.412	0.148775	0.0273812	0.146739	0.423591	0.01	0.4826	1.02558	0.483062	0.587225	0.01	0.769985	0.01	0.217793	0.112347	0.01	0.983109	0.01	0.01	0.01	0.01	0.01	0.01
997	213	2	1	1.42755	3.59862	0.587249	0.117941	0.138038	1.04861	1.94923	0.235054	0.10885	0.735383	4.79448	5.00704	0.175347	0.01	0.236066	0.0903788	0.01	0.01	4.5316	0.560103	0.01	0.01	0.01	1.72002	0.183891	0.0348294	0.180096	0.532085	0.01	0.583028	1.32647	0.581857	0.728462	0.01	0.968094	0.0109682	0.276616	0.137968	0.0108577	1.22153	0.01	0.01	0.01	0.01	0.01	0.01
998	214	2	1	1.7148	4.2223	0.693495	0.145479	0.17797	1.24431	2.35032	0.275187	0.134732	0.882035	5.79589	6.08426	0.200118	0.01	0.284385	0.109985	0.01	0.01	5.60498	0.666266	0.01	0.01	0.01	1.94331	0.218786	0.0421276	0.211738	0.642607	0.01	0.683455	1.62208	0.668864	0.869637	0.01	1.16338	0.0131779	0.333799	0.222564	0.0136833	1.46942	0.01	0.01	0.01	0.01	0.01	0.01
999	215	2	1	1.99722	4.84458	0.799351	0.172871	0.217818	1.43844	2.75484	0.315204	0.157167	1.02712	6.7948	7.12275	0.218744	0.01	0.331878	0.129508	0.01	0.01	6.6783	0.771977	0.01	0.01	0.01	2.17889	0.254953	0.0563905	0.242727	0.753796	0.01	0.781497	1.91532	0.754346	1.01078	0.01	1.35725	0.0155203	0.390141	0.258463	0.0164939	1.72031	0.01	0.01	0.01	0.01	0.01	0.01
1000	216	2	1	2.27682	5.5957	0.904965	0.200181	0.248736	1.63164	3.14754	0.355647	0.179233	1.17129	7.79219	8.16124	0.238218	0.01	0.378928	0.148982	0.01	0.01	7.75158	0.877403	0.0105687	0.01	0.01	2.42025	0.287304	0.0640829	0.273398	0.865281	0.01	0.875344	2.20728	0.849917	1.15189	0.01	1.55031	0.0178501	0.445981	0.294193	0.0192967	1.9725	0.01	0.01	0.01	0.01	0.0132789	0.01
1001	217	2	1	2.55462	6.47035	1.01042	0.22744	0.277109	1.82421	3.53801	0.402059	0.201266	1.31488	8.78859	9.19973	0.258181	0.01	0.425709	0.168424	0.01	0.01	8.87755	0.982639	0.0118089	0.01	0.01	2.66478	0.320041	0.071752	0.303891	0.976921	0.01	0.969361	2.49847	0.937283	1.29299	0.01	1.74287	0.02017	0.501495	0.329814	0.0220947	2.22535	0.01	0.01	0.01	0.01	0.0164864	0.01
1002	218	2	1	0.805506	2.34247	0.371962	0.033693	0.069192	0.623865	0.973591	0.153145	0.0546965	0.39776	0.484905	2.57464	0.107512	0.01	0.01	0.0500573	0.01	0.01	2.38425	0.344577	0.01	0.01	0.01	1.037	0.11107	0.0192679	0.105561	0.322005	0.01	0.373718	0.805943	0.365167	0.445367	0.01	0.542662	0.01	0.153646	0.0853487	0.01	0.809032	0.01	0.01	0.01	0.01	0.01	0.01
1003	219	2	1	1.13043	2.97263	0.480312	0.0898434	0.119864	0.849799	1.51422	0.193564	0.0824937	0.574961	3.78854	3.83534	0.141028	0.01	0.192136	0.0699914	0.01	0.01	3.45808	0.45305	0.01	0.01	0.01	1.41175	0.148515	0.0269448	0.146739	0.416849	0.01	0.477749	1.02558	0.454119	0.586568	0.01	0.769985	0.01	0.217037	0.112347	0.01	0.968005	0.01	0.01	0.01	0.01	0.01	0.01
1004	220	2	1	1.42736	3.59862	0.587249	0.117603	0.137732	1.04837	1.94923	0.233644	0.10885	0.735383	4.79448	5.00704	0.174894	0.01	0.279024	0.0895782	0.01	0.01	4.5316	0.559974	0.01	0.01	0.01	1.71495	0.183569	0.0342743	0.180096	0.520887	0.01	0.574544	1.32647	0.543397	0.727648	0.01	0.968094	0.01	0.275656	0.137968	0.0108577	1.19826	0.01	0.01	0.01	0.01	0.01	0.01
1005	221	2	1	1.71457	4.2223	0.693495	0.145063	0.177575	1.24402	2.35032	0.273536	0.134732	0.882035	5.79589	6.08426	0.199446	0.01	0.336265	0.10901	0.01	0.01	5.60498	0.666113	0.01	0.01	0.01	1.93175	0.218522	0.0414561	0.211738	0.627456	0.01	0.671838	1.62208	0.624857	0.868665	0.01	1.16338	0.0115518	0.332641	0.222564	0.0136833	1.43894	0.01	0.01	0.01	0.01	0.01	0.01
1006	222	2	1	1.99695	4.84458	0.799351	0.172376	0.217334	1.43811	2.75484	0.313314	0.157167	1.02712	6.7948	7.12275	0.217411	0.01	0.392541	0.128361	0.01	0.01	6.6783	0.771799	0.01	0.01	0.01	2.16203	0.254514	0.0555982	0.242727	0.734876	0.01	0.768143	1.91532	0.699632	1.00965	0.01	1.35725	0.0134611	0.388787	0.258463	0.0164939	1.68296	0.01	0.01	0.01	0.01	0.01	0.01
1007	223	2	1	2.27651	5.5957	0.904965	0.199608	0.247404	1.63126	3.14754	0.353016	0.179233	1.17129	7.79219	8.16124	0.236315	0.01	0.448299	0.147662	0.01	0.01	7.75158	0.877201	0.0105687	0.01	0.01	2.39863	0.28681	0.0631825	0.273398	0.842682	0.01	0.859314	2.20728	0.779783	1.1506	0.01	1.55031	0.0154818	0.444434	0.294193	0.0192967	1.92843	0.01	0.01	0.01	0.01	0.0134857	0.01
1008	224	2	1	2.55428	6.47035	1.01042	0.226789	0.27527	1.82379	3.53801	0.398761	0.201266	1.31488	8.78859	9.19973	0.255759	0.01	0.50374	0.166932	0.01	0.01	8.87755	0.982412	0.0118089	0.01	0.01	2.63869	0.319481	0.0707439	0.303891	0.950692	0.01	0.950738	2.49847	0.865987	1.29155	0.01	1.74287	0.0174938	0.499755	0.329814	0.0220947	2.17464	0.01	0.01	0.01	0.01	0.0167215	0.01
1009	225	2	1	0.805432	2.34247	0.371962	0.0335754	0.0691201	0.623779	0.973591	0.152483	0.0546965	0.39776	0.484905	2.57464	0.107318	0.01	0.01	0.0497644	0.01	0.01	2.38425	0.344532	0.01	0.01	0.01	1.03688	0.110948	0.0190582	0.105561	0.32173	0.01	0.373584	0.805943	0.347024	0.445005	0.01	0.542662	0.01	0.153282	0.0853487	0.01	0.808659	0.01	0.01	0.01	0.01	0.01	0.01
1010	226	2	1	1.13032	2.97263	0.480312	0.089671	0.119739	0.849661	1.51422	0.192726	0.0824937	0.574961	3.78854	3.83534	0.140769	0.01	0.22309	0.0695819	0.01	0.01	3.45808	0.45299	0.01	0.01	0.01	1.41159	0.148352	0.0266516	0.146739	0.411499	0.01	0.47405	1.02558	0.426483	0.586092	0.01	0.769985	0.01	0.216523	0.112347	0.01	0.956797	0.01	0.01	0.01	0.01	0.01	0.01
1011	227	2	1	1.42723	3.59862	0.587249	0.117377	0.137556	1.0482	1.94923	0.232633	0.10885	0.735383	4.79448	5.00704	0.174589	0.01	0.283654	0.089054	0.01	0.01	4.5316	0.5599	0.01	0.01	0.01	1.71136	0.183368	0.0339013	0.180096	0.512084	0.01	0.568127	1.32647	0.507142	0.727057	0.01	0.968094	0.01	0.275003	0.137968	0.0108577	1.1811	0.01	0.01	0.01	0.01	0.01	0.01
1012	228	2	1	1.71441	4.2223	0.693495	0.144784	0.177349	1.24382	2.35032	0.272353	0.134732	0.882035	5.79589	6.08426	0.19903	0.01	0.341931	0.108373	0.01	0.01	5.60498	0.666026	0.01	0.01	0.01	1.92361	0.218355	0.0410049	0.211738	0.615598	0.01	0.663088	1.62208	0.58636	0.867959	0.01	1.16338	0.0103813	0.331852	0.222564	0.0136833	1.41655	0.01	0.01	0.01	0.01	0.01	0.01
1013	229	2	1	1.99676	4.84458	0.799351	0.172045	0.217057	1.43788	2.75484	0.311958	0.157167	1.02712	6.7948	7.12275	0.21659	0.01	0.399234	0.127609	0.01	0.01	6.6783	0.771698	0.01	0.01	0.01	2.15019	0.254227	0.0550703	0.242727	0.720111	0.01	0.757896	1.91532	0.653586	1.00883	0.01	1.35725	0.012096	0.387866	0.258463	0.0164939	1.65556	0.01	0.01	0.01	0.01	0.01	0.01
1014	230	2	1	2.2763	5.5957	0.904965	0.199225	0.246439	1.631	3.14754	0.351489	0.179233	1.17129	7.79219	8.16124	0.235148	0.01	0.456015	0.146798	0.01	0.01	7.75158	0.877086	0.0105687	0.01	0.01	2.38347	0.286486	0.0625826	0.273398	0.825077	0.01	0.847042	2.20728	0.721731	1.14967	0.01	1.55031	0.0138255	0.44338	0.294193	0.0192967	1.89613	0.01	0.01	0.01	0.01	0.0136725	0.01
1015	231	2	1	2.55404	6.47035	1.01042	0.226353	0.273939	1.8235	3.53801	0.39641	0.201266	1.31488	8.78859	9.19973	0.254276	0.01	0.512476	0.165955	0.01	0.01	8.87755	0.982284	0.0118089	0.01	0.01	2.62043	0.31913	0.0700721	0.303891	0.930287	0.01	0.936502	2.49847	0.792279	1.2905	0.01	1.74287	0.0156222	0.49857	0.329814	0.0220947	2.13751	0.01	0.01	0.01	0.01	0.0169374	0.01
1016	232	2	1	0.805378	2.34247	0.371962	0.0334931	0.0690734	0.623715	0.973591	0.151983	0.0546965	0.39776	0.484905	2.57464	0.107176	0.01	0.01	0.0495577	0.01	0.01	2.38425	0.344503	0.01	0.01	0.01	1.0368	0.110864	0.0189068	0.105561	0.321518	0.01	0.373487	0.805943	0.329273	0.44473	0.01	0.542662	0.01	0.153017	0.0853487	0.01	0.808376	0.01	0.01	0.01	0.01	0.01	0.01
1017	233	2	1	1.13025	2.97263	0.480312	0.0895472	0.119658	0.849558	1.51422	0.192095	0.0824937	0.574961	3.78854	3.83534	0.140577	0.01	0.225617	0.0692929	0.01	0.01	3.45808	0.452952	0.01	0.01	0.01	1.41147	0.14824	0.0264399	0.146739	0.40715	0.01	0.471135	1.02558	0.400065	0.58573	0.01	0.769985	0.01	0.216148	0.112347	0.01	0.948151	0.01	0.01	0.01	0.01	0.01	0.01
1018	234	2	1	1.42713	3.59862	0.587249	0.117215	0.137442	1.04807	1.94923	0.231871	0.10885	0.735383	4.79448	5.00704	0.17437	0.01	0.286923	0.0886842	0.01	0.01	4.5316	0.559853	0.01	0.01	0.01	1.70869	0.183229	0.033632	0.180096	0.50498	0.01	0.563099	1.32647	0.472906	0.726608	0.01	0.968094	0.01	0.274526	0.137968	0.0108577	1.16793	0.01	0.01	0.01	0.01	0.01	0.01
1019	235	2	1	1.7143	4.2223	0.693495	0.144584	0.177202	1.24367	2.35032	0.27146	0.134732	0.882035	5.79589	6.08426	0.198748	0.01	0.345933	0.107922	0.01	0.01	5.60498	0.665969	0.01	0.01	0.01	1.91757	0.218241	0.0406792	0.211738	0.606066	0.01	0.656256	1.62208	0.546627	0.867423	0.01	1.16338	0.01	0.331278	0.222564	0.0136833	1.39939	0.01	0.01	0.01	0.01	0.01	0.01
1020	236	2	1	1.99663	4.84458	0.799351	0.171808	0.216877	1.43771	2.75484	0.310936	0.157167	1.02712	6.7948	7.12275	0.216035	0.01	0.403964	0.127079	0.01	0.01	6.6783	0.771633	0.01	0.01	0.01	2.14142	0.254024	0.0546912	0.242727	0.708266	0.01	0.749604	1.91532	0.613306	1.0082	0.01	1.35725	0.0110638	0.387194	0.258463	0.0164939	1.6346	0.01	0.01	0.01	0.01	0.01	0.01
1021	237	2	1	2.27615	5.5957	0.904965	0.19895	0.245706	1.6308	3.14754	0.350337	0.179233	1.17129	7.79219	8.16124	0.23436	0.01	0.461469	0.146188	0.01	0.01	7.75158	0.877012	0.0105687	0.01	0.01	2.37227	0.286258	0.0621518	0.273398	0.810976	0.01	0.837344	2.20728	0.675347	1.14896	0.01	1.55031	0.0126183	0.442612	0.294193	0.0192967	1.87145	0.01	0.01	0.01	0.01	0.013829	0.01
1022	238	2	1	2.55387	6.47035	1.01042	0.226041	0.272931	1.82328	3.53801	0.394643	0.201266	1.31488	8.78859	9.19973	0.253277	0.01	0.518652	0.165266	0.01	0.01	8.87755	0.982201	0.0118089	0.01	0.01	2.60694	0.318889	0.0695898	0.303891	0.91396	0.01	0.925267	2.49847	0.738077	1.2897	0.01	1.74287	0.0142338	0.497707	0.329814	0.0220947	2.10914	0.01	0.01	0.01	0.01	0.017119	0.01
1023	239	2	1	0.805338	2.34247	0.371962	0.0334323	0.0690407	0.623665	0.973591	0.151592	0.0546965	0.39776	0.484905	2.57464	0.107069	0.01	0.138208	0.049404	0.01	0.01	2.38425	0.344482	0.01	0.01	0.01	1.03673	0.110803	0.0187921	0.105561	0.321351	0.01	0.373414	0.805943	0.311902	0.444514	0.01	0.542662	0.01	0.152814	0.0853487	0.01	0.808154	0.01	0.01	0.01	0.01	0.01	0.01
1024	240	2	1	1.13019	2.97263	0.480312	0.0894539	0.119602	0.849478	1.51422	0.1916	0.0824937	0.574961	3.78854	3.83534	0.14043	0.01	0.227491	0.0690781	0.01	0.01	3.45808	0.452926	0.01	0.01	0.01	1.41138	0.148158	0.0262795	0.146739	0.403544	0.01	0.468777	1.02558	0.374788	0.585446	0.01	0.769985	0.01	0.215862	0.112347	0.01	0.941278	0.01	0.01	0.01	0.01	0.01	0.01
1025	241	2	1	1.42706	3.59862	0.587249	0.117093	0.137362	1.04797	1.94923	0.231274	0.10885	0.735383	4.79448	5.00704	0.174204	0.01	0.289347	0.0884092	0.01	0.01	4.5316	0.55982	0.01	0.01	0.01	1.70662	0.183128	0.033428	0.180096	0.499128	0.01	0.559053	1.32647	0.440527	0.726256	0.01	0.968094	0.01	0.274163	0.137968	0.0108577	1.1575	0.01	0.01	0.01	0.01	0.01	0.01
1026	242	2	1	1.71421	4.2223	0.693495	0.144434	0.177098	1.24355	2.35032	0.270761	0.134732	0.882035	5.79589	6.08426	0.198544	0.01	0.348902	0.107588	0.01	0.01	5.60498	0.66593	0.01	0.01	0.01	1.9129	0.218158	0.0404325	0.211738	0.598236	0.01	0.650772	1.62208	0.507448	0.867003	0.01	1.16338	0.01	0.330839	0.222564	0.0136833	1.38583	0.01	0.01	0.01	0.01	0.01	0.01
1027	243	2	1	1.99653	4.84458	0.799351	0.171629	0.216751	1.43757	2.75484	0.310136	0.157167	1.02712	6.7948	7.12275	0.215637	0.01	0.407474	0.126685	0.01	0.01	6.6783	0.771588	0.01	0.01	0.01	2.13466	0.253873	0.0544051	0.242727	0.698554	0.01	0.742782	1.91532	0.574958	1.00771	0.01	1.35725	0.010254	0.386682	0.258463	0.0164939	1.61805	0.01	0.01	0.01	0.01	0.01	0.01
1028	244	2	1	2.27603	5.5957	0.904965	0.198742	0.245131	1.63064	3.14754	0.349435	0.179233	1.17129	7.79219	8.16124	0.233794	0.01	0.465517	0.145735	0.01	0.01	7.75158	0.876961	0.0105687	0.01	0.01	2.36364	0.286087	0.0618267	0.273398	0.799427	0.01	0.829487	2.20728	0.634646	1.1484	0.01	1.55031	0.0116947	0.442027	0.294193	0.0192967	1.85196	0.01	0.01	0.01	0.01	0.0139588	0.01
1029	245	2	1	2.55374	6.47035	1.01042	0.225806	0.272141	1.8231	3.53801	0.393264	0.201266	1.31488	8.78859	9.19973	0.25256	0.01	0.523237	0.164753	0.01	0.01	8.87755	0.982143	0.0118089	0.01	0.01	2.59656	0.318713	0.0692257	0.303891	0.9006	0.01	0.916173	2.49847	0.692312	1.28907	0.01	1.74287	0.0131603	0.497048	0.329814	0.0220947	2.08677	0.01	0.01	0.01	0.01	0.0172701	0.01
1030	246	2	1	0.720563	2.07637	0.327163	0.0506024	0.0643846	0.53878	0.871037	0.140785	0.0480104	0.345787	0.482399	2.14406	0.0967565	0.01	0.195586	0.0459212	0.01	0.01	2.00355	0.300782	0.01	0.01	0.01	0.896962	0.101909	0.0185446	0.110539	0.264663	0.01	0.330813	0.691477	0.37848	0.390796	0.01	0.474534	0.01	0.141098	0.076594	0.01	0.695808	0.243781	0.01	0.01	0.01	0.01	0.01
1031	247	2	1	1.06024	2.87124	0.405677	0.0893291	0.113784	0.739014	1.46939	0.16815	0.0782967	0.528707	3.32186	3.44015	0.111211	0.01	0.289548	0.0682793	0.01	0.01	3.4524	0.38695	0.01	0.01	0.01	1.2089	0.132547	0.0311174	0.137452	0.441095	0.01	0.459129	0.980864	0.476276	0.498347	0.01	0.688373	0.0146782	0.208968	0.131685	0.01	1.01546	0.446618	0.01	0.01	0.01	0.01	0.01
1032	248	2	1	1.68599	4.03596	0.549936	0.150207	0.169267	1.02222	2.1315	0.251854	0.118741	0.786799	5.0864	5.20123	0.130263	0.01	0.453166	0.0999336	0.01	0.01	6.93175	0.55089	0.01	0.01	0.01	1.55786	0.175638	0.0438637	0.19881	0.720303	0.01	0.616382	1.54693	0.637058	0.712274	0.01	1.00099	0.0227746	0.310798	0.186899	0.0171709	1.68268	0.194547	0.01	0.01	0.01	0.01	0.01
1033	249	2	1	2.39101	5.75143	0.756103	0.237562	0.134776	1.41202	3.01469	0.360195	0.171074	1.11526	7.65067	8.33516	0.159489	0.01	0.683943	0.142661	0.01	0.01	9.48293	0.8641	0.01	0.01	0.01	2.20671	0.22811	0.0614426	0.256501	1.15777	0.01	0.836641	2.33748	0.877545	1.02341	0.01	1.39399	0.0337159	0.45224	0.263862	0.0267375	2.63934	0.35068	0.01	0.01	0.01	0.01	0.01
1034	250	2	1	3.2824	8.01844	1.0253	0.352682	0.191365	1.91267	4.19051	0.504698	0.239801	1.5021	10	10	0.196259	0.01	0.983361	0.199156	0.01	0.01	10	1.27571	0.0122663	0.01	0.01	3.06471	0.292632	0.0857369	0.332494	1.71804	0.01	1.15631	3.39218	1.18923	1.33715	0.01	1.89426	0.0478062	0.642613	0.363242	0.039273	3.89825	0.452092	0.01	0.01	0.01	0.01	0.01
1035	251	2	1	4.37038	10	1.3588	0.496027	0.26091	2.5276	5.61804	0.699568	0.325205	1.99449	10	10	0.244105	0.01	1.35298	0.265125	0.01	0.01	10	1.78766	0.0160406	0.01	0.01	4.13289	0.373341	0.115524	0.427378	2.41621	0.01	1.55809	4.62253	1.41374	1.70715	0.01	2.57062	0.0651912	0.876865	0.485614	0.0548326	5.46494	0.519477	0.01	0.01	0.01	0.01	0.01
1036	252	2	1	5.6609	10	1.75739	0.667778	0.343766	3.25907	7.28153	0.932789	0.427426	2.59255	10	10	0.305265	0.01	1.81998	0.339167	0.01	0.01	10	2.40078	0.0206288	0.01	0.01	5.41219	0.470168	0.150894	0.541192	3.25294	0.01	2.03769	6.07759	1.83277	2.15114	0.01	3.4206	0.085938	1.15602	0.631362	0.0734457	7.34167	0.565546	0.01	0.01	0.01	0.01	0.01
1037	253	2	1	0.722238	2.07637	0.327163	0.0499956	0.0637032	0.538465	0.871037	0.13781	0.0480104	0.345787	0.482399	2.14406	0.0957526	0.01	0.168747	0.0440222	0.01	0.01	2.00355	0.300504	0.01	0.01	0.01	0.896086	0.100513	0.0171959	0.110539	0.257671	0.01	0.326733	0.691477	0.352946	0.389802	0.01	0.474534	0.01	0.138798	0.076594	0.01	0.64543	0.01	0.01	0.01	0.01	0.01	0.01
1038	254	2	1	1.14116	2.87124	0.405677	0.0882909	0.108745	0.73826	1.46939	0.165162	0.0782967	0.528707	3.32186	3.44015	0.114078	0.01	0.228057	0.0647397	0.01	0.01	3.4524	0.386592	0.01	0.01	0.01	1.19191	0.130731	0.0290939	0.137452	0.417961	0.01	0.442572	0.980864	0.440519	0.497079	0.01	0.688373	0.0106345	0.205562	0.131685	0.01	0.927689	0.01	0.01	0.01	0.01	0.0261996	0.01
1039	255	2	1	1.69332	4.03596	0.549936	0.148461	0.0342271	1.02118	2.1315	0.246532	0.118741	0.786799	5.0864	5.20123	0.132122	0.01	0.355715	0.0968993	0.01	0.01	6.93175	0.550473	0.01	0.01	0.01	1.39016	0.180954	0.0410113	0.19881	0.68731	0.01	0.58366	1.54693	0.545617	0.710463	0.01	1.00099	0.0161655	0.305732	0.186899	0.0171709	1.52669	0.01	0.01	0.01	0.01	0.0886427	0.01
1040	256	2	1	2.41191	5.75143	0.756103	0.234801	0.0488584	1.41058	3.01469	0.352583	0.171074	1.11526	7.65067	8.33516	0.162388	0.01	0.537732	0.138329	0.01	0.01	9.48293	0.863445	0.01	0.01	0.01	1.77934	0.222447	0.0574471	0.256501	1.03573	0.01	0.781314	2.33748	0.698934	1.02016	0.01	1.39399	0.0239317	0.446942	0.263862	0.0267375	2.3894	0.01	0.01	0.01	0.01	0.0908784	0.01
1041	257	2	1	3.32054	8.01844	1.0253	0.348583	0.0678862	1.91072	4.19051	0.492871	0.239801	1.5021	10	10	0.210661	0.01	0.774461	0.193109	0.01	0.01	10	1.27474	0.0122663	0.01	0.01	2.37355	0.276823	0.0795018	0.332494	1.53532	0.01	1.04352	3.39218	0.906178	1.33297	0.01	1.89426	0.033933	0.635085	0.363242	0.039273	3.52571	0.01	0.01	0.01	0.01	0.0919541	0.01
1042	258	2	1	4.42955	10	1.3588	0.490262	0.0914492	2.52502	5.61804	0.678974	0.325205	1.99449	10	10	0.257542	0.01	1.06686	0.261319	0.01	0.01	10	1.78631	0.0160406	0.01	0.01	2.89941	0.346406	0.107122	0.427378	2.18121	0.01	1.35592	4.62253	1.18744	1.70181	0.01	2.57062	0.046273	0.866592	0.485614	0.0548326	4.9402	0.01	0.01	0.01	0.01	0.0925423	0.01
1043	259	2	1	5.74498	10	1.75739	0.660017	0.119613	3.25575	7.28153	0.90533	0.427426	2.59255	10	10	0.328213	0.01	1.41566	0.334372	0.01	0.01	10	2.39896	0.0206288	0.01	0.01	3.67686	0.430698	0.13992	0.541192	2.95622	0.01	1.72315	6.07759	1.53159	2.14441	0.01	3.4206	0.0609991	1.14248	0.631362	0.0734457	6.63477	0.01	0.01	0.01	0.01	0.0928957	0.01
1044	260	2	1	0.721932	2.07637	0.327163	0.0495017	0.0636408	0.538254	0.871037	0.135721	0.0480104	0.345787	0.482399	2.14406	0.0950642	0.01	0.146238	0.0427312	0.01	0.01	2.00355	0.300481	0.01	0.01	0.01	0.895592	0.10011	0.0165305	0.110539	0.248659	0.01	0.321563	0.691477	0.317876	0.38866	0.01	0.474534	0.01	0.137601	0.076594	0.01	0.620167	0.01	0.01	0.01	0.01	0.01	0.01
1045	261	2	1	1.14116	2.87124	0.405677	0.0876014	0.104707	0.737917	1.46939	0.162624	0.0782967	0.528707	3.32186	3.44015	0.112324	0.01	0.183125	0.0630224	0.01	0.01	3.4524	0.386562	0.01	0.01	0.01	1.16578	0.130207	0.0281162	0.137452	0.385542	0.01	0.420312	0.980864	0.377063	0.495623	0.01	0.688373	0.01	0.203789	0.131685	0.01	0.836637	0.01	0.01	0.01	0.01	0.0285993	0.01
1046	262	2	1	1.69278	4.03596	0.549936	0.147301	0.0121396	1.02071	2.1315	0.241523	0.118741	0.786799	5.0864	5.20123	0.127941	0.01	0.273352	0.0945984	0.01	0.01	6.93175	0.550438	0.01	0.01	0.01	1.2802	0.180174	0.0396332	0.19881	0.647818	0.01	0.541574	1.54693	0.483982	0.708381	0.01	1.00099	0.0118331	0.303095	0.186899	0.0171709	1.36648	0.01	0.01	0.01	0.01	0.0943642	0.01
1047	263	2	1	2.41114	5.75143	0.756103	0.232968	0.01	1.40993	3.01469	0.347237	0.171074	1.11526	7.65067	8.33516	0.1559	0.01	0.402964	0.135045	0.01	0.01	9.48293	0.863391	0.01	0.01	0.01	1.57919	0.216978	0.0555167	0.256501	0.976158	0.01	0.71653	2.33748	0.643613	1.018	0.01	1.39399	0.0174162	0.445022	0.263862	0.0267375	2.13356	0.01	0.01	0.01	0.01	0.100777	0.01
1048	264	2	1	3.31947	8.01844	1.0253	0.345861	0.01	1.90983	4.19051	0.485397	0.239801	1.5021	10	10	0.190457	0.01	0.570992	0.188524	0.01	0.01	10	1.27466	0.0122663	0.01	0.01	2.00835	0.266273	0.0764254	0.332494	1.39169	0.01	0.944059	3.39218	0.852463	1.33019	0.01	1.89426	0.0246945	0.632357	0.363242	0.039273	3.14491	0.01	0.01	0.01	0.01	0.103119	0.01
1049	265	2	1	4.42813	10	1.3588	0.486433	0.01	2.52385	5.61804	0.663308	0.325205	1.99449	10	10	0.241515	0.01	0.778013	0.255114	0.01	0.01	10	1.78619	0.0160406	0.01	0.01	2.56704	0.330438	0.102977	0.427378	1.91032	0.01	1.22162	4.62253	1.11103	1.69827	0.01	2.57062	0.0336749	0.86287	0.485614	0.0548326	4.40424	0.01	0.01	0.01	0.01	0.104605	0.01
1050	266	2	1	5.74314	10	1.75739	0.654863	0.01	3.25424	7.28153	0.884441	0.427426	2.59255	10	10	0.308434	0.01	1.02461	0.329047	0.01	0.01	10	2.39881	0.0206288	0.01	0.01	3.24214	0.364255	0.134506	0.541192	2.53096	0.01	1.5533	6.07759	1.41975	2.13994	0.01	3.4206	0.0443918	1.13757	0.631362	0.0734457	5.91309	0.01	0.01	0.01	0.01	0.105591	0.01
1051	267	2	1	0.721769	2.07637	0.327163	0.0492201	0.0636233	0.538088	0.871037	0.134392	0.0480104	0.345787	0.482399	2.14406	0.0946677	0.01	0.102815	0.042031	0.01	0.01	2.00355	0.300474	0.01	0.01	0.01	0.895368	0.0999609	0.0161541	0.110539	0.241051	0.01	0.31711	0.691477	0.266531	0.387799	0.01	0.474534	0.01	0.136899	0.076594	0.01	0.599897	0.01	0.01	0.01	0.01	0.01	0.01
1052	268	2	1	1.14116	2.87124	0.405677	0.0872307	0.102215	0.737678	1.46939	0.160913	0.0782967	0.528707	3.32186	3.44015	0.110423	0.01	0.135581	0.0622968	0.01	0.01	3.4524	0.386553	0.01	0.01	0.01	1.12512	0.130013	0.0275782	0.137452	0.355585	0.01	0.400154	0.980864	0.317973	0.494525	0.01	0.688373	0.01	0.202749	0.131685	0.01	0.770395	0.01	0.01	0.01	0.01	0.0301621	0.01
1053	269	2	1	1.69257	4.03596	0.549936	0.146678	0.01	1.02038	2.1315	0.238178	0.118741	0.786799	5.0864	5.20123	0.123826	0.01	0.224056	0.0933505	0.01	0.01	6.93175	0.550429	0.01	0.01	0.01	1.2174	0.179798	0.0388748	0.19881	0.638419	0.01	0.505808	1.54693	0.364258	0.706813	0.01	1.00099	0.01	0.301548	0.186899	0.0171709	1.25143	0.01	0.01	0.01	0.01	0.0947289	0.01
1054	270	2	1	2.41084	5.75143	0.756103	0.231982	0.01	1.40947	3.01469	0.343838	0.171074	1.11526	7.65067	8.33516	0.14318	0.01	0.373926	0.133263	0.01	0.01	9.48293	0.863376	0.01	0.01	0.01	1.50841	0.212613	0.0544543	0.256501	0.90023	0.01	0.662649	2.33748	0.471521	1.01692	0.01	1.39399	0.0133948	0.444283	0.263862	0.0267375	1.95058	0.01	0.01	0.01	0.01	0.0960807	0.01
1055	271	2	1	3.31906	8.01844	1.0253	0.344397	0.01	1.90921	4.19051	0.480646	0.239801	1.5021	10	10	0.179218	0.01	0.511009	0.186037	0.01	0.01	10	1.27464	0.0122663	0.01	0.01	1.88259	0.25806	0.0746851	0.332494	1.29808	0.01	0.868237	3.39218	0.614291	1.3288	0.01	1.89426	0.0189926	0.631307	0.363242	0.039273	2.87306	0.01	0.01	0.01	0.01	0.096701	0.01
1056	272	2	1	4.42758	10	1.3588	0.484375	0.01	2.52303	5.61804	0.653052	0.325205	1.99449	10	10	0.225327	0.01	0.678735	0.251748	0.01	0.01	10	1.78616	0.0160406	0.01	0.01	2.38494	0.27617	0.100632	0.427378	1.78637	0.01	1.11888	4.62253	0.792195	1.69649	0.01	2.57062	0.0258995	0.861437	0.485614	0.0548326	4.02197	0.01	0.01	0.01	0.01	0.0970311	0.01
1057	273	2	1	5.74243	10	1.75739	0.652092	0.01	3.25318	7.28153	0.870765	0.427426	2.59255	10	10	0.28725	0.01	0.878069	0.325156	0.01	0.01	10	2.39877	0.0206288	0.01	0.01	3.00544	0.341387	0.131443	0.541192	2.35564	0.01	1.41791	6.07759	1.00519	2.13771	0.01	3.4206	0.0341419	1.13568	0.631362	0.0734457	5.39864	0.01	0.01	0.01	0.01	0.0972262	0.01
1058	274	2	1	0.721682	2.07637	0.327163	0.0490625	0.0636161	0.53797	0.871037	0.133521	0.0480104	0.345787	0.482399	2.14406	0.0944369	0.01	0.01	0.0416626	0.01	0.01	2.00355	0.300471	0.01	0.01	0.01	0.895256	0.0998926	0.0159318	0.110539	0.235508	0.01	0.313766	0.691477	0.200326	0.387223	0.01	0.474534	0.01	0.136471	0.076594	0.01	0.585697	0.01	0.01	0.01	0.01	0.01	0.01
1059	275	2	1	1.14116	2.87124	0.405677	0.0870293	0.100755	0.737502	1.46939	0.159768	0.0782967	0.528707	3.32186	3.44015	0.108915	0.01	0.20459	0.0619472	0.01	0.01	3.4524	0.38655	0.01	0.01	0.01	1.04078	0.129924	0.0272647	0.137452	0.332067	0.01	0.384767	0.980864	0.239657	0.493791	0.01	0.688373	0.01	0.202115	0.131685	0.01	0.727171	0.01	0.01	0.01	0.01	0.0310899	0.01
1060	276	2	1	1.69247	4.03596	0.549936	0.146339	0.01	1.02013	2.1315	0.235941	0.118741	0.786799	5.0864	5.20123	0.121668	0.01	0.292454	0.092671	0.01	0.01	6.93175	0.550425	0.01	0.01	0.01	1.18564	0.179601	0.0384329	0.19881	0.63467	0.01	0.479584	1.54693	0.258431	0.705763	0.01	1.00099	0.01	0.300605	0.186899	0.0171709	1.17703	0.01	0.01	0.01	0.01	0.0946134	0.01
1061	277	2	1	2.4107	5.75143	0.756103	0.231446	0.01	1.40913	3.01469	0.341609	0.171074	1.11526	7.65067	8.33516	0.138811	0.01	0.413451	0.132293	0.01	0.01	9.48293	0.86337	0.01	0.01	0.01	1.48031	0.209668	0.0538353	0.256501	0.869911	0.01	0.623807	2.33748	0.304311	1.01635	0.01	1.39399	0.0108623	0.443941	0.263862	0.0267375	1.83259	0.01	0.01	0.01	0.01	0.0959636	0.01
1062	278	2	1	3.31886	8.01844	1.0253	0.343602	0.01	1.90876	4.19051	0.477531	0.239801	1.5021	10	10	0.173282	0.01	0.56725	0.184682	0.01	0.01	10	1.27463	0.0122663	0.01	0.01	1.84281	0.217333	0.0736573	0.332494	1.21519	0.01	0.814098	3.39218	0.390238	1.32808	0.01	1.89426	0.0154018	0.63082	0.363242	0.039273	2.69798	0.01	0.01	0.01	0.01	0.0965831	0.01
1063	279	2	1	4.42732	10	1.3588	0.483257	0.01	2.52243	5.61804	0.646813	0.325205	1.99449	10	10	0.217523	0.01	0.755416	0.249916	0.01	0.01	10	1.78615	0.0160406	0.01	0.01	2.31243	0.268706	0.0992473	0.427378	1.66757	0.01	1.04182	4.62253	0.498322	1.69557	0.01	2.57062	0.0210028	0.860773	0.485614	0.0548326	3.77593	0.01	0.01	0.01	0.01	0.0969128	0.01
1064	280	2	1	5.74209	10	1.75739	0.650586	0.01	3.25241	7.28153	0.861615	0.427426	2.59255	10	10	0.271421	0.01	0.979014	0.32261	0.01	0.01	10	2.39875	0.0206288	0.01	0.01	2.88366	0.333123	0.129634	0.541192	2.2384	0.01	1.32214	6.07759	0.628228	2.13655	0.01	3.4206	0.0276868	1.13481	0.631362	0.0734457	5.06764	0.01	0.01	0.01	0.01	0.0971077	0.01
1065	281	2	1	0.721632	2.07637	0.327163	0.0489693	0.0636125	0.537889	0.871037	0.132936	0.0480104	0.345787	0.482399	2.14406	0.0942961	0.01	0.155942	0.0415344	0.01	0.01	2.00355	0.30047	0.01	0.01	0.01	0.895194	0.0998563	0.0157946	0.110539	0.231629	0.01	0.311364	0.691477	0.159596	0.386843	0.01	0.474534	0.01	0.136199	0.076594	0.01	0.562066	0.01	0.01	0.01	0.01	0.01	0.01
1066	282	2	1	1.14116	2.87124	0.405677	0.0869123	0.099868	0.737374	1.46939	0.158989	0.0782967	0.528707	3.32186	3.44015	0.107534	0.01	0.213004	0.0617566	0.01	0.01	3.4524	0.386548	0.01	0.01	0.01	0.929496	0.129877	0.0270724	0.137452	0.314684	0.01	0.37424	0.980864	0.179022	0.493307	0.01	0.688373	0.01	0.201712	0.131685	0.01	0.699133	0.01	0.01	0.01	0.01	0.0316558	0.01
1067	283	2	1	1.69242	4.03596	0.549936	0.146143	0.01	1.01996	2.1315	0.234413	0.118741	0.786799	5.0864	5.20123	0.119925	0.01	0.30597	0.0922758	0.01	0.01	6.93175	0.550423	0.01	0.01	0.01	1.16712	0.179489	0.0381618	0.19881	0.62712	0.01	0.461153	1.54693	0.275232	0.705071	0.01	1.00099	0.01	0.300006	0.186899	0.0171709	1.12906	0.01	0.01	0.01	0.01	0.094555	0.01
1068	284	2	1	2.41062	5.75143	0.756103	0.231135	0.01	1.40889	3.01469	0.340114	0.171074	1.11526	7.65067	8.33516	0.135886	0.01	0.433876	0.131729	0.01	0.01	9.48293	0.863367	0.01	0.01	0.01	1.46389	0.207726	0.0534556	0.256501	0.854126	0.01	0.59684	2.33748	0.278891	1.01603	0.01	1.39399	0.01	0.443757	0.263862	0.0267375	1.75664	0.01	0.01	0.01	0.01	0.0959044	0.01
1069	285	2	1	3.31876	8.01844	1.0253	0.34314	0.01	1.90843	4.19051	0.47544	0.239801	1.5021	10	10	0.169325	0.01	0.596487	0.183895	0.01	0.01	10	1.27462	0.0122663	0.01	0.01	1.81966	0.21425	0.0730758	0.332494	1.17306	0.01	0.776762	3.39218	0.283119	1.32767	0.01	1.89426	0.0130444	0.63056	0.363242	0.039273	2.00528	0.01	0.01	0.01	0.01	0.0965234	0.01
1070	286	2	1	4.42718	10	1.3588	0.482607	0.01	2.52199	5.61804	0.643981	0.325205	1.99449	10	10	0.212335	0.01	0.795437	0.24885	0.01	0.01	10	1.78614	0.0160406	0.01	0.01	2.28143	0.266117	0.0983928	0.427378	1.59448	0.01	0.991174	4.62253	0.341016	1.69505	0.01	2.57062	0.0177881	0.860417	0.485614	0.0548326	2.76086	0.01	0.01	0.01	0.01	0.096853	0.01
1071	287	2	1	5.74191	10	1.75739	0.649711	0.01	3.25184	7.28153	0.855367	0.427426	2.59255	10	10	0.264477	0.01	1.03184	0.320956	0.01	0.01	10	2.39874	0.0206288	0.01	0.01	2.84349	0.329737	0.128518	0.541192	2.11025	0.01	1.26997	6.07759	0.417234	2.13589	0.01	3.4206	0.023449	1.13434	0.631362	0.0734457	3.66853	0.01	0.01	0.01	0.01	0.0970477	0.01
1072	288	2	1	0.721601	2.07637	0.327163	0.0489108	0.0636104	0.537832	0.871037	0.132534	0.0480104	0.345787	0.482399	2.14406	0.0942057	0.01	0.15874	0.0414576	0.01	0.01	2.00355	0.300469	0.01	0.01	0.01	0.895157	0.0998348	0.0157059	0.110539	0.228912	0.01	0.309647	0.691477	0.105067	0.386588	0.01	0.474534	0.01	0.136019	0.076594	0.01	0.554651	0.01	0.01	0.01	0.01	0.01	0.01
1073	289	2	1	1.14116	2.87124	0.405677	0.0868396	0.0993022	0.737282	1.46939	0.158447	0.0782967	0.528707	3.32186	3.44015	0.107137	0.01	0.217689	0.0616424	0.01	0.01	3.4524	0.386547	0.01	0.01	0.01	0.923736	0.129849	0.0269483	0.137452	0.302013	0.01	0.366966	0.980864	0.29892	0.492981	0.01	0.688373	0.01	0.201446	0.131685	0.01	0.644283	0.01	0.01	0.01	0.01	0.0320177	0.01
1074	290	2	1	1.69239	4.03596	0.549936	0.14602	0.01	1.01983	2.1315	0.233346	0.118741	0.786799	5.0864	5.20123	0.118733	0.01	0.313553	0.09203	0.01	0.01	6.93175	0.550422	0.01	0.01	0.01	1.15588	0.17942	0.0379868	0.19881	0.621131	0.01	0.448196	1.54693	0.327696	0.704605	0.01	1.00099	0.01	0.299609	0.186899	0.0171709	0.921001	0.01	0.01	0.01	0.01	0.0945213	0.01
1075	291	2	1	2.41058	5.75143	0.756103	0.230942	0.01	1.40871	3.01469	0.339084	0.171074	1.11526	7.65067	8.33516	0.135309	0.01	0.445389	0.131378	0.01	0.01	9.48293	0.863365	0.01	0.01	0.01	1.45366	0.176018	0.0532105	0.256501	0.841745	0.01	0.578042	2.33748	0.400639	1.01584	0.01	1.39399	0.01	0.443649	0.263862	0.0267375	1.35152	0.01	0.01	0.01	0.01	0.0958703	0.01
1076	292	2	1	3.3187	8.01844	1.0253	0.342853	0.01	1.90819	4.19051	0.474001	0.239801	1.5021	10	10	0.166643	0.01	0.613021	0.183405	0.01	0.01	10	1.27462	0.0122663	0.01	0.01	1.80526	0.213113	0.0727409	0.332494	1.15345	0.01	0.746613	3.39218	0.464395	1.32742	0.01	1.89426	0.0114353	0.630405	0.363242	0.039273	1.93051	0.01	0.01	0.01	0.01	0.0964891	0.01
1077	293	2	1	4.4271	10	1.3588	0.482203	0.01	2.52168	5.61804	0.642032	0.325205	1.99449	10	10	0.208825	0.01	0.818119	0.248187	0.01	0.01	10	1.78614	0.0160406	0.01	0.01	2.26217	0.264566	0.09784	0.427378	1.54895	0.01	0.956132	4.62253	0.533457	1.69472	0.01	2.57062	0.0155938	0.860207	0.485614	0.0548326	2.65641	0.01	0.01	0.01	0.01	0.0968185	0.01
1078	294	2	1	5.74181	10	1.75739	0.649167	0.01	3.25143	7.28153	0.851007	0.427426	2.59255	10	10	0.259992	0.01	1.06183	0.319853	0.01	0.01	10	2.39874	0.0206288	0.01	0.01	2.81856	0.327709	0.127796	0.541192	2.03987	0.01	1.22558	6.07759	0.629442	2.13548	0.01	3.4206	0.0205565	1.13406	0.631362	0.0734457	3.52854	0.01	0.01	0.01	0.01	0.0970132	0.01
1079	295	2	1	0.700172	2.03327	0.318831	0.0474501	0.0594693	0.514747	0.827656	0.137381	0.0458188	0.332817	0.468337	1.9985	0.0946929	0.01	0.213208	0.044724	0.01	0.01	1.89272	0.291608	0.01	0.01	0.01	0.86028	0.100634	0.0177791	0.116436	0.249305	0.01	0.320889	0.652128	0.369062	0.379996	0.01	0.454828	0.01	0.135714	0.0750862	0.01	0.665325	0.093411	0.01	0.01	0.01	0.01	0.01
1080	296	2	1	1.10277	2.58315	0.369134	0.0874779	0.106484	0.684046	1.42699	0.153452	0.0752885	0.495846	3.02801	3.0795	0.092629	0.01	0.322541	0.0640997	0.01	0.01	3.77737	0.35139	0.01	0.01	0.01	1.08295	0.122285	0.0287689	0.135863	0.444413	0.01	0.438424	0.927237	0.438994	0.446457	0.01	0.646933	0.0149331	0.200544	0.121413	0.01	1.05691	0.01	0.01	0.01	0.01	0.01	0.01
1081	297	2	1	1.75063	3.89198	0.521177	0.1743	0.102059	0.992041	2.25003	0.251751	0.117666	0.788391	5.36682	5.99499	0.104407	0.01	0.607311	0.0969258	0.01	0.01	7.50133	0.64423	0.01	0.01	0.01	1.69664	0.161205	0.0450712	0.179743	0.90495	0.01	0.636588	1.67443	0.592488	0.720803	0.01	0.968427	0.0255692	0.335171	0.183842	0.020779	2.13453	0.15178	0.01	0.01	0.017746	0.01	0.01
1082	298	2	1	2.80039	6.63941	0.835104	0.351723	0.17599	1.54392	3.68651	0.451305	0.202481	1.25557	10	10	0.128585	0.01	1.22296	0.157199	0.01	0.01	10	1.29751	0.01	0.01	0.01	2.95618	0.216388	0.0795369	0.263962	1.87834	0.01	1.07733	2.98514	0.895575	0.986448	0.01	1.70916	0.0444949	0.584699	0.298837	0.0567444	4.32138	0.579668	0.01	0.01	0.0242584	0.01	0.01
1083	299	2	1	4.47391	10	1.33135	0.664623	0.299397	2.4404	5.92746	0.779259	0.327626	2.05956	10	10	0.18997	0.01	2.10879	0.242347	0.01	0.01	10	2.07265	0.0158425	0.01	0.01	4.20983	0.320789	0.124236	0.474855	3.58591	0.01	1.74524	5.25518	1.51294	1.67036	0.01	3.01933	0.0765133	0.905419	0.488608	0.113317	8.14848	0.776778	0.01	0.01	0.0264248	0.01	0.01
1084	300	2	1	6.98829	10	2.07268	1.15221	0.489508	3.79356	9.25315	1.27814	0.506314	3.28238	10	10	0.282585	0.01	3.4717	0.384811	0.011985	0.01	10	3.08384	0.0247991	0.01	0.01	6.9263	0.486593	0.188306	0.641009	6.24386	0.01	2.73924	8.77437	2.4278	2.80229	0.01	5.0859	0.125921	1.37607	0.775694	0.201441	10	0.86784	0.01	0.01	0.0273245	0.01	0.01
1085	301	2	1	10	10	3.15657	1.83493	0.762121	5.71661	10	1.8028	0.760925	5.02393	10	10	0.395967	0.01	5.42464	0.602276	0.0191419	0.01	10	4.54364	0.0375165	0.01	0.01	10	0.723363	0.27957	0.990987	10	0.01	4.15733	10	3.70415	4.31447	0.01	7.94021	0.196651	2.0437	1.18344	0.328173	10	1.1971	0.01	0.01	0.0279534	0.01	0.01
1086	302	2	1	0.699967	2.03327	0.318831	0.0469141	0.0591743	0.514571	0.827656	0.134293	0.0458188	0.332817	0.468337	1.9985	0.0936698	0.01	0.192779	0.0430673	0.01	0.01	1.89272	0.29153	0.01	0.01	0.01	0.859284	0.0989723	0.0163173	0.116436	0.243212	0.01	0.317624	0.652128	0.349118	0.379355	0.01	0.454828	0.01	0.133349	0.0750862	0.01	0.64398	0.01	0.01	0.01	0.01	0.01	0.01
1087	303	2	1	1.10277	2.58315	0.369134	0.086562	0.0982973	0.683233	1.42699	0.150902	0.0752885	0.495846	3.02801	3.0795	0.0990304	0.01	0.276574	0.0603246	0.01	0.01	3.77737	0.351296	0.01	0.01	0.01	1.01667	0.12063	0.026822	0.135863	0.429596	0.01	0.423017	0.927237	0.399899	0.445704	0.01	0.646933	0.010734	0.197049	0.121413	0.01	0.980048	0.01	0.01	0.01	0.01	0.0478855	0.01
1088	304	2	1	1.75219	3.89198	0.521177	0.175889	0.0276689	0.990863	2.25003	0.244237	0.117666	0.788391	5.36682	5.99499	0.116593	0.01	0.506224	0.0939951	0.01	0.01	7.50133	0.644132	0.01	0.01	0.01	1.34268	0.156512	0.0413655	0.179743	0.863759	0.01	0.591779	1.67443	0.491944	0.71831	0.01	0.968427	0.0182258	0.330505	0.183842	0.020779	1.96871	0.01	0.01	0.01	0.011035	0.0938523	0.01
1089	305	2	1	2.81934	6.63941	0.835104	0.356122	0.0457758	1.54209	3.68651	0.438937	0.202481	1.25557	10	10	0.156955	0.01	0.956217	0.155661	0.01	0.01	10	1.29731	0.01	0.01	0.01	1.7765	0.202571	0.0748498	0.263962	1.78185	0.01	0.916325	2.98514	0.795496	0.983094	0.01	1.70916	0.0317161	0.576558	0.298837	0.0567444	3.98119	0.01	0.01	0.01	0.0151352	0.0952517	0.01
1090	306	2	1	4.51641	10	1.33135	0.673687	0.0767482	2.4375	5.92746	0.737456	0.327626	2.05956	10	10	0.23024	0.01	1.68716	0.239976	0.01	0.01	10	2.06834	0.0158425	0.01	0.01	2.70779	0.28487	0.116557	0.474855	3.39924	0.01	1.32511	5.25518	1.33934	1.65183	0.01	3.01933	0.0545389	0.888546	0.488608	0.113317	7.50432	0.01	0.01	0.01	0.0165053	0.0957302	0.01
1091	307	2	1	7.06352	10	2.07268	1.16846	0.124708	3.78906	9.25315	1.09351	0.506314	3.28238	10	10	0.331739	0.01	2.80307	0.370557	0.0119838	0.01	10	3.07129	0.0247991	0.01	0.01	4.13816	0.381673	0.176667	0.641009	5.91704	0.01	2.01248	8.77437	2.12351	2.7712	0.01	5.0859	0.0897569	1.33882	0.775694	0.201441	10	0.01	0.01	0.01	0.0170751	0.0959311	0.01
1092	308	2	1	10	10	3.15657	1.85916	0.193574	5.70982	10	1.70167	0.760925	5.02393	10	10	0.491411	0.01	4.39681	0.579966	0.01914	0.01	10	4.52055	0.0375165	0.01	0.01	6.18356	0.554516	0.262291	0.990987	9.53722	0.01	2.99462	10	3.20856	4.23507	0.01	7.94021	0.140269	1.97821	1.18344	0.328173	10	0.01	0.01	0.01	0.0174888	0.0960289	0.01
1093	309	2	1	0.699535	2.03327	0.318831	0.0462389	0.0591649	0.514351	0.827656	0.131893	0.0458188	0.332817	0.468337	1.9985	0.0927705	0.01	0.168813	0.0412358	0.01	0.01	1.89272	0.291527	0.01	0.01	0.01	0.858648	0.0985898	0.0155886	0.116436	0.228825	0.01	0.310562	0.652128	0.302092	0.377933	0.01	0.454828	0.01	0.131998	0.0750862	0.01	0.568334	0.01	0.01	0.01	0.01	0.01	0.01
1094	310	2	1	1.10277	2.58315	0.369134	0.0855938	0.0886103	0.682963	1.42699	0.148009	0.0752885	0.495846	3.02801	3.0795	0.0953989	0.01	0.204281	0.0583168	0.01	0.01	3.77737	0.351293	0.01	0.01	0.01	0.917945	0.120314	0.0257672	0.135863	0.39203	0.01	0.390355	0.927237	0.325393	0.444034	0.01	0.646933	0.01	0.195052	0.121413	0.01	0.822252	0.01	0.01	0.01	0.01	0.0526991	0.01
1095	311	2	1	1.75156	3.89198	0.521177	0.17467	0.01	0.990471	2.25003	0.237476	0.117666	0.788391	5.36682	5.99499	0.108834	0.01	0.358583	0.0907552	0.01	0.01	7.50133	0.644129	0.01	0.01	0.01	1.08599	0.149847	0.039518	0.179743	0.691731	0.01	0.522215	1.67443	0.418781	0.716138	0.01	0.968427	0.012398	0.328977	0.183842	0.020779	1.64275	0.01	0.01	0.01	0.01	0.0961111	0.01
1096	312	2	1	2.81833	6.63941	0.835104	0.352982	0.01	1.54148	3.68651	0.434508	0.202481	1.25557	10	10	0.140681	0.01	0.645739	0.152423	0.01	0.01	10	1.2973	0.01	0.01	0.01	1.39519	0.164628	0.0723105	0.263962	1.43867	0.01	0.760799	2.98514	0.609122	0.980172	0.01	1.70916	0.0212073	0.573893	0.298837	0.0567444	3.31825	0.01	0.01	0.01	0.0135562	0.0969579	0.01
1097	313	2	1	4.5148	10	1.33135	0.667215	0.01	2.43653	5.92746	0.658205	0.327626	2.05956	10	10	0.204291	0.01	1.11519	0.234984	0.01	0.01	10	2.06821	0.0158425	0.01	0.01	2.09113	0.217484	0.112209	0.474855	2.83655	0.01	1.15553	5.25518	0.930628	1.64522	0.01	3.01933	0.036468	0.876538	0.488608	0.113317	6.25246	0.01	0.01	0.01	0.0147716	0.097231	0.01
1098	314	2	1	7.06101	10	2.07268	1.15685	0.01	3.78756	9.25315	0.812726	0.506314	3.28238	10	10	0.299952	0.01	1.83634	0.360432	0.0119838	0.01	10	3.07089	0.0247991	0.01	0.01	3.17111	0.315058	0.170076	0.641009	5.01668	0.01	1.73141	8.77437	1.422	2.76011	0.01	5.0859	0.0600169	1.3127	0.775694	0.201441	10	0.01	0.01	0.01	0.0152765	0.097343	0.01
1099	315	2	1	10	10	3.15657	1.85043	0.01	5.70756	10	1.24694	0.760925	5.02393	10	10	0.437591	0.01	2.88461	0.555302	0.0191399	0.01	10	4.51981	0.0375165	0.01	0.01	4.71979	0.456538	0.252505	0.990987	8.15286	0.01	2.56009	10	2.12272	3.29381	0.01	7.94021	0.0937925	1.93269	1.18344	0.328173	10	0.01	0.01	0.01	0.0155832	0.0973969	0.01
1100	316	2	1	0.699356	2.03327	0.318831	0.0459109	0.0591632	0.514122	0.827656	0.130319	0.0458188	0.332817	0.468337	1.9985	0.0922916	0.01	0.138443	0.0404337	0.01	0.01	1.89272	0.291527	0.01	0.01	0.01	0.85845	0.0984998	0.0151481	0.116436	0.215212	0.01	0.303688	0.652128	0.199288	0.376697	0.01	0.454828	0.01	0.131173	0.0750862	0.01	0.527379	0.01	0.01	0.01	0.01	0.01	0.01
1101	317	2	1	1.10277	2.58315	0.369134	0.08517	0.0839723	0.682698	1.42699	0.146057	0.0752885	0.495846	3.02801	3.0795	0.0911621	0.01	0.154201	0.0577677	0.01	0.01	3.77737	0.351293	0.01	0.01	0.01	0.861733	0.120248	0.0251761	0.135863	0.415735	0.01	0.355609	0.927237	0.208236	0.442581	0.01	0.646933	0.01	0.193833	0.121413	0.01	0.705324	0.01	0.01	0.01	0.01	0.0550266	0.01
1102	318	2	1	1.75141	3.89198	0.521177	0.173805	0.01	0.990087	2.25003	0.233019	0.117666	0.788391	5.36682	5.99499	0.102123	0.01	0.2674	0.0893363	0.01	0.01	7.50133	0.644128	0.01	0.01	0.01	1.01776	0.146684	0.0384014	0.179743	0.634185	0.01	0.45733	1.67443	0.207816	0.715332	0.01	0.968427	0.01	0.328612	0.183842	0.020779	1.4033	0.01	0.01	0.01	0.01	0.0960823	0.01
1103	319	2	1	2.81809	6.63941	0.835104	0.351179	0.01	1.54088	3.68651	0.429689	0.202481	1.25557	10	10	0.124722	0.01	0.478783	0.149781	0.01	0.01	10	1.2973	0.01	0.01	0.01	1.28351	0.146229	0.0708876	0.263962	1.15447	0.01	0.65284	2.98514	0.280877	0.979087	0.01	1.70916	0.0149924	0.572204	0.298837	0.0567444	2.83215	0.01	0.01	0.01	0.0132636	0.0969288	0.01
1104	320	2	1	4.51442	10	1.33135	0.663504	0.01	2.43559	5.92746	0.52256	0.327626	2.05956	10	10	0.1871	0.01	0.822384	0.230911	0.01	0.01	10	2.06818	0.0158425	0.01	0.01	1.84327	0.200546	0.109888	0.474855	2.07774	0.01	0.981982	5.25518	0.412646	1.6436	0.01	3.01933	0.0257809	0.868959	0.488608	0.113317	5.33504	0.01	0.01	0.01	0.0144461	0.0972018	0.01
1105	321	2	1	7.0604	10	2.07268	1.1502	0.01	3.78609	9.25315	0.831066	0.506314	3.28238	10	10	0.273828	0.01	1.34236	0.354185	0.0119838	0.01	10	3.07082	0.0247991	0.01	0.01	2.75692	0.292691	0.166559	0.641009	3.49889	0.01	1.48436	8.77437	0.616978	1.75169	0.01	5.0859	0.0424286	1.29638	0.775694	0.201441	9.23106	0.01	0.01	0.01	0.0149371	0.0973138	0.01
1106	322	2	1	10	10	3.15657	1.83912	0.01	5.70535	10	1.27633	0.760925	5.02393	10	10	0.398786	0.01	2.08298	0.517953	0.0191399	0.01	10	4.51968	0.0375165	0.01	0.01	4.09687	0.426163	0.247283	0.990987	5.52777	0.01	2.20357	10	0.909555	2.57427	0.01	7.94021	0.0663061	1.9044	1.18344	0.328173	10	0.01	0.01	0.01	0.0152379	0.0973677	0.01
1107	323	2	1	0.699286	2.03327	0.318831	0.045774	0.0591627	0.513966	0.827656	0.129284	0.0458188	0.332817	0.468337	1.9985	0.0920619	0.01	0.143213	0.040114	0.01	0.01	1.89272	0.291527	0.01	0.01	0.01	0.85838	0.0984705	0.0149256	0.116436	0.206664	0.01	0.299043	0.652128	0.0231434	0.375969	0.01	0.454828	0.01	0.130717	0.0750862	0.01	0.490749	0.01	0.01	0.01	0.01	0.01	0.01
1108	324	2	1	1.10277	2.58315	0.369134	0.0850012	0.01	0.682477	1.42699	0.144768	0.0752885	0.495846	3.02801	3.0795	0.0886686	0.01	0.185328	0.0575824	0.01	0.01	3.77737	0.351292	0.01	0.01	0.01	0.765334	0.120227	0.0248798	0.135863	0.409707	0.01	0.331518	0.927237	0.243254	0.441726	0.01	0.646933	0.01	0.19316	0.121413	0.01	0.642382	0.01	0.01	0.01	0.01	0.0923905	0.01
1109	325	2	1	1.75137	3.89198	0.521177	0.173461	0.01	0.989767	2.25003	0.229986	0.117666	0.788391	5.36682	5.99499	0.0982239	0.01	0.298826	0.0887707	0.01	0.01	7.50133	0.644128	0.01	0.01	0.01	0.992207	0.145365	0.0378373	0.179743	0.565802	0.01	0.415212	1.67443	0.263938	0.715031	0.01	0.968427	0.01	0.328494	0.183842	0.020779	1.27522	0.01	0.01	0.01	0.01	0.0960735	0.01
1110	326	2	1	2.81801	6.63941	0.835104	0.350425	0.01	1.54038	3.68651	0.426523	0.202481	1.25557	10	10	0.118214	0.01	0.479992	0.148296	0.01	0.01	10	1.2973	0.01	0.01	0.01	1.24762	0.141685	0.0701742	0.263962	1.04705	0.01	0.579659	2.98514	0.23601	0.978683	0.01	1.70916	0.0114283	0.570797	0.298837	0.0567444	1.79039	0.01	0.01	0.01	0.0131773	0.09692	0.01
1111	327	2	1	4.51429	10	1.33135	0.661951	0.01	2.4348	5.92746	0.529199	0.327626	2.05956	10	10	0.175859	0.01	0.765694	0.228621	0.01	0.01	10	2.06817	0.0158425	0.01	0.01	1.76629	0.197989	0.108724	0.474855	1.88207	0.01	0.873415	5.25518	0.274897	1.28129	0.01	3.01933	0.0196522	0.863894	0.488608	0.113317	3.28816	0.01	0.01	0.01	0.0143494	0.097193	0.01
1112	328	2	1	7.06021	10	2.07268	1.14742	0.01	3.78486	9.25315	0.842647	0.506314	3.28238	10	10	0.253521	0.01	1.19997	0.344473	0.0119838	0.01	10	3.0708	0.0247991	0.01	0.01	2.63763	0.288937	0.164794	0.641009	3.18167	0.01	1.31583	8.77437	0.367019	1.74099	0.01	5.0859	0.0323424	1.28554	0.775694	0.201441	5.62838	0.01	0.01	0.01	0.0148359	0.0973049	0.01
1113	329	2	1	10	10	3.15657	1.83236	0.01	5.70351	10	1.29491	0.760925	5.02393	10	10	0.354481	0.01	1.82083	0.506764	0.0191399	0.01	10	4.51964	0.0375165	0.01	0.01	3.87378	0.420553	0.244664	0.990987	5.05013	0.01	1.94988	10	0.510203	2.44208	0.01	7.94021	0.0505436	1.88569	1.18344	0.328173	8.99646	0.01	0.01	0.01	0.0151464	0.0973588	0.01
1114	330	2	1	0.699255	2.03327	0.318831	0.0457121	0.0591625	0.513874	0.827656	0.128658	0.0458188	0.332817	0.468337	1.9985	0.0919493	0.01	0.170486	0.039972	0.01	0.01	1.89272	0.291527	0.01	0.01	0.01	0.858351	0.0984585	0.0148147	0.116436	0.201898	0.01	0.296305	0.652128	0.01	0.375578	0.01	0.454828	0.01	0.130472	0.0750862	0.01	0.476396	0.01	0.01	0.01	0.01	0.01	0.01
1115	331	2	1	1.10277	2.58315	0.369134	0.0849262	0.01	0.682325	1.42699	0.143966	0.0752885	0.495846	3.02801	3.0795	0.0879857	0.01	0.197202	0.0575051	0.01	0.01	3.77737	0.351292	0.01	0.01	0.01	0.758763	0.120219	0.024732	0.135863	0.404599	0.01	0.31722	0.927237	0.223228	0.441267	0.01	0.646933	0.01	0.192797	0.121413	0.01	0.549159	0.01	0.01	0.01	0.01	0.0923871	0.01
1116	332	2	1	1.75135	3.89198	0.521177	0.173307	0.01	0.989545	2.25003	0.228845	0.117666	0.788391	5.36682	5.99499	0.0961244	0.01	0.320701	0.0885195	0.01	0.01	7.50133	0.644128	0.01	0.01	0.01	0.978101	0.144767	0.0375563	0.179743	0.531095	0.01	0.391239	1.67443	0.244408	0.714901	0.01	0.968427	0.01	0.328445	0.183842	0.020779	0.880208	0.01	0.01	0.01	0.01	0.09607	0.01
1117	333	2	1	2.81798	6.63941	0.835104	0.350084	0.01	1.54004	3.68651	0.424607	0.202481	1.25557	10	10	0.114751	0.01	0.519452	0.147518	0.01	0.01	10	1.2973	0.01	0.01	0.01	1.23182	0.140976	0.0698182	0.263962	0.980045	0.01	0.547911	2.98514	0.316715	0.978508	0.01	1.70916	0.01	0.569936	0.298837	0.0567444	1.64855	0.01	0.01	0.01	0.0131432	0.0969164	0.01
1118	334	2	1	4.51424	10	1.33135	0.66125	0.01	2.43426	5.92746	0.533802	0.327626	2.05956	10	10	0.167956	0.01	0.833193	0.227423	0.01	0.01	10	2.06817	0.0158425	0.01	0.01	1.74175	0.196973	0.108135	0.474855	1.74356	0.01	0.813481	5.25518	0.382674	1.2776	0.01	3.01933	0.0159893	0.860602	0.488608	0.113317	3.02369	0.01	0.01	0.01	0.014311	0.0971894	0.01
1119	335	2	1	7.06013	10	2.07268	1.14616	0.01	3.78402	9.25315	0.850693	0.506314	3.28238	10	10	0.2478	0.01	1.30967	0.342808	0.0119838	0.01	10	3.07079	0.0247991	0.01	0.01	2.57492	0.287378	0.163902	0.641009	2.94644	0.01	1.22328	8.77437	0.517367	1.71205	0.01	5.0859	0.0263142	1.27852	0.775694	0.201441	5.17286	0.01	0.01	0.01	0.0147957	0.0973013	0.01
1120	336	2	1	10	10	3.15657	1.82876	0.01	5.70223	10	1.30784	0.760925	5.02393	10	10	0.348419	0.01	1.99058	0.50429	0.0191399	0.01	10	4.51963	0.0375165	0.01	0.01	3.80551	0.418224	0.243339	0.990987	4.67593	0.01	1.81094	10	0.723555	2.42708	0.01	7.94021	0.0411229	1.87361	1.18344	0.328173	8.26616	0.01	0.01	0.01	0.0151138	0.0973552	0.01
1121	337	2	1	0.699239	2.03327	0.318831	0.0456809	0.0591624	0.513821	0.827656	0.128287	0.0458188	0.332817	0.468337	1.9985	0.0918903	0.01	0.172765	0.0399011	0.01	0.01	1.89272	0.291527	0.01	0.01	0.01	0.858337	0.0984527	0.0147562	0.116436	0.199228	0.01	0.294719	0.652128	0.370757	0.375364	0.01	0.454828	0.01	0.130335	0.0750862	0.01	0.468483	0.01	0.01	0.01	0.01	0.01	0.01
1122	338	2	1	1.10277	2.58315	0.369134	0.0848888	0.01	0.682227	1.42699	0.143478	0.0752885	0.495846	3.02801	3.0795	0.0851434	0.01	0.201781	0.0574677	0.01	0.01	3.77737	0.351292	0.01	0.01	0.01	0.755526	0.120215	0.0246538	0.135863	0.40081	0.01	0.30892	0.927237	0.212185	0.441015	0.01	0.646933	0.01	0.192596	0.121413	0.01	0.528491	0.01	0.01	0.01	0.01	0.0923855	0.01
1123	339	2	1	1.75134	3.89198	0.521177	0.173231	0.01	0.989403	2.25003	0.228185	0.117666	0.788391	5.36682	5.99499	0.0949682	0.01	0.329236	0.0883941	0.01	0.01	7.50133	0.644128	0.01	0.01	0.01	0.971104	0.144466	0.037408	0.179743	0.512144	0.01	0.377657	1.67443	0.231016	0.714837	0.01	0.968427	0.01	0.328421	0.183842	0.020779	0.840848	0.01	0.01	0.01	0.01	0.0960683	0.01
1124	340	2	1	2.81796	6.63941	0.835104	0.349913	0.01	1.53982	3.68651	0.423471	0.202481	1.25557	10	10	0.112856	0.01	0.535029	0.147098	0.01	0.01	10	1.2973	0.01	0.01	0.01	1.22397	0.140662	0.06963	0.263962	0.942732	0.01	0.526502	2.98514	0.307962	0.978421	0.01	1.70916	0.01	0.569412	0.298837	0.0567444	1.5715	0.01	0.01	0.01	0.0131271	0.0969147	0.01
1125	341	2	1	4.51421	10	1.33135	0.660898	0.01	2.43391	5.92746	0.536766	0.327626	2.05956	10	10	0.164941	0.01	0.860042	0.226775	0.01	0.01	10	2.06817	0.0158425	0.01	0.01	1.70218	0.196481	0.107821	0.474855	1.65365	0.01	0.7801	5.25518	0.42936	1.23548	0.01	3.01933	0.0137516	0.858525	0.488608	0.113317	2.88032	0.01	0.01	0.01	0.0142929	0.0971877	0.01
1126	342	2	1	7.06009	10	2.07268	1.14553	0.01	3.78347	9.25315	0.855882	0.506314	3.28238	10	10	0.247273	0.01	1.3535	0.341891	0.0119838	0.01	10	3.07078	0.0247991	0.01	0.01	2.54302	0.286622	0.163426	0.641009	2.79384	0.01	1.17188	8.77437	0.583677	1.70745	0.01	5.0859	0.0226316	1.27411	0.775694	0.201441	4.92613	0.01	0.01	0.01	0.0147767	0.0972996	0.01
1127	343	2	1	10	10	3.15657	1.8268	0.01	5.70141	10	1.31618	0.760925	5.02393	10	10	0.348867	0.01	2.05855	0.504748	0.0191399	0.01	10	4.51962	0.0375165	0.01	0.01	3.77527	0.417096	0.242632	0.990987	4.43325	0.01	1.7339	10	0.818476	2.41961	0.01	7.94021	0.0353679	1.86601	1.18344	0.328173	7.87075	0.01	0.01	0.01	0.0150994	0.0973535	0.01
1128	344	2	1	0.692514	2.02608	0.317161	0.0457928	0.0566387	0.506741	0.808983	0.136803	0.044995	0.329345	0.459056	1.94929	0.0942359	0.01	0.221621	0.0445536	0.01	0.01	2.13189	0.289611	0.01	0.01	0.01	0.848502	0.10083	0.0175178	0.117069	0.244473	0.01	0.317695	0.635369	0.366682	0.37794	0.01	0.447271	0.01	0.133679	0.0748359	0.01	0.65568	0.031586	0.01	0.01	0.01	0.01	0.01
1129	345	2	1	0.996763	2.42347	0.350159	0.0860022	0.101932	0.656142	1.40832	0.146294	0.0714878	0.489578	2.84036	2.85015	0.0826039	0.01	0.326959	0.0601892	0.01	0.01	2.91916	0.331255	0.01	0.01	0.01	1.07536	0.11741	0.0275178	0.127252	0.418691	0.01	0.425524	0.887741	0.42028	0.417014	0.01	0.627886	0.0151554	0.196454	0.115809	0.01	1.1038	0.536559	0.01	0.01	0.01	0.01	0.01
1130	346	2	1	1.76831	3.77138	0.49995	0.187978	0.107356	0.964709	2.32801	0.254942	0.115706	0.768992	5.63676	5.80487	0.0890285	0.01	0.757733	0.0941268	0.01	0.01	9.97863	0.719459	0.01	0.01	0.01	1.8128	0.153997	0.0465314	0.166281	1.05183	0.01	0.694755	1.74187	0.567091	0.667751	0.01	0.974793	0.026691	0.348324	0.179328	0.0349116	2.55593	0.01	0.01	0.01	0.0334095	0.01	0.01
1131	347	2	1	3.07949	7.6481	0.874361	0.489933	0.206871	1.6427	4.15829	0.50831	0.219746	1.38577	10	10	0.115103	0.01	1.77649	0.160754	0.01	0.01	6.42891	1.31151	0.0108435	0.01	0.01	3.04446	0.206585	0.0833387	0.305788	2.92368	0.01	1.24841	3.42572	1.03456	1.13976	0.01	2.13566	0.0533196	0.615784	0.330068	0.158959	6.65877	0.828379	0.01	0.01	0.0380127	0.01	0.01
1132	348	2	1	4.34959	10	1.63912	1.11776	0.428845	3.00043	7.58244	1.00538	0.394349	2.70689	10	10	0.175457	0.01	4.00535	0.324537	0.0113162	0.01	10	2.18365	0.0200018	0.01	0.01	6.53343	0.357291	0.143149	0.594037	7.2732	0.01	2.33254	7.26919	1.95611	2.22646	0.01	4.44518	0.111513	1.0597	0.638757	0.399886	10	2.22838	0.01	0.01	0.03973	0.01	0.01
1133	349	2	1	7.77166	10	3.08678	2.3285	0.857693	5.51384	10	2.0405	0.748343	5.16947	10	10	0.286181	0.01	8.06097	0.588877	0.0209101	0.01	10	3.88348	0.0369462	0.01	0.01	10	0.641061	0.260238	1.03605	10	0.01	4.37815	10	3.66498	4.40261	0.01	8.50582	0.223893	1.87776	1.20716	0.867159	10	2.42343	0.01	0.01	0.0403143	0.01	0.01
1134	350	2	1	10	10	5.62859	4.41148	1.59587	9.78936	10	3.82195	1.32896	9.35897	10	10	0.48133	0.01	10	1.04014	0.0372994	0.01	10	6.81251	0.0658291	0.01	0.01	10	1.12489	0.462624	1.92304	10	0.01	7.87203	10	6.52822	7.92473	0.01	10	0.417305	3.27059	2.16965	1.67197	10	3.48278	0.01	0.01	0.0405517	0.01	0.01
1135	351	2	1	0.692145	2.02608	0.317161	0.0453521	0.0565219	0.506651	0.808983	0.133621	0.044995	0.329345	0.459056	1.94929	0.0933372	0.01	0.207604	0.0430642	0.01	0.01	2.13189	0.289591	0.01	0.01	0.01	0.847452	0.0990202	0.0159814	0.117069	0.240347	0.01	0.315677	0.635369	0.350565	0.377565	0.01	0.447271	0.01	0.131341	0.0748359	0.01	0.65404	0.01	0.01	0.01	0.01	0.01	0.01
1136	352	2	1	1.08069	2.42347	0.350159	0.0852142	0.0917204	0.655275	1.40832	0.144073	0.0714878	0.489578	2.84036	2.85015	0.092852	0.01	0.296123	0.0576357	0.01	0.01	2.91916	0.331232	0.01	0.01	0.01	0.953303	0.115536	0.0256337	0.127252	0.415682	0.01	0.4138	0.887741	0.384319	0.4166	0.01	0.627886	0.0109979	0.193018	0.115809	0.01	1.02794	0.01	0.01	0.01	0.01	0.0623268	0.01
1137	353	2	1	1.76764	3.77138	0.49995	0.192963	0.01	0.963434	2.32801	0.249418	0.115706	0.768992	5.63676	5.80487	0.109491	0.01	0.610742	0.0915576	0.01	0.01	9.97863	0.719439	0.01	0.01	0.01	1.24754	0.14144	0.0424503	0.166281	1.0243	0.01	0.595166	1.74187	0.486538	0.665472	0.01	0.974793	0.0193689	0.34277	0.179328	0.0349116	2.33854	0.01	0.01	0.01	0.0194517	0.107771	0.01
1138	354	2	1	3.0977	7.6481	0.874361	0.502688	0.01	1.64053	4.15829	0.480519	0.219746	1.38577	10	10	0.15715	0.01	1.33586	0.159787	0.01	0.01	6.42891	1.30901	0.0108435	0.01	0.01	1.89347	0.193253	0.0779106	0.305788	1.77566	0.01	1.09393	3.42572	0.937227	1.1339	0.01	2.13566	0.0388232	0.595102	0.330068	0.158959	6.19185	0.01	0.01	0.01	0.0222401	0.113072	0.01
1139	355	2	1	5.70896	10	1.63912	1.14821	0.0790113	2.99646	7.58244	0.918284	0.394349	2.70689	10	10	0.260424	0.01	2.86473	0.322823	0.0112113	0.01	10	2.17618	0.0200018	0.01	0.01	3.35977	0.268669	0.133826	0.594037	4.1511	0.01	1.62239	7.26919	1.73948	2.03088	0.01	4.44518	0.0822861	1.00471	0.638757	0.399886	10	0.01	0.01	0.01	0.0232722	0.0969954	0.01
1140	356	2	1	10	10	3.08678	2.39289	0.157671	5.50655	10	1.83888	0.748343	5.16947	10	10	0.470699	0.01	5.76271	0.585768	0.0207162	0.01	10	3.86803	0.0369462	0.01	0.01	6.12307	0.464866	0.24242	1.03605	9.10246	0.01	2.92721	10	3.23983	3.81954	0.01	8.50582	0.166106	1.7625	1.20716	0.867159	10	0.01	0.01	0.01	0.0236239	0.097044	0.01
1141	357	2	1	10	10	5.62859	4.53421	0.293109	9.77642	10	3.425	1.32896	9.35897	10	10	0.829602	0.01	10	1.03465	0.0369535	0.01	10	6.78382	0.0658291	0.01	0.01	10	0.802776	0.430948	1.92304	10	0.01	5.16412	10	5.74527	6.91374	0.01	10	0.304921	3.0548	2.16965	1.67197	10	3.48278	0.01	0.01	0.0237669	0.0970634	0.01
1142	358	2	1	0.691599	2.02608	0.317161	0.0445136	0.0565206	0.506439	0.808983	0.131192	0.044995	0.329345	0.459056	1.94929	0.0922869	0.01	0.182044	0.0407243	0.01	0.01	2.13189	0.289591	0.01	0.01	0.01	0.846717	0.0986794	0.015224	0.117069	0.223	0.01	0.308783	0.635369	0.264926	0.376002	0.01	0.447271	0.01	0.129911	0.0748359	0.01	0.552568	0.01	0.01	0.01	0.01	0.01	0.01
1143	359	2	1	1.08033	2.42347	0.350159	0.083993	0.0781096	0.655086	1.40832	0.140997	0.0714878	0.489578	2.84036	2.85015	0.0880859	0.01	0.216586	0.0555656	0.01	0.01	2.91916	0.331231	0.01	0.01	0.01	0.808024	0.115315	0.0245702	0.127252	0.390259	0.01	0.375424	0.887741	0.293131	0.414876	0.01	0.627886	0.01	0.190917	0.115809	0.01	0.828126	0.01	0.01	0.01	0.01	0.067524	0.01
1144	360	2	1	1.76763	3.77138	0.49995	0.18939	0.01	0.963156	2.32801	0.245201	0.115706	0.768992	5.63676	5.80487	0.0989091	0.01	0.426075	0.0875212	0.01	0.01	9.97863	0.719438	0.01	0.01	0.01	0.964191	0.130744	0.0404386	0.166281	0.836549	0.01	0.512706	1.74187	0.347488	0.662954	0.01	0.974793	0.0128405	0.341294	0.179328	0.0349116	1.87862	0.01	0.01	0.01	0.017598	0.0968361	0.01
1145	361	2	1	3.09666	7.6481	0.874361	0.498518	0.01	1.64006	4.15829	0.424273	0.219746	1.38577	10	10	0.134711	0.01	0.935859	0.156016	0.01	0.01	6.42891	1.30898	0.0108435	0.01	0.01	1.29025	0.136765	0.0747009	0.305788	1.67681	0.01	0.792707	3.42572	0.556743	1.12927	0.01	2.13566	0.0242645	0.581333	0.330068	0.158959	4.97224	0.01	0.01	0.01	0.0199922	0.0972775	0.01
1146	362	2	1	5.70705	10	1.63912	1.13825	0.01	2.9956	7.58244	0.621293	0.394349	2.70689	10	10	0.216618	0.01	1.94208	0.309099	0.0112101	0.01	10	2.1761	0.0200018	0.01	0.01	2.24733	0.213111	0.128312	0.594037	3.88257	0.01	1.33653	7.26919	0.984344	1.57001	0.01	4.44518	0.0514287	0.965779	0.638757	0.399886	10	0.01	0.01	0.01	0.0209119	0.0973789	0.01
1147	363	2	1	10	10	3.08678	2.37182	0.01	5.50496	10	0.467829	0.748343	5.16947	10	10	0.389674	0.01	3.90583	0.55475	0.020714	0.01	10	3.86786	0.0369462	0.01	0.01	4.03096	0.364536	0.232362	1.03605	8.15978	0.01	2.37873	10	1.77626	2.18568	0.01	8.50582	0.103816	1.6803	1.20716	0.867159	10	0.01	0.01	0.01	0.0212252	0.0974114	0.01
1148	364	2	1	10	10	5.62859	4.49404	0.01	9.7736	10	0.811919	1.32896	9.35897	10	10	0.685256	0.01	7.26562	0.90967	0.0369497	0.01	10	6.78351	0.0658291	0.01	0.01	7.12238	0.626292	0.413069	1.92304	10	0.01	4.1696	10	3.124	3.27236	0.01	10	0.122653	2.90078	2.16965	1.67197	10	1.94839	0.01	0.01	0.0213525	0.0974243	0.01
1149	365	2	1	0.691429	2.02608	0.317161	0.0441795	0.0565205	0.506146	0.808983	0.129439	0.044995	0.329345	0.459056	1.94929	0.0917516	0.01	0.151083	0.0399345	0.01	0.01	2.13189	0.289591	0.01	0.01	0.01	0.84657	0.098631	0.0147088	0.117069	0.243141	0.01	0.301415	0.635369	0.01	0.374396	0.01	0.447271	0.01	0.128973	0.0748359	0.01	0.493776	0.01	0.01	0.01	0.01	0.01	0.01
1150	366	2	1	1.08028	2.42347	0.350159	0.0835809	0.0729789	0.654798	1.40832	0.138959	0.0714878	0.489578	2.84036	2.85015	0.0808584	0.01	0.157267	0.0550942	0.01	0.01	2.91916	0.331231	0.01	0.01	0.01	0.750831	0.115287	0.0239142	0.127252	0.379856	0.01	0.326493	0.887741	0.102946	0.413103	0.01	0.627886	0.01	0.189538	0.115809	0.01	0.666742	0.01	0.01	0.01	0.01	0.0694871	0.01
1151	367	2	1	1.76763	3.77138	0.49995	0.187914	0.01	0.962732	2.32801	0.242156	0.115706	0.768992	5.63676	5.80487	0.0901674	0.01	0.306357	0.086159	0.01	0.01	9.97863	0.719438	0.01	0.01	0.01	0.889071	0.126195	0.0390701	0.166281	0.639462	0.01	0.421725	1.74187	0.0873592	0.662298	0.01	0.974793	0.01	0.341085	0.179328	0.0349116	1.50901	0.01	0.01	0.01	0.0174037	0.0968334	0.01
1152	368	2	1	3.09652	7.6481	0.874361	0.492849	0.01	1.63934	4.15829	0.316798	0.219746	1.38577	10	10	0.119715	0.01	0.642927	0.148349	0.01	0.01	6.42891	1.30898	0.0108435	0.01	0.01	1.13972	0.125424	0.0729695	0.305788	1.45694	0.01	0.628889	3.42572	0.099852	1.12819	0.01	2.13566	0.0163657	0.587184	0.330068	0.158959	2.66854	0.01	0.01	0.01	0.0197649	0.0972748	0.01
1153	369	2	1	5.70677	10	1.63912	1.12472	0.01	2.99428	7.58244	0.201773	0.394349	2.70689	10	10	0.172215	0.01	1.31475	0.252713	0.01121	0.01	10	2.17609	0.0200018	0.01	0.01	1.91935	0.201117	0.125338	0.594037	3.31652	0.01	1.01152	7.26919	0.152621	1.11808	0.01	4.44518	0.0346871	0.966665	0.638757	0.399886	6.44163	0.01	0.01	0.01	0.0206634	0.0973762	0.01
1154	370	2	1	10	10	3.08678	2.3432	0.01	5.50254	10	0.350956	0.748343	5.16947	10	10	0.276304	0.01	2.57553	0.502108	0.0207138	0.01	10	3.86784	0.0369462	0.01	0.01	3.46728	0.348807	0.226158	1.03605	6.92952	0.01	1.77343	10	0.267029	1.86431	0.01	8.50582	0.0700208	1.67418	1.20716	0.867159	10	0.01	0.01	0.01	0.0209692	0.0974088	0.01
1155	371	2	1	10	10	5.62859	4.4395	0.01	9.7693	10	0.608519	1.32896	9.35897	10	10	0.461091	0.01	4.7333	0.91406	0.0369493	0.01	10	6.78347	0.0658291	0.01	0.01	6.12155	0.602342	0.402041	1.92304	10	0.01	3.1115	10	0.462461	3.17279	0.01	10	0.0810933	2.88391	2.16965	1.67197	10	1.65006	0.01	0.01	0.0210935	0.0974217	0.01
1156	372	2	1	0.691383	2.02608	0.317161	0.0440798	0.0565205	0.505958	0.808983	0.128226	0.044995	0.329345	0.459056	1.94929	0.091543	0.01	0.179019	0.0397121	0.01	0.01	2.13189	0.289591	0.01	0.01	0.01	0.846534	0.0986198	0.0144993	0.117069	0.195729	0.01	0.297192	0.635369	0.01	0.373593	0.01	0.447271	0.01	0.128503	0.0748359	0.01	0.452906	0.01	0.01	0.01	0.01	0.01	0.01
1157	373	2	1	1.08027	2.42347	0.350159	0.0834648	0.01	0.654523	1.40832	0.137526	0.0714878	0.489578	2.84036	2.85015	0.0781583	0.01	0.17729	0.0548488	0.01	0.01	2.91916	0.331231	0.01	0.01	0.01	0.684904	0.115281	0.0236437	0.127252	0.366716	0.01	0.297215	0.887741	0.196935	0.412217	0.01	0.627886	0.01	0.188848	0.115809	0.01	0.59789	0.01	0.01	0.01	0.01	0.0936051	0.01
1158	374	2	1	1.76763	3.77138	0.49995	0.187488	0.01	0.962329	2.32801	0.24005	0.115706	0.768992	5.63676	5.80487	0.0859774	0.01	0.322143	0.0857753	0.01	0.01	9.97863	0.719438	0.01	0.01	0.01	0.871627	0.123569	0.0385137	0.166281	0.568299	0.01	0.371852	1.74187	0.212162	0.662127	0.01	0.974793	0.01	0.341037	0.179328	0.0349116	0.889904	0.01	0.01	0.01	0.0173631	0.0968328	0.01
1159	375	2	1	3.09648	7.6481	0.874361	0.490141	0.01	1.63865	4.15829	0.323242	0.219746	1.38577	10	10	0.108911	0.01	0.549347	0.146408	0.01	0.01	6.42891	1.30898	0.0108435	0.01	0.01	1.09313	0.124698	0.0722243	0.305788	1.28946	0.01	0.543592	3.42572	0.248299	1.1279	0.01	2.13566	0.0120575	0.582849	0.330068	0.158959	2.20463	0.01	0.01	0.01	0.0197293	0.0972742	0.01
1160	376	2	1	5.70671	10	1.63912	1.11826	0.01	2.99303	7.58244	0.197627	0.394349	2.70689	10	10	0.16307	0.01	1.01076	0.254243	0.01121	0.01	10	2.17608	0.0200018	0.01	0.01	1.83779	0.199841	0.124058	0.594037	2.91686	0.01	0.917558	7.26919	0.328702	1.10408	0.01	4.44518	0.0255559	0.953265	0.638757	0.399886	5.31294	0.01	0.01	0.01	0.020621	0.0973757	0.01
1161	377	2	1	10	10	3.08678	2.32955	0.01	5.50024	10	0.343573	0.748343	5.16947	10	10	0.263924	0.01	1.89814	0.50535	0.0207137	0.01	10	3.86784	0.0369462	0.01	0.01	3.31829	0.34555	0.2236	1.03605	6.08036	0.01	1.63621	10	0.529604	1.79666	0.01	8.50582	0.0515881	1.64561	1.20716	0.867159	10	0.01	0.01	0.01	0.0209244	0.0974082	0.01
1162	378	2	1	10	10	5.62859	4.41348	0.01	9.76521	10	0.595591	1.32896	9.35897	10	10	0.442885	0.01	3.42601	0.896167	0.0369492	0.01	10	6.78346	0.0658291	0.01	0.01	5.85727	0.592269	0.397492	1.92304	10	0.01	2.87159	10	0.888922	3.03257	0.01	10	0.0555835	2.83033	2.16965	1.67197	10	1.58349	0.01	0.01	0.0210477	0.0974211	0.01
1163	379	2	1	0.691367	2.02608	0.317161	0.0440454	0.0565205	0.505868	0.808983	0.127587	0.044995	0.329345	0.459056	1.94929	0.091463	0.01	0.183621	0.0396367	0.01	0.01	2.13189	0.289591	0.01	0.01	0.01	0.846522	0.0986162	0.0144186	0.117069	0.191852	0.01	0.295264	0.635369	0.368052	0.373254	0.01	0.447271	0.01	0.128294	0.0748359	0.01	0.440197	0.01	0.01	0.01	0.01	0.01	0.01
1164	380	2	1	1.08027	2.42347	0.350159	0.0834255	0.01	0.65435	1.40832	0.136716	0.0714878	0.489578	2.84036	2.85015	0.0684324	0.01	0.18818	0.0547656	0.01	0.01	2.91916	0.331231	0.01	0.01	0.01	0.681811	0.115279	0.0235384	0.127252	0.280966	0.01	0.283704	0.887741	0.184262	0.411844	0.01	0.627886	0.01	0.18854	0.115809	0.01	0.570878	0.01	0.01	0.01	0.01	0.0936049	0.01
1165	381	2	1	1.76763	3.77138	0.49995	0.187342	0.01	0.962074	2.32801	0.238939	0.115706	0.768992	5.63676	5.80487	0.0842185	0.01	0.344226	0.0856452	0.01	0.01	9.97863	0.719438	0.01	0.01	0.01	0.851954	0.122613	0.0382993	0.166281	0.517416	0.01	0.349879	1.74187	0.195866	0.66207	0.01	0.974793	0.01	0.341021	0.179328	0.0349116	0.81717	0.01	0.01	0.01	0.0173505	0.0968327	0.01
1166	382	2	1	3.09647	7.6481	0.874361	0.489032	0.01	1.63822	4.15829	0.328074	0.219746	1.38577	10	10	0.105926	0.01	0.595198	0.14559	0.01	0.01	6.42891	1.30898	0.0108435	0.01	0.01	1.04673	0.124463	0.0719239	0.305788	1.16715	0.01	0.507006	3.42572	0.273886	0.806655	0.01	2.13566	0.01	0.580177	0.330068	0.158959	2.01872	0.01	0.01	0.01	0.0197206	0.097274	0.01
1167	383	2	1	5.70669	10	1.63912	1.11561	0.01	2.99223	7.58244	0.196345	0.394349	2.70689	10	10	0.163844	0.01	1.10314	0.254757	0.01121	0.01	10	2.17608	0.0200018	0.01	0.01	1.81063	0.199429	0.123542	0.594037	2.67741	0.01	0.852828	7.26919	0.393402	1.09938	0.01	4.44518	0.0202866	0.945089	0.638757	0.399886	4.86167	0.01	0.01	0.01	0.0206098	0.0973755	0.01
1168	384	2	1	10	10	3.08678	2.32396	0.01	5.49878	10	0.341291	0.748343	5.16947	10	10	0.265909	0.01	2.07782	0.506441	0.0207137	0.01	10	3.86784	0.0369462	0.01	0.01	3.2687	0.342116	0.222604	1.03605	5.57235	0.01	1.51865	10	0.637392	1.79136	0.01	8.50582	0.0409513	1.62827	1.20716	0.867159	10	0.01	0.01	0.01	0.0209123	0.097408	0.01
1169	385	2	1	10	10	5.62859	4.40283	0.01	9.76262	10	0.591598	1.32896	9.35897	10	10	0.446306	0.01	3.75518	0.888759	0.0369491	0.01	10	6.78346	0.0658291	0.01	0.01	5.76933	0.586279	0.395723	1.92304	10	0.01	2.66366	10	1.07221	3.02305	0.01	10	0.0182264	2.79789	2.16965	1.67197	10	1.56229	0.01	0.01	0.0210352	0.0974209	0.01
1170	386	2	1	0.691361	2.02608	0.317161	0.0440314	0.0565205	0.505826	0.808983	0.127272	0.044995	0.329345	0.459056	1.94929	0.091429	0.01	0.184615	0.0396062	0.01	0.01	2.13189	0.289591	0.01	0.01	0.01	0.846517	0.0986148	0.0143843	0.117069	0.190142	0.01	0.294383	0.635369	0.368041	0.373106	0.01	0.447271	0.01	0.128199	0.0748359	0.01	0.434637	0.01	0.01	0.01	0.01	0.01	0.01
1171	387	2	1	1.08026	2.42347	0.350159	0.0834095	0.01	0.654255	1.40832	0.136299	0.0714878	0.489578	2.84036	2.85015	0.0673314	0.01	0.190633	0.054732	0.01	0.01	2.91916	0.331231	0.01	0.01	0.01	0.680573	0.115278	0.0234935	0.127252	0.276728	0.01	0.277512	0.887741	0.178846	0.41168	0.01	0.627886	0.01	0.188501	0.115809	0.01	0.482018	0.01	0.01	0.01	0.01	0.0936048	0.01
1172	388	2	1	1.76763	3.77138	0.49995	0.187283	0.01	0.961935	2.32801	0.238393	0.115706	0.768992	5.63676	5.80487	0.0834441	0.01	0.349242	0.0855926	0.01	0.01	9.97863	0.719438	0.01	0.01	0.01	0.77337	0.122216	0.0382083	0.166281	0.481857	0.01	0.340016	1.74187	0.189033	0.662047	0.01	0.974793	0.01	0.341015	0.179328	0.0349116	0.785689	0.01	0.01	0.01	0.0173455	0.0968326	0.01
1173	389	2	1	3.09647	7.6481	0.874361	0.48855	0.01	1.63798	4.15829	0.330759	0.219746	1.38577	10	10	0.104644	0.01	0.79705	0.14523	0.01	0.01	6.42891	1.30897	0.0108435	0.01	0.01	1.04065	0.12437	0.0717937	0.305788	1.10055	0.01	0.490776	3.42572	0.27069	0.780178	0.01	2.13566	0.01	0.578721	0.330068	0.158959	1.93858	0.01	0.01	0.01	0.0197177	0.097274	0.01
1174	390	2	1	5.70668	10	1.63912	1.11446	0.01	2.9918	7.58244	0.195838	0.394349	2.70689	10	10	0.16446	0.01	1.12468	0.254965	0.01121	0.01	10	2.17608	0.0200018	0.01	0.01	1.79972	0.199266	0.123319	0.594037	2.54119	0.01	0.824256	7.26919	0.417919	1.09748	0.01	4.44518	0.0173797	0.940662	0.638757	0.399886	4.66732	0.01	0.01	0.01	0.0206058	0.0973754	0.01
1175	391	2	1	10	10	3.08678	2.32153	0.01	5.49799	10	0.340389	0.748343	5.16947	10	10	0.266979	0.01	2.11986	0.506882	0.0207137	0.01	10	3.86783	0.0369462	0.01	0.01	3.24877	0.340726	0.22218	1.03605	5.28407	0.01	1.46686	10	0.678554	1.78922	0.01	8.50582	0.0350833	1.61891	1.20716	0.867159	9.97275	0.01	0.01	0.01	0.0209079	0.0974079	0.01
1176	392	2	1	10	10	5.62859	4.3982	0.01	9.76121	10	0.590019	1.32896	9.35897	10	10	0.448152	0.01	3.83233	0.885522	0.0369491	0.01	10	6.78346	0.0658291	0.01	0.01	5.73401	0.583855	0.394969	1.92304	10	0.01	2.57214	10	1.14241	3.01922	0.01	10	0.0128076	2.7804	2.16965	1.67197	10	1.5539	0.01	0.01	0.0210307	0.0974208	0.01
1177	393	2	1	1.63913	5.52757	1.90888	1.31956	2.32909	0.969751	2.48445	0.903351	0.850043	1.12933	8.90637	10	0.296045	0.01	0.75795	1.56763	0.424029	1.03033	10	2.60659	0.676416	0.01	0.01	2.07312	0.634893	0.525021	3.71084	3.38196	0.01	0.686023	2.97933	0.839514	1.68324	0.01	1.74555	0.351143	0.503571	0.681702	2.57192	9.10034	10	0.01	0.01	10	10	10
1178	394	2	1	1.91573	6.33578	2.01844	1.33909	2.34461	1.12533	2.8733	0.929381	0.874606	1.28064	10	10	0.310366	0.01	0.811167	1.58928	0.425052	0.974915	10	2.78043	0.679648	0.01	0.01	2.37178	0.664969	0.535915	3.749	3.43827	0.01	0.77339	3.28399	0.947177	1.79523	0.01	1.93123	0.344171	0.499089	0.721574	2.5904	9.32225	10	0.01	0.01	10	10	10
[truncated: 1,958 more rows]
[truncated: 34 more columns]
