# Supplementary material for: Unveiling the Dynamics behind Glioblastoma Multiforme Single-Cell Data Heterogeneity
Source: Int J Mol Sci. 2024 Apr 30;25(9):4894. doi: 10.3390/ijms25094894 (PMC11084314; doi:10.3390/ijms25094894)
Supplement: Supplementary file 1 [file ijms-25-04894-s001.zip › Table_S7.xlsx]

## Sheet: Sheet1
CD44	CHI3L1	CREB1	E2F1	E2F2	EGFR	EGR1	ETS1	FOXM1	HIF1A	IDH1	IDH2	KLF4	L1CAM	MDM2	MGMT	NANOG	NEFL	NFIB	OLIG2	PAX2	PAX5	PAX8	PGK1	PTEN	RUNX2	SALL4	SMAD3	SOX17	SOX2	SOX4	SOX9	SP1	SP3	STAT3	TERT	TP53	TWIST1	VDR	YY1	time
1.52283	5.50112	2.42815	0.59748	0.352108	6.44299	6.25487	0.310285	1.52992	4.7044	3.12579	3.8483	1.01855	0.0403676	2.03419	1.11116	0.0330347	0.0302453	4.86542	1.27196	0.912504	1.81838e-07	2.89654e-23	4.58995	0.951902	1.45598	0.857192	1.55317	0.000126834	3.8468	4.18643	4.11809	1.38744	0.372007	4.14345	0.0319021	1.34735	1.58179	1.59028	1.99897	50
2.01224	5.70348	2.27258	0.536817	0.353966	6.45315	6.18545	0.310872	1.55224	4.73425	2.87555	3.78382	0.948863	0.0402167	2.12258	1.1146	0.0312585	0.0298975	4.55262	0.983897	0.818103	1.72715e-07	7.93677e-23	4.59261	1.0523	1.20021	0.939069	1.76762	0.000126894	4.37852	3.98302	3.12885	1.32154	0.372723	4.58037	0.0318063	1.44096	1.68063	1.989	1.859	50
1.51369	5.60699	2.48202	0.600095	0.334527	2.59965	6.3689	0.323969	1.41006	4.34584	3.57272	3.07014	1.16179	0.0402869	1.83266	1.15542	0.0291239	0.0303358	4.45268	1.34995	0.998905	1.75685e-07	3.93409e-23	4.68821	0.982492	1.24713	1.24127	2.33822	0.000126025	3.78832	4.20642	3.44885	1.19099	0.364421	4.26459	0.0319785	1.42799	1.66797	2.02063	2.44117	50
1.66676	5.31176	2.05427	0.514574	0.370767	6.59108	6.26567	0.329689	1.95658	4.26345	3.42248	3.21394	1.09619	0.0403582	2.07882	1.14401	0.0335089	0.0301892	4.53748	1.32229	0.920475	1.8457e-07	9.49614e-23	5.00216	1.18796	1.40474	0.842422	1.66089	0.000125694	3.96956	4.72899	3.70988	1.49273	0.37401	3.72417	0.0319518	1.99414	1.72396	1.85269	2.00529	50
1.79908	5.22189	2.24792	0.462283	0.389419	6.34199	6.24839	0.325881	1.61964	4.69879	4.68674	3.43558	1.13617	0.0406008	2.54415	0.951318	0.0283323	0.030436	5.15758	0.952009	1.09554	1.94505e-07	7.66619e-23	4.89671	0.713092	1.24814	1.00784	2.01152	0.00012973	3.02429	4.68104	2.75819	1.23716	0.432351	4.29615	0.0320577	1.52316	1.62973	2.56547	2.28937	50
1.65883	5.92622	2.54244	0.483428	0.380782	2.65999	6.51334	0.339479	1.37705	4.50737	3.95351	3.56373	0.92564	0.0403761	2.01144	1.29448	0.0316129	0.0302772	4.80575	1.63414	0.96875	2.03664e-07	4.56094e-23	5.05296	1.00004	1.30464	0.943667	1.74585	0.000131098	3.63915	4.66198	2.42992	1.42386	0.369897	4.00675	0.0320412	1.63689	1.27184	1.58834	2.07212	50
1.67653	5.36491	2.36099	0.500501	0.375903	6.41577	6.3004	0.314418	1.43302	4.58332	3.18557	3.67639	1.44059	0.0404942	2.0936	1.0787	0.0282608	0.0300579	4.84563	1.13235	1.05667	2.04806e-07	7.609e-23	5.4789	1.045	1.50945	1.03476	2.09597	0.000125416	3.80724	4.49689	2.88638	1.33311	0.395318	4.1568	0.0318757	1.90568	1.4202	2.3598	1.48846	50
1.49487	5.56538	2.00528	0.483632	0.376555	6.33523	6.34625	0.321522	1.43083	5.12971	3.39387	3.25492	1.01813	0.0404101	2.25939	1.06086	0.028228	0.0303681	4.97964	1.38373	1.2236	2.06485e-07	1.07716e-22	4.84939	1.08646	1.09169	1.02175	1.79439	0.000130983	2.42162	4.03229	3.78935	1.46531	0.36572	3.71099	0.0318059	2.49617	1.42781	1.95353	1.73915	50
6.3063	5.24956	2.09261	0.499842	0.464466	6.60165	6.43773	0.318876	1.61432	4.62394	3.09314	3.76361	1.44859	0.0403539	1.8048	1.06648	0.0365604	0.0299684	5.03259	0.996591	1.13716	2.03939e-07	3.24645e-23	4.865	0.759834	1.47854	0.981248	2.38128	0.000129799	4.2342	3.90717	2.73519	1.26732	0.383229	4.50585	0.0319777	1.52832	1.87638	2.08246	2.1887	50
6.27065	5.5866	2.09658	0.637158	0.36227	6.39091	6.29181	0.314082	1.33223	4.77168	3.74333	3.70801	1.11387	0.0400208	2.39219	1.25102	0.0341367	0.0300441	4.97968	1.21532	1.01502	1.86343e-07	2.0255e-23	5.10828	0.898508	1.22478	0.771089	2.08474	0.000132139	3.8801	4.03794	3.05157	1.50082	0.381917	4.42067	0.0321178	1.48593	1.85204	1.8485	2.77821	50
1.44019	6.0539	2.33399	0.573266	0.343027	6.25815	6.56129	0.338098	1.64928	4.84646	4.68975	4.42126	0.996501	0.0405408	1.89451	1.06845	0.032136	0.0301391	4.61085	1.35385	1.15191	2.00606e-07	1.96674e-23	4.55528	0.922175	1.14324	1.00037	2.00269	0.000127818	3.37162	4.16191	2.66363	1.45814	0.391204	4.06803	0.031881	2.06239	1.87682	1.93224	2.98288	50
0.524834	0.000310621	0.000329703	0.0332561	0.0438188	0.544768	0.000130122	0.0681512	0.00253197	0.00213118	2.51826	0.000491708	0.567223	0.040258	0.0984878	0.0031946	0.00136385	0.0287036	2.59523	0.102512	0.00190333	9.80611e-09	3.92749e-23	0.0733139	0.0292618	0.00207634	2.77626e-05	0.0250372	5.35543e-05	0.175017	0.0159454	0.0449581	0.0264228	0.470928	0.00738821	0.0308485	0.00755308	0.00311064	0.00590084	1.58949	50
1.43881	5.5856	2.26509	0.470971	0.369676	1.65037	6.52593	0.311107	1.60626	4.8281	4.55237	2.94115	1.14096	0.0403933	1.37746	1.13501	0.0311322	0.0300852	4.48409	0.951837	1.03683	1.78805e-07	3.99889e-23	3.95427	1.05522	1.2311	0.837607	1.58578	0.000127783	3.99165	4.21128	3.10685	1.30466	0.373216	4.50215	0.0319107	1.5987	1.73319	1.73342	1.79595	50
1.4499	5.52835	2.06732	0.484373	0.373167	6.38789	6.378	0.344772	1.4509	4.56476	4.06791	3.64133	1.25877	0.0404075	1.46886	1.09235	0.0321565	0.0302156	4.71008	0.955925	0.931664	1.88694e-07	1.64008e-22	4.59694	1.10616	1.24127	0.869366	2.28234	0.000126347	3.30988	4.52659	2.75839	1.40221	0.429089	3.93211	0.0320554	1.71711	1.44055	1.90186	1.70468	50
6.20125	5.22161	2.01934	0.613913	0.375655	6.47164	6.19134	0.310924	1.57727	4.7501	3.53925	3.93357	1.10356	0.040268	2.35854	1.27539	0.0325936	0.0300413	5.06998	1.47668	1.02168	1.88665e-07	1.02349e-22	4.92055	0.858474	1.34728	0.999746	1.78718	0.000129242	4.26029	4.09919	2.96657	1.51304	0.390056	4.28257	0.0319361	1.57996	1.56229	1.97517	1.57938	50
0.508926	0.000463102	0.000540418	0.0408298	0.0539916	0.655081	0.0001813	0.0786119	0.00312088	0.0022492	2.93339	0.000648916	0.548763	0.0403986	0.120182	0.00323573	0.0013841	0.028601	2.12107	0.165283	0.00228124	1.16389e-08	5.26059e-23	0.0938104	0.0307131	0.00209454	5.31512e-05	0.0287292	5.35565e-05	0.202935	0.0380807	0.0545103	0.0319006	0.450857	0.0118068	0.030838	0.00763099	0.00371356	0.00624906	1.54621	50
0.4984	0.000345615	0.000444332	0.0315175	0.0449528	0.61847	0.000144078	0.0677358	0.00320681	0.00223645	2.32162	0.000493905	0.612672	0.0402952	0.0975001	0.00319557	0.00127172	0.028636	2.98791	0.0994554	0.00238627	9.85884e-09	2.08075e-23	0.0734329	0.0290676	0.00208013	4.60567e-05	0.0250731	5.35554e-05	0.178302	0.0355483	0.0461844	0.0265633	0.411252	0.0111122	0.0307569	0.00756347	0.00377245	0.0062663	1.34502	50
1.32955	5.24145	2.9446	0.55764	0.331413	6.45667	6.3347	0.352843	1.55967	4.625	3.08782	3.5781	0.965874	0.0402792	2.246	1.0297	0.0301489	0.0302194	4.35151	0.898873	1.08136	1.964e-07	3.62255e-23	4.05824	0.898862	1.30619	0.933496	1.99229	0.00012787	3.08815	4.49424	3.13377	1.20013	0.348593	3.57942	0.032022	1.84411	1.81166	1.95713	2.31491	50
6.00516	5.61428	1.81978	0.54747	0.380053	6.20415	6.02961	0.328936	1.68559	4.79581	2.69262	3.12475	1.07385	0.0402762	1.82814	1.03376	0.0315288	0.0299392	5.02383	1.1453	1.03977	2.07377e-07	3.19171e-24	4.83309	0.81903	1.38697	0.887046	1.66637	0.000129056	4.06937	4.47675	3.4618	1.03974	0.345109	3.43699	0.0318013	1.48089	1.60445	1.77643	1.90515	50
6.25508	5.68269	2.06402	0.607218	0.314533	6.24429	6.32789	0.349365	1.44172	4.0477	3.87608	4.05834	0.855253	0.0404616	2.96823	1.38424	0.0344081	0.0301998	4.34371	1.23677	1.02912	1.87587e-07	2.62218e-23	5.49678	0.870976	1.30677	0.90011	2.56301	0.000128435	4.32447	3.77639	3.42377	1.79204	0.380156	4.17037	0.032088	1.89858	1.93697	1.77311	1.91067	50
1.76294	5.36693	1.90716	0.556849	0.439115	2.20205	6.75322	0.335374	1.2847	4.39363	3.5117	3.24542	1.01634	0.0403165	2.35789	1.10877	0.0367771	0.0301015	4.82074	1.22609	1.14392	2.16156e-07	5.26768e-23	5.07515	0.879245	1.4853	1.22619	2.16994	0.000130883	2.85422	4.26148	3.44365	1.4151	0.367341	4.28609	0.0320766	1.6487	1.99493	1.98146	2.48802	50
1.39713	5.24312	1.93685	0.58021	0.415791	6.14542	5.8981	0.332954	1.27727	4.03024	3.22919	3.15693	1.1254	0.0405148	2.1369	1.0869	0.0359512	0.0302922	5.12958	0.976471	1.10967	2.05465e-07	7.89798e-23	4.82812	1.08927	1.18208	0.923217	1.79976	0.000131072	2.66899	4.13163	3.39817	1.0775	0.366081	3.98742	0.0318606	1.55542	1.56876	1.75601	1.94347	50
1.57695	4.56829	2.14483	0.445857	0.387656	6.29515	6.36744	0.363629	1.49936	4.35503	3.83753	3.45075	0.958766	0.0403512	2.79282	1.05221	0.0312424	0.0302599	4.63409	1.12899	0.890187	1.77438e-07	1.20383e-22	4.85167	0.940978	1.42996	1.00779	1.92171	0.00013105	3.0492	4.38403	3.51758	1.26028	0.396413	4.28269	0.0319575	1.63851	1.59934	2.00898	2.26433	50
1.42704	5.42498	2.31716	0.430578	0.401941	6.3071	6.41894	0.31562	1.59606	4.69463	3.21536	2.96168	1.11868	0.040225	2.39154	1.10899	0.0317564	0.0303123	4.56888	1.03637	1.21391	2.21801e-07	7.74365e-23	4.81293	1.0762	1.20542	1.06203	1.6977	0.000126298	2.6577	4.53493	3.86868	1.10559	0.380801	4.22819	0.0319408	1.62033	1.28586	1.60239	1.66029	50
0.498203	0.000332778	0.00037087	0.0324311	0.0471914	0.61461	0.000138913	0.0697896	0.00261728	0.00225293	2.15293	0.000517418	0.618421	0.0404993	0.106368	0.00320178	0.00128325	0.0286116	4.44787	0.128592	0.00194539	1.01292e-08	6.89972e-23	0.0768484	0.0295435	0.00207899	3.23559e-05	0.0254162	5.35555e-05	0.183503	0.0185932	0.0483089	0.0274481	0.419321	0.00798749	0.0307818	0.00758065	0.00320051	0.00631445	1.18137	50
6.58024	5.60915	2.74796	0.544929	0.410792	6.15083	6.43344	0.319223	1.3613	3.81196	3.00248	3.57069	1.09312	0.0402856	1.77257	1.10243	0.0316872	0.0301947	4.64765	1.11279	1.09428	1.8979e-07	7.50908e-23	5.2497	1.06784	1.40315	1.03308	1.671	0.000130859	3.62674	4.35193	4.14178	1.22424	0.356755	4.56857	0.0318643	1.7534	1.70844	1.816	2.03257	50
1.8808	4.96645	1.92956	0.394755	0.420045	6.27798	6.46669	0.307279	1.22526	4.50016	4.25248	3.7993	1.05078	0.0404894	1.90291	1.20258	0.0325729	0.0301563	4.7643	1.29213	0.985035	1.88315e-07	1.19182e-22	5.25651	0.858571	1.20205	1.00705	2.14262	0.000129252	4.35875	4.40377	4.1609	1.25566	0.353743	4.0923	0.0318632	1.78913	1.44125	2.06848	2.03759	50
1.42627	5.81296	1.72367	0.593893	0.406597	6.43581	6.37082	0.321314	1.21066	4.44907	2.9853	3.72663	1.06738	0.0402099	1.28593	1.08714	0.0312938	0.0301849	5.00151	1.22018	1.08772	2.10089e-07	5.30215e-23	4.61498	1.15538	0.913742	0.893204	2.04357	0.00012835	3.89113	4.35828	3.70753	1.29703	0.357747	3.4151	0.0318554	1.27859	1.46364	1.90432	2.16608	50
0.513071	0.000329117	0.000365635	0.0324369	0.0445138	0.549024	0.000137481	0.0693331	0.00267101	0.00221628	2.11322	0.000507284	0.61998	0.0404073	0.102809	0.00319916	0.00132286	0.0285992	3.86611	0.121083	0.00198788	1.00302e-08	5.14845e-23	0.0748858	0.0292638	0.00207856	3.33355e-05	0.025148	5.3555e-05	0.185846	0.0188489	0.0454652	0.0270648	0.441735	0.00821999	0.0307946	0.00757394	0.00328626	0.00615678	1.30367	50
0.521368	0.000426836	0.000511387	0.0376754	0.0547325	0.639868	0.000172149	0.0748103	0.00287217	0.00250784	2.47248	0.00063022	0.613166	0.0401935	0.128495	0.00323126	0.00145968	0.0287558	3.98647	0.172871	0.00208492	1.09219e-08	1.06931e-22	0.0835281	0.030488	0.00209178	4.54417e-05	0.0268836	5.35587e-05	0.220386	0.0290648	0.0549935	0.0314318	0.479115	0.0101467	0.0307401	0.00766849	0.00345822	0.00711721	1.35443	50
0.520741	0.000382067	0.000584109	0.0345931	0.0477382	0.651823	0.000158815	0.0696501	0.00272958	0.00218448	2.14178	0.000545915	0.550528	0.0403231	0.113602	0.00320814	0.0013909	0.0286252	1.12107	0.183399	0.0019526	1.01343e-08	5.64412e-23	0.0767487	0.0297246	0.00208644	5.0479e-05	0.0254352	5.35521e-05	0.230788	0.0347386	0.0496909	0.0286081	0.510387	0.010083	0.0308093	0.00767759	0.0033902	0.00576473	1.06242	50
6.14104	5.65297	2.33888	0.735834	0.398686	6.58123	6.52218	0.359716	1.44748	4.50571	2.65531	4.3865	1.29769	0.0403039	2.07604	1.26117	0.0389628	0.0301771	5.05838	1.11816	1.02589	1.97187e-07	2.38284e-23	5.20842	1.26093	1.21725	0.852805	2.27973	0.00012911	3.80726	3.55781	3.91766	1.65534	0.374672	4.15941	0.0319855	2.16461	2.01673	2.31159	2.05387	50
1.73322	4.92795	2.35178	0.511406	0.322401	6.22042	6.56587	0.329365	1.53154	4.4884	3.93501	4.17883	0.931446	0.040366	1.49196	1.12667	0.0271272	0.0303469	4.95718	1.35094	0.971415	1.87813e-07	3.96876e-23	5.11622	0.956889	1.21304	0.963781	1.87748	0.000124606	3.05484	4.13873	3.36708	1.38201	0.393663	4.0109	0.0319926	1.77409	1.67368	1.95263	1.88786	50
0.529071	0.00030801	0.000330005	0.0315464	0.0440242	0.57008	0.000129017	0.0676087	0.00240568	0.00238145	2.03525	0.000480024	0.665266	0.0401444	0.0861193	0.00319296	0.00133716	0.0286642	0.500321	0.0710803	0.00180261	9.71967e-09	7.00713e-23	0.0733841	0.0290681	0.00207622	2.96417e-05	0.0248736	5.35594e-05	0.169662	0.0164176	0.0451725	0.0260391	0.420529	0.00716892	0.0307589	0.00753479	0.00302478	0.00702686	1.23811	50
1.68156	5.50789	2.17123	0.481013	0.369625	2.19319	6.3509	0.317212	1.4777	3.63273	4.15188	3.07734	1.09852	0.040492	1.62347	0.968113	0.0319683	0.030085	5.20525	1.15503	1.14578	1.91998e-07	8.06687e-23	4.76061	0.858706	1.07269	0.974725	1.54437	0.000121476	3.80196	4.70051	3.30663	1.25673	0.402704	4.36759	0.0317622	1.56163	1.4706	1.68994	1.90734	50
6.28011	5.32407	2.12423	0.555654	0.413214	6.50068	6.38418	0.28342	1.06357	3.96742	3.46453	3.25294	0.986106	0.040052	2.05788	1.17566	0.0328911	0.0301492	4.54403	1.34393	1.06299	1.85019e-07	8.15583e-23	5.55655	0.917884	1.64027	0.969889	2.13435	0.000126642	4.14657	4.15276	3.7316	1.15678	0.428278	3.81965	0.0318232	1.84701	1.61217	2.17697	2.07576	50
1.6247	5.5104	2.27797	0.483816	0.399686	6.40282	6.31642	0.323839	1.63495	4.36665	3.21421	2.51007	1.20913	0.040298	1.963	1.11336	0.0319584	0.0302523	4.97382	0.961568	1.0137	1.8911e-07	1.2315e-23	4.94859	0.711511	1.20543	0.93335	1.83856	0.000128318	3.29157	4.43145	3.91129	1.37267	0.418936	3.98317	0.0318781	1.64166	1.75183	1.62007	1.86566	50
1.36008	5.51606	1.86976	0.469438	0.376622	6.38844	6.24747	0.326143	1.73193	4.5105	3.17245	3.71511	0.932299	0.0400415	2.4821	1.04909	0.0306472	0.0301232	5.10746	1.20423	0.98702	1.89462e-07	3.45471e-23	5.15932	0.936041	1.35392	1.14846	1.77475	0.000125335	2.7835	3.55804	2.8914	1.44927	0.41669	4.2297	0.032026	1.27108	1.55171	1.81083	2.42652	50
0.516891	0.000419608	0.000491959	0.0337062	0.0499497	0.62112	0.000169424	0.0723042	0.00259677	0.00227818	2.06841	0.000615729	0.578684	0.0404788	0.124349	0.00322582	0.00130833	0.0286605	3.6168	0.156951	0.00188181	1.05537e-08	4.25744e-23	0.0802138	0.0302665	0.00209086	4.591e-05	0.0266923	5.35545e-05	0.205101	0.028005	0.0516793	0.0309377	0.426516	0.00932861	0.0308922	0.0076399	0.00324199	0.00621277	1.01018	50
6.3062	5.59364	2.0419	0.488871	0.369224	2.44271	6.53858	0.330624	1.39907	5.06976	3.8622	3.39051	1.09048	0.0404419	2.67921	1.25757	0.038349	0.0300588	4.83913	1.02813	1.01904	2.03865e-07	7.45912e-23	5.42618	0.93854	1.15023	1.25579	1.78463	0.000129801	3.77972	4.74805	4.18116	1.42967	0.384834	4.3777	0.0320372	2.03374	2.20792	2.08949	1.90053	50
6.11817	5.44819	2.45665	0.520832	0.414035	6.18197	6.53552	0.302148	1.30179	4.96808	3.47255	3.63665	1.21979	0.0403703	1.84199	1.42404	0.0304068	0.030163	5.19202	1.09083	1.0446	1.80411e-07	1.71014e-23	5.13716	0.752538	1.21891	1.10436	1.70373	0.00013044	3.5587	4.177	3.98915	1.52048	0.396411	3.9591	0.0319035	1.59715	1.99101	1.91572	2.14024	50
1.54686	5.59101	1.94809	0.518592	0.372069	6.32083	6.18607	0.321382	1.91854	4.36327	3.01623	3.69616	1.24811	0.040252	2.45069	1.04077	0.0327607	0.030227	4.46379	1.28301	0.97912	1.84821e-07	4.88866e-23	4.39791	0.99556	1.24019	0.889315	1.85644	0.000129728	3.6307	4.09626	4.07224	1.34446	0.368925	4.47553	0.032007	1.69672	1.59727	2.10765	2.09329	50
0.499944	0.000717673	0.000776054	0.0417924	0.061459	0.651953	0.000226306	0.0775553	0.00308605	0.00246234	2.43229	0.000766963	0.547906	0.0400975	0.163318	0.00326482	0.00132233	0.0287023	2.3887	0.203339	0.00218186	1.13752e-08	3.52321e-24	0.0846395	0.0314782	0.00211226	8.04294e-05	0.0292098	5.35604e-05	0.245869	0.0408191	0.0628637	0.0359858	0.420174	0.0144706	0.0308848	0.00777653	0.00373048	0.0068215	1.46702	50
1.6083	5.07375	2.0906	0.500711	0.362409	2.73702	6.3333	0.330841	1.60925	4.62624	3.41127	4.19882	0.913169	0.0402983	1.52869	1.02455	0.0340031	0.0299426	4.54386	1.14819	1.04497	1.90296e-07	2.21226e-23	5.00875	1.21383	1.74782	0.887988	2.125	0.000133304	3.37925	4.82899	3.75437	1.5102	0.368024	3.77089	0.0317869	1.2814	1.82845	1.95875	2.96499	50
1.72635	5.5796	2.57653	0.517922	0.387443	6.03737	6.26441	0.345324	1.15808	4.17846	2.95042	4.02559	1.23108	0.0402236	2.09391	1.39428	0.0339574	0.0301775	4.43317	1.45854	1.01064	1.91573e-07	3.99433e-23	4.88068	0.994365	1.45933	0.927384	2.36288	0.000125635	4.19285	4.11702	4.0076	1.57522	0.38327	4.26132	0.0319478	2.05843	2.03196	2.27662	1.45753	50
1.41859	5.51612	2.06851	0.548327	0.358432	6.37162	6.35563	0.30237	1.78724	4.94431	3.7895	3.77555	0.986627	0.0403432	1.84727	1.15606	0.02927	0.0302266	4.67307	1.24547	0.966944	1.86558e-07	8.51968e-23	5.01969	1.1872	1.26105	1.11812	1.80555	0.000127751	2.81546	3.70402	3.57982	1.36917	0.360147	4.19187	0.0319145	1.525	1.43788	1.80286	1.85553	50
1.51787	5.0577	1.92545	0.443204	0.362247	6.38419	6.61333	0.347751	1.52285	4.58558	3.30021	3.35778	1.22548	0.0402198	2.73586	1.28772	0.0274332	0.0304518	5.29595	0.828316	1.2191	2.07848e-07	8.69158e-23	5.02588	1.02238	1.44128	0.919377	2.27578	0.00013206	4.35108	4.85906	2.33151	1.17018	0.39192	4.25575	0.0317843	1.8583	1.43569	1.86717	2.44752	50
6.22727	4.05184	2.66152	0.489499	0.369659	1.81121	6.79734	0.298133	1.62874	4.2996	3.39302	3.57401	1.08245	0.0403775	1.88157	1.08916	0.0317967	0.0300794	4.83876	1.11671	1.05825	1.77701e-07	1.01408e-22	5.54371	0.972288	1.21307	1.15858	1.6068	0.000127527	3.84754	4.30877	2.83748	1.07619	0.367334	4.40555	0.0319604	1.67116	2.55967	1.97826	2.07102	50
6.35574	5.75415	1.63517	0.561406	0.381411	3.37621	6.3197	0.326861	1.36938	5.02039	2.91052	3.43786	1.28227	0.0405437	2.05338	1.17242	0.0333906	0.0302148	4.56034	1.17082	1.00633	1.85818e-07	2.52158e-23	5.29772	0.99657	1.24257	0.944444	1.83526	0.000129804	4.14836	3.85142	2.80617	1.17707	0.340171	4.16573	0.0320616	1.63614	1.51186	1.75539	1.95138	50
1.6451	5.68815	2.18572	0.366198	0.426938	2.69748	6.40233	0.313713	1.40063	4.76484	4.02775	3.72093	1.07027	0.0402985	2.13613	1.18673	0.030275	0.030262	4.92626	0.83492	1.05379	1.83323e-07	8.7715e-23	5.42026	0.884536	1.15724	0.970341	1.66454	0.000130485	4.17024	4.3214	4.55142	1.48684	0.363115	4.26887	0.0319211	1.94099	1.64398	2.18837	1.9339	50
1.76195	5.51036	2.13371	0.43557	0.396027	6.48985	6.01578	0.315887	1.59831	3.91275	4.43654	3.6794	1.01906	0.040515	2.00038	1.35635	0.0320501	0.0302923	4.90959	0.919001	1.10906	2.07437e-07	3.7006e-23	4.56136	1.28484	1.49797	1.03789	1.91621	0.00012303	4.39364	4.20329	3.74889	1.33907	0.362908	4.06598	0.0318522	2.07556	1.94428	1.7054	1.92369	50
1.91328	5.65118	1.95297	0.419408	0.353041	6.35489	6.5055	0.34779	1.50729	4.35955	3.54301	3.43061	0.896811	0.0402519	1.76665	1.38931	0.0299603	0.0302078	4.66342	1.05968	1.07798	1.94971e-07	1.38931e-23	5.39326	0.914056	1.06387	0.863575	1.97048	0.000129322	4.15946	4.27422	3.39077	1.15346	0.423032	4.04989	0.0319705	1.3142	1.34104	1.83944	2.10626	50
1.59068	5.57776	2.29183	0.491529	0.465695	6.35536	6.32309	0.333342	1.59599	4.59748	3.38851	2.80405	1.20966	0.0400666	2.54097	1.03292	0.0340852	0.0301041	4.67992	0.810446	1.28792	2.0859e-07	9.5092e-23	3.96521	0.986054	1.22479	1.09121	1.9055	0.000130754	2.94451	3.65813	4.07964	1.11866	0.382316	4.30322	0.0317664	1.99739	1.53546	2.22229	1.99019	50
1.54451	4.64515	2.61906	0.406251	0.407532	2.38954	6.08644	0.296968	1.46041	4.6135	3.10527	3.06812	1.16064	0.0403492	1.80551	0.966979	0.0319345	0.0301648	4.39443	1.10056	0.907067	1.87787e-07	2.99386e-23	5.55187	1.12391	1.21445	1.05222	1.96694	0.000131744	4.05006	4.21341	4.56816	1.20098	0.363591	3.54544	0.0317304	1.61316	1.3549	1.80095	1.55665	50
1.33791	5.46258	2.0852	0.61972	0.390835	2.19941	6.53792	0.324175	1.83298	4.43693	4.29388	3.84868	1.0142	0.0404589	1.7333	1.25017	0.0333362	0.0301604	5.05093	1.2304	1.15801	2.01933e-07	1.06325e-23	4.01903	1.12551	1.51177	0.890181	1.79407	0.000125514	3.49278	4.77931	3.55616	1.208	0.445485	3.34063	0.0319428	1.62654	1.4008	2.04323	2.14155	50
0.575404	0.000593497	0.00077775	0.036047	0.0520783	0.673742	0.000234842	0.0734723	0.00260342	0.00286835	2.08243	0.000882833	0.619259	0.040373	0.165183	0.00329153	0.00148107	0.0284255	3.07721	0.252932	0.00171983	1.06845e-08	7.49305e-23	0.0814996	0.0314829	0.00211521	6.13485e-05	0.0278927	5.35596e-05	0.342667	0.0216981	0.0614661	0.0406922	0.432063	0.0110099	0.0307633	0.00806189	0.00340591	0.00764093	1.13224	50
1.66696	5.71363	2.39449	0.452351	0.388593	6.49409	6.35983	0.308813	1.58201	4.44298	2.48944	3.85076	0.984882	0.0403521	1.89045	1.04207	0.0299168	0.030293	4.56108	1.13565	1.10069	2.06845e-07	6.53278e-23	5.21009	0.984369	1.45516	0.966004	2.07322	0.000128631	3.90062	3.72738	3.39532	1.55718	0.363559	4.33618	0.0320303	1.55634	1.64563	2.18036	1.82435	50
0.508237	0.000350364	0.000416432	0.0323986	0.043943	0.583276	0.000145911	0.0687131	0.00366768	0.00203907	2.09258	0.000485152	0.530812	0.0404452	0.0891857	0.00319262	0.00127087	0.0286591	2.12099	0.088474	0.00274888	1.00266e-08	6.38453e-23	0.073958	0.0292168	0.00208036	5.12637e-05	0.0250232	5.35535e-05	0.164674	0.0397647	0.0447427	0.026195	0.45507	0.0131489	0.0308242	0.00753368	0.00422625	0.00558767	1.61385	50
1.64794	5.87394	2.2087	0.512861	0.381512	6.4509	6.44086	0.32582	1.31039	4.08486	3.04835	3.15792	1.1498	0.0402334	1.96665	1.19822	0.032601	0.0300857	4.40753	1.64795	1.09602	1.98525e-07	7.88127e-23	4.37922	0.933554	1.31687	1.03176	1.94941	0.000128396	3.4865	4.15565	3.39845	1.16429	0.350469	4.04776	0.0319916	1.59283	1.76137	2.01823	2.24407	50
0.518302	0.00043032	0.000521712	0.035017	0.0540347	0.68162	0.00017623	0.0719289	0.00363191	0.00241259	2.15977	0.000632071	0.587453	0.0403723	0.13111	0.00323038	0.00139349	0.0286209	3.79387	0.1546	0.00266816	1.05692e-08	2.95559e-23	0.0802626	0.0301796	0.00209218	5.09131e-05	0.0265104	5.35573e-05	0.214006	0.0405511	0.0539836	0.031595	0.477183	0.0132307	0.0307586	0.00765865	0.00420149	0.00678557	1.87089	50
1.54372	5.90766	1.88182	0.426942	0.401907	2.07416	6.14885	0.333349	1.63325	4.61777	4.39437	3.55632	1.21334	0.0401286	2.11767	1.25758	0.0318367	0.0303897	4.19731	0.971484	1.06567	2.06288e-07	7.91186e-23	5.62208	1.29626	1.40735	1.03859	1.47225	0.000130407	3.06834	3.77668	3.32011	1.28695	0.361315	3.98357	0.0320155	1.58439	1.27112	2.6184	1.89961	50
6.29519	5.33422	2.10779	0.518643	0.364022	6.29443	6.24044	0.316312	1.71162	4.37922	4.32993	3.36293	1.10058	0.0405939	2.5494	0.926989	0.0309034	0.0300709	4.75502	1.25575	1.38236	2.49949e-07	8.38972e-23	4.22892	0.911514	1.1539	1.04443	1.99196	0.000128538	4.14847	4.282	3.81786	1.31076	0.343391	4.01405	0.0317811	1.89446	2.29759	1.73365	2.58233	50
1.46846	5.53651	1.72623	0.467199	0.395602	6.51464	6.13762	0.326996	1.49699	4.3619	3.02937	4.09805	0.987879	0.0405392	2.25363	1.21136	0.0280624	0.0301782	4.81622	0.885775	1.16637	1.94263e-07	3.66742e-25	4.87727	0.996929	1.22093	0.984451	2.12126	0.000126402	3.02174	3.81097	3.00099	1.07543	0.373933	3.9742	0.0319788	1.37033	1.65036	1.56013	1.70684	50
1.49727	5.23548	1.98036	0.521598	0.382216	1.99262	6.58962	0.349375	1.56099	4.78665	4.45416	3.19122	1.11259	0.0401181	1.9364	1.30255	0.0359376	0.0301626	4.19907	1.06506	1.2472	2.2151e-07	3.43485e-23	4.65953	0.974627	1.35669	0.947382	2.44265	0.000129088	3.54322	4.39925	2.85692	1.44835	0.398627	3.8587	0.0319447	1.91105	1.52365	1.91657	2.16415	50
0.532799	0.000314678	0.000352297	0.0326908	0.0451799	0.586398	0.000131785	0.0693252	0.00232449	0.00220931	2.70979	0.000506332	0.553828	0.0403307	0.103723	0.00319829	0.00135205	0.0286856	4.4058	0.113962	0.0017287	1.001e-08	1.22521e-22	0.0749463	0.0292712	0.00207739	2.5755e-05	0.0252295	5.35554e-05	0.191243	0.0140543	0.0466477	0.0270387	0.476298	0.00664916	0.0307379	0.00758218	0.00297709	0.00618499	1.08466	50
1.52948	5.47466	2.29961	0.505785	0.339478	6.23081	6.56574	0.327242	1.46809	4.6083	4.51631	4.50341	1.1239	0.0399007	2.23012	1.0027	0.0301689	0.0303216	4.96376	1.08748	1.18633	1.98083e-07	3.11006e-23	5.30387	0.998167	1.34915	1.19383	1.74022	0.000131322	2.92829	4.62284	4.14712	1.4409	0.349007	4.25038	0.0319256	1.56606	1.79752	2.21052	2.28309	50
6.32015	5.61877	1.98546	0.47418	0.353661	6.34681	5.8332	0.30227	1.38257	3.96801	3.0374	3.60791	0.885689	0.0401795	2.22461	1.35807	0.027898	0.0300713	5.11224	0.902556	1.0355	1.9726e-07	9.22221e-23	5.42657	0.87369	1.03372	1.08131	2.12009	0.000126269	3.38655	4.85871	3.49829	1.1887	0.384729	4.40281	0.0318309	1.58124	1.8259	2.06251	1.92997	50
6.17308	5.40273	2.21153	0.556348	0.325461	2.42889	6.1841	0.298576	1.59059	4.54716	3.13524	3.78038	0.959923	0.0405397	2.55724	0.94552	0.0268149	0.0299271	5.12242	1.25436	0.964452	1.80324e-07	7.74211e-23	3.93176	0.944677	1.16102	0.832196	1.76282	0.000122534	4.06764	4.10238	3.72454	1.1537	0.428299	3.59358	0.0318232	1.61465	2.12135	2.36519	2.278	50
1.36437	6.00524	2.10301	0.437122	0.359731	6.24749	6.59115	0.329905	1.46048	4.42326	3.56949	3.5055	0.733217	0.0401225	1.72873	1.0425	0.0278194	0.0302389	4.28967	0.879386	1.06315	2.01354e-07	1.4663e-22	5.04577	0.991455	1.23215	0.956056	1.76573	0.000126728	2.81917	4.47579	2.22598	1.43195	0.373192	3.97281	0.0318776	1.30217	1.51532	1.65439	2.68452	50
1.32293	5.71046	2.1645	0.471133	0.372543	6.33693	6.5244	0.326222	1.36425	4.82783	3.04592	3.47009	1.09512	0.0406088	1.92864	1.11002	0.0298041	0.0302885	4.47401	1.04215	1.11401	1.9593e-07	7.20525e-23	5.02506	0.972588	1.38504	0.941614	1.90659	0.000127186	3.53989	3.83017	2.90667	1.18635	0.335061	3.77284	0.0319352	1.84295	1.44451	2.17424	2.34831	50
1.49999	5.0122	2.50722	0.446459	0.382657	6.18341	6.03801	0.29295	1.32451	5.04664	2.86084	2.77608	0.988498	0.0402875	1.7164	1.08439	0.029049	0.0302159	4.91019	1.11645	0.944563	1.8742e-07	6.16353e-23	4.77952	1.03062	1.07095	0.810023	1.46666	0.000125016	3.77616	4.08072	3.47297	1.11306	0.39691	4.08091	0.0318386	1.57226	1.50051	2.3888	1.74681	50
0.64281	0.015483	0.0182541	0.0522315	0.0722341	0.827216	0.00132303	0.0774582	0.00470388	0.00609277	2.55925	0.00195138	0.597866	0.0401361	0.283119	0.00353852	0.00183517	0.0283066	4.29783	0.427143	0.00231587	1.13768e-08	8.5878e-23	0.154389	0.0363444	0.00244864	0.000896588	0.0324003	5.36579e-05	0.53157	0.122708	0.100303	0.0725217	0.45647	0.108313	0.0309872	0.00968791	0.00561394	0.00957453	1.51076	50
1.47267	5.78576	2.06959	0.541307	0.370203	6.2137	6.37392	0.324727	2.10626	4.72158	2.7788	2.84621	0.93531	0.0405194	1.57579	1.02465	0.0292596	0.0302754	5.26649	0.959607	0.940697	1.88261e-07	9.58143e-23	5.17805	0.798788	1.46176	0.994279	2.03746	0.000127228	3.56075	4.15882	3.16664	1.34158	0.396468	4.27544	0.0317847	1.73892	1.78943	1.98316	1.76248	50
0.928187	4.86536	1.54451	0.329673	0.238487	1.25964	0.142133	0.197651	0.779666	1.51305	3.60736	1.84312	0.942966	0.0400223	0.665431	0.198637	0.0100064	0.0280893	4.92859	1.11594	0.00381329	2.93959e-08	1.09132e-23	2.96218	0.0968468	0.0285716	0.588764	0.259071	8.15113e-05	2.99492	2.25674	0.798126	0.703748	0.352834	3.02636	0.0321374	0.0295328	0.65602	0.408998	1.83129	50
1.46	5.54174	1.84862	0.474297	0.352736	6.18734	6.33902	0.327094	1.77369	4.23719	4.30423	3.94865	1.04592	0.0401293	1.85122	1.16775	0.0325134	0.030024	4.43049	1.06166	1.12741	1.94365e-07	7.09781e-23	5.05156	0.899281	1.27927	1.07352	1.86873	0.000128278	4.26956	4.98279	3.05846	1.40728	0.377388	4.01859	0.0319686	1.86708	1.30003	1.95242	2.11625	50
1.77884	5.37358	2.04446	0.438842	0.405664	6.4234	6.4153	0.318011	1.49875	4.17349	3.09812	3.38195	0.956654	0.0403003	1.94079	1.1803	0.0282184	0.030143	4.37485	1.26287	1.21561	2.01437e-07	6.5831e-23	4.79985	0.962899	1.32124	0.982652	1.99485	0.000122594	4.38286	3.81244	2.99668	1.15233	0.358146	3.61571	0.031958	1.55066	1.60137	1.92508	2.07328	50
1.92766	5.46542	2.29935	0.588711	0.423552	6.46438	5.94716	0.308679	1.46441	4.316	4.02296	3.22291	0.999459	0.0404549	2.11941	1.06672	0.0312766	0.0301029	4.5341	0.925729	0.999927	1.8032e-07	6.33811e-23	4.00662	1.27214	1.13381	1.03284	2.28622	0.00012381	2.8904	4.47405	3.99467	1.11788	0.443602	4.45708	0.0317582	2.12049	1.36483	1.8901	1.93951	50
1.87106	5.50173	1.95475	0.481197	0.367439	2.15513	6.19064	0.325369	1.66673	4.55411	2.21928	3.39732	1.14406	0.0406438	1.89493	1.23293	0.0295643	0.0302637	4.55586	1.11895	1.34637	2.17519e-07	9.31701e-23	4.75014	0.790918	1.44636	1.03352	2.27372	0.000126935	3.62744	4.26496	3.05459	1.58364	0.393013	4.55182	0.0320059	1.5144	1.85968	1.98133	1.59776	50
1.53361	5.34843	2.19511	0.478584	0.378018	6.4882	6.57088	0.326251	1.76465	4.63995	3.57775	3.43741	1.17305	0.0404362	2.18097	1.12176	0.0328088	0.0301885	4.64548	1.64203	1.20321	1.87674e-07	3.19948e-24	5.13922	0.9262	1.07241	0.899668	2.0495	0.000127853	4.61653	4.81682	3.81956	1.63423	0.373631	4.63082	0.0318767	2.04348	1.47841	1.84567	2.66124	50
6.14815	5.38993	2.45727	0.567401	0.345984	2.72473	6.60864	0.306486	1.82461	4.61185	3.94328	3.90945	1.05898	0.0403688	2.24658	1.23386	0.0317779	0.0301764	4.70791	1.33886	1.04576	1.88722e-07	3.73706e-23	4.78507	0.780943	1.2433	1.01536	1.62516	0.000132093	4.30699	4.29033	2.69002	1.12277	0.377958	3.92779	0.0319486	1.36227	1.93932	1.69563	2.30235	50
6.33849	5.5296	1.88969	0.600322	0.380005	6.34695	6.49952	0.322605	1.43128	4.6635	2.9758	2.72534	0.924809	0.0405459	1.80881	1.01167	0.0320511	0.0302595	4.44732	1.26942	1.08654	1.95331e-07	1.36549e-22	4.91139	0.920595	1.33247	0.947361	1.79882	0.000126145	3.89501	3.8084	2.48383	1.42838	0.366794	4.29119	0.0320242	1.57439	2.1446	2.06799	2.39617	50
1.73612	5.30558	1.82868	0.45967	0.352066	6.36032	6.18785	0.318001	1.44172	4.73406	3.86721	4.21895	0.887133	0.0401134	2.2653	1.11118	0.0291472	0.0302115	3.93509	1.54008	1.02792	2.00065e-07	5.30277e-23	5.05846	0.881126	0.962755	0.958057	1.77826	0.00012749	3.83193	3.8502	4.04488	1.27741	0.39082	3.77749	0.0319492	1.4424	1.43096	1.53494	1.95854	50
1.47174	5.61483	2.06606	0.4609	0.403176	6.35771	6.27389	0.329635	1.61482	4.30851	3.31549	3.85327	1.12823	0.0402916	1.33508	1.08001	0.0324241	0.0300992	5.21432	1.19555	1.00758	1.97062e-07	5.71642e-23	5.08843	1.07819	1.2616	0.812023	2.09755	0.000126897	3.71278	4.40812	2.53671	1.23633	0.383286	4.31796	0.0319938	1.33705	1.51669	1.88286	1.74372	50
1.60543	5.16232	2.5128	0.55544	0.451409	6.36836	6.47168	0.311714	1.40525	4.40613	3.45255	3.03078	1.25633	0.0404035	2.24925	1.2093	0.0336035	0.0301469	4.85059	1.36319	1.06708	1.8064e-07	3.02457e-23	4.84803	0.962677	1.30008	0.968789	1.65496	0.000125678	3.47459	4.31389	3.62669	1.20085	0.35612	4.40928	0.0319616	1.61907	1.66648	2.17292	1.68514	50
1.32017	5.71545	1.97963	0.446858	0.351773	6.23245	6.55137	0.342407	1.68178	4.5378	3.39387	3.41355	1.18213	0.0399236	2.15966	1.01182	0.0329445	0.0302228	4.66458	1.05889	1.20988	2.03208e-07	1.4523e-23	5.04732	0.942898	1.61179	0.965466	2.06713	0.000131234	4.39725	3.93247	3.44704	1.51884	0.388727	4.40888	0.0318874	1.66898	1.26207	2.15167	1.88848	50
6.39227	5.2243	1.84102	0.656221	0.361889	6.46169	6.19531	0.337451	1.57703	4.75372	2.25559	3.5086	1.30744	0.0399325	2.14954	1.29722	0.0339663	0.0302011	5.2022	0.93868	0.909537	1.89475e-07	6.14099e-23	4.95636	1.4257	1.40348	0.920915	1.95286	0.000130732	3.84964	4.22052	4.05323	1.09277	0.386306	4.66339	0.0320598	2.27002	2.35131	2.16142	1.68422	50
1.73497	5.50151	2.60296	0.586459	0.384126	2.79262	6.30968	0.309593	1.54755	4.74279	2.45825	2.9711	1.22374	0.0405544	1.93771	0.994066	0.0304953	0.0303054	4.99745	1.06378	1.12452	1.89845e-07	1.50929e-23	5.05374	0.938697	1.22601	1.22632	1.49977	0.000129486	4.21876	3.79944	3.17327	1.20975	0.355712	4.12495	0.0318052	1.36879	1.3728	1.65035	1.64456	50
6.39193	5.38312	2.39779	0.538082	0.450051	6.59196	6.05745	0.33972	1.45892	4.43886	3.1043	3.48122	1.01786	0.0402021	2.60744	1.32895	0.0335633	0.0300736	5.32163	1.21452	1.22171	2.06228e-07	5.0774e-23	4.36292	1.29133	1.19662	1.12113	2.00596	0.000127206	4.24691	3.91836	4.09156	1.18153	0.384639	3.71865	0.0319578	1.42234	1.79133	2.28257	1.72529	50
1.45234	4.93861	2.37334	0.504917	0.37034	2.48636	6.35861	0.323075	1.43004	4.49544	2.72411	3.8402	1.23361	0.0402316	1.67261	0.994809	0.0298034	0.030147	4.58734	1.21057	0.910045	1.71307e-07	1.00772e-22	5.10213	0.899406	1.20064	0.916399	1.7467	0.000128416	3.07823	3.99208	3.6629	1.28528	0.386299	3.51219	0.0318385	1.77926	1.45256	1.75608	1.89357	50
6.17221	5.78938	1.983	0.526809	0.365283	1.97552	5.98717	0.341138	1.43863	3.972	3.1243	3.69049	1.04846	0.0404447	2.29514	1.08927	0.0352112	0.0299588	4.34604	0.980201	0.887896	1.76869e-07	1.1788e-22	5.30816	0.886578	1.57814	1.10223	1.58995	0.000128595	3.80623	3.64878	4.13619	1.17508	0.393228	3.91036	0.0318105	1.35421	1.75453	1.77906	1.63055	50
6.21385	5.61264	1.67746	0.761313	0.331843	6.39481	6.29311	0.32586	1.64174	4.74217	2.39799	3.16485	1.1896	0.0398933	2.3855	1.215	0.0311679	0.0302031	5.42044	1.49091	1.00811	1.92772e-07	4.0132e-23	5.48456	0.897732	1.38823	0.90641	1.6807	0.000126217	3.84689	3.72731	2.98528	1.28149	0.372433	4.55907	0.0317908	1.47257	2.42567	2.51185	2.11184	50
2.17752	5.32934	2.35747	0.565374	0.390827	6.35793	6.37884	0.349316	1.52103	4.57325	3.29019	3.66314	1.07781	0.0402725	2.97471	1.14967	0.0354607	0.0300991	4.49209	1.06109	0.865991	1.87238e-07	2.14757e-23	4.55108	0.968022	1.54259	0.984145	2.36115	0.000129045	3.64726	4.61252	3.05283	1.44274	0.367153	4.00268	0.0319833	1.35691	1.54841	1.62092	1.62947	50
0.557941	0.000321913	0.00036618	0.0314398	0.0450822	0.592514	0.000134567	0.067748	0.00283568	0.00236612	2.28201	0.00048319	0.60649	0.0404242	0.0902319	0.00319323	0.00132216	0.0286186	4.47763	0.0826138	0.0021222	9.77342e-09	5.13756e-23	0.0733019	0.0290044	0.00207754	3.62941e-05	0.0249983	5.35586e-05	0.178215	0.0223397	0.0461143	0.026168	0.412894	0.0090027	0.0308435	0.00755074	0.00353291	0.00691197	1.42832	50
0.532111	0.00035463	0.000459783	0.0318952	0.0467588	0.656134	0.000147691	0.0691398	0.00359571	0.00246426	2.72695	0.000507344	0.622848	0.0402276	0.10165	0.00320009	0.00134446	0.0286231	3.44889	0.115744	0.00268717	1.00891e-08	1.36376e-23	0.0747158	0.0292651	0.00208162	4.71008e-05	0.0251933	5.35584e-05	0.18138	0.0411506	0.0481666	0.0270104	0.422637	0.0125631	0.0308123	0.00757247	0.00415042	0.00712735	1.52588	50
0.506225	0.000358147	0.000396843	0.0365287	0.0467729	0.59836	0.000148881	0.0718452	0.00261904	0.00200746	2.33327	0.000562428	0.500917	0.0405175	0.130575	0.00321311	0.00132022	0.0285198	4.68133	0.153539	0.00193329	1.04018e-08	1.05348e-22	0.0763188	0.0299592	0.0020829	3.29807e-05	0.0258082	5.35523e-05	0.195473	0.019149	0.0486453	0.0291077	0.470482	0.00807858	0.0307591	0.00761532	0.00321097	0.0053733	1.43222	50
6.27535	5.58338	2.21648	0.570431	0.368711	1.97436	6.20284	0.305778	1.61692	4.40683	3.25009	3.55412	0.959601	0.0402605	2.01476	1.08774	0.0329664	0.0301663	4.56645	1.03107	1.14144	1.9724e-07	1.17058e-23	4.5113	1.0083	1.22748	1.12219	2.18931	0.000128979	4.15696	4.73563	3.08423	1.14856	0.415207	3.89732	0.0318775	1.52901	1.85858	1.75899	1.93728	50
1.81227	5.13059	1.73156	0.618428	0.362402	6.53366	6.21942	0.327364	1.41085	4.57887	3.16242	3.26574	0.969416	0.0403635	2.18838	0.872237	0.0291297	0.0300283	4.46798	1.0874	1.03176	1.90923e-07	6.97949e-23	5.03904	0.928344	1.09599	0.845474	2.05722	0.000122925	4.01099	4.45671	2.73429	1.26091	0.34184	3.7956	0.0317329	1.86339	1.50934	1.98352	2.33324	50
6.28726	4.77542	2.13589	0.494755	0.400504	6.29539	6.23157	0.344827	1.87503	5.18826	3.05825	3.45157	1.15459	0.04027	2.51044	1.08226	0.0319052	0.0302177	5.14727	1.23477	1.03158	1.8511e-07	7.8745e-23	4.8655	0.720677	1.66883	1.0445	1.56952	0.000130297	4.53398	3.88175	3.97026	1.17697	0.39829	4.08748	0.0320339	1.26634	1.83324	1.82858	1.76855	50
1.85002	5.1634	2.57688	0.451323	0.379615	6.30584	6.35221	0.32009	1.46774	4.22908	3.66726	3.83117	1.06693	0.0401736	2.1094	1.04455	0.0304326	0.0299979	5.19506	1.17264	1.06203	1.94068e-07	6.1723e-23	4.46554	0.971604	1.53607	0.941069	1.93998	0.000130429	3.7481	4.10937	3.7608	1.23332	0.405701	3.32009	0.0318325	2.04094	1.38922	1.63475	2.24556	50
5.60273	5.86254	2.83175	0.718837	0.386222	6.46811	6.41432	0.323641	1.3867	4.62255	3.24594	4.37209	1.04086	0.0403201	1.77689	1.16828	0.034131	0.0300138	4.52317	1.04827	1.02711	1.94576e-07	8.06005e-23	5.31736	0.865426	1.293	1.17402	1.97661	0.000123997	4.06554	4.80936	4.04112	1.58315	0.392214	4.39523	0.0317937	1.97638	1.55687	2.2055	1.98611	50
1.57867	5.06876	2.0149	0.579899	0.345016	6.46596	6.30514	0.309505	1.31027	4.47524	3.72618	3.84412	0.887712	0.0403043	2.00848	1.11465	0.0301483	0.0302723	3.99242	1.04198	1.00951	1.93331e-07	2.41046e-23	4.5207	0.941367	1.5314	0.888802	1.56533	0.000126702	3.37518	4.23287	3.38077	1.45065	0.397083	4.23769	0.0320453	1.53972	1.57178	1.62719	1.7001	50
0.538742	0.000578973	0.000769662	0.0369855	0.0548888	0.612063	0.000227418	0.0716101	0.0025556	0.00260791	2.06822	0.000812337	0.545592	0.0399742	0.161017	0.00327521	0.00143215	0.0285519	3.81173	0.228365	0.00170649	1.03749e-08	8.73432e-23	0.0833513	0.0313231	0.00211285	6.93613e-05	0.0270541	5.35587e-05	0.299541	0.0274782	0.0613171	0.0381053	0.44059	0.0117028	0.0308152	0.00796384	0.00331432	0.006998	1.05788	50
1.54238	5.67545	2.31622	0.472485	0.350604	6.44784	6.41301	0.332857	1.54503	5.14629	3.72042	3.34294	0.918088	0.0401987	1.69152	1.33423	0.0310194	0.0301797	4.42416	1.44795	1.24203	2.03775e-07	5.3052e-23	4.8992	0.953065	1.18435	0.963814	1.88534	0.000130134	4.06906	4.58736	4.25636	1.50724	0.386862	4.1716	0.0318375	1.69556	1.58102	2.1498	1.78917	50
2.44033	5.06974	2.43247	0.446067	0.403798	6.22882	5.81636	0.30995	1.52927	5.2153	3.0316	3.491	1.16781	0.0402057	2.09883	1.11322	0.0344409	0.0300754	4.88121	1.31883	1.23529	2.09381e-07	5.07789e-23	4.62979	0.769359	1.15232	1.09764	2.11274	0.000129149	3.06669	4.19431	2.57213	1.29807	0.39739	4.08224	0.0319129	1.8715	1.49076	1.92428	2.67046	50
1.33706	5.66915	2.22047	0.600588	0.382644	6.34828	6.16389	0.323097	1.48675	4.01813	3.68879	3.25552	1.23965	0.040304	2.07366	1.03762	0.0329142	0.0300574	4.73455	1.99066	1.10358	1.82562e-07	2.0334e-23	4.34192	0.806234	1.61761	1.01653	1.62735	0.000128949	3.39776	4.46042	2.88039	1.20987	0.37375	3.95767	0.0320009	1.66667	1.48712	2.02221	2.31992	50
6.50912	5.654	1.50551	0.478941	0.437393	6.49109	6.01883	0.309523	1.34127	4.11385	3.14405	3.12895	1.28405	0.0400337	2.80137	1.03531	0.0335547	0.0302241	4.6491	1.30088	1.0093	1.95128e-07	4.12952e-23	4.61587	1.22175	1.54916	0.960786	1.67443	0.000125389	5.2737	4.07088	3.51469	1.38477	0.386556	3.84278	0.0318535	1.29721	2.051	1.74457	1.8668	50
1.72921	5.81794	2.15889	0.538891	0.339733	6.30157	6.39763	0.336245	1.511	4.6432	3.74617	4.5033	1.10105	0.0402051	2.17207	1.20324	0.0326303	0.0300872	4.83885	1.09913	0.938122	1.92364e-07	5.6498e-23	4.80429	0.882799	1.1548	1.19547	1.67134	0.00013412	3.87666	3.07583	3.71788	1.36439	0.373979	3.87047	0.0320102	1.54782	1.50854	1.55917	1.69256	50
0.742861	1.11471	0.760193	0.159347	0.152134	1.15022	0.0390365	0.117266	0.0807051	0.117482	2.44069	0.211258	0.714191	0.040368	0.588771	0.00829821	0.00389583	0.0281143	4.77759	0.945522	0.00247839	1.79211e-08	1.22509e-22	0.865295	0.0596293	0.00684288	0.0801397	0.100416	5.61958e-05	1.78981	0.887843	0.306521	0.236279	0.391342	1.62676	0.0314664	0.0193563	0.0697142	0.0422709	1.4404	50
0.512864	0.000384749	0.000524944	0.0352451	0.0509022	0.654239	0.00015851	0.0709775	0.00242071	0.00240843	1.87787	0.000580852	0.585401	0.040297	0.119244	0.00321753	0.00136298	0.0286371	4.71327	0.192624	0.0017283	1.03086e-08	5.98755e-23	0.0809093	0.030037	0.00208731	3.99048e-05	0.0259287	5.35566e-05	0.241513	0.0212311	0.0539651	0.0299155	0.434126	0.00819595	0.0309076	0.00770693	0.00309783	0.0066652	1.0667	50
1.3999	5.14857	2.03161	0.582418	0.412481	6.20985	6.15599	0.304161	1.26942	3.95261	3.69766	3.89394	0.846651	0.0405404	1.58034	1.09344	0.0300614	0.0302608	4.80359	1.08878	1.03323	1.86911e-07	4.36172e-23	4.95055	0.942043	1.36061	0.938353	1.98083	0.000127414	3.45812	3.41135	3.91299	1.11025	0.398987	4.17694	0.0318833	1.78974	1.41194	1.72515	1.78929	50
1.30307	5.5141	3.23656	0.53425	0.339236	6.28198	6.61288	0.308375	1.38575	4.41262	4.07594	3.13937	0.997932	0.0402895	2.0067	1.11049	0.0290701	0.0301042	4.48542	1.39255	1.19036	2.02133e-07	8.66308e-23	5.08959	0.917767	1.26327	1.04215	2.49041	0.000126495	3.66607	4.05731	3.68978	1.15861	0.383327	4.56026	0.0319216	1.84635	1.50324	1.81527	2.03545	50
1.5485	5.43309	2.0425	0.452446	0.355337	6.56093	6.22277	0.338439	1.39372	4.69547	3.15142	3.21237	1.32155	0.0403713	1.84564	1.34634	0.0342933	0.0300902	4.73325	1.46	1.11061	2.08532e-07	7.17219e-23	5.0691	1.11197	1.08201	1.09742	1.7645	0.00013035	4.57941	3.95942	3.80512	1.46456	0.445045	3.33175	0.0319607	1.42999	1.41903	1.99744	1.96025	50
1.72939	5.70724	2.0148	0.399388	0.353485	6.30144	6.26131	0.309578	1.59022	4.7748	2.77471	3.15623	0.997494	0.0404432	2.1523	1.21415	0.0259815	0.0302668	4.71727	0.884788	1.14147	1.86855e-07	4.20564e-23	4.80394	0.788722	1.20045	1.00573	2.63609	0.00012829	2.78406	4.22381	2.76556	1.27928	0.371266	3.62729	0.0317211	1.80239	1.22496	1.68061	2.0001	50
6.43301	5.11656	2.57418	0.516801	0.365708	3.32995	6.11545	0.349918	1.42371	4.13467	2.96757	3.5622	1.29706	0.0402341	2.05547	1.31729	0.0348032	0.0301036	5.23017	1.25859	0.970098	1.97254e-07	7.09504e-23	4.66785	1.10576	1.33528	1.04077	1.74181	0.00013267	4.61118	4.21614	2.98054	1.32934	0.365956	4.6589	0.0320661	1.34198	1.90765	1.87257	1.70757	50
6.47018	5.48065	2.19289	0.538718	0.353538	6.50327	6.2266	0.310208	1.47959	4.53793	2.78325	3.88854	1.12715	0.040372	1.7177	0.909541	0.0330825	0.0300253	4.99464	1.31199	1.28635	2.16232e-07	8.31548e-23	5.09151	0.889992	1.24683	1.16585	1.56003	0.000124692	3.17198	4.26955	3.62248	1.4669	0.406854	4.90104	0.0317654	1.82908	2.20056	2.28875	2.06061	50
1.50062	5.56229	2.40925	0.505367	0.414688	2.87038	6.47698	0.313416	1.61978	4.22735	4.21133	3.54209	0.860988	0.0403539	2.11944	1.0962	0.0320148	0.0303092	4.89956	1.17886	1.11597	1.98059e-07	5.52052e-23	4.77302	0.864622	1.35133	1.02557	2.44517	0.000124892	3.37031	4.70916	3.69534	1.4513	0.348756	4.24341	0.0319252	1.90735	1.47105	2.07275	2.25312	50
6.35198	5.63027	2.22909	0.576979	0.391482	6.13986	5.91588	0.343881	1.50797	3.97559	3.84825	3.81	0.852051	0.0402031	2.08983	1.17368	0.0318611	0.0300063	4.28854	1.29532	1.11495	1.94002e-07	7.39078e-23	4.93414	1.0216	1.21132	0.940861	1.5735	0.000125727	4.07116	4.47354	2.12933	1.22842	0.37111	4.33336	0.0319113	1.43669	1.71412	2.09783	2.45947	50
1.66977	5.47527	2.32257	0.554266	0.39194	6.51364	6.25841	0.321949	1.78556	4.60133	3.47059	3.81626	1.23812	0.0403072	2.37927	1.10622	0.0308771	0.0301472	4.73545	1.25984	0.993672	1.95596e-07	6.75167e-24	3.35384	0.845985	1.38074	0.892308	2.20269	0.000129734	3.05275	4.5888	2.46351	1.09424	0.354297	4.30089	0.0319151	1.48055	1.46855	1.64545	2.24294	50
0.503747	0.00033684	0.00039463	0.0318028	0.0464657	0.584528	0.00014052	0.0685491	0.00263073	0.00251357	2.15278	0.000521547	0.624942	0.0402701	0.10845	0.00320357	0.00136811	0.0285488	4.413	0.153432	0.00194053	9.92959e-09	2.04822e-23	0.0751438	0.0292738	0.00208019	3.34232e-05	0.0252809	5.35588e-05	0.201729	0.0186604	0.0479488	0.0276058	0.419449	0.0081128	0.0306949	0.00759766	0.00324459	0.00729315	1.29672	50
6.33896	5.65208	1.74388	0.559416	0.405696	6.65734	6.37761	0.316521	1.80814	3.67282	3.72408	3.79791	1.16079	0.0403712	1.70973	1.24078	0.0326854	0.0301594	4.55818	1.09482	1.10181	1.94381e-07	3.92205e-23	4.46368	1.06593	1.30812	0.870854	1.96409	0.000124155	4.4261	4.36828	4.1744	1.49891	0.399726	3.53687	0.0319222	1.57396	1.8103	2.11639	2.14995	50
0.540892	0.000464259	0.000625682	0.0360064	0.050492	0.61649	0.00018745	0.0709711	0.00263167	0.00245465	1.95157	0.000655484	0.599522	0.0403407	0.143138	0.00323733	0.00144186	0.028565	3.71609	0.221678	0.00184034	1.0274e-08	8.50402e-23	0.0808442	0.0304306	0.00209756	5.83242e-05	0.0262401	5.3556e-05	0.257459	0.029202	0.0568444	0.0325742	0.496505	0.0107877	0.0307454	0.00778844	0.00331815	0.00660057	1.14557	50
1.86214	5.47548	1.9465	0.421327	0.329332	6.43222	6.31593	0.290083	1.53959	4.44334	3.90861	2.71796	1.11045	0.0405976	1.38368	0.894388	0.0238322	0.0302317	4.89446	1.20002	1.16752	1.95369e-07	1.85991e-23	4.72491	0.763461	1.15714	1.01198	1.59716	0.000120198	2.55811	4.9324	2.6112	0.893151	0.365653	3.86707	0.0316212	1.92394	1.3084	2.33578	2.04674	50
1.3906	4.62289	2.51786	0.47874	0.367227	6.35248	6.23145	0.332116	1.81476	4.81697	3.39801	3.98382	1.11217	0.0402997	2.16647	1.15458	0.0316956	0.0301447	4.68638	1.36572	1.08232	1.92125e-07	6.34198e-23	4.50757	1.04362	1.13012	0.958197	2.21529	0.000129864	3.33875	4.19212	2.85882	1.27693	0.353501	4.6354	0.0319475	1.98571	1.36383	2.10336	1.62805	50
1.83345	5.55898	2.46652	0.479868	0.406075	6.21337	6.47312	0.331642	1.67451	4.16303	3.20327	3.24362	1.14606	0.0402682	2.54955	1.212	0.0349128	0.0300723	4.60651	1.56045	0.913167	1.94285e-07	8.87535e-24	5.06686	0.990591	1.20999	1.04584	2.01315	0.000129184	3.58162	4.45797	3.83002	1.31146	0.37886	3.96925	0.0318289	1.54031	1.70012	2.04543	1.87802	50
1.42342	5.11362	2.41286	0.577414	0.395227	6.30228	6.64018	0.35229	1.54291	4.74312	3.01542	3.45388	1.10666	0.0402409	2.01336	1.25716	0.0340355	0.0303546	4.84077	1.13471	1.01723	1.82293e-07	8.24072e-23	5.16793	0.885939	1.44682	1.09321	2.07524	0.000128379	3.56933	4.58888	3.42818	1.5721	0.385382	4.50723	0.0320214	1.75055	1.8734	2.25658	2.47438	50
2.00953	5.56073	1.92285	0.486082	0.408302	2.18598	6.38472	0.311477	1.54768	4.38309	2.96339	3.43468	1.23748	0.0403696	2.042	1.01854	0.0283101	0.0302651	4.83921	0.895213	1.02682	1.98921e-07	5.15886e-23	5.11352	0.819413	1.19007	0.866057	1.97553	0.000125979	3.4186	4.50198	3.1377	1.31803	0.430596	4.16404	0.0319788	1.35736	1.29383	2.42538	2.02747	50
1.44603	5.80241	1.92658	0.59193	0.393693	3.01415	6.3048	0.3229	1.67254	4.65513	2.98979	3.70842	1.097	0.0406098	2.05636	1.21012	0.0335337	0.0302606	4.39616	0.969924	0.968571	1.88752e-07	8.31704e-23	5.23174	1.06243	1.28023	0.844725	2.34516	0.000129687	4.51429	4.40525	2.22069	2.14601	0.350865	4.48877	0.0320212	1.58216	1.88535	1.85767	2.33528	50
6.22176	5.50815	2.76266	0.557049	0.376359	6.51	6.78674	0.30865	1.55749	4.85315	4.7806	4.22475	1.05494	0.0404297	2.06794	1.11954	0.0314638	0.030088	4.49403	1.3577	1.18548	1.80017e-07	4.36914e-23	5.03867	0.861345	1.266	1.35032	1.96441	0.000130385	3.49395	4.86478	3.72258	1.39396	0.38443	3.98344	0.0320516	2.13219	2.22149	1.96265	2.07322	50
1.86427	4.95525	2.50506	0.538477	0.420397	2.60708	6.29034	0.34454	1.65204	4.60184	3.36768	3.97244	1.11508	0.0404096	1.75223	1.11986	0.0325531	0.0301759	4.76578	0.976229	1.20697	2.09669e-07	2.31304e-23	5.39172	1.04497	1.82526	1.0675	1.82626	0.000127012	4.35591	4.49217	4.47803	1.56324	0.341259	4.32314	0.0320073	1.87143	1.73381	1.93091	1.91642	50
1.38539	5.42082	2.26694	0.46925	0.370905	6.37538	6.51306	0.326137	1.4212	4.46807	3.35477	3.43331	1.0146	0.0405113	1.4426	0.958884	0.0298232	0.0303537	4.65497	1.11161	0.9303	1.88996e-07	8.58697e-23	5.08657	0.85145	1.12665	1.00123	1.85571	0.000127182	2.53827	3.89508	4.23082	1.37853	0.388049	4.47026	0.0319818	1.44337	1.31603	1.69298	2.02446	50
6.53152	5.64146	2.41421	0.613424	0.37769	6.42324	6.35021	0.340013	1.4036	4.89953	3.2741	4.19106	0.990191	0.0405229	1.84088	1.32794	0.0327778	0.0299491	5.09193	1.5372	0.808682	1.61012e-07	5.66027e-23	4.8813	1.03794	1.2437	1.02411	2.28874	0.000128456	3.71262	3.93028	3.90459	1.44313	0.38125	3.79676	0.0318718	1.36215	1.78436	1.80813	1.83346	50
6.20751	5.84398	2.59873	0.564921	0.423333	6.33842	6.79382	0.336899	1.35792	4.56265	2.39075	3.67106	1.10217	0.040405	2.49601	1.34875	0.0317687	0.0302515	5.23339	1.41139	1.10958	1.8884e-07	4.36277e-23	5.14426	1.08549	1.2002	1.12313	2.68004	0.000127764	3.35046	4.42695	3.27768	1.13547	0.324423	4.00498	0.0319068	2.10473	1.6944	1.62868	1.73189	50
1.36453	5.63318	1.95936	0.492087	0.342527	2.28875	6.01504	0.306569	1.31449	4.06551	3.88884	4.30168	0.997948	0.0402919	1.88264	1.21775	0.0261677	0.0302671	4.41248	0.899713	1.16577	1.97835e-07	2.61775e-23	4.63278	1.07611	1.15996	0.851467	1.89294	0.000122062	3.17541	3.71004	3.42354	1.37008	0.398512	4.41327	0.0318363	1.60577	1.38225	2.10534	2.6156	50
0.524292	0.00030255	0.000316065	0.0320849	0.0437072	0.574263	0.000126861	0.067674	0.0023527	0.00214081	2.331	0.000480445	0.532784	0.039998	0.0895265	0.00319189	0.00130409	0.0286992	4.67425	0.0750367	0.00176758	9.7395e-09	4.37476e-23	0.0734718	0.0289851	0.00207531	2.65923e-05	0.0249097	5.35562e-05	0.170316	0.014241	0.0452328	0.0260185	0.441831	0.006781	0.0307965	0.00753733	0.00298944	0.00610634	1.02688	50
0.962189	3.67109	2.54625	0.213308	0.187782	1.43398	0.105823	0.137302	0.249238	0.403514	2.7995	0.909828	0.864503	0.0404051	0.752388	0.0190534	0.00601625	0.0282596	4.44233	0.944209	0.00308638	2.09582e-08	4.99507e-23	2.63689	0.0739266	0.0136703	0.403963	0.147503	6.16594e-05	1.96752	2.69781	0.519236	0.395526	0.381421	1.63684	0.0318174	0.0274153	0.232453	0.112207	1.51059	50
6.13555	4.92518	2.45032	0.609431	0.398449	6.52368	6.04444	0.332969	1.58358	4.59442	3.24546	3.20365	1.05131	0.0402538	1.41757	1.17887	0.0359293	0.0300784	4.95643	1.3843	1.03745	1.9517e-07	2.43784e-24	4.77684	1.02543	1.86051	0.851299	1.92254	0.000132428	3.56794	4.33194	2.92378	1.49755	0.37109	3.89195	0.032076	1.50652	1.57482	1.85255	1.91718	50
1.64893	5.60418	2.03462	0.540949	0.343072	6.42531	6.47014	0.369817	1.49616	4.51877	3.04069	4.18882	0.985329	0.04003	2.43476	1.21437	0.0337456	0.0300242	4.89237	1.08501	0.814697	1.66057e-07	1.1774e-22	5.28847	0.963807	1.41703	0.91451	1.81468	0.000131732	3.46304	4.57658	3.67579	1.48563	0.433174	3.8479	0.0317648	1.33639	1.4701	2.06485	1.79983	50
0.539959	0.000337787	0.000387932	0.033915	0.0460634	0.578349	0.000140998	0.070178	0.00306795	0.00215826	2.73999	0.000510369	0.558753	0.0400102	0.10581	0.00319987	0.00133393	0.0286589	2.57966	0.108675	0.00229205	1.01489e-08	1.08791e-22	0.0759845	0.0293947	0.00207962	3.71471e-05	0.0252279	5.3555e-05	0.185047	0.0244807	0.0475429	0.0271879	0.454411	0.00978655	0.0306575	0.00757752	0.00368725	0.00603058	1.49881	50
1.68257	5.42015	2.09061	0.540046	0.385298	6.36289	6.21188	0.332211	1.3349	4.32365	3.17296	3.754	1.42458	0.0404136	1.52331	1.14625	0.0312386	0.0301659	4.78181	0.892774	1.01843	2.02556e-07	1.01298e-23	4.93166	0.809832	1.48125	1.02284	2.38775	0.000125729	4.60519	5.00433	3.39299	1.21008	0.400395	4.00562	0.0318656	1.3573	1.68391	2.0638	1.95009	50
1.66095	4.86724	1.96176	0.414684	0.415494	6.5407	5.98893	0.328767	1.61068	3.97946	3.75148	3.48572	1.03735	0.0401868	1.384	1.22306	0.0328208	0.0301507	4.49696	1.10729	1.05868	1.77324e-07	6.08279e-23	5.28066	0.870455	1.2406	1.02513	1.64942	0.000127022	3.53858	3.84108	3.78393	0.885745	0.396673	4.32959	0.0319923	1.5451	1.46276	1.89219	1.53952	50
1.45079	5.50118	2.26502	0.507312	0.389556	6.50591	6.26547	0.307026	1.44198	4.29122	3.81746	3.29039	0.915308	0.0404514	2.13375	1.12243	0.0323027	0.0303195	4.84353	1.31807	1.0164	2.01923e-07	5.17659e-23	5.52265	0.939136	1.30534	1.06787	2.16374	0.000131373	4.16986	4.03255	3.91261	1.10897	0.430766	4.41807	0.0319727	1.49062	1.32606	1.74915	1.88311	50
2.39095	5.51516	1.83138	0.524413	0.353399	6.52185	6.21678	0.321747	1.13867	5.04226	2.9906	4.10925	1.05557	0.0403977	2.10917	1.0485	0.0268869	0.0302808	5.04931	0.9286	0.991447	1.878e-07	6.07782e-23	4.20645	1.05102	1.22359	0.941664	2.0722	0.000127932	2.80073	4.22928	3.66087	1.1292	0.377272	4.33749	0.0318376	1.32511	1.69039	1.8101	1.6157	50
0.54259	0.000450203	0.00059876	0.0331038	0.0498236	0.645545	0.000181697	0.0695833	0.00242714	0.00235381	1.98031	0.000658176	0.567936	0.0401428	0.145196	0.00323769	0.00130235	0.028609	4.18527	0.193956	0.00169353	1.0109e-08	1.1369e-23	0.0801731	0.030508	0.0020959	5.00038e-05	0.0260729	5.35537e-05	0.265647	0.0218832	0.0543819	0.0326765	0.394422	0.009311	0.0307701	0.00781156	0.00313511	0.00614657	1.13965	50
3.19213	5.46512	2.11437	0.603395	0.381594	6.48528	5.77336	0.335037	1.41753	4.09297	4.08235	3.59972	1.21572	0.0404753	2.16121	1.03463	0.0341505	0.0300302	4.94627	1.32994	1.31896	2.2399e-07	5.99404e-23	4.76868	0.98048	1.23099	0.958151	1.77401	0.000129982	4.08509	4.252	3.65831	1.44999	0.401188	4.41391	0.0318731	1.9948	1.91485	2.5476	2.66204	50
0.524715	0.000310948	0.000337599	0.0313681	0.042962	0.548604	0.000130196	0.0682	0.00230632	0.00203113	2.03841	0.000483782	0.538886	0.0405519	0.0899899	0.00319256	0.00124826	0.0286352	1.58001	0.0857663	0.0017197	9.77965e-09	4.59302e-23	0.0741292	0.0290813	0.00207652	3.01227e-05	0.0250124	5.35537e-05	0.17044	0.016224	0.0443726	0.0261796	0.437524	0.00692009	0.030661	0.00754338	0.00292415	0.00559843	1.11441	50
1.38445	5.52762	2.46069	0.496421	0.370498	6.24341	6.72169	0.327084	1.95235	4.47656	3.35012	3.97972	1.35351	0.040175	1.79601	1.22656	0.0326203	0.0301294	5.19808	1.29543	1.02659	2.00522e-07	8.43893e-23	5.71127	1.02959	1.42713	1.07349	1.97436	0.000130869	2.88088	3.97541	4.42891	1.45915	0.341754	4.15913	0.0318499	1.34797	1.27394	1.87382	2.21255	50
1.71904	5.7884	1.76611	0.564159	0.383301	6.48918	6.23948	0.3636	1.44937	4.13803	2.81957	3.60063	1.09658	0.04009	1.18685	1.27842	0.0309739	0.0302657	4.73705	0.773927	1.08573	2.0244e-07	8.54921e-23	5.30788	1.08618	1.41297	1.25124	1.51567	0.000127494	3.59703	4.29677	2.75319	1.42375	0.383939	4.48049	0.0318267	1.62453	1.14029	1.81145	1.87149	50
1.58563	5.68318	1.99718	0.445681	0.371634	6.20886	6.62371	0.329142	1.50369	4.37993	3.78389	3.68036	1.24021	0.040346	2.20019	1.58251	0.0365487	0.0301483	5.31077	1.34721	1.19544	2.04869e-07	3.40069e-23	4.88777	0.920203	1.36688	1.06636	2.08233	0.000131258	4.0068	4.46852	4.12244	1.354	0.361967	4.41569	0.0321238	1.56032	1.56592	2.30853	2.07972	50
0.97783	5.616	2.09899	0.354367	0.248776	1.43745	0.18257	0.242295	1.57102	3.42429	3.75966	3.17052	0.82524	0.0402948	0.905202	0.861274	0.018763	0.0279645	4.50747	1.3115	0.00378192	3.36833e-08	4.75312e-23	5.14403	0.134902	0.0674712	0.860316	0.359146	0.000111966	3.29904	3.71674	2.38544	1.29728	0.391271	3.63793	0.0325834	0.0363428	1.112	0.63155	2.11593	50
1.5847	4.92933	2.22879	0.453901	0.370411	2.45697	6.11263	0.338541	1.46389	4.6629	2.6421	3.10292	0.998929	0.0402688	1.72773	0.99724	0.0302247	0.0301141	4.66363	1.63821	0.836261	1.71086e-07	8.66821e-23	5.28953	0.873479	1.41476	0.840797	2.01139	0.000126959	3.94757	4.01198	3.73774	1.24175	0.415352	3.74596	0.0319377	1.65662	1.30255	1.81575	2.0409	50
1.92695	5.72144	2.07037	0.445108	0.373303	6.39023	6.50223	0.325163	1.45901	4.5357	2.91833	3.53983	1.11199	0.0402419	2.17347	1.21224	0.0306073	0.0301113	4.66189	1.12985	0.875113	1.80519e-07	1.75828e-23	5.02882	0.853619	1.3426	1.02821	1.94192	0.000128564	3.51548	4.53688	3.34863	1.22533	0.368021	4.34238	0.0318192	1.48174	1.33208	1.9773	2.17083	50
6.29141	5.55438	2.2223	0.535978	0.387788	6.43824	6.43887	0.353846	1.29559	4.69101	3.03873	4.10178	0.991385	0.0403308	2.07015	1.21833	0.0342624	0.0301746	4.53885	1.1717	1.00645	1.88063e-07	9.83867e-23	5.26956	1.18297	1.23846	0.904563	1.79047	0.000129606	3.84969	4.08609	3.87509	1.36493	0.374897	3.56501	0.0320044	1.91827	1.60881	1.7384	2.30512	50
1.62882	5.43948	1.84516	0.443468	0.398437	6.42728	5.74371	0.289052	1.25036	3.8824	3.75134	3.50975	0.980538	0.040113	2.21192	1.01524	0.0271983	0.0302245	4.83482	0.997326	0.907823	1.65158e-07	1.37115e-22	4.62583	0.836967	1.097	0.963479	1.96056	0.000128706	4.02659	4.468	3.45912	1.2078	0.373365	4.049	0.0317556	2.04866	1.69697	2.20732	1.88622	50
1.87668	5.50716	2.74888	0.517571	0.417927	6.18485	6.22134	0.309074	1.38102	4.84513	2.49518	3.37239	1.57321	0.0403744	2.2931	1.17997	0.0339549	0.0300832	5.08727	1.10388	0.954376	1.78636e-07	4.94181e-23	4.59005	1.2668	1.22943	1.05262	1.73589	0.000129975	4.85933	4.03195	4.2956	1.05261	0.357768	4.09807	0.0318399	1.33897	1.40573	1.66402	1.84091	50
1.62427	5.76418	1.89328	0.48725	0.35895	6.30782	6.47325	0.337366	1.84242	4.47201	2.86196	3.56048	0.963932	0.0402347	1.97715	1.04925	0.0341442	0.0301777	4.48881	0.910236	1.06949	1.94151e-07	7.7962e-23	4.68084	0.825468	1.39505	1.0652	2.14249	0.000131276	3.23286	4.41124	3.8539	1.84866	0.389258	3.91902	0.0320184	1.42999	1.8405	2.58171	2.17978	50
1.4808	5.43277	2.44479	0.447297	0.371912	6.46125	6.31246	0.318645	1.54341	4.21225	3.25918	3.74696	1.08749	0.0401877	2.21952	1.25292	0.031687	0.0303495	4.92606	1.03884	0.899641	1.78903e-07	2.35916e-23	5.14739	0.906642	1.18463	0.865907	2.33902	0.000128864	3.45539	3.61035	3.41147	1.43243	0.369246	3.89654	0.0320201	1.54601	1.58097	1.82684	1.67114	50
0.500976	0.000313223	0.000331276	0.0318003	0.0426348	0.515582	0.000131092	0.0676364	0.00269901	0.00200508	2.4675	0.000480573	0.555341	0.0402069	0.0876791	0.00319161	0.00125287	0.0285826	0.964643	0.0790606	0.00203182	9.79536e-09	1.89638e-24	0.0739055	0.0289621	0.00207604	3.2372e-05	0.0249292	5.35524e-05	0.165469	0.0189375	0.0438235	0.0260405	0.436313	0.00823756	0.0307776	0.00753392	0.0033044	0.00546149	1.26889	50
6.1031	5.14934	2.03374	0.478916	0.418784	6.27639	6.21981	0.316905	1.37398	4.66446	3.37162	3.6052	1.21668	0.0402143	2.71869	1.14925	0.0326745	0.0301548	4.78632	1.29154	0.987428	1.86839e-07	5.31738e-23	4.69498	0.868443	1.5132	0.900658	1.99293	0.000128691	4.2955	3.52188	3.87154	1.36137	0.409492	4.28113	0.0319624	1.53021	2.02954	1.94691	2.02419	50
1.19906	5.63252	2.01446	0.40146	0.419888	6.38073	6.27168	0.313752	1.25986	4.90226	3.25023	3.64997	0.954833	0.040413	1.32219	0.944935	0.0263752	0.0302058	4.44228	0.808465	1.00218	1.81367e-07	9.64322e-24	4.3236	0.867114	1.1771	0.84571	1.76596	0.000124851	2.85104	4.06316	2.89536	0.972827	0.358175	4.59334	0.0318351	1.66955	1.08988	2.09587	2.60503	50
6.37411	5.50126	2.62029	0.509698	0.453591	6.12465	6.43358	0.323542	1.35899	4.7611	2.49066	3.32628	1.32162	0.0402207	1.65111	1.20199	0.0339518	0.030257	5.16779	1.03145	0.821327	1.70087e-07	1.81463e-23	5.2959	0.927562	1.41894	0.970746	1.79559	0.000124715	3.96214	4.49903	2.91387	1.14018	0.368843	4.4865	0.0318231	1.80263	1.60446	1.91594	1.51744	50
0.503332	0.000323991	0.000355426	0.036572	0.0431072	0.622606	0.000135538	0.0682583	0.00326948	0.00201188	2.60837	0.000477524	0.550281	0.040166	0.0889303	0.00319048	0.00147544	0.0287275	3.46191	0.0749909	0.002471	9.87244e-09	2.35867e-23	0.0746027	0.0290198	0.002077	3.9143e-05	0.0248897	5.35533e-05	0.1639	0.0273178	0.0436317	0.0259053	0.566616	0.0106211	0.0308131	0.00752308	0.00381591	0.00551703	1.64404	50
6.10441	5.23826	2.14602	0.610387	0.423243	6.38535	6.26621	0.353288	1.78518	3.78354	3.24296	4.03357	1.0735	0.0406511	2.0295	1.01098	0.0320168	0.0301473	5.20058	0.868759	1.11785	2.0941e-07	4.51858e-24	5.11103	1.03425	1.20345	1.16277	1.86727	0.000123119	3.47672	4.69738	3.77744	1.53131	0.348993	4.45952	0.0320253	1.69371	2.09271	2.47479	2.42554	50
6.55895	4.75737	2.03892	0.567157	0.408425	2.42151	6.49459	0.336638	1.56315	4.44218	3.71831	3.95187	1.20604	0.0404221	2.18457	1.27256	0.0361388	0.030062	4.71869	1.04826	0.959455	1.79018e-07	3.92078e-23	4.48623	0.935581	1.26492	1.06277	1.81634	0.00013015	4.10731	4.63163	3.42228	1.21648	0.382971	4.19044	0.0319521	1.27221	1.85448	2.35914	1.9651	50
6.47485	5.69897	1.92079	0.526219	0.396203	6.46517	6.32013	0.32979	1.13477	4.74408	3.8212	3.38077	0.828365	0.0404183	1.63873	1.06074	0.0290459	0.0301788	4.61975	1.04699	1.16384	2.08653e-07	3.82571e-23	4.75329	0.964832	1.14326	0.901972	1.80015	0.000129345	2.86047	4.49287	3.87517	1.32679	0.368356	3.94819	0.0319207	1.75055	1.83711	2.37756	2.32308	50
1.59166	5.60404	2.00862	0.62149	0.403522	6.45846	6.38965	0.320934	1.51344	4.32789	3.2272	4.17471	1.10474	0.0401773	1.77464	1.4239	0.036309	0.0301599	4.27778	1.41673	1.02446	2.06106e-07	4.73834e-23	5.02533	1.00316	1.24515	0.906385	1.86679	0.000128441	3.89037	3.79054	3.9819	1.44033	0.425661	3.87554	0.0321064	1.52489	1.46276	2.15435	1.8659	50
0.556875	0.000316662	0.000349597	0.0330941	0.0444126	0.579802	0.000132609	0.0696034	0.00263935	0.00216863	2.0265	0.000490769	0.556878	0.040498	0.0950581	0.00319419	0.00129004	0.0286932	3.03981	0.105182	0.00197573	1.00461e-08	4.60947e-23	0.0738762	0.0291002	0.00207735	3.13035e-05	0.0250088	5.3555e-05	0.178778	0.0181041	0.0459778	0.0264005	0.434672	0.00797627	0.0307432	0.0075604	0.00334389	0.00606909	1.42731	50
1.39028	5.08151	2.25458	0.443539	0.351335	6.5546	6.37738	0.293979	1.43395	4.18708	3.17109	4.04109	1.29096	0.0404047	2.77291	0.968926	0.0268649	0.0302943	4.58897	1.34689	1.01431	1.81507e-07	9.84157e-23	4.77175	0.898326	1.1254	0.856972	1.81899	0.000123954	4.10057	4.39468	2.43643	1.03749	0.36359	4.33173	0.0317876	1.44155	1.29808	2.13141	1.84624	50
6.00488	4.93421	2.05353	0.521294	0.371996	6.17023	6.49925	0.325862	1.51737	3.89445	3.06883	3.44294	1.22592	0.0402898	1.80415	1.12292	0.0317384	0.0300914	4.60608	0.948478	0.951863	1.9515e-07	1.81572e-23	5.20802	0.885482	1.26914	0.90899	1.8219	0.00012303	4.26683	4.18293	3.17072	1.27929	0.389062	3.89956	0.0320578	1.32989	1.52792	2.10496	2.00709	50
6.15184	5.59788	1.87919	0.632782	0.390199	2.29667	6.57011	0.32457	1.78407	4.28293	3.60191	4.15943	0.943388	0.0404102	1.94767	1.40743	0.031951	0.0301473	4.40922	1.17958	0.952947	1.74708e-07	8.01e-23	5.16631	0.874783	1.3952	1.06803	1.97038	0.000126779	4.31926	4.27542	3.66312	1.38637	0.36712	4.10433	0.0319085	1.62051	1.90263	1.79354	1.99961	50
1.49691	5.60246	2.21493	0.573732	0.391535	2.26228	6.12825	0.321373	1.81066	4.92175	4.03101	3.74271	1.14389	0.0401646	1.50248	1.24404	0.0347681	0.0302811	5.14393	1.08539	1.08406	2.12887e-07	4.98999e-23	5.33585	0.891985	1.47779	1.21388	2.69392	0.000128471	3.69627	3.90846	3.66546	1.24809	0.414259	3.94652	0.0319709	1.86445	1.65712	1.88734	2.02045	50
0.7942	1.98418	1.75879	0.163617	0.181467	1.52218	0.0891817	0.116935	0.202921	0.283771	2.96602	0.160865	0.768722	0.0404268	0.590236	0.00902946	0.00577099	0.0280229	3.85295	0.928011	0.00291623	1.78447e-08	8.14228e-23	1.21446	0.0682097	0.0111845	0.438465	0.0864686	5.89934e-05	1.8585	2.99479	0.379818	0.265835	0.384989	2.67321	0.0316256	0.0283937	0.160698	0.0409106	1.3292	50
5.94129	5.43732	2.19767	0.539327	0.391808	6.47363	6.17685	0.357993	1.53448	4.78444	2.74698	4.04192	1.301	0.040317	1.97014	1.00811	0.031671	0.0300332	5.04597	1.20358	1.12313	1.99911e-07	4.83585e-23	4.96537	1.01957	1.20921	0.896665	1.835	0.000129691	3.71562	4.19908	3.55134	1.36033	0.359683	4.42841	0.0319132	1.99561	1.60002	1.86248	1.98972	50
0.507341	0.000907063	0.0024522	0.0412758	0.0585145	0.681644	0.000293636	0.0711234	0.00300719	0.00313338	2.48077	0.000770772	0.692828	0.0401682	0.159322	0.00326922	0.00156067	0.0287191	4.15598	0.284861	0.00203548	1.03377e-08	6.3409e-23	0.0908419	0.0318823	0.00213842	0.000130272	0.0265779	5.35695e-05	0.294923	0.0645546	0.0694212	0.0366166	0.477572	0.0202489	0.0308148	0.00805194	0.00365414	0.0084486	1.40948	50
0.50601	0.000332134	0.000391412	0.0314913	0.04381	0.635603	0.000138634	0.0678443	0.0029201	0.00215051	2.60821	0.000481797	0.50805	0.0401231	0.089133	0.0031933	0.00127026	0.0286895	3.4491	0.0777782	0.00217974	9.77693e-09	4.55333e-23	0.0747339	0.0289615	0.002079	4.22123e-05	0.0248859	5.35563e-05	0.168762	0.028049	0.0451122	0.0261553	0.425181	0.00980125	0.0307067	0.00753382	0.00350517	0.00611892	1.29441	50
0.507345	0.000334771	0.000420311	0.0332383	0.043554	0.581104	0.000139805	0.067502	0.00301959	0.00224488	2.03519	0.00047871	0.565236	0.0402896	0.085727	0.00319184	0.0014092	0.0287015	3.26948	0.0754142	0.00225469	9.8467e-09	3.74361e-23	0.0732924	0.0289898	0.00207896	4.45163e-05	0.0249346	5.35578e-05	0.169739	0.0330725	0.045083	0.025965	0.489248	0.0103898	0.0308422	0.00754517	0.00365676	0.00645896	1.36817	50
1.50775	5.09499	2.3261	0.486295	0.404524	6.22214	6.34395	0.317148	1.4021	3.72452	4.88679	3.47185	1.12847	0.0401731	2.17301	1.07698	0.0365577	0.0300555	4.5903	0.955057	1.31692	2.0767e-07	8.92664e-24	5.30184	1.04063	1.33056	1.38016	1.82028	0.000127748	4.31674	4.57001	3.65242	1.23375	0.393109	4.43729	0.0318733	2.00058	1.52467	2.28051	2.0406	50
1.77616	5.1026	2.04746	0.485798	0.345574	2.4402	6.23674	0.328021	1.66034	4.28902	3.08	3.79598	0.972719	0.040542	2.28642	1.00334	0.0314558	0.0302009	4.36313	1.05637	0.939214	1.8677e-07	3.2493e-23	5.14367	0.806732	1.42881	1.01392	1.82566	0.000126226	3.41045	3.54998	3.47017	1.34363	0.378186	4.26802	0.0319719	1.72523	1.53498	1.75628	2.04442	50
0.502399	0.000336085	0.000394424	0.0332067	0.0464593	0.593399	0.000140351	0.0702942	0.00279569	0.00216235	2.19572	0.000502612	0.554197	0.0402957	0.0974188	0.00319859	0.00129874	0.0286271	4.15988	0.101766	0.00207985	1.02166e-08	5.27888e-23	0.0748357	0.0292155	0.00207929	3.8378e-05	0.0251712	5.35556e-05	0.177828	0.0248053	0.0468137	0.0269352	0.426523	0.00906589	0.0308167	0.00756003	0.00338097	0.00609197	1.1954	50
1.20231	5.37178	1.71178	0.461269	0.410341	6.47484	6.19379	0.316163	1.54993	3.94824	2.69948	3.24995	1.03005	0.0402799	1.79262	1.13317	0.0275462	0.0302731	4.27894	0.928878	1.09052	2.04672e-07	8.98024e-23	5.01808	0.951478	1.18854	0.909145	2.09698	0.000118722	4.578	4.47402	3.47926	1.10779	0.394801	4.3473	0.0316523	1.67175	1.4149	1.86924	2.5066	50
1.41107	5.58619	2.04976	0.536725	0.380495	2.2459	6.11854	0.324386	1.52569	5.01966	2.77952	4.06905	1.17265	0.0405129	2.04391	1.23239	0.0367583	0.0300889	4.72419	1.21211	1.00943	1.81184e-07	3.81213e-23	4.59905	0.901374	1.34388	0.974992	1.52541	0.000131027	4.24556	4.16815	4.09278	1.11129	0.37448	4.38986	0.0318177	1.53699	1.71008	2.22123	1.68253	50
1.92613	5.38252	2.6856	0.490704	0.391545	6.51311	6.72204	0.349931	1.44991	4.60601	2.94106	3.9625	1.041	0.0402377	1.89706	1.06869	0.0345032	0.0302342	4.46701	1.53137	1.44505	2.22457e-07	7.84164e-23	5.25918	0.778956	1.37287	0.954738	2.71418	0.000126875	3.60892	4.83574	3.18352	1.408	0.376147	4.21182	0.0319382	2.35294	1.6775	2.01876	2.00435	50
1.49485	5.51752	2.30352	0.453047	0.360919	6.52839	6.6386	0.296439	1.45651	3.31294	3.5726	3.78974	0.977128	0.0405925	2.22527	0.974857	0.0285919	0.0300193	4.82094	1.15623	0.890428	1.76633e-07	1.28269e-23	4.55202	1.04091	1.13185	0.89307	1.92353	0.000112358	4.20439	4.44642	2.56459	1.24405	0.372836	3.84984	0.0318938	1.63213	1.33191	1.80968	1.82619	50
6.14077	5.60319	2.39649	0.539484	0.358757	6.40405	6.5973	0.325449	1.55631	4.60432	3.35039	3.60821	0.891471	0.0403587	2.51478	1.28989	0.0310911	0.0302182	4.78518	1.33081	1.08838	2.00901e-07	1.91661e-23	5.11038	0.927714	1.15507	0.982811	1.84483	0.000127168	3.97532	3.6841	3.19185	1.2767	0.395312	3.98302	0.0318421	1.4658	1.79818	1.67871	1.6743	50
1.75747	5.87915	2.54332	0.513583	0.357246	6.58505	6.20009	0.346136	1.30347	4.51557	2.7196	4.05798	1.16202	0.0404987	1.81503	1.11544	0.0362898	0.0299979	4.57012	1.33245	0.890811	1.82936e-07	8.8556e-23	5.33526	1.03371	1.25721	1.05333	2.10662	0.000133201	4.23663	4.4589	2.81397	1.574	0.387672	3.74441	0.0320282	1.28204	1.74684	1.94714	1.88955	50
6.28474	5.34464	2.40261	0.528289	0.403318	6.22167	6.40886	0.335127	1.55442	4.39257	2.74742	3.96511	1.01942	0.0401774	2.00428	1.47518	0.0339373	0.029983	4.94173	1.6815	1.12724	1.9955e-07	9.2272e-23	5.09895	1.00776	1.14536	0.962356	2.35591	0.000129843	3.58012	4.97164	3.79751	1.64635	0.374796	4.10469	0.0318909	1.58702	1.88507	1.96102	2.11915	50
1.43794	5.39684	2.03988	0.551913	0.367318	6.63049	6.1739	0.320707	1.32092	4.85742	2.35839	3.99161	1.1783	0.0402332	2.54774	1.14859	0.0260289	0.0304712	4.45488	0.944504	1.00304	1.95632e-07	2.8511e-23	5.19456	0.831545	1.13148	0.839407	2.02632	0.000125373	2.82907	4.44329	3.97245	1.22799	0.416638	4.46745	0.0319228	1.54641	1.39621	1.8063	2.04139	50
1.42428	5.69729	2.30826	0.499034	0.384939	6.54585	6.30285	0.318084	1.55741	4.83311	3.98025	3.47989	1.05841	0.0403414	2.70867	1.28065	0.0312981	0.0303038	4.44945	1.66927	1.05935	2.17287e-07	2.62923e-23	4.96234	1.14833	1.31062	1.14024	1.91157	0.000128185	3.30656	4.27608	4.20111	1.38372	0.389515	4.03384	0.0319112	1.474	1.39213	2.39069	1.88576	50
1.80689	5.06161	1.51799	0.511201	0.366468	2.16903	6.05126	0.308148	1.41031	4.1894	2.64482	3.55161	1.37795	0.0403568	2.19383	1.11048	0.0297893	0.0304058	4.29222	0.940052	1.15834	1.81568e-07	7.25936e-23	5.12526	0.819452	1.53818	0.926939	2.19035	0.000125283	2.81376	4.40323	2.9889	1.23652	0.373133	3.46026	0.0318252	1.8174	1.45637	2.25568	2.12671	50
1.77155	5.77116	1.79194	0.524312	0.344887	6.37985	6.40395	0.349782	1.41385	4.68892	4.09118	3.71133	0.955846	0.0404101	1.97647	1.4113	0.0304965	0.0302287	5.00992	1.08585	0.93688	1.85001e-07	1.05644e-22	5.34037	0.918437	1.79306	1.07083	1.76797	0.000125511	2.88834	3.90048	3.51387	1.33447	0.343877	3.90747	0.0319692	1.38224	1.59151	1.8007	1.85565	50
1.37733	4.7974	2.08729	0.670754	0.433311	2.04292	6.16134	0.323963	1.58016	3.65315	3.80989	3.06896	0.997143	0.0402554	2.17985	1.07958	0.0324	0.0300437	4.79141	1.18617	0.967701	1.87591e-07	2.26525e-23	3.31786	1.01723	1.34097	1.04017	1.49852	0.000117917	4.18363	3.76527	2.88751	1.18333	0.377196	4.35273	0.0319418	1.13943	1.71732	1.79256	1.8532	50
1.78568	5.47694	2.60072	0.499284	0.361949	6.3284	6.03452	0.32977	1.51443	4.7898	2.9218	3.92683	1.10496	0.0402484	1.76458	1.00555	0.0314279	0.0299289	5.1039	0.936592	1.21926	2.00907e-07	5.77831e-23	5.02952	1.06863	1.17303	1.18646	1.73845	0.000124792	4.28569	4.73998	3.72118	1.32433	0.352077	4.2171	0.0320262	2.14024	1.41997	1.90699	1.67254	50
1.33801	5.84468	2.16713	0.46761	0.369585	6.33073	6.49194	0.316194	1.69607	4.29052	3.67331	4.02854	0.975321	0.0403404	1.83013	1.15856	0.0305141	0.0303245	4.99521	1.12723	1.05266	1.75791e-07	6.34088e-23	4.69417	0.939453	1.28452	1.02146	1.65314	0.000131994	2.96465	4.09722	2.9862	1.47105	0.363768	3.68215	0.031837	1.64688	1.6569	1.83246	2.24628	50
1.53129	5.17499	2.32065	0.636437	0.345875	6.30478	6.28157	0.331623	1.4786	4.58664	2.88689	4.01706	1.16029	0.0401003	1.88603	1.0617	0.0323641	0.0304326	4.02351	1.20102	0.944734	1.80071e-07	1.26747e-23	5.54577	0.982805	1.36479	1.15773	1.88068	0.000127408	3.38445	4.05053	3.02869	1.41515	0.382153	4.01398	0.0319108	1.45366	1.38307	1.99294	1.75325	50
1.60286	5.17419	2.55571	0.517118	0.346719	6.45675	6.35853	0.329514	1.64467	4.80132	2.32007	4.24965	1.01275	0.0405429	2.47071	0.938347	0.0300108	0.0300893	4.31901	1.49052	1.06702	1.934e-07	2.14967e-23	4.51099	1.01505	0.961463	0.955488	1.80047	0.000126632	4.14	4.73048	3.9786	1.17601	0.415899	3.66626	0.0318945	2.00715	1.63368	2.17254	1.72712	50
1.61065	5.48447	2.43129	0.457451	0.365804	6.57277	6.21547	0.345291	1.18997	4.68537	3.26006	3.41508	1.0534	0.0404207	1.68418	1.03028	0.031195	0.0302928	5.0403	1.22093	1.01251	1.858e-07	6.96423e-23	5.34656	0.918452	1.26283	0.946759	1.75438	0.000128806	4.03318	4.50719	4.08469	1.45279	0.375994	4.41687	0.0320418	1.50242	1.46286	1.67267	2.22106	50
5.90448	5.3267	2.45867	0.497886	0.404834	6.36217	6.3688	0.319176	1.54704	3.60556	3.3975	3.16187	1.24469	0.0401933	1.92232	1.08208	0.0305855	0.0300614	5.04149	1.05328	1.07192	1.92962e-07	6.57707e-23	5.08265	0.833134	1.47137	0.938214	2.00586	0.000121527	2.76308	3.93419	3.62619	1.0756	0.384544	4.15571	0.0318842	1.37183	1.76354	1.9253	2.41581	50
6.37141	5.50175	2.46388	0.621261	0.407588	6.35723	6.43079	0.330114	1.48549	4.54288	2.53865	4.07818	1.10298	0.0403372	1.7765	1.07064	0.0363003	0.0301667	4.38367	1.21844	1.07999	2.15505e-07	9.86952e-24	4.89355	0.978342	1.6354	0.885429	1.84184	0.000129363	3.92211	4.42263	3.14136	1.33992	0.406388	3.26389	0.0319046	2.17743	1.70437	2.24601	1.64026	50
1.37816	5.51877	2.94227	0.472647	0.36571	2.05382	6.76568	0.338345	1.25586	4.55632	3.67264	3.34325	0.872576	0.0402105	1.75766	0.952903	0.0300142	0.0301273	5.16064	1.02075	1.2639	2.17107e-07	1.05209e-22	4.21842	0.98083	1.30172	0.834858	2.36019	0.000129974	4.07569	4.19054	4.00851	1.34	0.418368	4.70327	0.032073	1.71236	1.59536	2.11363	1.84641	50
0.503339	0.000361814	0.000434957	0.0347856	0.0468064	0.644502	0.000150586	0.0712035	0.00345693	0.00216148	2.07395	0.000535941	0.541979	0.0402399	0.109447	0.00320656	0.00135109	0.0285801	3.95778	0.134908	0.00257367	1.03404e-08	2.54714e-23	0.0759869	0.0295715	0.00208212	4.28449e-05	0.0255516	5.35543e-05	0.19342	0.0319734	0.0478268	0.0281184	0.475773	0.0116025	0.0307782	0.00759978	0.00396195	0.00593138	1.64736	50
1.58814	5.42591	2.35401	0.7966	0.407057	6.09377	6.49966	0.321269	1.90675	5.03467	3.55783	3.89887	0.971176	0.0401982	3.06698	1.18803	0.0330696	0.0301443	4.98663	1.38337	0.875978	1.71831e-07	9.78559e-23	4.62756	1.02076	1.09695	0.966384	2.37322	0.000129258	4.10068	3.59894	3.24509	1.37354	0.354609	4.15588	0.0319664	1.35435	1.80783	1.80048	1.60703	50
6.60977	4.86082	2.11132	0.520911	0.4111	6.43774	6.70062	0.284626	1.39842	4.53206	4.56482	3.53073	1.28725	0.0405296	2.09168	0.888233	0.0298304	0.0301903	4.7652	1.01176	1.08008	1.83521e-07	6.83135e-23	4.93647	0.930558	1.28973	1.03288	1.92389	0.00012491	3.88997	4.07396	2.95477	1.11141	0.376496	4.73174	0.0319248	1.97231	2.64925	2.44346	1.95797	50
1.76457	5.58069	2.38919	0.523916	0.353908	6.50852	6.22338	0.320332	1.82179	4.45022	3.02969	4.26295	0.853257	0.0402149	1.66834	1.03724	0.0292603	0.0302558	4.56465	1.14063	1.04053	1.92207e-07	9.15069e-23	4.58394	0.919022	1.26107	0.945357	2.04423	0.000127696	3.54044	4.61027	4.0624	1.52501	0.380649	4.13864	0.0319914	1.6094	1.33873	2.09732	2.22118	50
5.8744	5.77538	2.10876	0.636027	0.371038	6.21582	6.45112	0.344044	1.80623	4.65771	2.74385	3.10986	1.22754	0.040489	2.50041	1.3014	0.0351446	0.0301197	4.50549	1.27835	1.19051	2.1339e-07	3.5821e-23	4.86966	0.967009	1.35634	1.18242	1.9464	0.000125578	3.78303	3.97917	3.59951	1.41053	0.379696	4.56045	0.0317902	1.72485	2.31506	1.54503	1.56492	50
1.76761	5.57119	2.52321	0.484003	0.364102	6.25082	6.16646	0.351361	1.53084	4.88935	3.29733	3.90296	1.09686	0.0405223	1.61714	1.26558	0.0309029	0.030222	4.86636	1.15417	0.98718	1.85533e-07	5.93459e-23	5.50588	1.14793	1.36547	0.81294	2.22227	0.000127551	2.8709	3.76346	2.59468	1.24584	0.373168	4.17248	0.0319735	1.82139	1.79305	1.4689	1.80193	50
1.29342	5.37557	1.99704	0.598361	0.355941	6.31435	6.45033	0.320465	1.50132	4.40544	3.52324	3.49104	0.917612	0.0402554	1.97836	0.985611	0.032568	0.0301423	4.8356	1.35774	1.06147	1.98418e-07	6.91442e-23	5.12476	0.991301	1.31102	0.947301	2.24104	0.000123278	4.21969	3.86405	2.84934	1.50702	0.360011	3.51628	0.0320402	1.93732	1.53771	2.36581	1.82652	50
0.488757	0.000363062	0.000401139	0.0344526	0.0509674	0.580552	0.000150227	0.0717269	0.00233045	0.00231204	1.9188	0.000565914	0.580555	0.040075	0.113498	0.00321383	0.00133345	0.0286104	3.52311	0.144108	0.00170522	1.04239e-08	2.30909e-23	0.0807747	0.0298447	0.00208383	3.38951e-05	0.0261906	5.35568e-05	0.192468	0.0183017	0.0517914	0.0291849	0.441292	0.00734141	0.0309116	0.00760474	0.00292898	0.00654507	1.11153	50
0.538316	0.00031692	0.000341019	0.0320473	0.0450546	0.605819	0.000132599	0.06886	0.00236324	0.00228517	2.26499	0.000500145	0.596206	0.0402764	0.0991973	0.00319822	0.00131216	0.0286761	4.07803	0.103578	0.00175961	9.90338e-09	1.74508e-23	0.0747527	0.029231	0.00207724	2.874e-05	0.0252125	5.3557e-05	0.180896	0.0151501	0.046222	0.0268092	0.404709	0.00696044	0.0306746	0.00755817	0.00306279	0.00653103	1.28128	50
1.58274	5.14594	2.07657	0.546403	0.349349	2.53874	6.45533	0.331406	1.55314	4.55771	3.26039	3.96595	0.919577	0.0400991	1.76017	0.988334	0.0298074	0.030145	4.32082	1.06231	1.09524	2.27107e-07	1.58126e-22	5.05905	0.961073	1.10657	0.874634	2.03505	0.00012678	3.84458	3.90703	3.37108	1.49181	0.438856	3.90956	0.0317574	1.86922	1.59783	2.06962	1.7563	50
0.498927	0.000324987	0.000371494	0.0331454	0.0461834	0.590202	0.000135896	0.0694837	0.0025119	0.00224874	2.30522	0.00051686	0.590472	0.0401542	0.106599	0.00320123	0.00134527	0.0285288	2.15264	0.121849	0.00186851	1.00175e-08	7.90884e-23	0.0750755	0.0294509	0.0020782	2.82845e-05	0.0252705	5.35538e-05	0.193167	0.0164658	0.0473217	0.027433	0.431281	0.00739344	0.0308017	0.00759135	0.00313541	0.00618453	1.45254	50
0.527111	0.000323541	0.000368881	0.0331191	0.0456419	0.605719	0.000135294	0.068034	0.00250302	0.00225984	2.29359	0.000495121	0.604804	0.0403874	0.0948285	0.0031967	0.00136717	0.0286456	4.0556	0.110966	0.00186055	9.86998e-09	1.7838e-22	0.0740013	0.029178	0.00207786	3.37202e-05	0.0251876	5.35559e-05	0.177514	0.0197338	0.0464434	0.0266093	0.473037	0.00777853	0.0308176	0.0075563	0.00316516	0.00638368	1.2701	50
1.55102	5.72195	1.9302	0.455733	0.411642	2.97657	6.51588	0.33947	1.51815	4.35834	2.67405	3.62025	1.3254	0.0405528	1.55593	1.19414	0.0345347	0.03016	4.87498	1.01129	0.972287	1.80323e-07	1.08836e-22	4.78051	0.924284	1.23983	1.05567	1.91676	0.000128307	3.73266	4.15608	2.58969	1.22477	0.401819	4.57958	0.031841	1.65445	1.3142	2.03932	1.7553	50
1.75537	4.01735	2.07835	0.457168	0.324981	2.1649	6.25341	0.293802	1.2959	3.00152	3.28074	2.91164	0.939624	0.0401497	2.30985	1.01985	0.025222	0.0304214	4.96087	0.884917	0.970221	1.98358e-07	1.38352e-22	3.93155	0.944641	1.00568	0.962037	1.79615	0.000116865	4.51832	4.09387	3.27012	0.931713	0.393842	3.582	0.0316468	1.3767	1.40217	1.58082	1.29111	50
1.6045	5.46349	2.1797	0.495332	0.386065	6.16169	6.23529	0.342348	1.77718	4.81835	4.55769	3.41387	1.18419	0.0401462	1.67994	1.28683	0.031581	0.0302274	4.48111	1.14362	0.993403	1.91892e-07	1.07698e-22	4.54292	1.07024	1.34105	0.950674	1.76544	0.000132562	3.23492	4.46415	2.00686	1.41706	0.358197	3.9006	0.0318146	1.65492	1.47585	2.45622	1.84219	50
1.56307	5.54075	2.17308	0.488433	0.394228	6.43175	6.32276	0.310158	1.28869	4.30217	3.13599	3.78256	1.08937	0.0402675	1.81219	1.07465	0.0349396	0.0300047	4.75964	1.05333	1.04383	1.80897e-07	1.22613e-23	4.75427	0.780054	1.41672	1.05887	2.06586	0.00013027	3.42411	4.4793	3.71296	1.37132	0.422038	4.803	0.0318513	1.27269	1.48451	2.21604	2.26993	50
1.41003	5.48023	2.22096	0.488588	0.343589	6.23706	6.12631	0.292275	1.39692	4.41993	2.85465	3.49134	0.897516	0.039822	2.14798	1.06213	0.0252799	0.0302073	4.76574	0.829657	0.983478	1.93318e-07	7.59323e-23	4.10424	0.878342	1.04943	0.850999	1.82632	0.000125599	3.2862	4.44829	3.84499	1.28347	0.427004	3.77135	0.031747	1.30627	1.59179	1.51078	1.9455	50
6.04443	5.64155	2.74847	0.753686	0.373765	6.56181	6.34116	0.323576	1.46724	4.10152	2.70079	2.75421	0.969816	0.0403704	2.40724	1.19274	0.0307674	0.0301912	3.88637	1.2184	0.890439	1.82905e-07	1.22502e-22	4.94175	1.1589	1.16082	1.05209	2.0067	0.000124901	3.83454	4.75505	4.20134	1.29334	0.38693	4.16212	0.0318647	1.64785	1.83317	1.68737	1.74968	50
0.53176	0.000305767	0.000320583	0.0315607	0.0439769	0.51028	0.000128143	0.0682988	0.00223635	0.00212541	1.79678	0.000481074	0.551702	0.0402216	0.0891043	0.00319251	0.00128526	0.0287788	3.06987	0.0764986	0.00166987	9.79912e-09	4.80067e-23	0.0735584	0.0290532	0.0020757	2.81233e-05	0.0248997	5.35547e-05	0.16747	0.0142642	0.0451284	0.0260755	0.424072	0.00655439	0.0307521	0.00753871	0.00291578	0.00596849	1.07152	50
1.65671	5.38068	1.74975	0.424056	0.380435	2.29394	6.32148	0.316168	1.39686	4.78497	2.7863	3.96394	1.31322	0.0402738	2.18697	1.3135	0.0305364	0.0303464	4.68914	1.04542	1.09365	1.9824e-07	1.054e-22	4.61949	1.06926	1.12374	0.921262	2.34219	0.000127928	2.98039	3.93689	3.21047	1.28361	0.396743	4.03677	0.0318396	1.48562	1.58182	2.10157	1.63009	50
0.852627	1.47357	1.44221	0.141587	0.16068	1.32958	0.0541616	0.117064	0.105116	0.19748	2.42574	0.312093	0.717093	0.0403443	0.518489	0.00785904	0.00482781	0.0280296	3.75679	0.97555	0.00243463	1.777e-08	8.35604e-23	0.785515	0.0614585	0.00821513	0.145671	0.0894374	5.76583e-05	1.90734	2.94558	0.318089	0.281749	0.419394	1.24913	0.0314787	0.0236291	0.075099	0.0347567	1.41131	50
1.81498	5.61451	2.13923	0.523972	0.393755	6.45275	6.67778	0.310454	1.17354	4.36615	2.91281	4.08418	1.1079	0.0405251	1.73072	1.1261	0.0302862	0.0302285	5.42083	1.16616	1.0805	2.05114e-07	8.01406e-23	4.88922	0.995013	1.61106	0.944053	1.88486	0.000128032	3.70085	3.95912	4.15038	1.55843	0.369755	4.13136	0.0317904	1.52521	1.68037	1.64987	2.07412	50
1.56927	5.69068	1.87227	0.553041	0.389982	6.23451	6.31794	0.338716	1.09101	5.09526	3.17856	3.61864	0.948645	0.0402255	1.66801	1.61037	0.0295631	0.0301851	4.49994	1.47897	1.45462	2.37024e-07	3.42537e-23	5.27524	0.947585	1.11677	0.912684	1.64341	0.00012718	3.71247	4.85538	3.61727	1.26505	0.345309	4.05921	0.0319085	1.24667	1.4435	2.05359	2.0788	50
1.57805	5.43025	1.99973	0.548137	0.339144	6.47646	6.22167	0.326404	1.13768	4.87354	2.96325	3.50325	0.925661	0.0400852	2.33804	0.851802	0.0283119	0.0301568	5.11132	1.09062	1.09306	2.2205e-07	2.65131e-23	4.81665	0.848787	1.19326	0.814239	1.89127	0.000124897	3.12588	4.07899	3.65804	1.17735	0.401732	3.87526	0.031949	2.82684	1.39711	2.07077	1.57922	50
1.44664	4.86216	2.57605	0.485656	0.377972	6.3807	6.2809	0.339508	1.40688	4.1614	3.41138	3.088	1.03076	0.0401428	1.60506	1.3815	0.0307593	0.0302332	4.85894	1.62907	0.831313	1.72782e-07	1.45717e-23	5.44971	0.974464	1.17678	0.990262	1.8877	0.000126513	3.56328	5.00531	2.65397	1.48195	0.357697	4.0739	0.0319185	1.59485	1.28689	1.73901	1.9724	50
1.6087	5.332	2.06564	0.455139	0.418982	3.12318	6.13733	0.318942	1.71894	4.78299	4.10255	3.94268	1.1655	0.0404458	2.09543	1.31569	0.0339059	0.0299945	4.56184	0.944009	0.997667	1.88171e-07	3.70979e-24	4.93081	0.879334	1.49896	0.987624	1.91893	0.000129059	4.0838	3.46121	3.82252	1.54685	0.403783	3.66089	0.0320309	1.86618	1.71218	2.07179	1.62166	50
1.50702	5.67605	1.79536	0.523886	0.376955	6.4519	5.88099	0.347673	1.74367	4.48097	3.31925	3.23934	1.07107	0.0404593	1.67409	1.08298	0.0326637	0.0301538	4.17178	1.05874	1.08974	2.12939e-07	1.0307e-22	4.96919	0.918719	1.26161	1.01204	2.19898	0.000131883	4.2728	4.20021	3.91906	1.53606	0.375955	3.91227	0.031986	1.596	1.52931	1.74771	1.72988	50
1.4881	5.85993	2.19878	0.466476	0.414595	2.33273	5.85835	0.325885	1.31865	4.57101	3.2148	4.12544	1.20409	0.0405052	2.16475	1.43635	0.0315703	0.0302307	4.67562	1.04189	1.04025	2.01329e-07	9.57349e-23	4.76685	0.841059	1.23932	0.882877	1.78738	0.0001274	3.39238	4.63544	3.08888	1.46337	0.365306	4.91111	0.0319066	1.62057	1.59212	1.49089	1.73203	50
1.40198	5.69508	2.47979	0.469563	0.348987	6.17534	6.35455	0.321131	1.35258	4.68047	2.92155	3.8444	0.997119	0.040411	1.49606	1.22386	0.02798	0.0302293	4.94756	0.964831	0.90557	1.706e-07	1.02198e-22	4.40348	0.757414	1.26408	0.922768	1.87145	0.000125251	2.37675	4.19744	4.22824	1.24145	0.377248	3.71151	0.0318998	1.58909	1.16397	1.71432	1.90875	50
6.48735	5.68585	2.46354	0.455995	0.394037	6.14473	6.42461	0.318252	1.52473	4.93488	3.78115	3.73383	1.4988	0.0405197	2.40112	1.11276	0.0363355	0.0299545	4.44531	1.14991	1.01234	1.87302e-07	4.65857e-23	4.48324	0.98305	1.15058	1.06271	1.80997	0.000128236	4.74197	4.57732	4.36965	1.40432	0.354567	4.15994	0.0319261	1.51978	1.51778	1.82938	1.78631	50
6.27281	5.90126	1.95282	0.665456	0.41508	3.09485	6.68214	0.331902	1.37726	4.32537	3.07615	4.32386	1.21513	0.0402852	2.72865	1.07213	0.0388923	0.0302428	4.56423	1.19437	1.21327	2.16234e-07	1.90332e-23	4.2268	1.38096	1.5634	1.12088	1.997	0.00012799	3.41098	4.48536	2.37205	1.36825	0.377279	3.5009	0.0318088	1.62421	1.75373	1.92085	2.10236	50
0.547294	0.000324079	0.000385078	0.0311539	0.0454455	0.588501	0.000135478	0.0677718	0.00257273	0.0023296	2.01297	0.000490069	0.632359	0.0403431	0.0958688	0.00319489	0.00129766	0.0285972	3.99611	0.100799	0.00190921	9.84909e-09	1.61481e-23	0.0744649	0.0292012	0.00207828	3.54436e-05	0.0251436	5.35563e-05	0.183093	0.0214011	0.0463563	0.0264075	0.410501	0.00814323	0.0307693	0.0075642	0.00325377	0.00662025	1.21023	50
1.70648	5.43975	1.81938	0.532844	0.389707	6.26947	6.44136	0.354327	1.30143	4.64789	3.24437	3.91196	0.936948	0.040268	2.4232	1.36787	0.0332175	0.0301587	4.7144	0.959393	0.982791	1.81305e-07	4.87829e-23	4.27259	0.868266	1.22659	0.84604	1.93223	0.000134655	3.55159	4.0518	3.80496	1.4524	0.376956	3.62442	0.0320716	1.33544	1.90367	2.07804	2.37444	50
1.5045	5.19992	1.85245	0.420336	0.395987	6.25634	6.53718	0.321326	1.33536	4.37696	3.38591	3.41802	1.36067	0.0400132	1.90637	0.995098	0.0295261	0.0302396	5.50033	1.05479	0.940699	1.79963e-07	1.4599e-23	4.80269	0.943606	1.24231	0.953112	1.84282	0.000123949	3.69171	4.34182	3.58189	1.17769	0.377472	3.8096	0.0319363	1.63691	1.66509	1.63764	1.70948	50
1.54487	5.44753	2.56938	0.437499	0.383352	6.36292	6.22489	0.317101	1.34131	4.88701	4.52977	2.3099	1.32533	0.0401629	2.04121	0.948122	0.0327259	0.0300488	4.67837	1.21775	1.03099	1.882e-07	8.73892e-24	5.19693	1.04901	1.29744	0.889817	2.22427	0.000128146	3.86367	4.86765	3.61255	1.27085	0.357325	4.40961	0.0319791	1.75816	1.7339	1.80736	1.99749	50
1.77844	5.40519	2.25494	0.476015	0.37911	6.31726	6.01549	0.376238	1.52635	5.18507	3.43031	3.56926	1.12659	0.0403008	1.51288	1.43187	0.0328702	0.0302928	4.90884	0.939145	0.960054	1.89131e-07	6.08687e-23	4.93641	0.980735	1.38019	1.20935	2.22234	0.000131892	2.93596	3.41573	3.11984	1.4833	0.359483	4.59536	0.032085	1.30068	1.28085	2.17114	2.34858	50
0.616155	0.000911329	0.00144878	0.0400663	0.0599097	0.751025	0.000326179	0.0729381	0.00339535	0.0033406	2.05146	0.00100967	0.66316	0.0402346	0.183681	0.00332384	0.00161541	0.0284496	4.48492	0.311392	0.00221594	1.0623e-08	3.5886e-23	0.0912792	0.0321778	0.00214825	0.000138736	0.0279637	5.35713e-05	0.339995	0.0499697	0.0734886	0.0446864	0.466858	0.0231296	0.030807	0.00821571	0.00425504	0.00892015	1.24843	50
6.183	5.56616	2.38277	0.617712	0.405303	6.47951	6.5853	0.364134	1.53492	4.07221	3.02894	3.95945	1.3849	0.040192	2.30947	1.12825	0.0415022	0.0300979	5.10031	1.47583	1.161	2.08101e-07	1.02364e-22	4.46005	0.996105	1.3077	0.958729	1.89795	0.000129657	3.47431	3.96253	3.75952	1.57518	0.366786	4.10697	0.0319103	1.60139	1.58114	2.51033	2.11731	50
0.514259	0.000332627	0.000395819	0.0330067	0.0462297	0.601007	0.00013896	0.0700464	0.00269361	0.00235129	1.7057	0.000506986	0.637483	0.0404089	0.102825	0.00319985	0.00137681	0.0285611	2.15804	0.120305	0.00199363	1.01062e-08	3.35299e-24	0.0749048	0.0293439	0.0020797	3.52738e-05	0.0251314	5.35561e-05	0.195994	0.020924	0.0476803	0.0270659	0.449125	0.00847037	0.0307347	0.00758742	0.00335278	0.00664794	1.3123	50
6.29062	5.44827	2.53185	0.536071	0.367847	6.64288	6.50226	0.316846	1.57578	4.25777	2.77319	3.90866	1.03899	0.0402204	2.35465	1.16062	0.0316161	0.0300472	5.1822	1.13803	1.26068	1.98998e-07	1.50297e-22	4.46989	0.941997	1.52196	1.23373	1.75693	0.000127561	4.53953	4.57872	2.40099	1.14724	0.407163	3.99458	0.0318636	2.05608	2.0085	1.96962	1.67509	50
1.43094	5.7058	2.05508	0.558947	0.319537	6.40175	6.38763	0.311392	1.45161	3.83589	3.03517	3.27586	0.948963	0.0403087	1.64511	0.909597	0.0281688	0.0302798	4.74665	1.15268	1.05543	1.80409e-07	8.06357e-23	4.66026	1.04304	1.20341	0.950012	1.70723	0.000122427	2.44793	4.12236	3.20981	1.05683	0.384128	3.44671	0.031755	1.46752	1.27254	1.90559	2.21337	50
1.56005	5.62452	2.47487	0.636173	0.379708	2.4664	6.53389	0.331793	1.67461	4.99489	3.21415	3.66681	0.934692	0.0403546	2.57962	1.09085	0.0291719	0.0303854	4.83242	1.28438	1.20364	2.10669e-07	3.53111e-23	4.87676	0.812764	1.0762	1.07988	2.03684	0.000127429	3.63659	3.77862	3.35555	1.29989	0.437011	4.34516	0.0320385	2.06224	1.30078	2.28339	1.74064	50
1.45368	5.6989	2.90278	0.622564	0.400489	6.45843	6.28953	0.355423	1.82648	4.64093	3.33955	3.73038	1.07605	0.0402565	1.95114	1.16034	0.0317615	0.0302935	5.17083	1.21145	1.1359	1.97586e-07	8.62202e-23	5.05924	0.934144	1.38353	0.986817	1.88395	0.000129881	4.54357	4.6234	3.1357	1.36042	0.368389	4.00763	0.0318612	1.62792	1.97889	1.94327	2.02458	50
0.519996	0.000320102	0.000367354	0.035127	0.042802	0.555437	0.000133968	0.0678849	0.00245724	0.0020443	2.12167	0.000481228	0.54746	0.0403897	0.0899677	0.00319198	0.00144093	0.0286338	0.299742	0.0819594	0.00182958	9.77977e-09	3.26876e-23	0.0744402	0.0291888	0.00207764	3.57956e-05	0.0248707	5.35538e-05	0.170807	0.021405	0.043799	0.026049	0.528839	0.00784123	0.0307164	0.00753522	0.00308638	0.00562375	1.11742	50
1.38213	5.54313	2.10364	0.557317	0.422352	2.68272	6.53154	0.341377	1.35656	4.16099	3.24992	3.17228	1.29009	0.040478	2.08797	1.2508	0.035558	0.0301809	4.75083	1.24126	1.1714	1.98269e-07	2.78027e-24	4.3317	0.779204	1.41471	1.03164	1.73181	0.000129559	3.09728	4.45356	4.06726	1.78019	0.377738	3.99573	0.0321627	1.53721	1.88622	2.4149	2.19334	50
2.18887	5.21945	2.1322	0.472689	0.407324	6.53718	6.33298	0.302843	1.37304	4.34165	3.57385	3.78985	1.14186	0.0401905	1.881	1.22302	0.0317963	0.030095	4.60138	1.10623	1.01204	1.66204e-07	1.02255e-22	4.98755	0.957534	1.18818	0.894691	1.92496	0.000131538	3.81053	4.90352	4.40673	1.53744	0.39852	4.09739	0.0317557	1.84714	1.67422	2.52731	2.27995	50
0.553706	0.000350807	0.000426213	0.0338282	0.0468468	0.633295	0.000146129	0.070051	0.00285656	0.00216731	1.97618	0.000532282	0.550315	0.0404072	0.108819	0.00320571	0.00131038	0.0286713	2.393	0.147473	0.00210562	1.01526e-08	1.19105e-22	0.0759663	0.0296095	0.00208156	3.78204e-05	0.0255889	5.35535e-05	0.204227	0.0235186	0.0479827	0.0280024	0.452061	0.00920352	0.0307563	0.00761471	0.00349541	0.00588721	1.35614	50
0.508412	0.000312235	0.000346699	0.0318627	0.044272	0.585573	0.000130732	0.0674335	0.00257548	0.00210698	2.61464	0.000486055	0.548962	0.0403349	0.0897139	0.00319417	0.00126029	0.0286435	3.52862	0.0911236	0.00192761	9.7158e-09	5.20313e-23	0.0736827	0.0291483	0.00207637	3.02342e-05	0.0248652	5.35548e-05	0.182749	0.0172787	0.0453028	0.0262592	0.418111	0.00770435	0.0310014	0.00755894	0.00317548	0.00589425	1.30928	50
1.69074	5.44822	2.18371	0.461521	0.338538	3.21898	6.4523	0.351591	1.49464	4.59888	3.45819	3.77342	0.979247	0.0402917	1.56441	1.24638	0.0293457	0.0303679	4.80375	1.02972	1.12182	2.01071e-07	6.93892e-23	4.87198	1.0217	1.43775	1.06391	1.82697	0.000128623	3.28536	3.80169	3.37921	1.7613	0.370145	4.2587	0.0320202	1.66565	1.775	2.09893	2.47831	50
1.77753	5.82256	2.70995	0.581093	0.351729	6.44004	6.48168	0.326313	1.56504	4.79775	3.24023	3.67289	1.18846	0.0401174	2.34666	1.24836	0.0339235	0.0299934	4.87078	1.32066	1.00985	1.84168e-07	5.10866e-23	4.73616	1.8453	1.30943	1.02775	1.82505	0.000128914	3.84554	3.85921	4.49494	1.42073	0.353477	3.91224	0.0319248	2.18383	1.44366	2.06451	2.1904	50
6.06725	5.71509	2.15818	0.54283	0.390069	6.23126	6.51852	0.349035	1.6073	5.06421	4.7983	3.73187	1.06548	0.0401917	2.06537	1.07173	0.0355797	0.0299212	4.45151	1.36081	0.959621	1.88374e-07	1.34805e-24	5.28938	0.820053	1.38109	1.04026	2.23629	0.000131609	3.59219	4.0672	3.31524	1.25798	0.427725	4.05264	0.0320726	1.40825	1.98657	1.86928	2.321	50
1.84199	5.13461	2.20769	0.505842	0.384906	6.32086	6.3589	0.309643	1.36762	4.24656	2.63273	3.4603	0.990182	0.0401825	2.61522	1.0458	0.0285051	0.030184	4.65919	1.31751	1.22285	2.02343e-07	3.23708e-23	5.20266	1.00867	1.33571	0.764458	1.64635	0.000123281	3.62144	3.52643	2.93525	1.15144	0.355181	4.36451	0.0318759	1.71235	1.35744	1.94177	2.02214	50
6.42581	5.79693	2.7692	0.549687	0.386918	6.40988	6.31949	0.3469	1.32736	4.60462	2.52079	3.66347	0.984287	0.0403045	2.09394	1.09249	0.0321116	0.0300465	5.05976	0.908486	1.08017	1.95432e-07	2.97393e-23	5.2264	0.884415	1.22572	0.986131	1.84302	0.000132063	4.44878	3.38847	3.56406	1.60487	0.374659	4.62195	0.0319678	1.82262	1.73026	1.77393	1.79147	50
1.57316	5.54248	2.32415	0.520164	0.409501	6.46395	6.04828	0.308475	1.42842	4.71816	4.75715	3.16094	1.14793	0.0401915	1.85859	1.24551	0.0340764	0.0300099	5.22325	1.39546	0.900008	1.74842e-07	1.26063e-22	4.69502	1.15303	1.41192	1.02502	1.55214	0.000125994	3.66903	4.01503	3.46461	1.286	0.368568	3.69392	0.0318744	1.46806	1.51739	2.04876	2.08154	50
0.524365	0.000312924	0.000335849	0.0327516	0.0425872	0.602094	0.000131028	0.0683058	0.0026105	0.00200988	2.28919	0.000480395	0.517403	0.0404073	0.0886925	0.00319266	0.00130284	0.0286553	1.00076	0.0755782	0.00196273	9.8549e-09	2.66983e-23	0.0731264	0.0289779	0.00207638	3.22173e-05	0.0249549	5.35529e-05	0.166031	0.0190415	0.0438545	0.0260071	0.468646	0.00797894	0.0307754	0.00752915	0.00322017	0.00549969	1.32184	50
0.534925	0.000323729	0.000368638	0.0323616	0.0476488	0.56279	0.000135403	0.0700313	0.00240647	0.00216097	2.71999	0.000504972	0.530112	0.0401096	0.0971724	0.00319927	0.00128937	0.0286305	3.40355	0.120367	0.00177691	1.01458e-08	2.95297e-23	0.0745395	0.0293914	0.00207833	3.10413e-05	0.0252827	5.35564e-05	0.192518	0.0159969	0.0479445	0.0269995	0.432359	0.00725203	0.0307971	0.00758321	0.00312212	0.00615965	1.08768	50
6.1889	5.41538	1.82981	0.522248	0.414186	6.21626	6.75874	0.326901	1.35638	4.37561	3.06368	3.59196	1.12766	0.0402315	2.30569	1.06387	0.0322167	0.0301036	5.02479	1.12148	1.40669	2.2007e-07	3.37821e-23	5.47598	0.882407	1.25778	0.881626	2.24013	0.00012871	4.1278	3.9309	4.02429	1.32167	0.337694	3.85341	0.0320126	2.35839	2.03421	2.30192	1.39178	50
1.62503	5.48283	2.07731	0.553699	0.432719	3.27818	6.30946	0.33017	1.27633	4.82431	3.62993	3.49332	1.0134	0.0401609	2.0333	1.10095	0.0344371	0.030273	4.62807	1.09891	1.33004	2.38872e-07	7.15703e-23	5.19553	1.11554	1.22223	0.969848	1.99051	0.000128429	3.10075	3.94813	4.53049	1.4164	0.358478	4.3293	0.0318921	1.44664	1.50983	2.69438	2.12334	50
1.75543	5.38767	2.39608	0.532762	0.350964	6.26584	6.0475	0.349331	1.71835	4.44212	2.92398	3.97775	0.945927	0.0405045	2.13187	1.15673	0.0313801	0.0302471	4.42824	1.16722	1.11421	1.96362e-07	1.04343e-23	5.25768	0.897259	1.26661	0.945011	2.13129	0.000127166	3.55173	4.20619	3.7422	1.30013	0.405278	4.53577	0.0318559	1.75151	1.79576	2.23104	1.79822	50
1.40559	5.2679	2.51745	0.461362	0.399953	6.45021	6.32015	0.353536	1.6391	4.353	4.81617	3.59335	1.21434	0.0402242	2.49412	1.00658	0.0283906	0.0302808	4.75242	0.756614	0.986747	1.94735e-07	6.608e-23	5.07611	1.00806	1.22348	1.05514	1.9887	0.00012647	2.60973	4.0974	3.49283	1.36913	0.351801	4.0334	0.0319433	1.70817	1.47288	1.75546	2.23078	50
6.31456	5.76083	2.33882	0.593073	0.408292	6.22851	6.51956	0.336799	1.75057	4.66058	4.69969	3.18539	1.34363	0.0401584	2.56168	1.28065	0.0348067	0.0301595	5.35815	1.21723	0.84032	1.736e-07	6.0212e-23	4.96831	0.929778	1.28718	1.11218	2.12696	0.000131799	4.05267	4.33898	3.73408	1.27097	0.350838	4.23764	0.0319522	1.70402	2.09665	2.31467	1.77995	50
1.56412	5.93827	2.3999	0.554251	0.377315	6.36624	6.51013	0.319099	2.11271	4.33866	3.80727	4.09062	1.04985	0.0403103	2.265	1.23017	0.0323124	0.0300474	5.00516	1.05079	1.13061	1.85909e-07	5.43164e-23	4.80617	0.852817	1.14577	1.43487	1.77222	0.000122329	4.30299	4.35359	3.04058	1.69977	0.469244	4.63457	0.0319305	1.61924	1.68758	1.82588	2.55659	50
1.44549	5.69381	2.42587	0.510774	0.363849	6.21407	6.34299	0.319377	1.48672	4.54601	5.1216	4.3962	1.05602	0.0402154	1.96604	0.978762	0.0290887	0.0303676	4.63755	1.17502	1.05719	1.94278e-07	1.10825e-22	4.52525	1.13118	1.0934	1.00135	1.43727	0.000129458	2.52984	4.50557	3.15281	1.12588	0.352745	3.8875	0.0321187	1.30895	1.95588	1.84206	2.0967	50
1.37686	5.45459	2.48834	0.465872	0.395405	6.15931	6.09627	0.296623	1.71168	4.77352	4.19271	3.41605	1.3993	0.0402103	1.84344	1.08734	0.0299347	0.0302863	5.3022	0.997958	0.934297	1.72067e-07	1.08159e-22	5.32886	1.01675	1.44125	0.960709	1.38561	0.000128065	3.41145	4.59645	3.28306	1.18099	0.372056	4.23623	0.0319424	1.47189	1.64462	1.78224	1.86858	50
0.513994	0.000325041	0.000355858	0.0318239	0.045109	0.627371	0.000135829	0.0692452	0.00248604	0.00216352	2.37388	0.000515352	0.570599	0.0404884	0.108746	0.00320129	0.001262	0.0286933	2.13474	0.111695	0.00184855	9.96999e-09	5.79607e-23	0.0740604	0.0292417	0.0020785	2.8827e-05	0.0252018	5.35536e-05	0.187238	0.0155807	0.0467011	0.0273553	0.412394	0.00732716	0.0308077	0.00758761	0.00308611	0.00595503	1.30021	50
6.46712	5.4689	2.79959	0.627705	0.379297	6.53458	6.81887	0.322029	1.56195	5.08193	3.40941	4.61192	0.875858	0.0404012	2.26141	0.992099	0.0330446	0.0303012	4.12637	1.08182	1.15736	2.00557e-07	9.38612e-23	4.96765	0.804198	1.71813	0.980158	2.55336	0.00013124	3.55326	3.89151	3.39237	1.3087	0.412146	4.40931	0.0319287	1.90957	2.30329	2.08099	2.19246	50
6.42476	5.47566	2.3949	0.482051	0.388916	6.43168	6.60168	0.31205	1.16832	4.46684	3.27584	3.7083	1.15157	0.0405534	2.14841	1.12674	0.0315694	0.0301109	5.00486	1.05367	1.04067	1.86205e-07	5.5352e-23	5.52686	0.868642	1.09739	0.819005	1.53223	0.000128428	4.08781	4.53499	2.91343	1.2854	0.39281	4.26679	0.0318842	1.48351	2.05358	1.61721	1.47982	50
1.44949	5.47694	1.96664	0.519332	0.423813	6.23406	6.60241	0.335735	1.73695	4.46484	2.72829	4.07735	1.08801	0.0403913	2.21766	1.37366	0.0314428	0.0302843	4.61224	0.912798	1.16333	2.02368e-07	1.00247e-22	4.51548	0.896642	1.18576	0.898895	1.85799	0.000126469	2.8454	4.44902	3.16271	1.82253	0.365626	3.86975	0.0319315	1.69263	1.60528	1.97592	1.83391	50
1.53038	5.52474	2.207	0.560915	0.400745	6.4787	6.39177	0.294238	1.36552	4.89526	4.70107	3.8252	1.13934	0.0402098	2.05344	1.18564	0.0303535	0.0302202	4.76094	1.15509	1.21324	2.04242e-07	6.79374e-23	4.34486	0.946679	1.49268	1.17569	1.56043	0.000128882	3.14646	4.74946	3.62392	1.21851	0.39138	4.28709	0.0318901	1.44266	1.49105	1.67942	2.1235	50
0.72625	0.605125	1.05444	0.138682	0.12483	1.00999	0.0270217	0.104569	0.0271939	0.0599559	2.17562	0.0337091	0.616689	0.0403681	0.400004	0.00523062	0.00246256	0.0285442	3.88526	0.639888	0.00236132	1.59651e-08	7.62595e-23	0.391849	0.0497571	0.00559881	0.034256	0.0654576	5.5153e-05	0.682901	1.539	0.225954	0.128642	0.417136	0.638691	0.0313444	0.0161701	0.0253342	0.0174402	1.43296	50
1.53032	5.75273	2.05944	0.591674	0.405719	6.15658	6.78693	0.336684	1.89052	5.07025	4.43267	4.31877	1.13903	0.0403398	1.75401	1.02511	0.0348802	0.0300644	4.45747	1.14577	1.04668	1.92183e-07	2.96797e-23	5.35118	1.10796	1.21154	1.17623	1.81204	0.000127684	4.0382	3.974	3.68453	1.53097	0.393875	4.74145	0.0319859	1.57096	1.50441	2.23716	2.43661	50
1.62216	5.52372	2.1144	0.596032	0.374107	6.34809	6.3959	0.354769	1.57107	4.31451	3.14929	4.11402	0.983414	0.0402036	2.21228	1.20648	0.0336227	0.0300172	4.68899	1.17955	1.03626	1.88789e-07	8.92318e-23	4.66201	0.917331	1.12006	1.11241	2.57021	0.000128172	4.16516	3.95306	3.10486	1.7771	0.393931	3.98086	0.0319932	1.38814	1.24071	1.93215	1.93461	50
1.5759	5.42241	2.07013	0.515152	0.363487	6.31192	6.23339	0.318237	1.50049	3.9473	3.52722	3.08583	1.20325	0.0403951	2.43873	1.25446	0.0321699	0.0302705	5.11415	1.04775	1.05976	1.78988e-07	4.01976e-23	4.85975	0.860922	1.12338	1.12204	2.38072	0.000127596	2.67581	3.89454	4.40269	1.26711	0.357375	4.12448	0.0320425	1.39682	1.58098	1.79645	2.03873	50
0.487699	0.000337907	0.00039966	0.0328371	0.0447608	0.62899	0.000141014	0.0683875	0.00318556	0.00204428	2.04604	0.000501533	0.505692	0.0405963	0.0983977	0.00319793	0.00127411	0.0286336	0.514029	0.119586	0.0023766	9.91146e-09	6.21518e-23	0.0739292	0.0291901	0.00207895	3.97572e-05	0.0250633	5.35538e-05	0.185294	0.0265747	0.0455666	0.0269247	0.445778	0.0103968	0.0307903	0.00757616	0.00369822	0.0055803	1.41888	50
0.498552	0.00044775	0.000652029	0.0390285	0.0533211	0.655596	0.000183815	0.072077	0.00280979	0.00269355	2.49869	0.000653945	0.629149	0.0404876	0.13541	0.00323708	0.00145189	0.0286237	4.27221	0.240379	0.00198825	1.05385e-08	9.25469e-23	0.0823056	0.0304324	0.00209639	5.20521e-05	0.0266542	5.3561e-05	0.254616	0.0284416	0.0574254	0.0325078	0.44834	0.0106794	0.030803	0.00778687	0.00343395	0.00773354	1.09763	50
1.55869	5.56827	2.18053	0.439231	0.425787	6.54462	6.16664	0.301818	1.17801	4.13195	3.85855	4.27399	1.01972	0.040543	2.29523	0.994703	0.0325545	0.0301194	4.98979	1.00439	1.07239	1.84775e-07	9.01018e-23	5.11316	1.04155	1.30451	1.03453	2.00483	0.000122739	3.34157	4.51072	4.41734	1.53669	0.425137	3.82335	0.0318365	2.16203	1.38146	1.88567	2.01045	50
1.69242	5.01617	2.39352	0.443824	0.346907	6.33374	6.04981	0.297857	1.30925	4.18606	4.03913	2.74764	1.27665	0.0403281	2.80147	1.11188	0.0302352	0.0300662	5.20916	1.12153	1.04746	1.83862e-07	4.11766e-23	5.2004	0.858749	1.36689	1.06546	1.76242	0.00011942	4.34767	4.39288	4.06651	1.3294	0.419046	4.20165	0.0317325	1.72375	1.64713	2.04644	1.73846	50
0.545232	0.000325587	0.000377999	0.0316027	0.0464461	0.572738	0.000136058	0.0682494	0.00231107	0.00240362	2.51423	0.000512133	0.582811	0.0403437	0.103125	0.00319971	0.00129845	0.0286812	3.55228	0.121703	0.00170297	9.78697e-09	6.57437e-23	0.0755835	0.0294552	0.00207877	2.99251e-05	0.0252548	5.35569e-05	0.189793	0.0161	0.0485196	0.0272422	0.377439	0.00691698	0.0308204	0.00759394	0.00301144	0.00682086	1.05269	50
1.34683	4.28042	2.304	0.467152	0.408732	6.35692	6.46676	0.322081	1.77841	4.46829	3.45406	3.5215	1.08895	0.0404283	1.73074	1.0074	0.0295933	0.0302677	4.79237	1.18826	0.930235	1.77758e-07	3.89144e-23	5.00123	0.940368	1.36594	0.923326	1.95607	0.000127473	3.95466	3.52796	4.08194	1.29197	0.378268	3.48403	0.0318307	1.17362	1.19401	1.8331	2.18805	50
0.545907	0.000425506	0.000479928	0.0356581	0.053214	0.62815	0.000172385	0.0760893	0.00296726	0.00241767	2.49315	0.000654854	0.579748	0.0404814	0.128874	0.00323602	0.00131268	0.0285717	4.58493	0.158934	0.00216887	1.11305e-08	5.29682e-24	0.0817281	0.0304279	0.00209159	3.96341e-05	0.0275497	5.35567e-05	0.21774	0.0256859	0.0541601	0.0322936	0.409423	0.0098314	0.0309473	0.0076704	0.00364169	0.00675951	1.45344	50
1.41254	5.5874	2.44375	0.568137	0.386342	6.13438	6.07656	0.329281	1.53801	3.81583	3.42012	3.73895	1.04012	0.040201	1.86868	1.13695	0.0350665	0.0300891	4.68564	1.68786	1.04142	1.87672e-07	7.33357e-23	4.91539	1.18282	1.10534	1.12416	2.05044	0.000127436	4.13493	4.24886	4.20138	1.50502	0.36875	3.91725	0.0318389	1.33608	1.27846	1.68799	1.73502	50
1.61782	5.61971	2.52328	0.602652	0.398945	6.53306	6.21609	0.350531	1.50428	4.39529	4.01926	3.8239	1.18763	0.0401859	2.01907	1.26946	0.0444696	0.0302648	5.05995	1.32001	1.10486	2.11794e-07	5.65443e-23	4.79561	0.954728	1.43741	0.993683	2.76975	0.00013146	4.13938	4.19182	3.34768	1.34378	0.398265	3.92463	0.032329	1.92438	1.38571	2.136	2.29941	50
1.48957	5.38619	1.73391	0.612772	0.364135	2.87993	5.97523	0.351271	1.32228	4.42571	3.05815	3.71895	0.881633	0.0404326	2.56539	1.18626	0.0357979	0.0301611	4.18845	0.92209	1.0512	1.90939e-07	3.73419e-23	4.51789	0.8698	1.30132	1.08077	2.16611	0.000131744	2.76332	4.59322	3.2281	1.2884	0.444948	3.92955	0.0319394	1.81668	1.50946	1.70547	1.72947	50
6.34506	5.12408	2.59989	0.554683	0.378494	3.13552	6.37267	0.321312	1.61289	4.14863	3.97279	4.41112	1.09213	0.0402034	2.02057	1.1457	0.0311055	0.0300343	4.71977	0.9463	1.03406	1.93142e-07	5.52813e-23	5.11052	0.943685	1.14237	0.93319	2.13568	0.000126922	3.39338	3.77923	4.37556	1.39791	0.343305	4.32251	0.0319902	1.73244	2.16401	2.01751	1.89777	50
1.64324	5.73905	2.05833	0.570109	0.391347	6.4461	6.32186	0.299351	1.35883	4.00998	3.89469	2.51734	1.03255	0.0402151	2.45637	0.968156	0.0333403	0.0301993	4.447	0.933278	1.19883	2.05066e-07	8.65541e-23	5.26389	1.03301	1.13862	1.06717	2.11654	0.000129014	3.55331	4.33754	4.03405	1.23096	0.371618	4.24691	0.0319347	1.85783	1.47022	1.86063	2.15257	50
6.1213	5.62059	2.23361	0.79393	0.37795	6.5883	6.21616	0.335894	1.84473	5.04374	3.03111	2.81693	0.844544	0.0404318	2.1026	1.09486	0.0317006	0.0302199	4.96886	0.914339	1.12151	2.1057e-07	5.97903e-23	4.81538	0.93273	1.25329	0.792694	1.43596	0.000131356	3.01244	3.90695	4.01632	1.56808	0.332603	4.37254	0.0319611	1.40017	1.81202	1.91654	1.79708	50
2.0169	5.66803	2.11145	0.443065	0.370384	6.56774	6.45877	0.315603	1.42267	4.71316	3.03586	3.75302	1.02301	0.0403427	1.46171	0.980999	0.0308499	0.0300121	4.8361	1.29147	0.978548	1.84449e-07	3.50186e-23	4.58931	1.06358	1.36621	1.0448	1.53309	0.000125259	3.97369	4.64642	4.23126	1.27232	0.424972	4.11436	0.0317705	1.41539	1.57264	1.54177	2.41565	50
0.509717	0.00032693	0.000371062	0.0321921	0.0440287	0.596149	0.000136609	0.0687977	0.00278854	0.00206878	1.89941	0.000486853	0.526813	0.0404151	0.0946387	0.00319312	0.00130658	0.0287059	3.28459	0.0919305	0.0020842	9.96421e-09	7.93622e-23	0.0733446	0.0291158	0.00207806	3.79636e-05	0.0249688	5.35541e-05	0.171517	0.0237921	0.0450122	0.0263166	0.45855	0.00899955	0.0308835	0.00754484	0.00340212	0.00571798	1.13792	50
1.56482	5.21945	2.1749	0.368199	0.381223	6.62344	6.11178	0.308924	1.24728	4.55502	2.87633	3.06818	1.06817	0.0402146	1.77403	0.890984	0.0246531	0.0301546	4.43643	1.21353	1.13747	2.06652e-07	4.14123e-23	4.71781	1.16585	0.939236	0.966282	1.43907	0.000120392	3.30252	4.52747	3.17454	0.938889	0.345538	4.01289	0.0317667	1.25592	1.60873	1.48819	2.10105	50
0.65013	0.383255	0.993258	0.111898	0.111688	1.14738	0.0198128	0.0960661	0.0156215	0.0375361	2.36412	0.00933151	0.6159	0.0403474	0.290885	0.00414532	0.00241166	0.0286282	4.7095	0.649912	0.00245836	1.44755e-08	3.34869e-23	0.629081	0.0444191	0.00490425	0.0200007	0.0490115	5.45001e-05	0.683857	1.98328	0.177766	0.0934912	0.439903	0.614901	0.0313315	0.0141941	0.0141893	0.0128937	1.3603	50
1.61515	5.5484	2.11527	0.433434	0.345302	6.44731	6.04171	0.340551	1.44662	5.03751	2.60313	3.34737	1.31291	0.0404281	1.68915	1.1091	0.0331065	0.0301134	4.76172	1.41187	1.25672	2.15298e-07	1.17313e-22	5.00175	1.35352	1.30438	0.941748	1.7611	0.000133192	3.43666	4.50189	3.50079	1.47955	0.432675	4.09635	0.0318798	2.25361	1.73185	2.47646	1.71906	50
6.4444	5.51158	2.16068	0.557304	0.404307	6.22497	6.4841	0.312078	1.36371	4.0189	3.04233	3.65493	1.11762	0.0401607	1.62447	1.07937	0.0309402	0.0300898	4.99985	1.33158	0.98248	1.94285e-07	3.8228e-23	4.77713	0.776404	1.33629	1.17477	1.58913	0.00012689	4.01399	4.60874	4.27205	1.29741	0.349921	4.71192	0.0319749	1.59186	2.26264	1.91519	1.91385	50
1.39446	5.60538	2.11006	0.70863	0.420312	6.36717	6.27996	0.361824	1.50128	4.61094	4.16132	3.96932	1.02937	0.0403708	2.63664	1.14677	0.0342698	0.0301935	4.30616	0.90639	1.36019	2.19283e-07	8.69485e-23	5.45036	1.04516	1.28022	0.982633	1.8159	0.000128993	2.77555	4.55607	3.45932	1.8246	0.358194	3.84408	0.0320861	1.4937	1.34208	2.05715	2.12518	50
0.906611	2.55632	0.940106	0.155938	0.169772	1.24226	0.049179	0.122997	0.140098	0.251059	2.64359	0.21762	0.891591	0.0403101	0.7816	0.0100423	0.00538694	0.0280326	3.46442	0.841426	0.00221804	1.85312e-08	4.95807e-23	2.0767	0.0663401	0.00841535	0.147269	0.0860444	5.92061e-05	3.54655	0.896948	0.378117	0.31686	0.396532	1.55691	0.031342	0.0267215	0.11128	0.0371921	1.45506	50
1.54291	5.35027	2.19783	0.525757	0.36707	2.06081	6.14559	0.343016	1.74469	4.48722	3.47275	3.83544	1.07082	0.0403163	2.05258	1.23833	0.0324233	0.0301346	5.33986	1.19041	1.01182	1.9177e-07	4.38039e-23	4.59866	0.934619	1.13891	1.07531	1.92405	0.000128223	3.31434	4.03814	3.00953	1.32911	0.387186	4.27114	0.0320691	1.4435	1.74894	1.76104	2.54183	50
0.491142	0.000317944	0.000344762	0.0342559	0.0433053	0.59174	0.000133032	0.0671986	0.00270551	0.00211702	2.82481	0.000478813	0.562442	0.0404078	0.0861015	0.00319151	0.00141257	0.0285943	0.513816	0.0718815	0.00202842	9.72104e-09	6.71759e-23	0.0743003	0.0290426	0.00207705	3.54216e-05	0.0248682	5.35553e-05	0.166391	0.0207034	0.0443165	0.0260023	0.513696	0.00850793	0.0308156	0.00753453	0.00329016	0.00596429	1.15822	50
5.63712	5.11741	2.22761	0.785989	0.364459	2.23531	6.38423	0.345041	2.07774	4.38595	3.74636	3.65841	0.955114	0.0401773	1.81411	1.14499	0.0372929	0.0300449	4.87663	1.3092	1.03299	1.94653e-07	9.76623e-23	5.15523	0.960105	1.36581	0.859137	1.98202	0.000129413	3.15891	4.14947	3.30724	1.33779	0.398613	3.85736	0.0320417	1.7346	2.03931	1.56022	2.11263	50
0.532867	0.00147301	0.00410212	0.0469668	0.0599916	0.778737	0.000446766	0.0737924	0.00342108	0.00352036	2.49767	0.000998536	0.630323	0.040477	0.184975	0.00332243	0.00168966	0.0284705	4.29429	0.39818	0.00204345	1.07431e-08	9.5667e-23	0.0990204	0.0329063	0.0021907	0.000246019	0.0282852	5.35698e-05	0.459332	0.0655339	0.0778564	0.0452601	0.482349	0.0358649	0.0308838	0.00865386	0.00412228	0.00771651	1.31278	50
6.42813	5.46496	2.00665	0.597004	0.402369	6.27511	6.14163	0.308647	1.55896	3.88134	3.15082	3.20635	1.29444	0.0402561	1.40991	0.986909	0.0301446	0.0301753	5.06498	1.13943	0.999766	1.9525e-07	1.93116e-23	4.86674	0.923988	1.10379	0.956332	1.73522	0.000126602	2.73421	3.92715	3.31362	1.06735	0.353512	4.16922	0.032062	1.36925	2.30814	1.89776	1.76926	50
6.52657	5.42531	2.07264	0.546051	0.412773	6.40503	6.36616	0.328485	1.24317	4.45919	2.95045	3.41794	1.45207	0.0403131	2.12749	1.16324	0.0380489	0.0301048	4.75766	0.93889	1.03185	1.89516e-07	8.5558e-24	4.54357	0.92467	1.15767	0.848884	1.96912	0.000133824	3.04063	4.31216	3.05259	1.35685	0.362623	3.60206	0.0319255	1.37882	1.68769	2.24563	1.89067	50
1.6155	5.40805	3.19062	0.543831	0.359816	2.24994	6.4351	0.327529	1.5249	4.88	3.94995	2.99101	0.997851	0.040426	2.04306	1.33369	0.0322965	0.0301714	4.67593	1.14954	0.950057	1.865e-07	5.23383e-23	4.74022	0.908691	1.16957	0.821909	2.25226	0.000126818	3.81599	4.19844	3.30334	1.66964	0.383749	4.07516	0.032025	1.7946	1.66651	1.70421	1.70813	50
6.30026	5.59282	2.03021	0.583627	0.378566	2.34843	6.57294	0.313775	1.49069	4.33567	3.24316	3.36356	1.20185	0.0402198	1.38795	1.14251	0.0340684	0.0300556	4.45731	1.266	1.06275	1.9939e-07	1.14065e-22	5.02229	1.06208	1.41803	0.806786	1.77407	0.000130443	4.47929	4.54312	4.20219	1.27375	0.343572	4.14854	0.03193	1.54898	1.80321	1.93022	2.06543	50
0.549239	0.000358621	0.000462584	0.0316882	0.0478536	0.648871	0.000149162	0.0680531	0.00277756	0.00263584	2.06523	0.000520354	0.615062	0.0402433	0.106725	0.0032039	0.00139185	0.0285387	4.91405	0.123133	0.00202428	9.91409e-09	2.15994e-23	0.0746619	0.029416	0.00208332	4.53987e-05	0.0252567	5.35624e-05	0.202504	0.0279249	0.0501152	0.0275429	0.427496	0.00965532	0.0308222	0.00760186	0.0034691	0.00798087	1.22045	50
6.27054	5.7913	2.2784	0.576374	0.388783	6.42315	6.49025	0.363395	1.47882	4.68759	4.70913	3.94557	1.29299	0.0402164	2.49576	1.29372	0.0376517	0.0300315	4.85613	1.67299	1.16305	2.00162e-07	8.9245e-23	5.11208	0.869884	1.41601	1.09253	2.36043	0.000126521	4.10512	4.27311	4.42888	1.60865	0.413794	4.27284	0.0320584	2.04596	1.90778	1.94983	1.96158	50
2.44471	5.39011	1.87017	0.371925	0.410846	6.24495	5.95257	0.307635	1.43027	4.79572	3.41999	3.59274	1.38399	0.0400785	2.57891	1.14293	0.0325846	0.0301691	4.92364	1.04168	1.04292	1.84327e-07	1.23029e-23	4.75131	0.981328	1.31892	0.772295	1.52705	0.00013095	4.46008	3.66814	3.96859	1.21827	0.383715	3.44335	0.0318566	1.38296	1.19322	1.83361	1.87276	50
1.6146	5.25892	2.15202	0.463684	0.404807	6.55905	6.13953	0.329716	1.51591	4.63302	3.02444	3.39055	1.0977	0.0404059	2.283	1.14135	0.0340122	0.0300724	4.45594	1.17132	1.05721	1.96314e-07	4.49012e-23	5.33571	0.994108	1.21774	1.04872	1.80276	0.000130312	3.74181	3.85163	3.77096	1.35552	0.402209	3.58354	0.0319354	1.65433	1.62759	1.9073	1.79818	50
1.64388	5.6234	1.92998	0.528662	0.363105	6.4994	6.49797	0.339071	1.27639	4.88328	3.61876	3.84301	0.920388	0.0401979	1.68887	1.24066	0.0300112	0.0301584	4.39992	1.22202	0.946448	1.73602e-07	7.48188e-23	5.12158	1.01229	1.2015	0.90267	1.59334	0.000127551	3.77525	4.2588	2.79222	1.43061	0.386837	4.33826	0.0319499	1.35207	2.25995	1.61396	1.62795	50
6.3116	5.7513	2.13792	0.528477	0.332811	6.3564	6.15786	0.31001	1.61161	4.07224	4.22983	3.42809	0.908392	0.0403728	2.2812	1.04199	0.0280135	0.0301208	4.24907	1.11334	1.06848	2.02224e-07	6.57028e-23	4.45082	0.900044	1.36668	0.9963	1.89951	0.000125934	3.6433	4.57837	3.6467	1.27733	0.393206	4.14298	0.0317938	1.35931	2.31733	1.8486	2.09289	50
0.548013	0.000315078	0.000365201	0.0315074	0.0455651	0.597279	0.000131941	0.0683028	0.00233159	0.0023502	2.04865	0.000490189	0.611292	0.0404813	0.0948041	0.00319585	0.00127819	0.0286707	4.68229	0.102235	0.00173121	9.88352e-09	9.00956e-23	0.074507	0.029263	0.00207731	3.05198e-05	0.025051	5.3556e-05	0.181793	0.0176089	0.0460981	0.0264252	0.381512	0.0070342	0.0307104	0.00756112	0.00300995	0.00664313	1.16639	50
1.55478	5.63424	2.52294	0.501869	0.377268	2.58746	6.48942	0.32022	1.60345	4.49951	2.88761	3.49661	1.27544	0.0400751	2.6607	1.03207	0.0343766	0.0302141	4.76223	1.0687	1.41337	2.1164e-07	8.42299e-23	4.27619	1.12839	1.35517	1.1713	1.8384	0.000129211	3.73797	4.25538	2.96607	1.32995	0.418461	4.12535	0.0317858	1.98764	1.34593	2.43976	2.06341	50
1.35644	5.28467	2.55246	0.526232	0.409515	6.46438	6.31337	0.327978	1.43352	4.07925	4.64047	3.08221	1.05293	0.0403673	1.60145	1.14155	0.0309392	0.0304624	4.87464	1.07389	1.41683	2.10413e-07	6.74499e-23	4.96125	0.922344	1.41725	1.06456	1.46739	0.000123393	3.20337	4.73116	4.13782	1.1524	0.418987	4.37402	0.0318533	1.35644	1.87022	1.77001	2.33912	50
1.46402	5.66057	2.1144	0.620639	0.366689	6.39769	6.41264	0.306083	1.80868	4.68071	3.17653	3.88235	1.19005	0.0402978	2.03653	1.33984	0.0339583	0.0302204	4.782	1.07533	1.12206	2.11347e-07	8.46319e-23	4.8289	0.955937	1.3178	0.917424	2.04494	0.000130942	4.76602	3.97812	3.91648	1.3458	0.346262	4.63142	0.0320247	1.69748	1.80274	2.4615	1.85462	50
1.71368	5.54742	2.53257	0.659942	0.327209	2.1646	6.27454	0.318712	1.52964	4.05652	2.77415	3.92415	0.930116	0.0404123	1.69248	1.34563	0.0287756	0.0302878	4.46456	1.00542	0.935172	1.91985e-07	5.0058e-23	5.40306	1.14051	1.46988	1.09722	1.553	0.000123622	4.37186	4.27491	4.17295	1.27887	0.422234	4.26437	0.0318728	1.5196	1.61363	1.96388	1.71589	50
1.35135	5.65519	1.98812	0.468552	0.385539	6.38464	6.34879	0.339988	1.58918	4.46486	2.93948	4.26033	1.21595	0.0403986	2.20159	1.21336	0.0302399	0.0302003	4.88813	1.26406	1.02184	1.98376e-07	3.39891e-23	5.07024	1.03832	1.16009	0.950418	2.00873	0.000126635	4.27101	3.97288	3.01206	1.47501	0.385615	4.59125	0.0319687	1.94861	1.23515	2.12155	2.25024	50
1.54842	5.13108	2.21225	0.510526	0.352631	3.03337	6.2533	0.307738	1.73323	4.01526	2.99353	2.79191	0.993722	0.0403926	1.97726	1.07348	0.0304889	0.03027	4.6008	1.06598	0.91255	1.77716e-07	4.65997e-23	5.02194	1.12634	1.27617	0.912405	1.66583	0.000122865	3.08185	4.55454	4.12839	1.0747	0.410674	3.45573	0.0318918	1.40372	1.65745	1.85069	1.34038	50
6.40419	5.32977	2.42786	0.583813	0.384144	1.57566	6.42611	0.325749	1.94816	5.01295	2.67305	3.7508	0.98578	0.0400767	1.67912	1.25098	0.0330444	0.0301499	4.39067	1.05343	0.887308	1.71857e-07	7.36645e-23	5.26621	0.808858	1.32125	1.00475	2.24518	0.000127653	3.18921	4.61426	3.13581	1.33151	0.404002	4.15682	0.0318304	2.01371	2.16806	1.96942	1.67766	50
6.22603	5.12309	2.21643	0.708749	0.334268	6.41536	6.57204	0.314251	1.47179	5.0487	3.30614	3.24139	1.14258	0.0403658	1.583	1.31182	0.0307775	0.0300521	4.85096	1.20617	0.965209	1.8751e-07	1.51239e-22	4.67604	0.981983	1.30787	0.870197	2.01762	0.000129427	4.01103	4.0538	3.12885	1.50392	0.354213	3.33516	0.0320101	1.3631	1.6044	1.74041	1.46773	50
1.69668	5.61715	2.59362	0.579924	0.394415	3.09871	6.53199	0.322668	1.396	4.79339	3.38235	3.52207	1.05842	0.0408588	2.03356	1.31935	0.0351027	0.0303307	4.39205	1.4395	1.20924	1.9992e-07	8.07046e-23	5.12242	0.916566	1.38067	0.945466	2.20119	0.00013176	3.60213	4.24534	3.99513	1.51359	0.372046	4.17194	0.0320084	1.53671	1.61815	1.85721	2.2783	50
6.05053	5.31555	2.36546	0.541014	0.376651	6.29361	6.50568	0.310955	1.54293	4.60559	4.35756	3.3334	1.10151	0.0399918	2.20702	1.03338	0.0281732	0.0303246	4.51673	1.15903	0.960794	1.76884e-07	1.51186e-24	4.60393	0.924432	1.58033	0.967734	1.60373	0.000118814	3.61639	4.69892	3.17027	1.19186	0.366023	4.57329	0.0319081	1.55607	1.97392	2.2449	1.63422	50
1.3673	5.55085	1.74781	0.470185	0.342893	5.78601	6.1962	0.309236	1.54283	4.72067	2.97046	4.00491	1.15544	0.0403682	2.07706	1.14763	0.0295831	0.0302158	4.72473	1.12178	0.967343	1.97403e-07	1.75567e-23	4.47122	0.97081	1.24389	0.998782	1.88316	0.000129092	3.46542	4.34668	3.95406	1.34485	0.427637	3.69501	0.0318734	1.29337	1.4692	1.78889	2.37869	50
1.65893	5.59702	2.35725	0.494461	0.370676	6.18511	6.43399	0.33016	1.5632	4.14382	2.90842	4.29293	0.972736	0.0403448	2.62346	1.21527	0.0310866	0.0303692	3.74387	1.01603	1.06474	2.01355e-07	7.42319e-23	5.09656	1.21307	1.17417	0.948812	1.85721	0.000129911	3.91419	4.26569	2.25779	1.33845	0.40387	4.19559	0.0319824	2.07318	1.52968	1.61425	1.69734	50
1.5983	5.82622	1.96912	0.576684	0.409848	6.49663	6.22309	0.331135	1.35164	4.26467	2.69881	3.79022	1.00873	0.0402869	2.16974	1.17167	0.0334986	0.0302112	4.6693	1.13517	0.985158	1.74778e-07	4.38718e-23	5.16092	1.03585	1.41624	1.14036	2.11895	0.000130594	3.81508	4.47027	3.34206	1.90262	0.36488	4.09947	0.0319692	1.47482	1.52667	1.83997	2.17086	50
0.537619	0.000328975	0.000388835	0.0318081	0.044812	0.599641	0.00013743	0.0682387	0.00262176	0.00213596	2.75126	0.000503286	0.545343	0.0402425	0.101695	0.00319828	0.00129213	0.0285559	2.05909	0.111108	0.00194455	9.90255e-09	2.9049e-23	0.0748546	0.0293285	0.00207872	3.42991e-05	0.0251274	5.35548e-05	0.187133	0.0206777	0.0468592	0.0269241	0.443769	0.00821726	0.0308235	0.00758074	0.003256	0.00596854	1.30234	50
0.516097	0.000383286	0.00047134	0.0353012	0.0482135	0.685998	0.000158624	0.0716688	0.00270435	0.0023605	2.70249	0.000583083	0.596189	0.0403901	0.123566	0.00321805	0.00137805	0.0286334	4.07287	0.150117	0.00197506	1.04111e-08	2.11109e-23	0.0767895	0.0299055	0.0020867	4.0272e-05	0.0258948	5.35562e-05	0.209596	0.0256233	0.0507101	0.0297755	0.432607	0.00909605	0.0309174	0.00764094	0.00334474	0.00659515	1.19922	50
1.5392	5.53619	1.94343	0.514663	0.394201	2.77762	6.23894	0.328717	1.40627	4.71844	2.90658	3.39645	1.14672	0.0404857	1.52272	1.14902	0.0309547	0.0304464	4.70339	0.970957	1.21795	2.01549e-07	2.21795e-23	4.67982	0.868125	1.27269	1.06656	1.84035	0.000130237	3.3398	4.6722	3.5201	1.18539	0.388224	3.6417	0.0320025	1.97075	1.53465	2.04258	1.83204	50
1.45598	5.41179	1.93269	0.448427	0.351719	6.14753	6.16169	0.326784	1.53748	3.91906	2.88876	3.72927	0.891153	0.0405125	2.3441	1.12783	0.0286561	0.0302874	4.7154	0.957373	1.06837	1.99013e-07	8.39807e-23	5.45725	1.1904	1.1671	1.18109	1.82308	0.000122174	3.5902	4.51093	2.16044	1.23534	0.4064	3.87393	0.0317954	1.62429	1.40348	1.91853	2.07249	50
4.07805	4.97109	1.86296	0.512464	0.392238	6.64717	6.24442	0.321754	1.54574	4.82433	4.5614	4.22142	1.08201	0.0400094	1.91119	1.33277	0.0311809	0.0301258	4.39114	1.2201	1.05085	2.00154e-07	4.58255e-25	5.2256	0.985826	1.29182	0.958826	1.72667	0.000120864	4.05774	4.31862	3.92061	1.48954	0.433585	4.1303	0.0317807	1.23342	1.5665	1.63224	2.28629	50
1.44199	4.66982	2.2398	0.499061	0.364255	6.12983	6.19385	0.297969	1.16007	4.69868	2.62515	3.76154	1.05583	0.040636	1.85249	1.20867	0.0288392	0.0301201	4.96491	1.47906	1.06868	1.9948e-07	1.22138e-22	4.50413	0.842352	1.30173	0.794519	1.73602	0.000127384	3.64635	3.96448	3.98846	1.23286	0.347717	4.41862	0.0318	1.51071	1.32372	2.06728	1.80001	50
6.42044	5.49255	2.15324	0.45308	0.410482	6.39916	5.98531	0.312294	1.30802	4.61874	2.93981	3.1581	1.14979	0.0402003	1.67588	1.1009	0.0309901	0.0300015	4.88396	1.04622	1.13255	2.00008e-07	1.02289e-23	5.12062	0.847541	1.15392	0.965394	2.5041	0.000129973	2.91704	4.08104	3.92855	1.03618	0.364926	3.78492	0.0318086	1.48929	1.48142	1.93396	1.89045	50
1.29362	5.0032	2.08444	0.500758	0.329936	6.38972	6.13782	0.33319	1.45333	4.59683	2.96138	4.08742	1.03402	0.0404379	2.09663	1.45374	0.0356642	0.0300006	4.84352	2.03051	0.885641	1.66171e-07	1.39246e-22	4.87327	0.860154	1.5648	0.961941	1.6934	0.000132465	4.32291	4.34452	4.08208	1.54415	0.413473	3.65964	0.0319673	1.68806	1.45672	1.83868	2.02473	50
6.19225	5.79159	2.16267	0.525798	0.407354	2.74739	6.5954	0.305032	1.58353	4.46435	2.4584	3.99804	1.10226	0.0401624	1.78314	1.11784	0.0319288	0.030117	4.98132	1.35528	1.05205	2.03215e-07	7.42468e-23	5.07667	0.800895	1.37038	1.17807	1.74352	0.000127328	3.26088	4.77685	2.17056	1.24382	0.358481	5.11676	0.0319841	1.48603	1.67591	1.72168	1.80847	50
0.521193	0.000317389	0.00035197	0.0319553	0.0453941	0.606258	0.000132757	0.0672599	0.00290775	0.00241263	2.74137	0.000482748	0.63476	0.0403935	0.0901023	0.00319394	0.00140139	0.0287293	4.03668	0.0821338	0.00218397	9.70393e-09	2.11738e-24	0.0738287	0.0290689	0.00207723	3.40415e-05	0.0249497	5.35596e-05	0.17785	0.0207664	0.046643	0.0261432	0.44889	0.00899528	0.0308339	0.00755257	0.0035112	0.00715789	1.46403	50
1.54766	5.04269	2.46274	0.47808	0.411194	6.565	6.01209	0.289366	1.54146	4.55603	3.27594	3.08988	1.50277	0.0407109	2.00724	1.03957	0.0294918	0.0301878	4.81089	0.8973	1.07705	1.88587e-07	4.82913e-23	4.86614	0.841815	1.21104	1.01234	1.90564	0.000124529	3.20776	4.46341	3.79783	1.19902	0.366715	3.97776	0.0318149	1.44814	1.35277	1.72539	1.95448	50
2.01582	5.49553	1.81844	0.502066	0.361135	2.42252	6.07538	0.337689	1.34016	4.64303	4.7987	3.5277	1.18668	0.040348	2.6301	1.00407	0.0324011	0.0301423	5.23449	1.17355	1.12133	2.06158e-07	5.36984e-23	4.85559	0.826959	1.26355	0.984975	1.7771	0.000127946	4.19293	4.17748	3.40306	1.33199	0.372991	4.36985	0.0318522	1.77519	1.80058	2.11439	2.11229	50
1.50295	5.35379	1.8662	0.454046	0.339992	6.20615	5.464	0.338093	1.43725	4.75838	2.78908	3.49827	1.05057	0.0404135	1.63863	1.23369	0.0244557	0.0303059	4.88246	0.897109	1.00851	1.96753e-07	7.03566e-23	5.27571	0.978672	1.26008	0.900198	1.92774	0.000126632	3.52264	4.84147	3.68998	1.08008	0.381515	3.38971	0.032083	1.43754	1.62404	2.14002	1.63691	50
1.5878	4.96894	2.481	0.43842	0.354622	6.22777	6.00027	0.299358	1.72045	4.47726	2.97608	3.15812	1.17979	0.0400801	1.63737	0.843124	0.0260103	0.0302349	5.15695	1.15668	0.967129	1.77022e-07	1.05781e-22	4.77391	0.854373	1.51922	1.07142	1.49159	0.000124678	2.95087	4.00662	3.56928	1.14148	0.367742	4.47992	0.0318838	1.83825	1.31593	1.98659	1.71992	50
6.38015	5.44096	2.33045	0.470607	0.403361	6.31845	6.3391	0.305458	1.48794	4.42658	2.84918	3.21127	1.148	0.0403249	2.12205	1.05463	0.0302124	0.0301684	5.10913	0.964682	0.844109	1.68932e-07	7.2691e-25	5.26736	1.21413	0.975015	1.02989	1.83217	0.000123009	4.42164	3.61357	4.12138	1.24493	0.371415	4.59798	0.0317839	1.42065	1.72201	1.95054	1.46184	50
6.65388	5.0965	2.77686	0.5625	0.368689	6.20737	6.60948	0.299118	1.54288	4.08921	3.31148	3.27137	1.04178	0.0405031	1.58037	1.01143	0.0286126	0.0302607	4.71438	1.02231	0.987664	1.80285e-07	9.58868e-23	5.05582	0.800047	1.14603	1.0441	2.21878	0.000125614	3.9279	4.49793	3.82821	1.30059	0.392196	4.18489	0.0318338	1.67654	1.86252	1.9963	1.54753	50
1.39431	5.45858	2.30797	0.508389	0.432369	6.60851	6.336	0.328251	1.53887	3.78625	2.56761	3.35774	0.946807	0.040262	1.96399	1.22975	0.0321834	0.030205	4.82698	1.45493	1.02547	1.86011e-07	8.35505e-23	4.30354	0.928872	1.27278	0.927064	1.87973	0.000125028	3.16449	4.2952	3.33755	1.44814	0.381957	4.06809	0.031889	1.51267	1.53966	1.93258	1.99608	50
1.61337	5.72742	2.28874	0.547884	0.445873	6.45217	6.38647	0.336656	1.50075	5.05894	4.27013	3.88348	1.31559	0.04038	1.7924	1.10528	0.0409958	0.0300919	5.1697	1.39481	1.02283	1.86603e-07	4.53739e-23	5.20219	0.836152	1.54458	1.06468	2.25	0.000130127	3.81012	4.77926	3.05586	1.41829	0.379137	4.54753	0.0318969	1.8494	1.32438	2.24522	2.24531	50
1.39439	5.56941	2.36516	0.464816	0.366291	6.31878	6.03693	0.307123	1.52606	4.06749	3.52551	3.52712	0.930267	0.0403973	2.06315	1.08953	0.0256762	0.0304066	4.43671	0.931944	1.00485	1.90606e-07	1.4339e-23	4.92795	0.852798	1.34946	1.00605	1.49653	0.000121303	3.9148	4.36566	3.45268	1.0042	0.406242	3.72324	0.0316953	1.67962	1.61555	2.38061	1.9514	50
6.38898	5.13767	2.18807	0.601343	0.356871	2.68472	6.62852	0.298113	1.15582	4.0227	3.91471	3.00764	0.988364	0.0405053	2.21013	1.25343	0.0274754	0.0301564	4.50609	1.57772	1.01372	1.88687e-07	4.3727e-23	4.48607	0.879889	1.11564	0.929768	2.09297	0.000123961	3.85159	4.21871	4.07888	1.23545	0.375183	3.99495	0.0318456	1.65206	2.27947	1.69537	1.66233	50
1.6884	5.78311	1.88056	0.483455	0.359228	3.3691	6.20044	0.301821	1.51481	4.77761	4.67736	4.06822	1.19214	0.0404625	1.72929	0.983447	0.0310308	0.0301457	4.88866	1.00661	1.00092	1.82459e-07	2.41001e-25	4.357	1.00363	1.25721	0.895132	1.61568	0.000130046	3.88021	4.19894	3.51707	1.27151	0.385354	3.95751	0.0317428	1.6816	1.74935	2.33967	1.69091	50
1.59886	5.42419	2.41635	0.446978	0.299205	2.07709	6.4539	0.348087	1.52461	4.7602	4.29107	4.2166	1.10391	0.0403468	1.40313	1.08836	0.0332647	0.0301831	5.06311	1.20787	0.974899	1.80788e-07	3.21063e-23	4.82614	1.12269	1.20731	1.14699	2.38565	0.000128906	3.74064	4.25127	3.22745	1.52385	0.360793	4.54741	0.0320823	2.24526	1.45197	2.13411	2.09184	50
6.20375	5.24994	2.30835	0.517957	0.378225	2.34239	6.26465	0.322426	1.44449	3.81916	3.21967	3.87622	1.21099	0.0403414	2.25913	1.11037	0.0293226	0.0302823	4.68306	1.11755	0.984099	1.84794e-07	8.65845e-23	4.89838	0.813692	1.65064	0.834891	1.73582	0.00012618	3.24702	3.87247	2.08309	1.24652	0.381645	3.73505	0.0320123	1.53345	1.80873	1.60753	2.51159	50
1.21175	5.17662	2.3268	0.494616	0.416845	6.45488	6.23338	0.307719	1.30573	4.8834	3.70159	3.73967	1.17775	0.0405402	2.02918	1.15733	0.0296721	0.0301502	4.89621	1.13809	1.07256	1.926e-07	9.97332e-24	5.16369	0.957977	1.19809	0.99328	1.40119	0.000129826	4.11676	4.05196	3.14418	1.01961	0.356368	4.045	0.0318279	1.43933	1.64172	1.48994	2.14938	50
0.513656	0.000319005	0.000345196	0.0315867	0.0437042	0.530628	0.000133401	0.0683044	0.00307909	0.00218303	2.48337	0.000481759	0.586383	0.0403931	0.0898192	0.00319303	0.00130801	0.0286398	0.626095	0.0802044	0.00233029	9.86117e-09	1.11504e-22	0.0733911	0.0290919	0.00207678	3.51728e-05	0.0248477	5.35556e-05	0.165679	0.0240978	0.044722	0.0260823	0.456012	0.00967797	0.0307613	0.00752782	0.00364573	0.0061654	1.74906	50
6.41831	5.96122	2.32732	0.618998	0.396425	6.60498	6.62503	0.331834	1.60531	4.07458	3.66703	3.60605	1.08002	0.0402758	2.11298	1.14427	0.0352936	0.0301717	4.66407	1.20437	1.02432	1.9322e-07	1.00434e-22	4.61497	1.06573	1.14922	0.910057	1.85926	0.000124333	3.61749	4.09392	3.17588	1.66717	0.377801	3.65425	0.0320693	1.73802	1.99162	2.17573	1.66846	50
1.68178	5.77781	2.53602	0.527673	0.395658	6.36593	6.27864	0.320777	1.65802	3.96477	3.80121	3.58334	1.11952	0.0401985	1.78554	1.0161	0.0352236	0.0302338	4.51332	0.879489	1.43326	2.25726e-07	3.74674e-23	4.74091	1.03319	1.29326	0.989099	1.84167	0.000126431	3.75811	3.99308	2.92268	1.19622	0.477696	4.04501	0.0319526	2.06468	1.40709	1.85211	2.22891	50
0.896765	1.00234	1.35508	0.16605	0.160942	1.23674	0.0460607	0.122197	0.117133	0.193807	2.77109	0.305796	0.833726	0.0402974	0.876609	0.00944507	0.00423394	0.0282611	4.21903	0.910212	0.00263849	1.85249e-08	6.01142e-23	2.24715	0.0603167	0.00791019	0.100535	0.09883	5.78809e-05	2.16734	1.48024	0.353378	0.28478	0.375212	1.20961	0.0314144	0.0227277	0.0999017	0.0364041	1.50348	50
6.22467	5.18836	1.9816	0.524725	0.386267	2.82112	6.29412	0.36569	1.38175	4.40892	4.05389	3.45981	0.957993	0.0401211	1.60444	1.13109	0.0338309	0.0300519	4.70279	1.3671	1.03182	1.8696e-07	1.07221e-22	4.99882	0.879797	1.32585	0.994791	2.03861	0.000126142	3.63034	4.63698	3.75717	1.40034	0.362475	4.32424	0.031829	1.40889	1.95436	1.86288	2.47356	50
0.499248	0.000319263	0.000357543	0.0324093	0.043127	0.528114	0.000133529	0.0677805	0.00238236	0.00201385	1.72357	0.000482439	0.527661	0.0402189	0.0885538	0.00319282	0.00132851	0.0286471	3.42116	0.0778946	0.00176957	9.76318e-09	1.3859e-23	0.0735936	0.0291783	0.00207756	3.49963e-05	0.0248599	5.35538e-05	0.166357	0.0194401	0.0448079	0.0261324	0.493259	0.00753264	0.0307284	0.00753387	0.00299348	0.00557025	1.04257	50
6.24975	5.51341	2.63299	0.54925	0.372491	6.27221	5.99997	0.296573	1.46965	4.37016	3.22025	3.51689	1.20043	0.0403964	1.3964	1.22099	0.0319517	0.0300594	4.43333	1.12761	0.972187	1.75883e-07	1.69834e-22	4.68527	0.791885	1.25936	0.809398	1.66631	0.000129849	4.28575	4.8017	3.43813	1.35384	0.366557	4.2738	0.031938	1.37367	2.12761	1.98386	2.00058	50
1.70239	5.07753	2.47942	0.555324	0.368536	2.60879	6.29283	0.335453	1.37979	4.45649	2.94663	3.32712	1.12877	0.0400426	1.66855	1.2131	0.0323418	0.0302207	4.8373	0.812273	1.33917	2.37463e-07	8.37607e-23	4.95276	0.991525	1.13502	1.00022	1.79559	0.000127259	3.70249	4.2241	3.41674	1.2334	0.395664	4.41149	0.0319504	2.04303	1.74261	1.9099	2.05085	50
1.4515	5.82303	1.81696	0.46128	0.381983	6.25495	6.26151	0.30711	1.49502	4.56409	2.93402	4.33423	0.976663	0.0402612	2.13146	1.14346	0.0317426	0.0300176	4.93453	1.14503	0.98411	1.76713e-07	7.15137e-23	5.70015	0.988803	1.23392	1.09623	1.53279	0.000126549	4.2194	3.50065	3.52483	1.68094	0.354273	4.52674	0.0319732	1.41553	1.71421	1.80766	1.77575	50
1.41259	5.78232	2.12927	0.557138	0.340399	6.57493	5.88359	0.358853	1.56836	4.15109	4.35525	3.11167	0.988818	0.0404859	2.69012	1.31649	0.0314851	0.0300259	5.15264	1.52586	1.0132	1.93695e-07	6.14735e-23	3.6534	0.930371	1.37948	0.925332	1.78319	0.000128943	4.11152	4.58987	3.49307	1.09055	0.3871	4.32669	0.031904	1.47337	1.40472	1.58991	2.04158	50
1.72329	5.37583	2.16599	0.512829	0.356879	6.45982	6.62154	0.329036	1.43316	5.19669	3.0275	4.17147	1.27772	0.040266	2.11392	1.29123	0.0344719	0.0302349	4.9237	1.14593	1.19908	1.95737e-07	7.43612e-23	4.92812	0.987773	1.28307	0.980295	2.23551	0.000131531	3.6945	3.78375	3.5269	1.29014	0.421268	4.71839	0.0319422	1.87802	1.50891	2.28676	2.11673	50
6.51982	5.57086	1.96786	0.653544	0.364644	6.3162	6.51632	0.304807	1.39949	4.6697	4.48054	4.13463	1.22717	0.0403078	1.81781	1.17492	0.0314287	0.0300391	5.19048	1.42584	0.977574	1.857e-07	1.00151e-22	4.73693	0.905376	1.41891	1.00117	2.08257	0.000128517	4.75601	3.48137	4.21811	1.27172	0.390608	4.37996	0.0318057	1.4598	1.91766	2.09762	1.59659	50
1.46218	5.67791	1.88928	0.439053	0.454942	6.45344	6.35568	0.313589	1.46677	4.60313	3.6407	3.41246	1.17268	0.0401932	1.93706	1.14988	0.032365	0.0302065	4.78578	1.29198	1.00291	1.79405e-07	8.64987e-24	4.82235	0.945043	1.32442	0.866881	2.19001	0.000124799	3.00517	4.26362	3.83097	1.31198	0.332023	3.90899	0.0318695	1.4766	1.95117	1.83924	1.85999	50
1.54383	5.67486	2.1101	0.470105	0.388659	2.79573	6.31398	0.306898	1.84679	4.50492	2.58265	3.59941	1.56306	0.0400964	1.97161	1.0155	0.0339576	0.030151	4.56196	1.15463	1.05013	1.89094e-07	5.07011e-23	5.31663	1.01993	1.1966	1.08383	1.80707	0.00012693	3.00553	4.57004	3.62975	1.32926	0.405388	4.8113	0.0318346	1.59351	1.44838	2.46413	2.34189	50
1.44457	5.58225	2.28933	0.549875	0.42209	6.44275	6.35944	0.329115	1.32535	4.83999	3.41514	4.10305	1.11067	0.0403756	2.34095	1.28156	0.0354334	0.0302706	4.82487	1.35043	1.05505	1.89786e-07	1.20852e-22	4.82981	0.913963	1.22363	1.13765	2.15912	0.000127867	4.04169	4.15113	2.80723	1.24062	0.470818	3.94075	0.0319851	1.68149	1.37699	1.78952	1.95675	50
0.51815	0.00054306	0.000860063	0.0385326	0.0598451	0.665468	0.000198491	0.0736732	0.00337909	0.00252559	2.75999	0.000639628	0.596515	0.0404203	0.116536	0.00323374	0.00138006	0.0286917	3.48117	0.217232	0.00242592	1.08056e-08	5.62676e-23	0.0835724	0.0309291	0.00210144	7.52597e-05	0.0271332	5.35588e-05	0.241625	0.0554991	0.0596121	0.0319144	0.440125	0.0151867	0.0308943	0.00775064	0.00397294	0.00694507	1.50625	50
1.70075	5.35313	2.5955	0.448079	0.34262	6.00403	6.036	0.320251	1.36579	4.87222	3.15338	3.61334	1.07338	0.0402194	1.3732	1.0627	0.0266529	0.030294	5.14967	1.02706	1.08508	1.97973e-07	8.6266e-23	4.82688	1.18416	1.3308	1.0397	2.08391	0.00012821	3.47241	3.56085	3.24567	1.28041	0.391935	4.04721	0.0319271	1.41236	1.19325	1.57203	1.93213	50
1.40814	5.04458	2.14583	0.458519	0.389564	6.42408	6.42281	0.303957	1.42754	4.30318	3.12492	3.65577	1.04102	0.0406734	2.11895	1.04078	0.0235908	0.0302726	5.25642	1.07339	1.02964	1.99187e-07	1.9024e-23	5.05515	1.07368	1.36545	0.838296	2.10878	0.000121747	3.1891	4.68728	3.8938	0.991572	0.397696	3.93594	0.0316547	1.65916	1.11485	1.96651	1.75131	50
1.6738	5.53768	2.82206	0.442262	0.404709	6.42343	6.15097	0.30896	2.01688	4.51018	2.84828	3.558	1.1898	0.0404139	1.84959	0.98909	0.0265635	0.0302029	5.09243	0.973743	1.28159	2.08124e-07	1.32915e-24	5.01801	1.02725	1.07015	1.10828	1.81899	0.000120869	3.30226	3.90298	2.91884	1.18266	0.375673	4.28212	0.0318378	1.6634	1.24449	2.01943	1.96897	50
1.68786	5.74268	2.05859	0.585242	0.376235	6.25137	6.03241	0.329066	1.25942	3.87226	3.15351	3.91221	0.941375	0.0402767	1.65351	1.00038	0.0317468	0.0302162	4.90794	1.00925	1.15557	1.94926e-07	2.1282e-23	5.21928	0.885915	1.41295	0.944179	1.70563	0.000126713	2.5099	2.88642	4.61209	1.47695	0.422681	4.36609	0.0319274	1.43424	1.4662	2.24056	1.62499	50
1.56998	5.82749	2.61345	0.558741	0.327699	6.35592	6.60338	0.336318	1.63125	4.78508	2.97995	3.67031	1.23079	0.0403804	1.76109	1.28675	0.032718	0.0301774	5.15461	1.13987	1.12338	2.04154e-07	7.19979e-23	5.30777	0.798458	1.16678	0.976669	2.35365	0.000131394	3.3327	3.9877	3.65157	1.55853	0.341898	4.11326	0.0322289	1.73776	1.5652	2.03353	2.12103	50
1.70375	5.34564	2.2522	0.546958	0.37949	6.54004	6.45218	0.330394	1.44864	4.59817	3.97618	3.88689	1.10351	0.0402442	1.24565	1.22499	0.0311931	0.0303646	4.5858	1.22205	1.02343	1.89193e-07	4.23321e-23	5.09565	0.763547	1.13127	1.00344	1.62199	0.000130392	3.4085	4.03076	3.39015	1.07304	0.383377	4.56011	0.0319838	1.4623	2.0951	1.71422	2.28532	50
6.22522	5.67253	2.29517	0.577582	0.393487	2.58497	6.02638	0.337356	1.57218	4.26388	4.54068	3.43682	0.957216	0.0399231	1.64494	1.44721	0.0273685	0.0303799	4.69006	1.19935	1.15289	2.04235e-07	3.00325e-24	4.55101	0.94085	1.20741	0.853732	1.56756	0.000123118	3.88696	4.54131	2.62615	1.46638	0.377566	4.42222	0.0318656	1.60752	1.92285	2.12934	1.87403	50
1.31189	5.1775	1.80586	0.478487	0.384001	6.60649	6.09252	0.341699	1.39026	4.50386	3.1136	3.9274	0.977751	0.0402468	1.64016	1.04058	0.0284948	0.0303352	4.65665	0.892226	1.00411	1.84044e-07	6.19653e-23	4.85124	0.855452	1.34287	0.998578	1.82868	0.000130499	3.12827	4.35209	3.49611	1.47323	0.381678	3.76766	0.0318528	1.4602	1.20095	2.05158	1.71137	50
2.05005	5.50405	2.05528	0.449085	0.379481	6.21092	6.34303	0.350463	1.32698	4.42153	2.61528	2.85058	1.43818	0.0403176	1.79258	0.945393	0.0332704	0.0302719	4.71846	0.97374	0.928363	1.86914e-07	6.71571e-23	5.3177	0.967617	1.34221	1.01318	1.81155	0.000129061	3.84031	3.87419	3.12869	1.59448	0.420251	3.94194	0.0317808	1.49439	1.58935	1.79651	1.66257	50
1.65046	5.79528	2.12241	0.466339	0.372401	6.09507	6.29187	0.324527	1.45678	4.05675	4.11552	3.47354	0.957311	0.0402048	1.80391	1.16934	0.0287681	0.0304626	4.48057	1.05135	1.14918	1.96903e-07	4.24607e-23	4.62053	0.793544	1.10454	1.03687	2.68221	0.00012747	2.61674	4.00366	3.61755	1.4541	0.381357	4.07843	0.0319509	1.23686	1.26807	2.42919	2.223	50
1.63857	5.37839	2.40011	0.44273	0.412684	6.20708	6.11083	0.330226	1.48305	4.61477	2.94926	3.41459	1.04929	0.0400838	1.92392	1.0704	0.0308461	0.0301468	4.38879	1.14858	1.10389	1.99557e-07	1.57047e-22	5.19993	0.996155	1.14883	1.02665	1.53418	0.000128279	2.71108	4.59361	3.86579	1.10086	0.37059	4.13723	0.0319233	2.06615	1.41674	2.08347	1.73577	50
1.54504	5.45255	2.27269	0.473136	0.380367	6.2711	6.31311	0.291029	1.22499	4.62893	3.13526	3.65588	1.17413	0.040137	2.59972	1.07273	0.0292749	0.0302888	5.11414	1.2921	1.06148	1.79433e-07	6.13259e-23	5.17485	1.29427	1.13857	0.994541	1.76318	0.000122445	3.17083	4.15702	2.39771	1.30452	0.398865	3.86813	0.031821	1.41302	1.62516	2.40326	2.37321	50
1.51867	5.19148	1.89096	0.576675	0.357084	6.46093	6.06503	0.331311	1.56953	4.60977	3.7956	3.69181	1.00746	0.0403595	2.49398	1.00547	0.0277789	0.0302681	5.10883	0.960081	1.00095	1.89288e-07	1.11928e-22	4.7974	0.938826	1.28306	0.778182	2.03241	0.000126636	3.57394	4.10837	3.87426	1.23494	0.336938	4.27281	0.0318118	1.5372	1.35575	1.71092	2.32582	50
1.72413	5.54582	2.37155	0.465335	0.365108	2.27101	6.37276	0.333954	1.23815	4.97809	3.22014	3.26009	1.00366	0.0405395	2.30461	1.10869	0.0309024	0.030277	4.60875	1.1218	1.02275	1.89695e-07	6.78085e-23	5.16521	0.933468	1.35236	1.13944	1.70612	0.000131186	3.36995	4.17671	2.98532	1.40903	0.373113	4.05295	0.0317275	1.47611	1.89205	1.85448	1.59037	50
0.890504	3.5442	2.3132	0.22639	0.187629	1.37391	0.108933	0.172705	0.565047	0.667853	3.36093	1.36545	0.62671	0.0404606	0.730393	0.101455	0.00747189	0.0280825	3.67378	1.28741	0.00325051	2.59543e-08	6.415e-23	4.78994	0.0844352	0.0179729	0.390284	0.216004	6.83035e-05	2.38011	2.17217	0.659247	0.649626	0.415876	2.29591	0.0319848	0.0276512	0.432876	0.0747373	1.75141	50
1.52581	5.4651	2.19262	0.461228	0.396934	6.3592	6.39511	0.298672	1.71083	4.65668	3.06066	3.91008	1.1602	0.0402651	2.26108	1.16485	0.032359	0.0302193	4.62061	1.35421	1.08374	1.83705e-07	2.31017e-23	4.22605	0.73661	1.0783	0.969472	1.50178	0.000128154	3.25864	4.4467	4.04606	1.08602	0.387644	4.70962	0.0318634	1.6428	1.35776	1.87583	2.13668	50
0.503044	0.000316664	0.000349735	0.0323231	0.0450797	0.57978	0.00013257	0.0696246	0.00227373	0.00212158	2.23757	0.000500879	0.55312	0.0404805	0.101035	0.00319658	0.00126194	0.0287383	1.03956	0.122142	0.00168459	1.00457e-08	3.79769e-23	0.0754574	0.0293779	0.00207735	2.83682e-05	0.0251226	5.35533e-05	0.183159	0.0144694	0.0464627	0.0268112	0.431001	0.00667089	0.0307189	0.00757219	0.00286532	0.00580887	1.10177	50
0.528745	0.000311449	0.000330523	0.0330639	0.0433109	0.544639	0.00013043	0.0674807	0.0024312	0.00213125	2.44241	0.000481614	0.575623	0.0404381	0.0905638	0.00319228	0.00132435	0.0285926	3.33689	0.0775557	0.00182028	9.72841e-09	2.34817e-24	0.0738798	0.0290225	0.00207643	3.10757e-05	0.0249619	5.35548e-05	0.167546	0.0170437	0.0442955	0.0261492	0.462326	0.00733822	0.0307983	0.00753166	0.00310246	0.00598869	1.14994	50
1.73305	5.68426	2.56357	0.543958	0.350082	6.27926	6.43761	0.305127	1.76149	3.57939	2.4902	3.72501	0.974698	0.0402731	2.15238	0.980944	0.0278779	0.0303695	4.74028	1.09168	0.981279	1.81952e-07	3.02099e-23	5.42283	1.19199	1.08569	1.04491	2.21802	0.000123591	3.31161	4.83682	3.52751	1.45375	0.371768	4.43334	0.0319642	1.67074	1.66513	1.98133	1.78394	50
6.20598	5.56385	2.56401	0.572544	0.41248	6.02702	6.31056	0.343581	1.45698	4.73221	3.24164	4.03961	0.938851	0.0405345	2.36982	1.03605	0.03067	0.0301989	4.98322	0.884832	0.955219	1.76484e-07	1.07608e-22	4.86605	0.856477	1.24986	1.16559	2.08275	0.000131008	3.45498	4.23269	3.46963	1.42415	0.365281	4.48863	0.0319785	1.45948	1.89581	2.67976	2.08692	50
6.33549	5.32833	1.95288	0.563551	0.398178	6.44591	6.39575	0.300913	1.8284	5.06599	3.58452	3.59303	1.01781	0.0402308	2.63565	1.08334	0.0315229	0.0300025	4.58022	1.26383	1.26129	2.01411e-07	1.01806e-22	4.52915	0.912644	1.29356	1.01148	1.97353	0.000129909	4.00203	4.38803	2.99469	1.31377	0.368444	4.59472	0.0319361	2.4451	1.94327	2.00659	2.75845	50
1.49849	5.5615	2.78795	0.477549	0.405429	6.28238	6.40791	0.3229	1.35375	4.58939	3.31528	3.56077	1.17381	0.0406043	2.09467	1.22919	0.0329924	0.0302238	4.69985	1.08391	1.06753	1.89561e-07	2.66874e-23	5.01437	1.02177	1.13964	0.925869	2.18138	0.000130802	3.89527	4.59779	3.42991	1.39168	0.373555	4.3272	0.0319957	2.07818	1.5832	1.91087	1.97536	50
1.63437	5.69196	2.2163	0.507273	0.337975	6.20268	6.5143	0.310649	1.4821	4.92602	2.4186	3.26224	1.15249	0.0403999	2.1218	1.10128	0.0317436	0.0301801	4.48877	1.24016	1.03576	1.83985e-07	7.24517e-23	4.72387	0.962584	1.20319	0.89401	2.32166	0.00012885	3.4474	4.33606	3.53683	1.2514	0.400728	4.22338	0.03182	1.80349	1.97474	2.33242	1.89956	50
1.65603	6.04919	2.25683	0.508351	0.457499	6.469	6.57484	0.317568	1.88389	4.71558	3.51774	3.81213	1.26451	0.0404041	1.87273	1.21283	0.032912	0.0302957	4.8383	1.03592	1.11886	2.03653e-07	6.41321e-23	4.62255	1.11314	1.13089	0.998423	1.86507	0.000127788	3.73822	3.96659	4.14052	1.53449	0.371433	4.07499	0.0318956	1.69651	1.5067	1.91357	2.15899	50
1.438	5.38079	1.83083	0.442114	0.365479	6.34877	6.31347	0.310533	1.49387	4.12843	4.74896	3.97816	1.14333	0.0404424	2.60084	1.17827	0.0267996	0.0302598	4.47966	1.13315	1.08349	1.95747e-07	6.02558e-23	4.45408	0.888859	1.19923	1.03088	2.18314	0.000121561	2.27192	3.93419	2.50326	1.25848	0.397398	3.57708	0.0318127	1.94688	1.19043	2.22046	2.70422	50
1.63458	5.14734	2.44508	0.45366	0.371398	6.53214	6.38557	0.317457	1.2277	4.68691	3.26756	3.03175	1.11833	0.0403992	1.50992	1.19512	0.0321943	0.0301116	4.80296	1.05851	1.05048	1.83862e-07	4.38072e-23	4.77045	0.863576	1.12176	0.900935	2.34007	0.000130963	4.19985	4.04705	2.80778	1.31362	0.373996	4.34121	0.0319193	1.75972	1.44904	1.62119	1.74171	50
1.36871	5.20489	2.51483	0.567819	0.380064	6.48394	6.29162	0.309455	1.2006	4.19881	3.27715	3.80707	1.09091	0.0403411	1.45778	1.21232	0.0270545	0.0301346	4.53466	1.24992	1.03055	1.82262e-07	8.78484e-24	4.8708	1.10156	1.35577	0.987734	1.67911	0.000123926	3.16924	4.78323	3.63233	1.27063	0.384305	3.54954	0.0317037	1.47638	1.21796	2.0044	2.1599	50
1.35519	5.36959	2.10209	0.471246	0.324786	6.52541	6.12698	0.335732	1.45404	4.44324	2.99435	3.76403	0.828277	0.0403489	2.48278	1.46137	0.0297641	0.0300746	4.70876	1.32619	1.03311	1.93378e-07	2.52091e-23	5.2107	0.897199	1.11519	0.820058	2.31223	0.00012893	3.9463	4.57429	3.27315	1.41149	0.375145	4.13489	0.0319067	1.58857	1.56091	1.8268	1.8985	50
1.50095	5.75283	2.33773	0.554233	0.353536	6.24562	6.31284	0.312634	1.52012	5.12386	3.3364	4.36589	1.08143	0.0403596	1.90575	1.03037	0.0248799	0.0303386	4.38845	1.49537	1.11597	2.09828e-07	6.15915e-23	5.15702	0.933963	1.14269	0.758938	1.83079	0.000122222	2.73835	4.08576	3.86755	1.25581	0.362813	4.28678	0.0318785	1.76544	1.45943	2.08784	2.1756	50
1.69321	5.53974	2.19312	0.476894	0.465899	6.40692	6.50136	0.326277	1.67637	3.86398	4.61755	3.55716	1.34162	0.0404437	2.12503	1.08954	0.0366479	0.0302738	5.33871	1.08073	1.20372	2.0107e-07	3.39194e-23	5.11486	1.27466	1.36091	1.40857	1.83472	0.000124663	3.9328	3.82855	4.59985	1.65099	0.364199	3.90134	0.0319552	1.76383	1.47841	1.93779	2.89799	50
0.473918	0.000323918	0.000352528	0.0312875	0.0425319	0.631825	0.000135316	0.0682047	0.00291633	0.00199121	2.27557	0.000481167	0.540381	0.0403598	0.0885186	0.00319235	0.00126403	0.0286174	2.9903	0.0770178	0.00219206	9.85451e-09	1.5425e-23	0.0740683	0.028972	0.00207723	3.79821e-05	0.0248586	5.35526e-05	0.166084	0.0239924	0.0435817	0.026076	0.467469	0.00940068	0.0307454	0.00753118	0.00346527	0.00541812	1.48421	50
1.48074	4.69212	2.90743	0.432368	0.367098	6.34593	6.03453	0.316099	1.63065	4.68915	3.5232	3.29288	1.27076	0.0401475	1.41521	1.23895	0.0288073	0.0302688	5.23122	1.10402	1.3857	2.10472e-07	4.63684e-23	4.70356	1.27905	1.40435	0.868557	2.00486	0.00012766	4.09319	4.07572	4.03288	1.04828	0.364821	4.60873	0.0318125	1.4709	1.29221	1.5477	2.1482	50
1.37963	5.73531	2.0395	0.483385	0.365683	3.50401	6.59333	0.310101	1.82407	3.78239	3.96183	3.51529	1.09026	0.0405519	1.60827	0.911924	0.0297748	0.0301338	4.80062	1.24444	1.08214	2.00963e-07	9.97582e-23	4.57462	0.878739	1.22288	1.02554	1.58603	0.000122718	2.96001	5.0253	4.09245	1.29387	0.388269	4.10202	0.0317508	1.82034	1.67704	2.03233	2.04978	50
0.511784	0.000313677	0.000346001	0.0339084	0.0443939	0.546752	0.000131371	0.0677385	0.00286413	0.00222167	2.59289	0.000484404	0.546181	0.0402419	0.0937313	0.00319409	0.00141512	0.028604	4.46356	0.0874529	0.00215532	9.74829e-09	4.78893e-23	0.0735609	0.0291028	0.00207647	3.157e-05	0.0249316	5.35572e-05	0.17884	0.0193307	0.0459779	0.0261843	0.533746	0.00866305	0.0307114	0.00755335	0.00345426	0.0064118	1.40324	50
0.525875	0.000343053	0.000419069	0.0310197	0.0443062	0.639428	0.000142986	0.0683112	0.0030903	0.00210119	2.07235	0.000497618	0.52977	0.0400161	0.0975897	0.00319669	0.0012216	0.0286142	3.12733	0.112478	0.00230158	9.90879e-09	1.02925e-22	0.0735635	0.0292195	0.0020803	4.35746e-05	0.0250424	5.35547e-05	0.178868	0.030758	0.045688	0.0267241	0.39316	0.010516	0.0307175	0.00756079	0.00368403	0.00580912	1.31552	50
1.82247	5.71753	1.90288	0.486107	0.495086	6.43327	6.48844	0.309718	1.557	5.04252	4.02986	4.30385	1.04722	0.0403422	2.01345	1.08929	0.0355787	0.0301335	4.95049	1.55909	0.976457	1.90702e-07	1.99208e-24	5.02037	0.983436	1.26156	1.0426	1.71107	0.000130917	3.56531	4.46621	4.41913	1.90234	0.394042	4.91598	0.0320805	1.30821	1.62322	1.93029	2.37293	50
1.58308	5.27243	2.3308	0.526927	0.398865	6.14665	6.51187	0.315035	1.5585	4.34148	3.91722	3.56211	1.1447	0.0403304	3.32243	0.926598	0.0295426	0.0300445	5.00292	1.24657	1.02999	1.85494e-07	4.33946e-23	4.52359	0.967945	1.50209	1.04547	1.78287	0.000124898	3.8217	4.10458	4.40335	1.2514	0.416679	3.99298	0.0319397	1.75408	1.91824	1.9905	2.21232	50
1.52405	5.5779	2.20384	0.524964	0.343141	6.31208	6.20814	0.315074	1.59608	3.76044	3.75252	3.117	0.899325	0.0402447	1.79909	1.18999	0.0319087	0.0302218	4.25412	1.11151	0.985216	1.85712e-07	4.04375e-23	5.60851	0.953651	1.31043	1.21621	2.13295	0.000125194	3.90436	4.76894	2.82751	1.23102	0.439071	4.61297	0.0319276	1.48831	1.58368	2.08213	2.3085	50
1.64988	5.8851	1.72941	0.487179	0.409372	6.18068	6.36673	0.358211	1.57903	4.30126	3.87133	4.15741	0.978038	0.0405627	2.02242	1.23702	0.0344668	0.0301774	4.32505	0.952891	0.939179	2.0328e-07	1.01107e-23	5.37723	1.0681	1.396	1.00032	2.44688	0.000131554	2.85847	3.6156	2.91444	1.84493	0.39059	4.24874	0.0319951	2.18163	1.8684	2.03017	2.163	50
6.41568	5.22936	2.02087	0.50691	0.363632	6.46202	6.59984	0.322557	1.49073	4.81509	3.77675	3.80089	1.0575	0.0402326	2.03874	1.07426	0.0329402	0.029964	4.71025	1.10051	0.932275	1.79058e-07	6.55237e-23	4.83159	0.871461	1.10078	0.865013	1.80048	0.00012478	4.20156	4.74278	2.96998	1.27216	0.411119	4.34382	0.0318584	1.6089	2.31754	2.06165	1.59207	50
1.43375	5.70052	2.34049	0.575984	0.392529	2.16984	6.54703	0.319391	1.64309	4.82293	3.22426	3.83175	1.09097	0.0404402	2.56739	1.17042	0.0343784	0.0301363	4.57517	1.26157	1.16778	2.10085e-07	1.04082e-22	4.94545	1.13234	1.3329	1.06069	1.77909	0.000127663	3.7432	4.44462	3.02545	1.33552	0.362478	4.23164	0.0318936	1.52028	1.7061	2.39059	1.78482	50
6.37012	4.99366	2.18931	0.56919	0.355882	1.74534	5.958	0.316473	1.26091	4.33486	2.9025	3.78551	1.1696	0.0403119	1.87024	1.05318	0.0293295	0.0302537	4.16624	0.97847	0.899587	1.79551e-07	4.27085e-23	5.41361	0.851752	1.19605	0.877246	1.79976	0.000128418	4.24161	4.12662	2.56344	1.35711	0.330862	3.71126	0.0318958	1.31856	1.83719	1.71272	1.93277	50
1.47704	5.23647	2.53658	0.507633	0.406466	6.19695	6.4828	0.319019	1.61028	4.21686	4.66545	3.59019	1.01201	0.040083	2.64847	1.13801	0.0300317	0.0301041	4.28783	1.3316	1.02086	1.89127e-07	7.05828e-23	5.1697	1.064	1.2139	0.830991	1.95469	0.000125161	3.78642	3.60391	2.76992	1.52033	0.36924	3.26967	0.031751	1.4761	1.7239	1.81112	2.05848	50
0.489446	0.000323202	0.000363082	0.0363383	0.0448129	0.601072	0.000135317	0.0704252	0.00241258	0.00200375	2.16525	0.000500142	0.503178	0.0401739	0.0974833	0.00319625	0.00145613	0.0285652	1.00032	0.117394	0.00179069	1.01403e-08	3.83625e-23	0.0770983	0.0293627	0.0020781	3.21209e-05	0.0252755	5.35524e-05	0.176718	0.0180057	0.0458555	0.0268378	0.57272	0.00736719	0.0308495	0.00755971	0.00302425	0.00542484	1.11861	50
1.70568	4.30136	2.48793	0.4385	0.322944	6.34436	6.25213	0.30899	1.72569	4.2946	4.72117	3.31388	0.956099	0.0405578	2.32443	1.17857	0.027695	0.0301788	4.2281	1.20564	0.98838	1.77972e-07	1.06768e-22	4.95325	0.969777	1.19143	1.02585	1.59142	0.000126551	3.27625	4.60325	4.21961	1.15562	0.386943	4.90768	0.0319255	2.33444	1.3819	1.71135	1.77654	50
0.528635	0.000337253	0.000402973	0.0341674	0.048783	0.601088	0.000140779	0.0697782	0.00263556	0.00227789	2.82353	0.000523296	0.573371	0.0405696	0.104688	0.0032037	0.00135328	0.0286535	4.21042	0.121065	0.0019512	1.00831e-08	1.52616e-23	0.075569	0.029549	0.00208001	3.29921e-05	0.0254512	5.35559e-05	0.199354	0.0206133	0.0492867	0.0276141	0.448083	0.00814048	0.0307982	0.00759259	0.00328258	0.00641386	1.37678	50
1.58587	5.47397	2.03526	0.536061	0.39605	6.14973	6.09334	0.324955	1.71358	4.2591	3.58613	3.28414	1.23022	0.0403712	2.61716	1.24412	0.033187	0.0301945	5.15486	0.99978	1.14463	1.98021e-07	8.73562e-23	4.87908	0.916861	1.45538	1.01312	2.00402	0.000125074	3.88147	3.83687	2.83495	1.1876	0.414888	4.09301	0.0320081	1.46367	1.51736	1.92159	1.5684	50
1.2996	5.34775	1.90537	0.469622	0.40027	6.43601	6.11864	0.310321	1.28068	4.38488	3.22666	3.33666	0.903064	0.0400522	2.48943	1.01953	0.0290298	0.0302182	4.89925	0.997979	0.961908	1.87402e-07	2.12228e-24	5.00803	0.752463	1.14856	0.975374	1.42546	0.000127881	2.90215	4.0218	2.75132	1.14063	0.422513	3.70247	0.0318353	1.5148	1.17549	2.02924	1.9567	50
0.996071	4.80354	1.63797	0.388824	0.237596	1.35876	0.14061	0.244557	1.11161	3.59647	3.31511	3.62751	0.975854	0.0402925	0.807141	0.678943	0.0162824	0.0278447	4.51943	1.43439	0.00333901	3.42908e-08	2.46122e-23	4.12177	0.124015	0.0488169	0.63758	0.354117	0.000108183	3.02052	2.73645	2.47562	1.09492	0.411603	3.24216	0.0324941	0.0307618	1.01607	0.300882	1.79541	50
1.53576	5.44135	1.91071	0.419517	0.363472	6.39216	6.5118	0.308516	2.17994	4.6821	3.91286	3.77662	1.00664	0.0401921	2.53596	1.0669	0.0299367	0.0300346	4.895	1.09176	0.923044	1.91739e-07	1.13478e-22	4.71145	0.988254	1.426	0.77087	1.90236	0.000128177	3.80791	4.15582	2.99218	1.32927	0.346263	3.43688	0.0317086	1.36169	1.28165	1.4348	1.48792	50
6.48919	5.42596	1.86126	0.546921	0.377364	6.34405	6.8094	0.313639	1.55398	4.63493	3.59892	3.8515	1.22985	0.0401493	2.15023	1.16103	0.0332751	0.0299325	3.94587	1.01618	1.08045	1.88732e-07	3.47084e-23	4.85452	0.907359	1.6357	1.09633	1.73841	0.000128159	3.71833	4.43306	3.90799	1.59229	0.372125	4.25625	0.0320551	1.67529	1.79238	2.33508	1.82093	50
1.53245	5.12354	2.3063	0.436631	0.348725	6.29696	6.134	0.330803	1.30691	4.48586	3.46002	4.27208	1.05808	0.0404703	2.15634	1.16969	0.0304319	0.0299344	4.22334	1.09695	1.07257	1.90135e-07	1.41651e-22	4.82705	1.12136	1.3275	0.952819	1.80954	0.000129927	3.40352	4.56603	3.0917	1.11909	0.414704	4.09049	0.0319421	1.38064	1.39133	2.11357	1.64491	50
5.83801	5.02465	2.13837	0.54661	0.426601	3.54439	6.23099	0.324445	1.47773	3.87708	4.54915	3.6147	1.10038	0.04013	2.08358	1.16814	0.0313751	0.030107	4.84828	1.09166	1.14514	1.97214e-07	6.08432e-24	5.17222	0.872874	1.22055	0.924741	1.87939	0.000128335	3.39301	4.16709	3.06447	1.10703	0.378273	3.54895	0.0318666	1.56825	1.55843	1.94487	1.81108	50
6.36804	5.60912	2.75912	0.489741	0.393566	6.31781	6.52272	0.29901	1.75944	4.40291	4.55767	3.10975	1.1954	0.0402605	1.95713	1.28011	0.0339407	0.0302893	4.89901	1.02019	1.28268	2.11454e-07	4.58802e-23	5.04214	0.93763	1.44732	0.883804	2.49612	0.00012978	4.14897	4.20956	4.20361	1.4407	0.378735	4.07595	0.031923	1.91352	1.82773	2.65272	2.59022	50
1.37742	4.9665	2.03941	0.516251	0.374671	6.12707	6.10941	0.368432	1.25328	4.73867	3.48907	3.64709	1.1339	0.0401705	1.87336	1.13261	0.0322657	0.030015	5.07932	0.960077	1.04264	1.98922e-07	8.62135e-23	4.32141	0.769	1.16591	0.869185	2.30591	0.000129043	3.84213	4.30657	3.86113	1.14446	0.358102	4.35437	0.0319638	1.93222	1.64258	1.99668	2.21663	50
1.61129	5.59679	2.62759	0.505239	0.369732	6.45531	6.4767	0.348654	1.44925	4.51207	3.86982	3.97948	1.00796	0.0403664	2.05625	1.47166	0.0323879	0.0302019	4.51781	1.22465	1.08347	2.01795e-07	5.43572e-24	5.16908	0.771879	1.24641	1.12611	2.07846	0.000128501	3.76104	4.41023	3.74869	1.59885	0.339501	3.668	0.0318976	2.00568	1.31462	1.7731	1.95022	50
6.35691	4.9602	2.23734	0.546269	0.372259	6.51325	6.24205	0.310272	1.39441	4.36458	3.70618	3.33266	1.01298	0.040163	1.86974	1.2826	0.0298009	0.0300577	4.46915	1.41233	1.20441	2.01615e-07	2.99214e-23	5.0266	0.996997	1.79089	1.0679	2.19153	0.000122945	3.91529	4.68429	3.46278	1.6795	0.376016	4.28642	0.0318378	1.54165	2.13695	2.09431	1.77056	50
1.60652	5.55453	2.16379	0.555502	0.36686	6.17189	6.53395	0.332752	1.64131	4.73377	3.47935	4.19232	1.00473	0.0404398	1.80986	0.945734	0.0292108	0.0300948	4.85391	1.15192	1.14875	1.94631e-07	5.94079e-24	5.05182	0.857021	1.35832	0.892204	1.86305	0.000124951	3.51701	3.46074	4.00068	1.46956	0.388161	4.12418	0.0319665	1.72657	1.55476	2.16527	2.05198	50
6.28967	5.46718	2.3737	0.538828	0.417624	6.28131	6.36393	0.302135	1.44692	4.71641	2.26751	3.35817	1.19178	0.0402523	2.57791	1.05533	0.0355188	0.0300164	5.12826	1.36552	1.04554	1.85696e-07	1.13105e-23	5.36175	1.03301	1.30645	0.925365	1.93168	0.00013016	4.69712	3.50193	3.45133	1.13329	0.394169	4.24921	0.0319595	1.53852	2.3709	2.10387	2.09023	50
1.72683	4.99949	2.48633	0.514814	0.411395	2.95583	6.64607	0.30991	1.57508	4.96738	2.7783	3.44975	1.1195	0.0402534	2.23125	1.12946	0.0366985	0.0302762	5.07333	1.29365	0.903193	1.80628e-07	1.39673e-22	5.26511	1.08398	1.44888	1.14299	1.97115	0.000130986	4.29424	3.69117	2.62864	1.54575	0.424154	4.116	0.0318319	1.52066	1.46924	2.66299	1.56182	50
1.91066	5.46132	2.36819	0.425148	0.33042	6.24769	6.48542	0.330091	1.31527	4.37301	3.11819	3.60128	1.06981	0.0404626	1.76707	1.21667	0.0339731	0.0301661	4.71502	1.235	0.864235	1.74637e-07	4.40821e-23	5.00508	1.03764	1.37791	0.931198	2.29585	0.000132645	3.37987	4.38031	3.33284	1.12476	0.396337	3.5552	0.0319691	1.90825	1.82099	1.95442	1.90293	50
0.506899	0.000326811	0.000383007	0.0313266	0.0462134	0.638838	0.000136558	0.0686336	0.00270589	0.00224151	1.95956	0.000496457	0.555727	0.0400597	0.0970626	0.00319676	0.00129996	0.028698	3.62787	0.101833	0.00201667	9.94974e-09	1.04539e-22	0.0742502	0.0291769	0.0020785	3.50997e-05	0.0250669	5.35567e-05	0.183344	0.0223057	0.0468524	0.0266822	0.431534	0.00853008	0.0307482	0.00756025	0.00331646	0.00639624	1.39343	50
0.632704	0.0820684	0.205664	0.0755877	0.0856358	0.857357	0.00522297	0.0814812	0.0069066	0.0152018	2.23227	0.00256069	0.650867	0.0403739	0.288243	0.00371244	0.0021916	0.0283179	4.27926	0.68549	0.00200451	1.20593e-08	7.71956e-23	0.241972	0.0407988	0.00320118	0.00347011	0.0356762	5.38903e-05	0.84155	0.431075	0.137423	0.0910685	0.408627	0.278777	0.0309264	0.0127715	0.0078498	0.00966136	1.14542	50
1.80137	5.58135	2.10257	0.484814	0.353869	6.44365	6.47231	0.306948	1.29666	4.74398	3.05075	2.64316	0.944945	0.040141	1.53571	1.23632	0.0259246	0.0303732	4.67393	1.67632	1.00368	1.78244e-07	7.57475e-24	5.05091	0.812509	1.39231	0.974032	1.44168	0.000128546	2.9112	4.55393	3.88337	1.1027	0.358419	4.03493	0.0319215	1.61992	1.26013	1.6187	1.65498	50
0.535151	0.000596881	0.000836447	0.0391226	0.061723	0.65329	0.000216696	0.0746848	0.00288414	0.00244971	2.63841	0.000709043	0.576286	0.0403033	0.145083	0.00325028	0.0013504	0.0287296	4.11001	0.216694	0.0020148	1.09714e-08	9.56997e-23	0.0860783	0.0312448	0.00210851	8.06423e-05	0.0276781	5.35595e-05	0.250214	0.043113	0.0611225	0.0343147	0.420106	0.0139559	0.0308688	0.00778983	0.00361932	0.00664888	1.26181	50
1.82114	5.78781	2.48279	0.540987	0.368396	6.29522	6.36277	0.3291	1.38828	4.85462	3.21713	3.59699	0.923908	0.0404247	2.33388	1.22243	0.0347538	0.0301184	4.34912	1.39983	1.11614	2.03504e-07	1.9544e-23	5.08952	0.927682	1.35947	1.1752	1.59796	0.000131036	3.87274	4.57212	2.63693	1.16173	0.422674	4.07327	0.0319662	1.6917	1.49938	1.76779	1.508	50
1.58875	5.65321	2.18289	0.417126	0.391145	6.27995	6.13802	0.324872	1.34503	4.03043	3.36789	3.36808	1.05622	0.0401802	2.80473	1.28174	0.0290753	0.0302015	5.29467	1.07758	0.981721	1.74102e-07	1.47676e-23	4.71729	1.03811	1.41333	1.11449	2.16707	0.000126395	3.73004	4.87717	3.20294	1.23228	0.354682	4.13559	0.0318683	1.70047	1.58655	1.93561	2.49398	50
0.555219	0.000407272	0.000514453	0.0324997	0.0471892	0.612713	0.000168189	0.0683026	0.00278669	0.00247016	1.73501	0.000638395	0.557534	0.0404489	0.13856	0.00323287	0.00140013	0.0285507	3.98973	0.163862	0.00198306	9.86947e-09	6.02671e-23	0.0748358	0.0300263	0.0020901	3.83694e-05	0.0256717	5.35586e-05	0.255974	0.019227	0.052719	0.0319591	0.461623	0.00903857	0.0308178	0.00779093	0.00350159	0.00702205	1.36819	50
6.55879	5.59518	2.10637	0.539152	0.340696	6.31022	6.31298	0.323226	1.69773	4.24321	3.94035	3.83977	1.15187	0.0404152	1.90428	1.0762	0.0316846	0.0300664	4.50898	1.01471	0.884264	1.80419e-07	2.56287e-23	5.45088	1.02024	1.13658	0.902564	1.99645	0.000124885	3.03116	3.88872	2.9639	1.28036	0.346507	3.83751	0.0318637	1.59029	1.76473	1.83326	1.91344	50
1.31789	5.21838	2.72194	0.54313	0.352315	3.58131	6.51766	0.319566	1.29773	5.14272	3.2929	3.52104	0.971651	0.0403598	1.51421	1.18597	0.0311945	0.0301574	4.69205	1.2223	0.997719	1.77837e-07	7.68411e-23	4.48085	0.820272	1.40099	0.960744	1.95777	0.000129783	3.96673	4.48169	2.89913	1.33233	0.359183	4.59827	0.0319871	1.93305	1.63024	2.19394	1.88603	50
6.15083	5.43372	2.40852	0.525564	0.362118	6.44127	6.42636	0.298374	1.54071	4.47664	3.14582	3.38186	1.00939	0.0402816	2.73675	0.952227	0.0321785	0.0301926	4.49021	1.17616	1.03591	1.85385e-07	4.79081e-23	5.12061	0.930314	1.30068	0.900705	1.99465	0.000126259	3.03403	3.52103	3.48752	1.30476	0.388955	4.07977	0.0318675	1.66997	2.27839	2.11652	1.67836	50
1.35392	5.70393	1.7417	0.588309	0.325703	2.34282	5.83019	0.351242	1.81864	3.41401	2.67498	3.29196	0.998636	0.0404317	2.40754	1.0394	0.0327666	0.0301776	3.57282	0.808638	0.972659	1.93e-07	1.92162e-23	5.01936	1.02415	1.2743	0.972443	2.0208	0.000123745	3.96003	4.18598	3.76432	1.38566	0.390241	4.17957	0.0319961	1.2928	1.87958	1.82486	2.30787	50
1.71461	5.38623	1.78137	0.481204	0.399699	6.4178	6.38054	0.322288	1.72361	4.46437	3.27081	3.61306	1.22335	0.0400571	1.71339	1.07032	0.0302777	0.0302356	4.53127	1.26584	1.13002	1.95044e-07	5.74273e-23	5.02338	1.1723	1.32095	1.04872	2.28646	0.000125986	3.63816	3.86078	3.45654	1.27194	0.388426	4.51484	0.0317165	1.56072	1.67509	1.80353	1.51753	50
1.52644	5.84775	2.56777	0.453883	0.405196	6.12919	6.36424	0.305715	1.5843	4.83477	2.87018	4.01025	1.02533	0.0402187	1.72379	0.957444	0.0310635	0.030261	4.34694	1.19513	1.10124	2.05825e-07	1.56563e-22	4.67643	0.997881	1.26078	0.93683	2.06307	0.00013243	3.89101	4.49064	4.23691	1.12657	0.373059	4.00795	0.0319788	2.29606	1.50844	1.57344	1.87349	50
1.42663	5.6702	1.65722	0.479804	0.341139	2.01438	6.21387	0.307259	1.31208	4.55201	3.49462	3.70122	0.939536	0.0404445	1.71245	1.08067	0.0285945	0.0303043	4.77522	0.802038	1.19929	2.19091e-07	1.9101e-22	5.33188	0.831245	1.18548	1.00005	1.9662	0.000127246	3.17185	4.28044	3.36032	1.07718	0.391151	4.38572	0.0318876	1.77741	1.60482	1.6578	2.25046	50
1.51997	4.98422	2.3274	0.5115	0.400963	6.31435	6.33672	0.308861	1.55446	4.7175	2.3238	3.8317	1.08985	0.0406969	1.76898	1.00851	0.0297485	0.0301017	5.22786	0.999003	1.10962	2.0083e-07	6.6937e-23	4.77284	0.953175	1.25091	0.979642	2.08111	0.000128105	3.02095	3.77767	2.89485	1.35306	0.356407	3.53699	0.031862	1.61927	1.49227	1.88495	1.5822	50
1.33437	5.42044	2.30936	0.536161	0.399116	6.20239	6.17825	0.334209	1.41954	4.59453	3.06788	3.49147	1.04692	0.0404223	2.12211	1.07559	0.0314691	0.0301234	4.87339	1.07942	1.03721	1.90444e-07	7.21559e-24	5.2527	0.833384	1.09505	1.19618	2.07498	0.00012809	3.00611	4.6049	4.10967	1.19583	0.329953	4.30429	0.0320853	1.38747	1.50704	1.88271	1.77111	50
0.498094	0.000337792	0.000391616	0.0322645	0.0456258	0.577583	0.000140941	0.0693377	0.00307156	0.00239045	2.34825	0.000495186	0.621869	0.0405837	0.0936357	0.00319701	0.00134645	0.0285969	4.12845	0.0910305	0.00229434	1.01117e-08	1.18353e-22	0.0742076	0.0291335	0.0020796	4.14582e-05	0.0252341	5.35575e-05	0.175931	0.0277037	0.0464	0.0265879	0.424176	0.0102161	0.0307437	0.00754748	0.003614	0.00686516	1.80325	50
6.27475	5.47793	2.39352	0.565243	0.378919	6.34443	6.14189	0.318233	1.72467	3.99864	3.1856	3.63383	1.07585	0.0403037	1.7468	1.32961	0.0325756	0.0300438	4.65882	1.20208	0.972399	1.76526e-07	5.91329e-23	4.69631	0.81556	1.3532	1.05116	1.8459	0.000127603	3.84115	4.2556	3.88022	1.2947	0.370542	3.80332	0.0320581	1.6762	2.05701	1.90583	1.89861	50
1.5951	5.96411	2.8988	0.500604	0.419099	6.61739	6.24923	0.350359	1.46622	4.46048	3.45025	3.92056	1.11389	0.0402829	2.38273	1.03991	0.0349415	0.0301784	4.83639	1.24467	1.01745	2.09086e-07	1.37387e-22	4.91888	1.25459	1.3938	1.07414	1.36254	0.000127798	3.25366	4.45975	2.73506	1.65212	0.37391	4.63308	0.031967	1.68232	1.36302	2.07967	2.15239	50
6.48848	5.47816	2.64975	0.545912	0.353233	6.54882	6.29789	0.313101	1.52024	4.94882	3.09328	3.95292	1.03133	0.0401769	1.57808	1.40055	0.0324053	0.0300683	5.05625	0.86802	0.997012	1.90532e-07	1.20316e-22	4.37364	1.05441	1.19573	0.981266	1.91455	0.000129162	4.38585	4.62095	3.13049	1.20088	0.37948	4.52648	0.0318872	1.83574	1.95555	2.02822	2.37502	50
1.53911	5.68807	2.19046	0.468785	0.395494	3.38374	6.37707	0.308298	1.7777	4.75455	3.44456	3.83867	1.15473	0.0404899	2.34435	1.25763	0.0341608	0.0301175	4.91287	1.18203	1.04889	1.85147e-07	2.05793e-23	5.1535	0.880743	1.29421	1.10041	1.79622	0.000129528	3.89044	4.15368	4.39235	1.29907	0.374053	3.65869	0.031888	1.43612	1.46413	1.74181	1.80996	50
1.87853	5.50047	1.92711	0.585948	0.36128	6.31787	6.44581	0.337719	1.36066	4.42271	3.92628	2.96981	1.03656	0.0404741	1.789	1.11706	0.0341821	0.0300575	4.79225	1.17095	1.02505	1.84941e-07	7.53569e-23	4.7236	1.01101	1.32309	0.977945	1.7211	0.000126977	3.18094	4.05115	4.41847	1.21153	0.3944	4.0873	0.031947	1.60131	1.59851	1.73725	2.16986	50
6.31243	5.57049	3.10249	0.643044	0.336945	6.30638	6.37082	0.36492	1.30443	4.72673	3.1603	3.71065	1.27588	0.0403671	1.45396	1.18267	0.0355938	0.0303309	4.81358	1.41382	0.930224	1.83054e-07	8.81654e-23	5.07737	1.18709	1.15479	0.903591	1.82341	0.00013026	3.32768	4.66653	4.1915	1.26156	0.381989	3.62921	0.0320837	1.5044	1.72348	1.91976	1.8976	50
1.77118	5.3924	1.87267	0.55086	0.382484	3.45134	6.02248	0.325263	1.36629	4.75888	3.15085	3.35883	1.07313	0.0403798	1.64908	1.04439	0.0280675	0.0300911	4.73332	1.13197	0.92088	1.73628e-07	4.33895e-23	5.14065	0.989097	1.00726	0.936553	1.82542	0.000128724	3.48933	3.67615	3.15079	1.37605	0.371471	3.63909	0.0318775	1.30922	1.37663	1.83866	1.92429	50
1.3166	5.43277	2.42254	0.474765	0.366682	6.53644	6.05775	0.332005	1.44378	4.08097	3.36876	3.38313	1.11508	0.040371	2.39747	0.996992	0.0265436	0.0304134	4.81584	1.06385	1.33924	2.10677e-07	9.18319e-23	4.45195	1.12443	1.33134	1.00749	2.4999	0.00012288	3.58319	4.36858	2.45167	0.979653	0.340771	4.6641	0.0317807	1.66638	1.68046	1.95432	1.94977	50
1.6672	5.69919	2.49095	0.461406	0.41654	6.42292	6.50832	0.310737	1.79427	4.859	3.31699	3.29939	1.25174	0.0404259	2.3519	1.04693	0.0325169	0.0300571	4.14729	1.08807	0.951291	1.84427e-07	1.00788e-22	5.2328	1.14441	1.43014	1.00563	2.67631	0.000130986	4.08533	3.89276	3.68417	1.38761	0.35574	4.18439	0.0318436	1.82805	1.50555	1.99315	1.96076	50
1.7122	4.74298	2.24707	0.456824	0.435773	2.54036	6.17263	0.322562	1.75835	4.39129	3.33576	3.18356	1.51589	0.0402047	1.6839	1.01464	0.0308232	0.0301738	5.30355	1.21984	0.898066	1.69567e-07	2.48215e-23	2.71892	0.961197	1.28282	0.932834	1.89515	0.000129409	3.82279	3.59932	2.9992	1.45721	0.368783	4.31099	0.0317749	1.37814	1.65966	2.20731	1.69169	50
2.05028	5.4078	2.11802	0.593578	0.363383	2.19291	6.29899	0.328901	1.56827	4.71558	3.49837	3.69624	0.979499	0.0402645	1.56241	1.19374	0.02935	0.0302637	4.41351	1.55247	1.17546	2.06813e-07	1.0929e-22	4.54778	0.875257	1.24346	0.938241	2.13012	0.000125763	3.40876	4.93667	2.49258	1.121	0.355259	4.516	0.0318446	1.37762	1.50344	2.14239	2.25438	50
1.62568	5.92224	2.1213	0.567122	0.416679	6.25996	6.3628	0.304773	1.41872	5.12811	3.56487	4.07896	1.08035	0.0403753	2.00067	1.14095	0.0379547	0.030142	4.57834	1.03352	1.04789	1.81975e-07	1.09699e-22	4.80636	1.00561	1.37092	0.876832	1.67124	0.000131148	4.2262	4.1722	3.34645	1.44474	0.380467	3.8309	0.0319885	1.52178	1.6372	2.07725	1.89949	50
1.49387	5.0855	2.26355	0.598239	0.337436	6.59449	6.27275	0.295403	1.50372	4.68315	3.38626	3.56857	1.14032	0.0404825	2.47334	1.06283	0.02929	0.0301765	4.22736	1.14825	1.02023	1.80972e-07	6.63283e-23	4.07195	0.785794	1.17524	1.0633	2.07184	0.000129195	3.86028	4.54253	3.45824	1.19656	0.388647	4.09916	0.0318954	2.06838	1.77731	2.06693	1.88529	50
1.67512	5.45561	1.85942	0.50871	0.418888	6.57458	6.37682	0.328449	1.29742	4.9742	2.87546	3.54475	1.12884	0.0404657	1.80243	1.14737	0.0351703	0.0300141	4.92611	1.02047	1.1084	2.03713e-07	5.64929e-23	5.70996	0.740016	1.09023	1.05887	1.48359	0.000132233	3.92619	4.66815	3.48459	1.40631	0.349488	3.98669	0.0319647	1.80761	1.55632	1.97292	1.86321	50
1.48775	5.45841	2.97834	0.49096	0.360707	6.17523	6.41241	0.329117	1.55043	3.9717	3.12268	3.45922	1.00386	0.0401998	1.85524	1.083	0.0314967	0.0301919	4.05723	1.11754	1.04642	1.93894e-07	9.573e-23	5.13867	1.03271	1.31836	0.86484	1.89624	0.000125156	4.23461	4.24659	2.82595	1.25654	0.407503	4.17171	0.0319628	2.23081	1.84198	1.8171	2.0811	50
1.88191	5.84109	1.8427	0.550899	0.380655	6.35534	6.33698	0.328426	1.4893	4.9875	3.55894	4.06692	1.14677	0.0401025	1.89095	0.999034	0.0319773	0.0304676	4.83294	0.966699	1.04263	2.02616e-07	9.19695e-23	5.45769	0.892501	1.26301	0.850109	1.67726	0.000131735	2.78442	4.17356	2.9346	1.46728	0.416051	4.37704	0.0318855	1.53107	1.30271	2.15171	1.75393	50
1.85172	5.756	2.13812	0.52932	0.35873	6.02508	6.22959	0.304853	1.63442	4.62893	3.83866	3.74363	1.25074	0.0402812	2.4736	1.00927	0.0300149	0.0302148	4.79794	1.26398	1.02874	1.99615e-07	8.88699e-23	4.76536	0.862782	1.19302	1.13728	1.82562	0.000127745	3.97759	4.2598	3.59072	1.30085	0.413368	3.51717	0.0318231	1.73432	1.74216	1.76963	1.69683	50
1.70357	5.46282	2.13231	0.460064	0.410421	6.47821	6.74944	0.324098	1.64926	4.6273	3.03289	3.85895	0.988515	0.0403253	1.79662	1.33663	0.0279839	0.0304943	4.48494	1.1149	0.936354	1.78474e-07	9.75367e-23	4.37706	1.09613	1.09688	0.996774	2.0218	0.000127646	2.56385	3.90272	3.04723	1.63954	0.38678	3.86309	0.0319515	2.33659	1.57864	2.51915	2.42618	50
2.73875	5.48997	1.88611	0.476211	0.340193	6.48122	6.48013	0.364097	1.46936	4.58073	2.659	4.15673	0.985104	0.0404145	2.25515	1.27823	0.0313986	0.0299976	4.8096	0.856677	0.942683	1.91293e-07	5.07141e-23	4.84957	0.685794	1.45826	0.952073	2.09315	0.000124897	3.78735	3.85893	4.42291	1.41596	0.416325	4.16022	0.0320683	1.41306	1.40569	2.02608	1.96071	50
0.572679	0.000314829	0.000348511	0.0329209	0.0445266	0.584604	0.000131784	0.067322	0.00288406	0.00236789	3.35659	0.000481007	0.620609	0.0401769	0.0876664	0.00319325	0.00140559	0.0285867	0.660383	0.0738054	0.00217408	9.7008e-09	4.32609e-23	0.0731484	0.0290451	0.00207661	3.31041e-05	0.0249438	5.356e-05	0.173117	0.0214333	0.0458199	0.0261157	0.454147	0.00889619	0.0309243	0.00754181	0.0035741	0.00704355	1.58855	50
6.24762	5.36581	2.32364	0.589326	0.400991	6.42785	6.40403	0.323413	1.87748	4.52769	2.88011	3.91022	1.12749	0.0402564	2.09804	1.29571	0.0343584	0.0301641	4.92599	0.87716	1.0122	1.83965e-07	5.27677e-23	5.13414	0.84257	1.44215	0.994108	2.09554	0.000127772	3.52272	4.78795	3.82331	1.39575	0.393534	3.96665	0.032016	2.32735	2.02874	1.96266	2.15961	50
1.87203	4.83021	1.79651	0.534668	0.388128	2.20425	6.53139	0.336146	1.65987	4.64307	3.04283	4.88003	0.992492	0.040099	3.02773	1.02956	0.0334141	0.0300179	4.65122	1.40344	1.11524	2.0348e-07	4.24419e-24	5.34508	0.86355	1.23567	0.881082	2.8612	0.000131756	3.85137	4.5512	3.47891	1.87386	0.380719	3.74646	0.0319962	1.52114	1.82458	2.07881	2.00828	50
6.22191	5.80455	1.61532	0.565838	0.354091	6.08715	6.16638	0.325227	1.32796	5.11535	3.30514	2.91339	1.22678	0.0404018	2.31734	1.03159	0.0329708	0.0300982	4.94942	1.20657	1.09957	2.27742e-07	3.33156e-23	4.16048	0.877501	1.37116	1.03721	1.76114	0.000131891	3.1619	4.00113	3.25347	1.2229	0.374045	3.90395	0.0319737	1.59813	1.61784	1.85594	1.59768	50
6.47044	5.36977	2.2074	0.643977	0.39486	6.43585	6.25505	0.337908	1.87214	5.13695	3.06778	3.84796	1.22562	0.0402454	2.24507	1.34846	0.0397595	0.0299309	4.8467	0.971058	1.08199	2.07934e-07	5.57714e-23	4.99128	0.896649	1.26931	1.08874	1.85184	0.000131145	4.28846	4.39606	3.81435	1.37769	0.344819	4.55475	0.0322195	1.56282	1.73315	2.14716	1.89138	50
2.03694	5.9356	2.22243	0.511768	0.424659	6.44222	6.37425	0.334142	1.83019	4.50666	2.52131	3.10021	1.28948	0.0404846	2.47049	1.27435	0.0361956	0.0302873	5.14409	1.21864	1.29434	2.06603e-07	7.16037e-24	5.07636	0.923386	1.2718	1.07541	1.72666	0.000131927	4.52917	4.32402	3.99547	1.30102	0.368871	4.82947	0.0319199	2.26651	1.97218	2.03989	1.61969	50
0.531111	0.0003179	0.000344592	0.0335794	0.0444614	0.560954	0.000133065	0.0694217	0.00247644	0.00204121	2.06844	0.000498651	0.535189	0.0401762	0.0978371	0.00319604	0.00133292	0.0286616	1.11449	0.103729	0.00184831	9.98515e-09	1.31852e-22	0.073582	0.0291516	0.00207673	2.97166e-05	0.0251398	5.35535e-05	0.177479	0.0162138	0.0455249	0.0267191	0.503847	0.00736133	0.0308661	0.00756148	0.00311472	0.00559432	1.14605	50
6.20102	5.28656	2.58994	0.566766	0.423624	6.36044	6.55603	0.313458	1.53829	4.13806	3.45405	3.43052	1.21921	0.0404795	1.98626	1.12843	0.0319861	0.0300559	4.4759	1.23792	0.911037	1.82668e-07	6.81772e-23	4.9819	0.869494	1.32082	0.847652	1.98415	0.000124619	3.66547	5.42471	3.99658	1.36533	0.357863	3.89897	0.0319211	1.39988	1.79716	2.00969	1.68091	50
1.54172	5.68616	2.06885	0.525378	0.350671	6.09593	6.27071	0.329889	2.12925	4.60112	3.10945	3.7215	1.02947	0.0402562	1.69204	1.35846	0.0328844	0.0302087	4.76357	0.948327	0.875107	1.77872e-07	4.40869e-23	4.9904	0.981225	1.19096	1.12583	1.78249	0.000127471	3.74365	4.41555	3.39881	1.40529	0.370186	3.54543	0.0319708	1.392	1.64553	2.58661	2.26128	50
1.27069	5.78006	1.91442	0.519662	0.378211	6.40267	6.12817	0.315431	1.43758	4.39149	3.40959	3.63793	1.20879	0.0402964	2.32759	1.06509	0.0372711	0.0302366	4.94623	1.14346	1.20978	2.05805e-07	6.83639e-23	5.03234	1.07864	1.29472	0.990949	2.2127	0.000124062	4.16246	4.06875	3.43934	1.63748	0.427136	3.95254	0.0320492	1.56884	1.53269	2.26896	2.07203	50
6.11274	5.71595	2.30978	0.71277	0.379761	6.49665	6.29692	0.332029	1.35311	4.3205	3.75761	3.16821	0.885981	0.0401227	2.58858	1.17931	0.0338768	0.0301615	4.7239	1.04381	1.0518	1.9577e-07	3.31469e-24	5.51214	0.76436	1.25962	1.03632	1.63023	0.000126062	2.6874	4.25221	3.47391	1.24454	0.333204	4.25329	0.0319374	1.87036	2.02514	2.25134	2.11027	50
6.14631	5.52584	1.94732	0.541654	0.40318	2.20792	6.42458	0.32108	1.63152	4.41881	3.16821	3.51209	1.20086	0.040368	2.57905	1.04231	0.0339304	0.0299875	4.91022	1.33171	1.08511	1.92543e-07	4.80844e-23	4.98313	1.00354	1.21041	1.13584	2.04139	0.000129557	4.64438	4.27698	3.2465	1.38559	0.340254	4.68082	0.0319632	1.73201	2.42064	2.11874	2.09907	50
1.61937	4.98544	2.36916	0.506506	0.341692	6.42352	6.2729	0.299679	1.51243	3.79579	3.75697	4.0659	0.933625	0.0403657	1.48079	1.08576	0.0241886	0.0303229	4.30058	1.12713	1.46884	2.19246e-07	6.95339e-23	4.81804	0.833331	1.19225	1.02752	2.26442	0.000128767	2.77986	4.19292	3.36015	1.16586	0.380329	4.10884	0.0318909	1.64792	1.35103	1.9468	2.11949	50
1.70872	5.83597	2.66478	0.591249	0.321412	6.50722	5.8652	0.315351	1.27817	3.86959	2.96079	4.15301	1.1047	0.0403478	1.87352	1.04753	0.0302361	0.0302108	5.07555	1.33162	0.863363	1.67032e-07	2.55691e-23	3.68454	0.768292	1.33189	0.844249	2.00284	0.000128965	3.90457	4.63544	2.93131	1.38421	0.37129	3.8895	0.0321229	1.68509	1.53778	1.56313	1.9719	50
1.84499	5.67059	2.58334	0.564856	0.371713	6.20324	6.35887	0.358732	1.27249	4.48645	2.18681	3.63472	1.05184	0.0403593	1.99002	1.24639	0.0355669	0.0300776	4.5934	1.09244	0.969601	1.87861e-07	1.14417e-22	5.03043	1.03322	1.23968	0.959622	1.63309	0.000131699	3.40037	4.3993	3.2425	1.94141	0.388301	3.95151	0.0319912	1.45089	1.84889	1.93505	1.66043	50
0.521798	0.00396644	0.0119533	0.0487303	0.0692281	0.836002	0.000785995	0.074183	0.00359741	0.00417924	2.46172	0.00150323	0.558211	0.040276	0.262551	0.0034431	0.00157936	0.028431	4.69973	0.419495	0.00195706	1.08329e-08	4.8986e-23	0.105776	0.0349184	0.00229776	0.000406589	0.0298504	5.36069e-05	0.505479	0.0719082	0.091399	0.0610191	0.455141	0.0499886	0.0309183	0.00933894	0.00432081	0.00687973	1.28215	50
0.50545	0.000316572	0.000344333	0.0309778	0.0442313	0.526028	0.000132417	0.0679086	0.00253855	0.00198833	2.15782	0.000484805	0.513791	0.0402732	0.0925786	0.00319333	0.00120763	0.02862	4.38977	0.0843556	0.00190162	9.80783e-09	7.33383e-23	0.0738952	0.0290067	0.00207707	3.29143e-05	0.0249948	5.35532e-05	0.165751	0.019242	0.0451036	0.0261644	0.426824	0.00782194	0.0309034	0.00753171	0.00317521	0.00547916	1.16061	50
1.48105	4.9996	1.96056	0.485946	0.337843	6.44463	6.37649	0.327186	1.21673	4.39864	2.93862	3.05139	1.0391	0.0401467	2.30106	0.971306	0.0290476	0.0301485	4.2534	1.03373	1.41034	2.2599e-07	6.70166e-23	5.06122	0.949335	1.19837	0.923698	2.08338	0.000123227	3.93569	4.2602	4.15568	1.21706	0.356783	4.09531	0.0319843	1.6494	1.23819	2.62478	1.55322	50
0.89681	2.83466	1.76724	0.226231	0.208902	1.33609	0.108523	0.133447	0.392265	0.434306	3.19942	1.0103	0.705782	0.0402838	0.678993	0.0305525	0.00654052	0.0281361	4.03215	1.0077	0.00344312	2.02524e-08	2.84317e-23	3.56044	0.0776484	0.0159024	0.471859	0.16871	6.27925e-05	2.61113	3.53959	1.57378	0.439132	0.41161	2.83409	0.0318786	0.0320025	0.278507	0.0675897	2.0462	50
1.48854	5.33546	2.45765	0.438589	0.357357	3.00957	6.15251	0.310014	1.58477	4.76286	3.61036	3.4915	1.02185	0.0403864	3.38732	1.27863	0.0300787	0.0302168	4.5784	1.09957	0.913037	1.73747e-07	9.58541e-23	5.28888	1.14728	1.31596	1.10744	1.92707	0.000129443	3.52198	4.3965	3.54388	1.27144	0.396809	4.05698	0.0319779	1.88241	1.28306	2.01528	1.68385	50
1.57431	5.74654	2.74906	0.440959	0.386469	6.445	6.41922	0.303384	1.35838	4.36874	3.94165	3.84272	1.0754	0.0401983	1.46771	1.00844	0.0271348	0.0302448	4.74013	1.18735	1.02787	1.73226e-07	4.05698e-23	4.60454	1.05607	1.32058	1.20258	1.60708	0.000127832	4.5848	4.29201	3.953	1.0756	0.402259	4.30717	0.0318337	1.29725	1.57747	2.17274	2.08445	50
1.73991	5.57643	2.13673	0.469877	0.370825	6.12852	6.42586	0.305907	1.40944	5.12393	3.78729	3.51972	1.05306	0.0403475	1.55548	1.00621	0.0309938	0.0301158	5.03704	1.03483	1.1178	1.92079e-07	7.50033e-24	4.80113	1.06369	1.12107	1.10405	1.79314	0.000129946	3.70996	4.08491	3.53052	1.59467	0.420286	4.73634	0.031951	1.59876	1.31141	2.21573	2.1395	50
1.87144	4.61251	2.67317	0.461511	0.339279	5.99506	6.48727	0.303251	1.50111	5.04312	4.55503	4.19107	0.901224	0.0403284	2.29742	1.00062	0.0294991	0.0302245	4.98169	1.60412	1.10202	2.00207e-07	7.17372e-23	4.71512	1.16481	1.4527	1.12245	1.8691	0.000126582	3.65437	3.95095	3.20614	1.08331	0.396162	4.62498	0.0319191	1.90858	2.30382	2.16081	1.93877	50
6.72359	5.292	2.33841	0.598378	0.396013	6.44388	5.86089	0.308956	1.71723	4.68921	3.06921	3.97066	1.19996	0.040035	2.22428	0.903543	0.0321191	0.0300864	5.04689	0.90391	1.10269	2.09247e-07	9.08547e-23	4.95506	0.900735	1.45069	0.843813	2.01362	0.000125824	2.9556	3.91427	2.82861	1.19191	0.381879	3.72578	0.0318976	1.60556	1.71371	2.21087	2.21838	50
1.85132	5.34159	2.11628	0.529533	0.361332	1.82469	6.32545	0.306867	1.50589	4.69792	2.7931	4.47704	1.05843	0.0401546	2.97238	1.54347	0.0327595	0.0300255	4.63849	0.939479	0.986104	1.96088e-07	6.01259e-23	4.99286	0.920163	1.29437	1.00171	1.84508	0.000127537	4.18483	4.46298	3.92001	1.24027	0.379779	4.23127	0.031955	1.36473	1.24851	2.16443	1.99927	50
1.36867	5.37936	2.46536	0.534158	0.333454	6.54236	6.26767	0.283579	1.34607	4.32476	2.79217	3.89743	0.890141	0.0401331	2.3339	1.10735	0.0276868	0.0301863	4.93175	1.11659	1.21751	1.96936e-07	1.24691e-23	4.65482	0.832523	1.45165	0.889253	1.8164	0.000125978	3.54334	4.23184	3.66471	1.2647	0.39401	3.5629	0.0318663	1.93834	1.64453	2.21052	1.54202	50
1.60976	5.36221	2.35739	0.492917	0.354737	6.05736	6.47082	0.324279	1.5165	4.51368	3.47357	3.77571	0.929228	0.0401734	1.60996	1.05611	0.0296188	0.0299744	4.69333	1.48397	0.926237	1.75383e-07	8.99611e-23	5.11591	1.03198	1.22842	0.933536	1.99046	0.000125845	3.77054	4.02816	3.78751	1.36601	0.357531	4.00752	0.0319466	1.36492	1.39891	2.11328	2.17006	50
0.658979	0.0162904	0.0280504	0.0645096	0.0773813	0.943421	0.00146899	0.0856625	0.00501368	0.00694612	1.91098	0.00239382	0.595108	0.0402097	0.24198	0.00357904	0.0018276	0.0285196	3.89066	0.629309	0.00200204	1.27149e-08	3.66736e-23	0.152251	0.0377523	0.00247697	0.000940943	0.0397277	5.36783e-05	0.827423	0.143155	0.135611	0.0734698	0.468933	0.100848	0.0308524	0.00997227	0.00623977	0.00982587	1.11355	50
6.24862	5.43028	1.80132	0.533392	0.421959	6.17678	6.24445	0.32151	1.50696	4.66647	3.21509	4.24283	0.987266	0.0403146	2.11293	1.12323	0.0315029	0.0299194	5.45646	1.04553	1.03236	1.85261e-07	1.35228e-23	4.96581	0.968256	1.26644	0.963229	2.04283	0.000128468	3.78601	4.4247	4.34356	1.16849	0.361102	3.96734	0.031872	1.72492	1.73875	1.60344	1.94816	50
1.57858	5.57647	2.57768	0.615281	0.330952	6.38442	6.57412	0.320993	1.343	4.44896	4.38003	3.94732	1.0011	0.0400452	2.69204	1.16467	0.0323919	0.0301827	4.46013	0.951156	0.941563	1.73161e-07	6.19692e-24	4.71222	1.3057	1.13554	0.907781	1.74727	0.000128446	3.10191	4.31106	3.85536	1.57963	0.392236	3.89565	0.0319629	1.75611	1.65389	1.65192	2.32833	50
1.57636	5.73666	2.16462	0.613342	0.415397	6.54583	6.46981	0.328715	1.69358	4.91765	3.79852	3.71638	1.11707	0.0403625	2.11712	1.08357	0.0329143	0.0304146	4.61684	1.2511	1.07477	1.86077e-07	2.15882e-23	5.15493	0.902213	1.17101	1.16004	1.84316	0.000131611	3.29144	4.03747	3.87883	1.32249	0.351551	4.35111	0.0320207	1.41951	1.95617	2.39407	1.79525	50
0.48313	0.00032296	0.000355954	0.0319613	0.0433187	0.649255	0.000134986	0.068149	0.0026442	0.00213499	2.11266	0.00049306	0.541914	0.0402191	0.0980946	0.00319491	0.0013071	0.0285463	0.692349	0.102348	0.001972	9.83803e-09	9.52466e-23	0.0736346	0.0291679	0.00207791	3.40529e-05	0.025075	5.3555e-05	0.174524	0.019229	0.0447169	0.0264981	0.44812	0.00820234	0.0307556	0.00755638	0.0032122	0.00594403	1.28869	50
6.22565	5.41854	2.15382	0.549878	0.374367	6.32553	6.15264	0.317791	1.54249	4.90411	3.68194	3.23281	0.928369	0.0402928	2.81389	1.1268	0.0301209	0.030076	4.36727	1.15678	1.10725	2.03247e-07	4.60981e-23	5.33345	0.796527	1.19349	1.22981	1.80387	0.000127411	3.38802	4.41089	4.17448	1.26409	0.369495	3.69842	0.0319139	2.60655	1.82987	1.76222	1.57759	50
1.53364	5.52352	2.23994	0.465045	0.382321	6.65896	6.50814	0.288735	1.6979	4.58905	3.94552	3.23393	1.26278	0.0403305	1.96913	1.01534	0.0322585	0.0302159	5.24255	1.49258	0.938894	1.86424e-07	2.39242e-23	4.92172	0.936358	1.08871	1.04496	1.96664	0.00012803	3.60296	4.26488	3.81166	1.22999	0.389604	4.72041	0.0319862	1.51677	1.37031	1.85312	1.74415	50
2.0619	5.49882	1.73985	0.644387	0.365373	6.25111	6.20186	0.365577	1.83015	5.2887	3.98061	4.0817	1.29924	0.0402017	2.0824	1.20728	0.0369528	0.0300836	4.98835	1.05074	0.895529	1.94949e-07	3.24783e-23	5.38092	1.06598	1.45499	0.925649	1.95901	0.000134498	3.769	4.03855	3.48866	1.41556	0.34684	4.30076	0.0321372	1.83498	1.78399	2.01412	2.23062	50
6.57356	5.52286	2.32604	0.588291	0.415424	6.40285	6.19175	0.315924	1.74115	4.52654	2.76302	3.59186	1.02824	0.0405633	2.70902	1.23106	0.0332879	0.0300451	4.80443	1.30307	1.13012	1.93076e-07	2.24167e-23	4.00331	0.963132	1.56265	1.01149	1.99221	0.000126034	3.85708	4.13558	2.56016	1.22113	0.418619	4.94967	0.0318891	1.56189	1.66318	1.80773	1.82563	50
0.482644	0.000418781	0.000500377	0.0331791	0.049836	0.580026	0.000170205	0.0714521	0.0024775	0.00228568	2.1525	0.000613174	0.5538	0.0404623	0.128535	0.00322539	0.00126978	0.028584	3.98508	0.154842	0.00178257	1.0415e-08	1.48443e-22	0.0787304	0.0301732	0.00209164	4.7635e-05	0.0261132	5.3556e-05	0.20928	0.0268899	0.052596	0.0308992	0.409104	0.0091204	0.0308613	0.00764155	0.00310914	0.00631188	1.06163	50
6.36079	5.50747	2.01387	0.522149	0.340805	6.57674	6.50825	0.327841	1.7834	5.03658	3.85868	3.85115	1.04774	0.0402393	1.60613	1.20076	0.0328883	0.0300456	4.9422	1.18221	1.34933	2.15497e-07	1.89731e-23	5.38685	1.08834	1.15568	0.954753	2.08006	0.00013254	3.84581	4.25736	3.17787	1.13953	0.353605	4.76263	0.0319821	2.18723	1.66622	1.68719	2.04698	50
0.526374	0.000359686	0.000478071	0.0348926	0.0469504	0.583079	0.000149839	0.0709631	0.00309277	0.00230348	2.65871	0.000519789	0.580589	0.040138	0.0983053	0.00320265	0.00142974	0.0285873	3.69422	0.118936	0.00228486	1.03629e-08	7.61537e-23	0.0761727	0.0295627	0.0020826	4.61391e-05	0.0252905	5.3556e-05	0.195312	0.0355672	0.0484473	0.0275705	0.494244	0.0108237	0.0308109	0.00759404	0.00374233	0.00646164	1.32981	50
1.90152	5.67338	2.404	0.57762	0.331081	6.30107	6.50196	0.363973	1.89028	4.84955	2.59168	3.23335	0.985869	0.0404577	2.14556	1.28613	0.0335808	0.0302686	4.85976	0.972313	1.06977	1.91456e-07	6.75812e-23	5.08809	1.26665	1.35115	1.0414	1.78153	0.000134894	2.99191	4.35288	3.40878	1.82426	0.400972	4.28101	0.0319443	1.66795	1.54778	1.59427	1.94123	50
1.35204	5.11406	2.05766	0.563597	0.391163	6.21931	5.84101	0.331145	1.31611	4.54398	3.44479	3.66558	1.00833	0.0402111	1.44216	1.02658	0.0354583	0.0300479	4.8013	1.53847	0.864872	1.819e-07	7.79165e-23	5.54231	0.903999	1.18339	1.17958	2.74996	0.000126118	3.86795	4.24047	3.4307	1.27423	0.356159	4.17179	0.0320786	1.56575	1.64221	1.98553	1.67788	50
1.3283	5.28143	1.90677	0.400353	0.417362	6.27527	6.48019	0.314911	1.66517	4.50341	2.81338	3.67707	1.10611	0.0404043	1.92764	0.917977	0.032619	0.0301613	4.92616	1.30222	1.09388	1.85851e-07	6.31807e-23	4.79878	0.779882	1.19666	1.0228	2.28064	0.000125572	4.32181	4.5241	3.42174	1.18842	0.386679	3.69844	0.0318517	1.90441	1.57534	1.96293	1.77848	50
1.6874	4.87497	2.27828	0.443027	0.376616	6.37508	6.42414	0.301237	1.18694	4.53724	3.25494	4.0679	1.08024	0.0405017	2.31401	1.16638	0.029512	0.0302111	4.66682	1.07974	1.18921	2.08929e-07	2.5456e-23	4.92128	1.19758	1.48896	1.06607	1.95444	0.000126855	3.25398	3.84895	3.15925	1.05428	0.379087	4.10841	0.0318586	1.48614	1.38762	2.14083	1.65804	50
1.68335	5.61138	2.84388	0.51342	0.407616	6.37678	6.39765	0.336911	1.19091	4.57835	3.54744	3.30126	1.08257	0.0404086	1.42305	1.13961	0.0326215	0.0300984	4.16136	0.908996	0.98716	1.86845e-07	6.90326e-23	4.46546	0.991693	1.21891	0.960231	2.38161	0.000129494	3.7592	4.06951	2.62618	1.48293	0.373553	3.76368	0.0319572	1.90525	1.52072	1.84427	2.16057	50
1.58311	5.38204	2.17128	0.484789	0.348539	6.54557	6.34911	0.34334	1.16569	4.61209	3.91519	3.96724	0.996355	0.040264	2.38372	0.915859	0.0310195	0.0301724	4.97606	0.81197	1.06301	1.90794e-07	3.54576e-23	5.06454	0.963716	1.04696	1.14264	1.93224	0.000125188	3.97693	4.17944	3.12449	1.03201	0.39437	4.52227	0.0319698	1.94984	1.61104	2.03291	1.36155	50
1.28326	5.59857	2.06697	0.599524	0.35222	6.41927	6.24419	0.335241	1.70078	4.55836	3.02024	3.49344	1.20907	0.040401	1.71312	1.12396	0.0309178	0.0300844	4.73651	1.77338	0.946437	1.82479e-07	1.61507e-23	4.70809	1.08194	1.20843	1.09214	1.84216	0.000127151	3.20703	3.94369	3.74782	1.16399	0.357418	3.75344	0.0319292	1.17458	1.51596	2.25067	1.61163	50
0.502893	0.000327125	0.000384169	0.0316952	0.0447943	0.602189	0.000136748	0.0696726	0.00283935	0.00209642	2.22332	0.000488394	0.525383	0.0403621	0.0938925	0.0031941	0.00124637	0.0286498	2.12256	0.0944457	0.00212467	1.00497e-08	5.28018e-24	0.0739264	0.0291303	0.00207822	3.75989e-05	0.0249457	5.3555e-05	0.173622	0.0256869	0.04587	0.0263893	0.43361	0.00915042	0.0307189	0.00755194	0.0034284	0.00585825	1.46815	50
1.59976	5.27358	1.7976	0.514032	0.399614	6.38702	6.11264	0.305757	1.81337	4.07634	4.09135	3.74167	1.03356	0.0403384	1.87228	1.07491	0.0277839	0.0303253	4.08457	1.43317	1.29854	2.10048e-07	7.09104e-23	4.8763	0.812573	1.28467	0.980623	2.05545	0.000124843	3.23514	3.87007	3.34521	1.127	0.374048	3.44382	0.0319186	1.5333	1.42346	1.64529	1.7497	50
1.3083	5.5588	2.69205	0.469395	0.383586	6.13857	6.25094	0.319548	1.65048	4.26465	2.76375	3.4897	1.14134	0.0402358	2.51868	1.01339	0.0327767	0.0300219	4.7379	1.22444	0.926208	1.78517e-07	1.3164e-22	4.6469	0.87202	1.10696	0.985995	1.59654	0.000124035	4.26547	3.72364	2.70817	1.30529	0.383638	3.97419	0.0319045	2.31709	1.55351	2.16674	2.04511	50
6.13508	5.58335	2.5869	0.560042	0.430077	6.46827	6.34855	0.330908	1.9281	4.42003	3.38701	3.44231	1.21918	0.0403406	2.07189	1.10997	0.0391223	0.0300131	4.76375	1.13264	1.4033	2.27307e-07	6.18849e-23	5.62063	1.09875	1.45301	0.992609	1.4756	0.000128851	4.20082	4.70305	4.33985	1.57192	0.409606	4.22452	0.032147	1.42907	2.29291	2.11443	2.08571	50
1.72798	5.48841	2.39478	0.486861	0.368386	2.83674	6.62153	0.317751	1.3794	5.00998	2.74347	3.24975	1.08147	0.0402155	1.95742	1.06683	0.0339284	0.0301472	4.51176	1.04286	1.09461	2.00635e-07	9.2642e-23	5.12418	1.17763	1.67755	0.832743	1.74459	0.000130881	4.10058	4.37937	2.47895	1.25376	0.356382	4.43443	0.0320708	2.27106	1.65185	1.78764	2.18765	50
6.0674	5.90761	2.20383	0.558137	0.358293	6.48159	6.36088	0.329696	1.79759	4.78927	3.5697	3.87186	1.17467	0.0403987	2.04869	1.01759	0.031059	0.0299601	4.59284	1.39135	1.03526	1.85158e-07	3.87374e-23	5.14779	1.07261	1.15077	1.22464	1.62614	0.000127407	3.34399	4.78356	4.45212	1.47883	0.357871	3.80354	0.0319162	1.7337	1.92972	1.80197	1.78298	50
1.36517	5.34828	2.97407	0.558463	0.37744	6.52928	6.19994	0.33107	1.43591	4.60208	2.9723	3.29023	1.09935	0.0402031	2.32048	0.942962	0.0291121	0.030373	4.93298	1.06861	0.832836	1.70639e-07	6.04065e-23	5.29375	0.863277	1.06113	1.21912	1.96298	0.000131205	3.31657	3.93491	4.20132	1.1963	0.401841	4.19166	0.031959	1.8663	1.38709	1.84531	1.8338	50
1.67081	4.70183	2.2454	0.500075	0.34751	6.18717	6.36758	0.315986	1.37388	4.12019	2.54137	3.54877	1.02733	0.0402173	1.77312	1.14492	0.0299173	0.0301463	4.40894	1.37576	1.13135	2.07528e-07	1.25449e-23	5.21335	0.904648	1.24094	1.0635	1.57503	0.000123699	3.7286	4.38125	2.95467	1.37809	0.356072	4.62987	0.0318958	1.2782	1.41804	1.66065	1.6167	50
1.67862	5.32885	2.16587	0.558203	0.337756	1.90007	6.47959	0.327916	1.33359	4.46076	2.92856	3.79519	1.03053	0.0401891	2.00223	1.26954	0.0311228	0.0301493	4.68465	0.869771	1.02216	1.80595e-07	1.66546e-23	4.63952	1.12028	1.43228	0.94436	2.08524	0.000127305	3.15808	3.4084	3.6454	1.40331	0.353179	4.27587	0.0319953	1.53374	1.8314	2.02527	1.78419	50
1.61897	5.75384	2.17096	0.587111	0.362901	6.46499	6.5261	0.347913	1.57077	4.69751	4.98882	4.07276	1.05502	0.0401768	1.90204	1.25794	0.0344929	0.0302164	4.43901	1.10278	1.04628	1.91672e-07	1.39144e-22	4.80079	1.0354	1.60316	0.953674	2.00122	0.00012823	4.50935	4.21929	3.46804	1.59147	0.374388	3.73202	0.032158	1.52491	1.57492	1.80666	2.17099	50
0.628625	0.000528621	0.000568022	0.0402293	0.0541594	0.605882	0.000197411	0.0721738	0.00278635	0.00246145	2.43635	0.000720219	0.593059	0.0403904	0.141118	0.0032534	0.0015413	0.0286577	4.51875	0.219386	0.00199455	1.04821e-08	1.46836e-23	0.0888224	0.0309076	0.00210159	5.42814e-05	0.0267936	5.35573e-05	0.237825	0.0261745	0.0570166	0.0345791	0.532817	0.0108374	0.0308571	0.00774591	0.0034996	0.00669521	1.39907	50
0.509566	0.000349133	0.000421841	0.0330673	0.0452526	0.595018	0.00014547	0.069964	0.00271768	0.00206198	2.23427	0.000524767	0.499063	0.0404571	0.108282	0.00320194	0.00131792	0.0286646	2.70291	0.128041	0.00199776	1.01565e-08	6.83942e-25	0.075051	0.0295268	0.00208156	3.90859e-05	0.025389	5.3553e-05	0.194992	0.0234092	0.046354	0.0277539	0.45799	0.00887917	0.0308458	0.00760096	0.00333269	0.00554929	1.28454	50
1.79033	5.19674	1.87215	0.486972	0.402089	6.31531	6.48463	0.298401	1.50176	4.96942	3.26312	3.55083	1.47758	0.040383	2.11353	1.19691	0.0324972	0.0301804	5.05529	1.2688	0.986372	1.88045e-07	4.22249e-23	4.61944	1.04118	1.4139	0.998072	2.09254	0.000129034	4.13886	3.88255	3.41977	1.22863	0.402492	4.34094	0.0319239	1.78202	1.55233	2.14287	1.53996	50
1.67637	4.99281	2.01864	0.428757	0.37764	6.32839	6.16614	0.30369	1.54128	4.55435	3.10284	4.37057	0.938333	0.040182	1.76867	0.993044	0.0292899	0.0301848	5.08341	1.07248	0.928496	1.81368e-07	7.73832e-23	5.2168	0.983529	1.19316	0.999331	1.78656	0.000126796	4.42981	3.98096	3.64817	1.28715	0.404715	3.90944	0.0319008	1.7131	1.22711	1.69606	2.14106	50
0.556315	0.000836463	0.000829757	0.0390034	0.0566966	0.671407	0.000283044	0.0744731	0.00309378	0.00279678	2.69484	0.000971416	0.617543	0.0401988	0.195358	0.003311	0.00147437	0.0284431	4.16973	0.250084	0.00204526	1.09121e-08	6.42902e-23	0.0864499	0.0322782	0.00213197	0.000103935	0.0289372	5.35604e-05	0.302826	0.0354784	0.0632547	0.0432214	0.465596	0.0175528	0.030755	0.00804011	0.00379133	0.00722465	1.18744	50
0.574713	0.00160306	0.001758	0.0369565	0.0604223	0.732122	0.000415231	0.0737152	0.00355841	0.00298743	1.99374	0.00119131	0.551859	0.0405285	0.206311	0.00336349	0.00138305	0.0284284	3.84845	0.338847	0.00220722	1.07501e-08	8.64668e-25	0.0903561	0.0331274	0.00217911	0.00020815	0.0287613	5.35668e-05	0.398531	0.0557145	0.0755062	0.0509599	0.402098	0.0318987	0.0309959	0.00839939	0.00434391	0.00675891	1.32901	50
0.527331	0.000990345	0.000908491	0.0423233	0.0596284	0.658234	0.000247217	0.0751166	0.00318644	0.00252878	2.70134	0.000820438	0.585466	0.0402183	0.155152	0.00327598	0.0014185	0.0285428	4.17413	0.245785	0.00221742	1.10124e-08	8.03656e-23	0.0887647	0.0320826	0.00211954	9.24473e-05	0.0288962	5.35597e-05	0.265173	0.0415382	0.0658039	0.0376655	0.491019	0.0161011	0.0308995	0.00787544	0.00379378	0.00658262	1.29264	50
5.99151	5.11411	2.63226	0.608219	0.332783	1.97225	5.85084	0.339789	1.39367	4.89338	4.19084	3.28604	0.949101	0.0403621	2.08824	1.0684	0.0291903	0.0301868	4.67008	1.41813	0.924363	1.90444e-07	2.51377e-23	4.40425	1.10596	1.17225	0.852966	2.38419	0.000127978	4.07987	4.44049	3.11134	1.2723	0.357524	3.80838	0.0318785	1.7989	1.97986	1.88714	1.84379	50
2.26344	5.6919	2.06378	0.514691	0.345188	6.29139	6.211	0.30978	1.33215	4.59504	3.85972	3.14455	0.925479	0.0403653	3.29918	1.07718	0.028182	0.0301196	4.33036	1.00075	1.00613	1.79017e-07	1.15942e-22	4.09237	0.876359	1.16321	1.23059	1.71018	0.000125739	3.65338	4.30031	3.76308	1.40083	0.364371	4.21282	0.0320155	1.94635	1.51309	1.92917	1.93775	50
1.57388	5.62076	2.51324	0.418704	0.385213	1.99399	6.21434	0.3246	1.44995	4.24486	3.14044	3.86153	1.07663	0.0400839	1.76231	0.908807	0.0294782	0.0302315	4.8486	1.31238	1.02512	1.97105e-07	1.60957e-23	5.2591	1.12208	1.17007	0.986163	2.06202	0.000127405	3.1542	3.99268	2.65185	1.03992	0.39469	4.73963	0.0316976	1.54959	1.3775	1.78183	1.83862	50
1.63706	5.11922	2.01642	0.408044	0.357436	6.13123	6.40513	0.306988	1.21547	4.28662	3.48978	3.42243	1.03301	0.0402122	1.9467	0.965646	0.0261905	0.0301744	4.97459	0.974184	0.99645	1.94201e-07	1.58191e-23	5.20518	1.08179	1.11008	0.85758	1.78521	0.000121709	2.98892	4.21385	2.10126	1.20177	0.37326	4.01983	0.0318159	1.95224	1.34441	1.88376	2.08424	50
1.79194	5.61286	2.15758	0.493591	0.479391	6.48404	6.29694	0.338103	1.2898	4.15271	3.14358	4.36362	1.33417	0.0402041	2.32935	1.39786	0.038044	0.0302127	4.77424	1.10804	0.954175	1.89125e-07	5.29126e-23	5.02012	0.875324	1.35527	0.98557	1.68329	0.000129819	3.64473	3.60098	3.09181	1.3713	0.415606	3.77415	0.0320138	1.57228	1.50791	1.90688	1.68587	50
0.515508	0.000323059	0.000363221	0.0331288	0.0444482	0.631446	0.000135062	0.0677798	0.00268587	0.00228186	1.82229	0.000491775	0.592108	0.0404816	0.0965824	0.0031946	0.0014184	0.0287301	3.44356	0.101459	0.00200625	9.79116e-09	1.0602e-22	0.0738491	0.029176	0.00207796	3.44472e-05	0.0249853	5.35569e-05	0.177203	0.0205358	0.0459028	0.0264838	0.494701	0.00839316	0.0308492	0.00755465	0.00330654	0.00650489	1.24004	50
0.550852	0.00784442	0.0169552	0.0561735	0.0749046	0.711294	0.000729697	0.080663	0.00389672	0.00320379	2.34115	0.000978457	0.537277	0.040426	0.149754	0.00332389	0.00134907	0.0285732	3.80989	0.284407	0.00238498	1.20667e-08	1.74932e-24	0.131118	0.0338061	0.00227468	0.000465967	0.0314264	5.35932e-05	0.300143	0.19344	0.0804109	0.0421919	0.405067	0.0542119	0.0309629	0.00835096	0.00465777	0.00635134	1.27155	50
1.55394	5.57096	2.47309	0.522353	0.340811	6.24701	6.41397	0.290554	1.51323	4.62749	3.75964	3.77643	1.17172	0.0402223	1.67218	1.13037	0.0286516	0.0302892	4.40558	1.07624	1.1114	1.88136e-07	5.69313e-23	4.80778	0.773	1.31727	0.98304	2.22266	0.000122528	2.96165	4.14942	3.68525	1.23573	0.395768	3.97589	0.0319497	1.85176	1.56833	2.07851	1.91362	50
2.1815	5.70736	2.03044	0.556306	0.366319	6.26461	6.60737	0.306648	1.93145	4.70001	2.53186	3.49787	1.00666	0.0401592	2.33589	1.47201	0.0305243	0.0302789	4.61135	1.19531	1.08498	1.78797e-07	3.63311e-23	4.97932	0.867604	1.2625	0.800083	2.14435	0.000130257	3.27305	4.47132	4.09961	1.22129	0.357326	4.19067	0.0319291	1.52483	1.51312	1.53194	1.60477	50
1.49387	5.55811	3.04552	0.583949	0.386061	6.59292	6.45736	0.341681	1.96341	4.12504	4.10105	4.05589	0.901164	0.040338	2.33738	1.2893	0.0312689	0.0303343	4.95272	1.19323	1.3254	2.07608e-07	3.71466e-23	5.43664	1.03107	1.1612	1.01584	1.81675	0.000126953	3.15824	3.87296	3.19996	1.64197	0.371962	4.39285	0.0321313	1.7204	1.72887	2.51666	2.40203	50
1.69659	4.8712	1.97105	0.546395	0.368327	6.26275	6.30732	0.321303	1.64307	4.51727	3.27423	3.5007	1.31801	0.0404533	1.94653	1.14307	0.0315367	0.0302586	5.05373	0.955578	1.00066	1.84278e-07	1.25685e-23	5.35038	0.962604	1.07274	0.932946	1.49392	0.000129912	3.77079	3.9519	3.74307	1.17607	0.392593	4.20619	0.031913	1.60834	1.74414	2.08727	1.76246	50
1.81048	5.59035	2.11119	0.48981	0.40346	6.28629	6.35204	0.31247	1.41692	4.61137	3.5284	4.18818	1.03858	0.0401717	1.84397	1.03979	0.030898	0.0303225	4.75946	0.918204	1.06091	2.04965e-07	4.36515e-23	5.11167	0.942532	1.41745	0.949859	1.78335	0.000123253	2.86757	4.42583	2.71103	1.16604	0.387153	4.21844	0.0319094	1.70527	1.32011	2.24555	1.92132	50
0.509493	0.000318595	0.00034613	0.0332315	0.0462403	0.627593	0.000133336	0.0689897	0.00239076	0.00222833	2.65283	0.000497892	0.608548	0.0401941	0.0990488	0.00319727	0.00136842	0.028725	3.44693	0.106491	0.00177836	1.00062e-08	1.01517e-22	0.0746195	0.0291354	0.00207745	3.02682e-05	0.0250221	5.35558e-05	0.175875	0.0162038	0.0467581	0.0267106	0.4799	0.00715823	0.0307699	0.0075591	0.00305535	0.00630442	1.29186	50
1.40971	5.58804	2.7951	0.523144	0.371472	2.26868	6.58097	0.321283	1.62762	4.12004	3.00987	4.47641	0.985091	0.0403631	1.78279	1.01542	0.0307325	0.0302052	5.04335	1.10924	1.09174	1.90382e-07	7.28303e-23	5.42193	0.856486	1.17515	1.00067	1.74822	0.000125523	3.65625	4.26232	4.17453	1.38787	0.394444	3.97622	0.0320457	1.40108	1.48163	2.06937	1.75386	50
6.408	5.53508	2.36197	0.531077	0.363505	2.09059	6.1618	0.311238	1.75762	4.68567	4.37155	3.16997	1.20154	0.0403934	2.28341	1.09743	0.0316822	0.0300358	5.30198	1.25227	1.04035	1.90691e-07	8.4819e-23	4.98082	0.985427	1.30108	1.02033	2.24817	0.000130691	4.01258	4.17999	3.69156	1.14821	0.389924	4.57982	0.0318987	1.79472	2.0474	1.732	1.92218	50
6.14257	5.49748	2.05769	0.564164	0.38582	2.62223	6.34547	0.31631	1.4175	4.59939	3.10902	3.45818	1.19563	0.0404416	1.51567	0.978252	0.0320413	0.0300483	4.65971	1.03912	0.911123	1.80166e-07	8.78987e-23	5.14859	0.919547	1.54492	0.947161	2.09062	0.000122828	3.62803	4.1401	2.79217	1.32913	0.343375	4.08669	0.0319562	1.81152	1.72384	2.18375	1.85162	50
6.15054	5.6866	2.46403	0.547969	0.378496	6.49262	6.50086	0.333687	1.44906	5.01589	4.77687	3.92814	1.04515	0.0404017	2.16855	1.36721	0.0386198	0.0299899	4.59612	1.19962	1.08424	2.0511e-07	1.6741e-22	4.49149	1.05377	1.40656	0.988312	1.6791	0.000133557	4.0989	4.49057	4.10696	1.64299	0.442876	4.30357	0.0320579	1.84032	1.72566	1.76066	1.67281	50
1.45691	5.45777	1.71255	0.415037	0.329532	6.22641	6.22118	0.318369	1.48928	4.5435	3.27046	3.24721	0.905679	0.0405109	2.23241	1.13352	0.023309	0.0302216	4.8864	0.996231	1.2265	1.92798e-07	8.97952e-23	4.8733	0.776306	1.13345	0.883952	1.67935	0.000126763	2.71598	4.04966	2.11839	1.22804	0.354331	4.19117	0.0317603	1.50613	1.28555	1.67377	2.10049	50
0.521818	0.00107936	0.00122141	0.0421334	0.0599489	0.609513	0.000288963	0.0768964	0.00338053	0.00252171	2.26792	0.00090023	0.524195	0.0405711	0.15813	0.00329429	0.00128433	0.0285518	2.56814	0.251168	0.0023098	1.13673e-08	1.37521e-23	0.115532	0.0323961	0.00213471	0.000123275	0.0299245	5.35622e-05	0.275535	0.0574734	0.0666666	0.0401626	0.399421	0.0207452	0.0307857	0.00790711	0.00400871	0.0064557	1.46777	50
6.18961	6.06592	2.19062	0.628401	0.390038	6.43172	6.47324	0.306644	1.41458	4.71545	2.86597	3.71749	0.963116	0.0402798	1.8817	1.09494	0.0337089	0.0301203	4.9156	1.00823	1.14345	2.03557e-07	7.16471e-23	5.15347	0.975725	1.5449	0.945103	1.68529	0.00012874	4.80567	5.24893	4.48191	1.45888	0.35093	4.48762	0.0319876	2.08188	1.82466	1.86764	1.7606	50
1.44984	5.83803	3.17397	0.482522	0.353873	6.60272	6.6316	0.321995	1.42291	5.08736	4.5598	3.40504	1.23343	0.0404321	2.51206	1.16656	0.0323724	0.0301992	4.75336	1.64934	1.01921	1.86984e-07	6.50206e-23	5.07039	0.872594	1.22905	0.954458	1.86418	0.000131283	3.07014	4.32183	2.95103	1.40025	0.380896	3.64207	0.0317888	1.79507	1.64987	1.87351	2.00939	50
1.44429	5.16736	2.12699	0.464331	0.468883	6.18101	6.51384	0.336573	1.40551	4.80603	4.08868	4.06066	1.07929	0.0398729	1.67725	0.99641	0.0316639	0.0300123	4.95464	0.881483	1.31857	2.26002e-07	8.99437e-23	5.24107	0.911462	1.43928	1.01614	1.8367	0.000131331	2.52477	4.55114	3.35666	1.56599	0.419822	4.07487	0.0319628	1.76449	1.64724	2.01507	2.16831	50
1.49165	5.52886	2.34525	0.567373	0.408972	4.43099	6.54519	0.338604	1.6019	4.52435	4.00637	3.61343	1.25591	0.0405274	2.24215	0.910374	0.0368767	0.0302892	5.28833	1.07339	1.15281	2.26478e-07	5.59921e-23	5.07284	0.906698	1.38497	0.994254	2.5377	0.000130065	4.09746	4.34768	3.06533	1.44779	0.434135	4.25605	0.0320054	2.05631	1.48005	1.99215	2.40861	50
1.84101	5.20685	2.04734	0.453155	0.334843	6.46803	6.69277	0.316515	1.59592	4.6453	2.81752	4.17948	1.2522	0.0403929	1.98011	1.03343	0.0308932	0.0301933	5.1052	1.11971	1.00638	1.84647e-07	3.79409e-23	5.2508	0.965345	1.31989	0.957578	1.81001	0.000129782	3.25255	3.85861	3.59525	1.35605	0.439607	3.94179	0.031825	1.72106	1.3554	1.85651	2.0252	50
1.30704	5.49826	2.06382	0.469898	0.393433	5.92649	6.26075	0.332937	1.41262	4.40151	3.61133	3.16641	1.12085	0.0403331	2.16697	1.15709	0.0307459	0.0301845	4.52269	1.49456	1.04071	1.98435e-07	2.21315e-23	4.88141	1.00645	1.53024	1.0516	1.54165	0.000123467	4.07616	3.7714	3.49755	1.19479	0.36087	4.59862	0.0317506	1.51288	1.57704	1.63364	2.30636	50
1.80509	5.08686	2.14219	0.488314	0.403559	3.02473	6.28877	0.315636	2.27242	4.20444	3.25867	4.19683	1.28836	0.0403219	1.96631	1.22286	0.0327708	0.0302009	4.85497	1.21254	0.89646	1.75762e-07	7.22678e-23	4.89177	0.785278	1.27128	0.973298	1.46431	0.000127888	3.39227	4.17971	3.62841	1.16258	0.350238	4.21909	0.0320522	1.46685	1.81646	1.81809	2.18487	50
1.57419	5.62207	2.59846	0.495578	0.354293	6.43198	6.48403	0.299619	1.36771	4.94635	3.215	3.05737	1.12013	0.0404699	2.62151	1.31319	0.032365	0.0302121	4.71302	1.66538	1.12483	2.01901e-07	5.07985e-24	4.96611	0.887206	1.28411	0.965486	2.0055	0.00013217	4.57441	3.79575	4.02657	1.2803	0.403185	4.0546	0.0318586	1.5643	1.61674	1.77375	1.96298	50
1.58394	5.50711	1.86587	0.475487	0.351017	6.15305	6.22691	0.318453	1.85493	5.01749	3.01967	3.7371	1.0665	0.0404783	2.08051	0.93459	0.0298333	0.0300846	4.54759	1.25396	0.96891	1.8122e-07	1.45131e-23	5.43342	0.856679	1.48025	0.885665	2.15765	0.000125052	3.15012	3.88049	3.0195	1.27746	0.355149	5.01924	0.0319758	1.59339	1.92906	1.49108	1.97869	50
6.12722	5.59326	2.09554	0.492855	0.375849	6.36281	6.27423	0.308389	1.41663	4.76379	3.14862	4.20638	1.08918	0.0403593	1.48882	1.08068	0.0326452	0.0302116	4.8242	1.12989	1.32884	2.129e-07	3.94812e-23	5.56957	1.05326	1.25969	1.01737	1.73325	0.000130867	3.9392	3.81333	3.42576	1.4994	0.375645	3.6432	0.0317826	1.49383	2.22724	1.81746	2.18301	50
0.501939	0.000324865	0.000349383	0.0331045	0.0428838	0.632058	0.000135758	0.0679895	0.00302042	0.00186904	2.75364	0.000488017	0.479542	0.0400885	0.094475	0.00319253	0.00130119	0.0286439	2.92355	0.0953473	0.00227304	9.86938e-09	4.08335e-23	0.0736426	0.0291494	0.00207722	3.66094e-05	0.0250006	5.35509e-05	0.168004	0.0229198	0.043725	0.026337	0.502097	0.00956328	0.0307617	0.00753932	0.0035891	0.00497845	1.18154	50
6.32059	5.6848	1.84233	0.598989	0.3542	2.08402	6.00685	0.354715	1.46405	4.67797	2.96503	3.42246	1.22438	0.0402365	2.12339	1.03991	0.0318111	0.0300641	4.30036	1.14304	1.04587	1.89676e-07	3.328e-23	5.16673	1.07358	1.43297	0.845008	2.78996	0.000129898	2.9479	4.04056	3.80572	1.39596	0.351948	4.6282	0.0319527	1.35646	1.63383	1.83937	1.71993	50
0.547686	0.000324836	0.000363837	0.0311586	0.0441421	0.551705	0.00013571	0.067621	0.00295708	0.0023474	2.42114	0.000486915	0.662208	0.0403933	0.0962507	0.00319349	0.00132445	0.0287106	3.88801	0.0867152	0.00221871	9.79745e-09	1.43447e-23	0.074301	0.0290741	0.00207798	3.6858e-05	0.0249908	5.3556e-05	0.1732	0.0237532	0.0456469	0.0262743	0.419414	0.00941441	0.0307795	0.00754843	0.00361778	0.00666039	1.3999	50
1.62509	5.89229	2.67776	0.554412	0.381343	2.12601	5.97338	0.333584	1.19645	3.58191	3.35543	3.40104	0.923175	0.0402298	1.31353	1.03004	0.0316768	0.0301151	4.21288	1.07709	0.944618	1.898e-07	5.64707e-23	4.53138	0.821202	1.38653	1.00372	2.13266	0.000120331	4.25673	3.64817	3.46459	1.53485	0.366955	4.24467	0.031896	1.715	1.5773	1.62608	2.36745	50
1.5997	5.80411	2.42376	0.543456	0.387159	6.45296	6.3915	0.334531	1.64859	4.08034	3.91164	3.83159	0.987746	0.0404013	2.20506	1.27691	0.0319668	0.0301118	4.95281	1.09085	0.97303	1.82363e-07	4.71194e-23	4.32834	1.17352	1.27616	1.24535	1.93496	0.000125961	4.5316	4.52619	4.19452	1.44183	0.367032	4.06873	0.0319695	1.90508	1.36692	2.09375	2.00418	50
1.3053	5.40585	2.44158	0.440801	0.338886	6.53783	6.65513	0.294899	1.53796	4.99079	4.15094	2.88298	0.962529	0.0403548	1.87145	0.940911	0.0267988	0.0303828	4.54647	0.883904	0.894387	1.66467e-07	2.08362e-23	5.32022	0.791116	1.33523	0.916143	1.94551	0.000127795	2.67714	4.1233	3.47711	1.32965	0.374311	3.84522	0.0317487	2.01813	1.24784	2.09391	1.7813	50
0.571757	0.000324211	0.000368549	0.0330967	0.0457605	0.605631	0.000135585	0.0696932	0.00238384	0.00207259	2.10451	0.000509005	0.505538	0.0403957	0.102952	0.00319876	0.00132142	0.0287749	2.89512	0.126271	0.00176392	9.9951e-09	3.44929e-23	0.07447	0.0292862	0.00207829	3.01296e-05	0.0251424	5.35541e-05	0.188101	0.0163287	0.0476347	0.0271694	0.467512	0.00714415	0.0308588	0.00758761	0.00309274	0.00570635	1.2388	50
1.49074	5.66398	1.95754	0.49761	0.360187	6.26909	6.21771	0.310341	1.37627	4.28187	3.68698	4.17562	1.05916	0.0404097	1.52135	1.05596	0.0340552	0.0300324	4.42426	1.04888	0.933917	1.77236e-07	2.59242e-23	5.27996	0.863039	1.2715	1.03943	2.29078	0.000131128	2.884	4.00312	3.09623	1.20075	0.396572	4.08688	0.0320045	1.50058	1.40281	1.94253	2.57106	50
1.47854	5.69094	2.36248	0.536264	0.416703	6.40563	6.38593	0.322778	1.32005	4.31626	3.19635	3.75368	0.970809	0.040544	1.90659	1.05247	0.0330888	0.0302698	4.58992	0.788455	1.17191	2.08909e-07	2.74679e-23	4.17085	1.06182	1.25479	0.979813	2.19349	0.000129446	3.52967	4.02182	3.75429	1.45418	0.412772	4.35189	0.0318526	1.91164	1.53924	1.9596	1.85497	50
1.51458	5.63603	2.59111	0.550141	0.398601	6.57738	6.6823	0.327485	1.29188	4.69648	4.64557	3.14781	1.01352	0.0399813	1.98981	1.07613	0.0310269	0.030019	4.8729	1.05471	1.22426	2.02429e-07	3.59626e-23	5.00339	0.829372	1.18138	0.900935	2.06353	0.000125452	3.83906	3.90634	4.13886	1.19617	0.399118	3.90783	0.0319616	1.70904	1.51337	1.68341	2.01669	50
1.46076	5.1064	2.09143	0.473516	0.429693	2.98244	6.37459	0.314355	1.34002	4.41276	3.57936	3.47533	1.71692	0.0402764	1.66692	1.16695	0.0347679	0.0301141	5.51464	1.2787	1.22412	2.06943e-07	1.06628e-22	4.55518	0.964331	1.31056	0.848553	1.8727	0.000128659	4.53918	3.74111	4.36759	1.29258	0.376845	3.87817	0.0317692	1.57964	1.5611	1.91685	1.87501	50
0.521305	0.000312785	0.000342189	0.0331709	0.0447021	0.619029	0.000130984	0.0674144	0.00273085	0.00212673	2.06153	0.000484819	0.53214	0.0402853	0.0910009	0.00319378	0.00136388	0.028563	2.43674	0.0907482	0.00205408	9.73858e-09	4.06521e-23	0.0736739	0.029168	0.0020767	3.09102e-05	0.024927	5.35561e-05	0.174211	0.018771	0.0457637	0.0261689	0.488116	0.0082364	0.0307463	0.00754875	0.0033196	0.00601838	1.42695	50
1.43037	5.04742	2.74407	0.541664	0.348964	2.13456	6.20787	0.325234	1.46725	3.99257	3.00728	3.54265	0.914814	0.0402635	1.85474	1.05447	0.0267707	0.0304495	4.27207	0.9688	1.01043	1.80545e-07	2.14215e-23	5.19607	1.13431	1.19573	1.02789	2.23104	0.000122352	3.36873	4.14736	3.65943	1.49546	0.405021	4.43639	0.0317717	1.99284	1.23002	1.84454	2.26068	50
1.50991	5.493	2.05573	0.463761	0.366867	2.13286	6.36305	0.33699	1.51022	4.72401	3.7242	3.71248	0.957199	0.040127	1.37514	1.05135	0.0340555	0.0301124	5.06455	0.993458	1.11891	2.22393e-07	1.47617e-22	4.72072	0.940537	1.21214	0.946908	1.74341	0.000132335	3.65577	4.22322	3.53943	1.02711	0.359854	4.28957	0.0319974	1.60048	1.54374	2.26393	2.25833	50
0.497107	0.000347236	0.000412729	0.0323359	0.0483739	0.602813	0.000144661	0.069298	0.00280658	0.00221021	2.31221	0.000528185	0.561469	0.0401986	0.108302	0.00320513	0.00123118	0.0286924	4.48617	0.132976	0.00207946	1.00728e-08	2.95681e-23	0.0763036	0.0294402	0.00208139	3.7033e-05	0.0255138	5.35557e-05	0.190931	0.0240728	0.0491289	0.0277892	0.380385	0.00902502	0.0306229	0.00759159	0.00337176	0.00620118	1.18823	50
6.06311	5.65026	1.94456	0.53532	0.394509	2.3991	6.40504	0.344849	1.53772	4.29823	3.02552	3.84631	1.31071	0.0401557	2.16409	1.45324	0.0335952	0.0301551	5.13509	1.25772	1.17901	2.14551e-07	4.33274e-24	4.49269	0.982433	1.35249	0.904343	1.90434	0.000130216	4.64694	4.67617	3.21389	1.41594	0.342868	3.85658	0.0319906	1.73241	1.5953	2.08397	2.26028	50
1.42183	5.09801	2.01078	0.464976	0.394249	2.03999	6.07974	0.325955	1.65114	4.70572	3.01187	3.4348	1.15835	0.0401819	1.40876	1.15833	0.0306932	0.0302205	4.58909	1.17374	1.01806	1.83168e-07	5.79989e-23	5.182	1.05113	1.25977	1.15056	2.03738	0.000132188	3.75981	4.69312	3.59239	1.01167	0.37013	4.35194	0.0319225	1.40061	1.67782	1.65422	2.16922	50
6.44131	5.91351	2.50094	0.566932	0.369922	6.4117	6.28045	0.323186	1.27577	5.05472	2.69175	3.52842	1.24258	0.0404129	2.13605	1.12765	0.0333737	0.0300701	4.73191	1.12204	0.81118	1.64109e-07	7.83077e-23	5.23066	0.989791	1.33352	1.1226	1.82269	0.000126895	4.45332	4.00387	3.49272	1.25291	0.363619	3.65371	0.0320512	1.80099	1.97823	2.07714	2.70304	50
1.60709	5.44199	1.97614	0.489414	0.386763	6.10525	6.31036	0.330215	1.55493	5.1339	4.00106	3.62	0.985558	0.0403348	1.97996	1.05954	0.0311279	0.0300757	4.91092	1.188	1.01886	1.90652e-07	6.34959e-23	4.93568	1.09872	1.49357	1.14382	1.87728	0.000128683	4.73498	4.30792	3.56758	1.47041	0.358821	4.0368	0.0319536	1.7388	1.41857	1.83263	2.01918	50
1.59366	4.79565	2.40632	0.505477	0.367171	5.99991	6.36215	0.312871	1.37182	4.78255	2.98633	3.75491	0.954466	0.0405016	2.64368	1.04623	0.0269904	0.0303938	5.03689	1.10875	1.17457	2.0548e-07	5.40985e-23	4.84014	0.827992	1.39428	0.884875	2.29482	0.000127927	3.15676	4.92774	4.03625	1.10605	0.375115	3.98891	0.0319453	1.8903	1.85115	1.90373	2.22393	50
1.43487	5.77053	2.35208	0.545908	0.34463	6.3557	6.32079	0.346572	1.39225	5.06277	3.66828	4.09724	1.13048	0.0405844	2.87194	1.4713	0.0334862	0.0301789	4.7329	1.23177	1.05741	2.14974e-07	5.92247e-23	4.57255	0.874396	1.18123	1.03815	2.21669	0.000129886	3.36231	3.98966	3.46959	1.76692	0.395489	3.61598	0.031889	1.88633	1.87592	1.90418	1.88943	50
6.16525	5.51114	2.34317	0.494332	0.388164	2.16264	6.43944	0.295323	1.48242	4.51627	3.42386	4.14962	1.51334	0.0404219	2.31066	1.00119	0.0319979	0.0300857	4.76569	1.30767	1.00289	1.74187e-07	6.83215e-23	4.82148	0.881292	1.29388	0.898764	1.81645	0.000122146	4.00449	3.6449	3.85927	1.11186	0.349334	3.80104	0.0319967	1.44372	1.53295	1.68269	1.95767	50
1.61288	5.54694	2.18098	0.633253	0.419632	6.3988	6.65922	0.343719	1.51653	4.73111	3.49343	3.60254	0.94979	0.0403015	2.56578	1.35213	0.0352121	0.0300051	4.65481	0.997384	1.04916	1.90328e-07	2.35643e-23	4.70204	0.895874	1.67308	1.13403	2.00341	0.000128305	4.20758	4.49605	3.51706	1.67255	0.375446	4.35616	0.0318307	1.6963	1.52585	1.89582	1.92363	50
0.513371	0.000313998	0.000345016	0.0332738	0.0438732	0.581461	0.000131468	0.0680675	0.00255487	0.0021528	2.13057	0.000482338	0.548345	0.0404373	0.0883553	0.00319264	0.00135716	0.0287462	3.49064	0.0830185	0.00190939	9.79369e-09	3.43054e-23	0.073427	0.0290791	0.00207662	3.22523e-05	0.0249173	5.35555e-05	0.177765	0.0178953	0.0450301	0.026108	0.481759	0.00779597	0.0308113	0.00755282	0.00317999	0.00605982	1.17734	50
1.81193	5.35032	2.16438	0.506256	0.366936	6.35978	6.44096	0.312244	1.54257	4.24233	3.76516	3.62162	0.997841	0.0406014	1.76649	1.05215	0.0318756	0.0302142	4.41539	1.09675	1.05641	1.96636e-07	6.80634e-23	4.33436	1.08532	1.12274	1.03706	1.71866	0.000122404	3.78221	4.74627	3.66221	1.26741	0.386496	4.10658	0.03187	1.90324	1.45607	1.90703	2.90892	50
6.53996	5.37996	1.9906	0.545816	0.404508	6.5967	6.36274	0.308836	1.44206	4.90648	3.75067	3.04255	1.42877	0.0403396	2.25418	1.00824	0.031054	0.0301437	5.06698	1.13173	1.17335	2.01012e-07	4.83504e-23	5.35476	1.22255	1.16915	0.932306	1.80571	0.000127698	2.93435	4.2425	3.73806	1.20437	0.387545	4.42957	0.0318854	1.8574	1.54878	1.74484	2.20976	50
6.11185	5.73325	2.14756	0.57359	0.35696	6.20641	6.35126	0.324613	1.29915	4.52959	4.52036	3.98646	0.978213	0.0401901	1.96035	1.08958	0.0325969	0.0300708	5.22687	1.20667	1.11476	2.11467e-07	3.29003e-24	4.64186	0.95866	1.21045	0.785774	1.98496	0.000122047	3.70436	4.18016	3.71305	1.55708	0.356019	4.00974	0.0319192	1.51855	1.70413	2.21487	2.45275	50
0.568612	0.000329104	0.000378062	0.0314405	0.0482214	0.587084	0.000137475	0.0694788	0.0024913	0.00242375	1.81458	0.0005138	0.581815	0.0404961	0.100851	0.00320122	0.00128038	0.0286394	4.05455	0.117059	0.00184289	1.00572e-08	5.07062e-23	0.0754992	0.0294493	0.00207933	3.1401e-05	0.0252443	5.35596e-05	0.193376	0.0173527	0.0495824	0.0273652	0.375026	0.00756304	0.0309252	0.00758894	0.00315781	0.00715079	1.26463	50
6.31017	5.31735	2.41627	0.509196	0.412804	6.41182	6.33571	0.308939	1.34127	4.30199	3.4846	3.6456	1.05149	0.0403379	1.40672	1.02279	0.0311711	0.0300238	3.9734	1.29472	1.01752	1.88862e-07	9.1912e-23	4.64539	0.869994	1.41375	1.00488	1.89742	0.00012016	4.29819	3.90708	3.17109	1.32998	0.377658	4.29657	0.0318797	1.33673	1.75696	2.4508	2.08613	50
1.50805	5.43036	2.26156	0.461851	0.369515	6.29019	6.42477	0.314179	1.29434	4.89142	3.4854	3.77785	1.06665	0.040242	2.13149	1.29652	0.031526	0.0300498	4.64482	1.39259	1.06218	1.90517e-07	8.06949e-23	4.42527	1.02377	1.33978	0.890414	1.84202	0.000127634	3.95886	4.19239	3.41027	1.48184	0.336661	3.61318	0.0318994	1.48344	1.91969	1.74312	2.27314	50
1.6968	5.49789	2.09097	0.483395	0.379294	6.5771	6.4253	0.319545	1.45859	5.23366	3.71392	4.35244	1.02687	0.0403239	2.13025	1.10733	0.0325435	0.0301647	5.01021	1.50808	0.904119	1.78535e-07	9.60108e-23	4.83014	0.940437	1.24159	1.07655	2.17539	0.000128727	4.17355	3.87526	3.17904	1.22961	0.375693	4.50177	0.031896	1.82831	1.43513	1.97208	1.86948	50
1.4697	5.63845	2.00345	0.580963	0.38171	6.46354	6.42619	0.321487	1.72833	4.93561	3.6283	4.13322	1.15597	0.0404	2.07459	1.10689	0.0303588	0.0302946	4.74301	1.12724	0.966052	1.85448e-07	8.01143e-23	4.8531	1.16792	1.25457	0.937024	1.90625	0.000128218	3.44333	4.71702	3.59603	1.38288	0.354406	4.84632	0.0317591	1.65223	1.48025	2.01389	1.94607	50
5.98077	5.47497	2.2092	0.595864	0.398029	6.36328	6.30412	0.316443	1.52982	4.34824	2.72939	3.68968	1.04507	0.0404067	2.23306	1.11271	0.0350847	0.0300593	4.97039	1.60082	0.975834	1.95664e-07	8.67504e-23	4.72465	0.916459	1.32039	0.973474	2.02829	0.00012892	4.16205	4.19963	3.70725	1.30138	0.387558	4.25578	0.0318495	1.561	2.24843	1.70246	1.7615	50
1.62652	5.73293	2.47381	0.502313	0.350199	6.39834	6.52804	0.356569	1.74245	4.46296	3.17347	4.19577	1.30202	0.0402827	2.40268	1.06956	0.0352519	0.0301182	4.45319	0.896834	0.839107	1.74001e-07	2.62918e-23	5.17665	0.784297	1.27979	1.0693	2.33286	0.000129152	4.51449	4.44278	3.11262	1.63068	0.3771	4.15445	0.0320568	1.91045	1.38415	2.41765	1.96033	50
1.52838	5.29103	2.03548	0.399146	0.394752	6.41035	6.04936	0.310156	1.72611	4.69463	3.09453	2.97694	1.14681	0.0403876	1.9891	1.12193	0.0299535	0.0302582	4.65599	1.15758	0.979197	1.83443e-07	3.98202e-23	4.99921	0.917011	1.36646	0.945245	1.90103	0.000130273	4.36824	4.10661	2.63331	1.13536	0.399385	4.43359	0.031928	1.61236	1.49128	1.83982	2.06297	50
1.54956	5.67642	2.23932	0.525876	0.372161	2.942	6.04148	0.320647	1.36737	4.57548	4.66247	3.93957	1.14605	0.0401192	1.83443	1.11548	0.0310045	0.0301715	4.95801	1.14324	1.27093	2.16455e-07	7.18185e-23	5.19272	0.931057	1.17329	1.18957	2.11947	0.00012769	2.79911	4.3505	2.70607	1.50195	0.371772	3.55158	0.0319278	1.67939	1.55614	2.10888	1.9603	50
5.99863	5.46362	2.40892	0.579432	0.377597	6.34987	6.42452	0.331943	1.60484	4.52839	4.62165	3.75399	1.27473	0.0402934	2.44585	0.920232	0.0371372	0.0299984	4.95299	1.28094	1.09682	2.03719e-07	5.82819e-23	5.21477	0.832611	1.22201	1.33336	1.73788	0.000129883	4.0231	4.17487	4.23007	1.23645	0.377369	3.50129	0.0319763	1.46531	1.84861	2.07162	2.0326	50
1.29097	5.09505	2.34022	0.518518	0.395406	2.38805	6.51323	0.330169	1.4805	3.61347	3.32291	2.88094	1.08353	0.0403234	2.1695	1.09618	0.030672	0.029985	4.9454	1.07483	1.0544	1.79765e-07	1.11965e-23	5.08582	0.933467	1.19789	1.07642	2.05126	0.0001232	3.57764	4.22145	3.94102	1.15236	0.358087	4.11838	0.0319383	1.50803	1.19556	1.69302	1.67166	50
2.05078	5.73733	2.0332	0.487697	0.369424	6.52855	6.39411	0.345311	1.47835	4.49916	4.10337	3.82159	1.05229	0.0400251	2.17203	1.37935	0.0334547	0.0300759	3.99798	0.910733	1.14094	2.20938e-07	4.05734e-23	4.19951	1.2214	1.18943	0.984419	2.16115	0.000130312	4.2882	4.11879	4.18512	1.6658	0.354503	4.45482	0.0318952	2.08873	1.92907	2.22963	2.09039	50
6.16914	4.82462	2.21778	0.629298	0.40254	6.51528	5.99428	0.318034	1.36294	4.79425	2.84682	3.66987	1.109	0.0404941	2.02955	1.13401	0.0348132	0.0301011	4.60554	1.01342	1.10963	2.0394e-07	1.25796e-22	5.02998	0.93788	1.37171	1.07435	1.59985	0.000130822	4.07543	4.53087	3.89872	1.1409	0.385765	4.5562	0.0320979	1.24039	1.82294	1.92328	1.77424	50
1.68326	5.77065	2.29127	0.598632	0.376774	6.49705	6.37275	0.342472	1.51905	4.55736	2.84557	3.82162	1.07121	0.0403555	2.22124	1.10493	0.0310943	0.0300869	4.84541	1.32394	0.945755	1.8616e-07	1.1478e-22	4.93558	0.833005	1.21595	1.03106	1.8868	0.000126759	2.83566	4.16911	3.35039	1.37682	0.379116	3.92792	0.0319666	1.26268	1.25177	1.93528	1.79124	50
1.55356	5.53923	2.16152	0.41155	0.392555	1.9426	5.55181	0.333466	1.3302	4.54355	2.81148	3.76685	1.13892	0.0405221	1.46208	0.953465	0.0303588	0.0302594	4.81605	1.14945	1.02423	1.85446e-07	2.83001e-23	4.84125	1.09467	1.28658	0.878024	1.89743	0.000128453	3.5322	4.90331	3.00516	1.19644	0.377096	3.76392	0.0320189	1.33649	1.8948	1.92256	1.41279	50
1.40278	5.47555	2.97043	0.442766	0.387571	6.03674	6.18108	0.275601	1.38224	3.4189	2.85709	3.55061	1.12102	0.0402487	1.42052	0.957556	0.0266182	0.0300955	4.41688	1.10823	1.30419	2.01657e-07	9.31416e-23	4.7851	0.902188	1.22277	0.878103	1.73529	0.000118192	4.20123	4.18426	3.13916	1.34144	0.409847	4.57195	0.0318287	1.66697	1.21623	2.41844	2.09586	50
1.58157	5.68057	2.4684	0.527549	0.390448	6.5213	6.35926	0.31437	1.79254	4.84409	2.17517	3.77507	1.05039	0.0402261	2.05773	1.04347	0.0330574	0.0301782	4.84871	1.32676	1.0212	1.80717e-07	6.23194e-23	5.14386	1.03552	1.27321	0.948034	2.05466	0.000127753	4.36366	4.5899	3.66262	1.09603	0.388646	4.6093	0.0318344	1.43859	1.4879	2.00336	2.04142	50
1.37707	5.61603	1.99399	0.539831	0.406186	3.38039	6.07566	0.351243	1.45443	4.79941	2.73344	3.56277	1.0998	0.040325	2.92276	0.94777	0.0345703	0.0302776	4.37623	1.3429	1.08092	1.84174e-07	4.87674e-23	5.32991	0.983641	1.38211	0.953675	1.97841	0.00012725	4.42713	4.01401	3.97055	1.29662	0.3752	4.24828	0.0319538	1.81795	1.33043	2.25708	2.08798	50
0.484576	0.000302916	0.000322674	0.0318051	0.0438989	0.558594	0.000127031	0.0684257	0.00215086	0.0022052	1.93788	0.000483085	0.598028	0.040142	0.0926215	0.00319287	0.00132514	0.0285944	4.35829	0.0908372	0.00160354	9.83728e-09	2.40286e-23	0.0737529	0.0290785	0.00207584	2.5974e-05	0.0249701	5.35547e-05	0.17422	0.0130395	0.0448775	0.026205	0.435655	0.00617345	0.0307904	0.00754529	0.00277918	0.00616099	1.28923	50
1.46068	5.71412	2.16691	0.541522	0.447521	6.38095	6.51245	0.304723	1.72493	4.28942	3.48165	4.16933	1.16988	0.0403468	3.05808	1.12214	0.0359167	0.0300963	5.37249	1.36302	0.966504	1.74217e-07	3.39749e-23	5.41987	0.922548	1.13063	0.968519	2.03596	0.000128352	3.8594	3.99441	3.68182	1.71484	0.392036	3.81357	0.0319187	1.85178	1.64095	1.79122	1.87494	50
0.637725	0.0647901	0.0974043	0.0469396	0.0761818	0.96867	0.00345783	0.0754386	0.00663795	0.0137277	2.3733	0.00277257	0.637114	0.0404476	0.329618	0.00373771	0.00227194	0.0281907	4.715	0.600306	0.00212769	1.09821e-08	7.34659e-23	0.14218	0.0396103	0.00291629	0.00215369	0.0320063	5.38161e-05	1.15059	0.21057	0.135604	0.10129	0.384001	0.230289	0.0309032	0.0130203	0.0077225	0.0104605	1.33855	50
0.507963	0.0003406	0.000398117	0.0323398	0.0487241	0.647739	0.000142021	0.0699281	0.00262096	0.00230243	2.13333	0.000523399	0.584129	0.0402229	0.108442	0.00320321	0.00128535	0.0286389	0.829046	0.123656	0.00193962	1.01428e-08	1.28439e-23	0.0755345	0.029662	0.00208055	3.47423e-05	0.0254298	5.35568e-05	0.188504	0.021185	0.0494132	0.0276934	0.407713	0.00823753	0.030767	0.00758905	0.00320661	0.00651952	1.28575	50
0.529472	0.000549514	0.00067459	0.0386562	0.0530055	0.697713	0.000208097	0.072196	0.00299366	0.00224081	2.34135	0.000716282	0.539124	0.0402668	0.15419	0.00325168	0.00135294	0.0286027	4.04876	0.235189	0.00211766	1.06155e-08	3.05095e-23	0.0829734	0.0309274	0.00210432	6.90027e-05	0.0272063	5.35547e-05	0.238488	0.0404788	0.057305	0.0345624	0.461578	0.0131836	0.0307423	0.00774999	0.00361856	0.005901	1.23484	50
1.63839	5.7114	1.99469	0.538754	0.36207	6.36238	6.54158	0.329516	1.87142	4.25649	3.20535	3.90635	0.988549	0.0403659	2.31248	1.20547	0.0324181	0.030262	4.19006	1.27847	1.01094	1.76164e-07	1.10752e-22	5.12451	1.02378	1.36727	1.03395	1.6841	0.000128117	3.29917	4.89836	3.97749	1.28974	0.390424	4.39872	0.0319293	1.73106	1.53491	1.66991	1.96859	50
6.30126	5.63164	1.99272	0.683455	0.333839	6.6734	6.48725	0.349228	1.5714	4.55296	3.1213	4.02382	1.08048	0.0403607	1.66844	1.28487	0.0337749	0.0300161	4.61007	1.114	1.07	1.95993e-07	8.59156e-23	5.06794	0.95875	1.33184	0.96936	2.09224	0.000127767	4.5246	4.11548	3.93288	1.58855	0.371143	3.89911	0.0319147	1.42726	1.78431	1.84601	2.30018	50
1.50505	4.9497	1.85612	0.546825	0.427206	6.66126	6.3147	0.315246	1.37159	4.41046	3.56965	3.25995	1.00122	0.0401393	1.93316	1.07931	0.0315089	0.0299842	4.38322	0.934894	0.900611	1.78237e-07	7.61055e-24	4.24884	1.1044	1.20919	0.876005	1.86611	0.000119746	3.13008	3.71955	3.49124	1.47585	0.414579	3.93895	0.0319469	1.64544	1.44806	1.73606	1.73066	50
1.65308	5.48848	2.39158	0.47274	0.451945	6.37241	6.47565	0.355925	1.54175	4.57479	2.71865	4.22815	1.09111	0.040375	1.82092	1.51379	0.0357801	0.0300951	4.25159	1.00003	1.1523	2.14081e-07	1.28329e-22	5.18806	1.0433	1.1536	1.03381	2.0074	0.000130972	4.35136	4.11651	3.74861	1.4951	0.421637	3.93701	0.0320496	1.78255	1.48888	2.2192	2.00632	50
0.574232	0.00139308	0.00214644	0.0407475	0.0633625	0.734151	0.000384055	0.0759331	0.00398655	0.00399491	2.45679	0.000912981	0.732681	0.0404276	0.177771	0.00330255	0.00169091	0.0284255	4.13137	0.270558	0.00243785	1.11829e-08	8.39043e-23	0.0955101	0.0326335	0.00216757	0.000239714	0.0283767	5.35762e-05	0.425512	0.0884583	0.0741991	0.0419983	0.447625	0.0390953	0.0308835	0.00843282	0.00475622	0.0105703	1.23991	50
1.72487	5.83016	2.51016	0.464499	0.366285	6.27559	5.65928	0.324044	1.47953	4.5636	2.72413	3.54721	1.28083	0.0403116	2.01631	1.11841	0.0302297	0.0300627	5.07027	1.27917	0.968387	1.78093e-07	9.36935e-23	4.92265	0.900514	1.34775	1.08809	1.99699	0.000127335	2.95456	4.2701	3.37099	1.09146	0.367325	3.89461	0.0318384	1.59627	1.79723	1.72298	1.80129	50
6.21952	5.43299	2.72985	0.682288	0.384002	6.4734	6.64431	0.340061	1.6673	4.44676	2.82526	3.8506	1.03675	0.0405145	1.84454	1.57016	0.0350928	0.0301054	4.81093	1.23592	0.991553	1.93722e-07	3.78834e-23	4.97324	0.825583	1.32005	0.95924	2.28191	0.000126497	3.32627	4.45903	3.53092	1.70043	0.373892	4.35302	0.0319993	2.25065	1.90856	1.99271	1.6926	50
0.634776	0.210263	0.2015	0.0960701	0.118231	0.982135	0.00801016	0.088902	0.0160899	0.0320597	1.67743	0.00574766	0.666449	0.0402225	0.356464	0.00407282	0.00307365	0.0281304	4.66756	0.87281	0.00235378	1.32862e-08	5.41881e-23	0.328864	0.0467951	0.00361472	0.0125518	0.0470251	5.42119e-05	1.97881	0.353348	0.250045	0.128021	0.449328	0.580133	0.0312794	0.014885	0.0180926	0.0151812	1.51357	50
6.10458	5.59587	2.43949	0.495056	0.339481	6.15494	6.1441	0.302521	1.68288	4.69286	3.73126	3.00796	0.983697	0.0403441	1.87159	1.03979	0.0308389	0.0301576	4.73227	1.22083	0.935886	1.69623e-07	6.70894e-23	5.08354	0.886189	1.43081	0.984738	1.95563	0.00013163	2.85598	3.98977	4.17096	1.10626	0.408316	3.63762	0.0321163	1.53744	1.84082	2.13791	1.69577	50
0.678483	0.487949	1.19474	0.128617	0.109091	1.14857	0.022295	0.0983795	0.0191083	0.0516752	2.50481	0.0200157	0.608037	0.0403736	0.37005	0.00459844	0.00264873	0.0283371	4.31887	0.846029	0.00248694	1.49056e-08	3.40396e-23	0.940487	0.0474487	0.00518645	0.0136568	0.05817	5.4705e-05	1.43172	0.855762	0.218489	0.137677	0.387495	0.688963	0.0313266	0.0181068	0.0197663	0.0132389	1.9085	50
6.32639	5.41449	2.47055	0.61775	0.337683	6.5408	6.01889	0.316747	1.51064	3.96615	2.91847	3.92817	1.16811	0.0402072	2.00933	1.05986	0.0325247	0.0300358	4.44468	0.914401	1.0807	2.01642e-07	1.46451e-24	5.06489	0.956474	1.02112	0.941214	1.98117	0.000128904	4.34195	5.10456	3.88527	1.46594	0.354119	3.49721	0.0316867	1.25601	2.48431	2.03176	1.64275	50
1.442	5.5639	2.05736	0.569263	0.366552	6.54661	6.15181	0.318471	1.49007	4.35955	2.96763	3.9981	1.12506	0.0402805	2.43217	1.10352	0.0335811	0.030162	4.84922	1.04908	1.16517	2.21411e-07	8.21529e-23	4.70552	0.929685	1.12301	0.939098	2.39218	0.000127665	4.07777	4.07581	4.67631	1.31381	0.395433	3.82298	0.0320461	1.45319	1.24569	1.85696	2.03598	50
1.61581	5.61071	2.05187	0.511713	0.413376	6.39369	6.60888	0.331204	1.51768	4.73889	3.4987	3.20591	1.38151	0.0404397	1.75416	1.09113	0.0313226	0.0304938	4.97474	0.972948	1.0121	2.15973e-07	1.0374e-22	4.6978	0.868999	1.43466	1.00825	1.70403	0.000125898	3.27016	3.80152	4.12984	1.16232	0.402242	4.2642	0.0319746	1.72851	1.36909	2.76888	1.78858	50
6.31645	5.77007	2.24535	0.528829	0.395239	6.43291	6.64773	0.313155	1.47269	4.43589	3.38786	4.10946	0.957342	0.0404	2.5018	1.25081	0.0326206	0.0301519	5.12559	0.888086	1.07787	1.94939e-07	3.0291e-23	5.28659	0.978235	1.13295	1.02599	1.91167	0.000128519	3.47201	4.12396	5.01799	1.7763	0.375838	3.97154	0.031921	1.76862	1.58095	2.08591	2.3447	50
2.00012	5.48165	2.31015	0.504805	0.390738	6.29968	6.47185	0.305345	1.54768	4.83798	3.00118	2.97995	1.0625	0.0401935	3.13586	1.15643	0.0316618	0.0300924	4.85417	1.11071	1.09351	1.92246e-07	2.89689e-23	5.04044	1.02354	1.1899	1.04899	2.18809	0.000127432	4.1985	4.97086	3.79598	1.31812	0.379834	4.28085	0.0318573	2.10331	1.34482	1.97177	1.69509	50
6.29654	5.59251	2.19148	0.514521	0.421343	6.14941	6.45179	0.318664	1.66602	3.95174	3.78185	3.95991	1.08833	0.0404957	1.7113	1.03208	0.0321073	0.0300381	5.25731	0.984207	1.05773	1.90539e-07	2.98403e-23	4.72137	0.819254	1.17751	0.95774	1.6528	0.000128103	3.87865	4.15972	3.97135	1.47514	0.413157	4.42866	0.0318499	1.79251	2.08107	1.83907	1.79852	50
1.48013	5.54356	2.10624	0.488269	0.421566	6.40942	6.69411	0.32955	1.78563	4.75805	3.50953	4.30246	1.24238	0.0402758	1.53638	1.19255	0.0350422	0.030144	4.9748	1.1182	1.04174	1.91037e-07	3.12311e-23	4.76313	1.04521	1.11644	0.950718	2.10447	0.000129772	3.4452	4.42093	3.58133	1.49831	0.358546	4.15584	0.0321123	2.0449	1.56865	2.48704	1.69843	50
1.6947	5.29278	2.04463	0.508663	0.339294	6.24849	6.33975	0.314267	1.43626	4.45094	3.59938	3.31816	0.972406	0.040475	2.3864	1.05065	0.031402	0.0302692	5.09995	1.10267	0.982906	1.85164e-07	2.73476e-23	4.98273	0.910914	1.10313	1.01644	2.2113	0.000127952	3.60713	3.98978	3.63048	1.35388	0.440831	3.51312	0.0319259	1.89124	1.34655	1.76794	1.96885	50
1.39691	5.58698	2.33737	0.485578	0.407821	6.31868	6.40812	0.319931	1.47	4.54959	4.12001	4.0569	1.14561	0.0399626	2.17679	1.15145	0.0325401	0.0301737	4.66532	1.16969	0.952488	1.94094e-07	6.26543e-23	4.29206	0.878984	1.45189	1.03216	2.11772	0.000131671	3.90222	4.21325	3.97866	1.39955	0.37794	3.96398	0.0319686	1.26078	1.69951	2.16298	1.68201	50
1.22183	5.49394	2.33419	0.590777	0.36521	6.32254	6.30806	0.33305	1.55925	4.40868	3.4122	3.21329	1.15853	0.0401769	1.59566	1.33339	0.0336984	0.0301075	4.96206	1.19838	0.989805	1.94682e-07	9.52444e-24	5.0538	1.12489	1.2965	0.913825	2.18485	0.000125154	4.39612	4.0805	3.69509	1.2399	0.375552	3.95196	0.0319289	1.7773	1.7799	2.33397	2.08854	50
0.494527	0.000390068	0.000480453	0.0347967	0.0523748	0.59731	0.000160436	0.0707442	0.00256645	0.00260315	2.12868	0.000594807	0.610959	0.0401729	0.121124	0.00322283	0.00144007	0.0284465	3.56194	0.153021	0.00184605	1.03076e-08	4.16114e-23	0.0780444	0.0300801	0.00208792	3.95225e-05	0.0260366	5.35603e-05	0.219918	0.0214579	0.0537519	0.0303183	0.452286	0.00852905	0.030764	0.00768853	0.00318276	0.00757865	1.10671	50
1.56082	5.26673	2.0396	0.500021	0.41395	1.66929	6.05822	0.344899	1.74407	4.56794	3.17954	4.03208	1.17833	0.0406032	2.63975	1.31664	0.0351627	0.0302094	5.2008	1.06353	0.996729	1.99336e-07	3.04343e-23	4.74113	1.06301	1.15525	0.965997	2.3462	0.00013132	4.58628	3.95801	3.78199	1.48215	0.384075	3.66088	0.0320508	1.46639	1.95273	1.97327	1.93314	50
1.47535	6.07933	2.65942	0.568987	0.386229	6.5013	6.03303	0.310997	1.2193	4.49182	3.35079	2.73226	1.30741	0.0403411	2.06001	1.24401	0.0318912	0.030075	4.84528	1.59376	1.02355	1.87633e-07	7.74221e-23	5.02631	0.884884	1.15809	0.802937	1.7253	0.000132099	3.11927	4.58302	3.41237	1.211	0.364957	4.26496	0.0318569	1.82457	1.3236	2.31911	1.82153	50
0.53342	0.000354336	0.000454283	0.0312381	0.0446191	0.660261	0.000147501	0.0689752	0.0031943	0.00223527	2.36634	0.000485758	0.577267	0.0402337	0.0905286	0.00319398	0.00129679	0.0286923	3.14125	0.0875057	0.00236054	1.00292e-08	3.29008e-23	0.0735308	0.0291069	0.00208185	5.31296e-05	0.0249221	5.35566e-05	0.176674	0.0371362	0.0454879	0.0262621	0.421462	0.0116959	0.0306677	0.0075527	0.00382058	0.0063408	1.20764	50
0.523979	0.00035592	0.000457658	0.0335456	0.046553	0.581077	0.000148352	0.0716482	0.00345168	0.00195237	2.28742	0.000515085	0.511768	0.0402163	0.0996477	0.00319964	0.00123156	0.0286479	1.39084	0.130528	0.00258245	1.04738e-08	5.61788e-23	0.0753924	0.0295196	0.00208183	4.55264e-05	0.0254544	5.35508e-05	0.180311	0.0399385	0.0462288	0.0273586	0.446767	0.0118874	0.0308248	0.0075686	0.00400884	0.00514577	1.6317	50
1.23819	5.61044	2.52157	0.519865	0.356444	2.43181	6.30492	0.337351	1.7597	4.64165	3.17786	3.72541	1.0255	0.0402795	2.09395	1.22208	0.03012	0.0301857	5.03424	1.0729	1.11181	2.04572e-07	6.30293e-23	5.26141	0.792065	1.12359	1.09098	2.08415	0.000127109	4.29015	4.31892	3.29448	1.16958	0.412522	3.95817	0.0320124	1.82802	1.55224	1.92662	1.97953	50
1.83402	5.10365	1.92181	0.474706	0.384411	6.26568	6.07727	0.331315	1.69442	4.0364	3.99267	3.79323	1.10587	0.0405217	1.83601	1.17197	0.03155	0.0303978	4.46242	1.15456	0.916544	1.79093e-07	2.31608e-23	5.61701	1.3009	1.31493	0.995969	1.85933	0.000129683	2.57289	4.43493	3.17719	1.37505	0.441611	4.03939	0.0320276	1.5022	1.63957	2.06878	1.94409	50
1.78852	5.26594	2.1395	0.472383	0.3454	2.17072	6.08803	0.341429	1.5111	4.58677	3.38332	3.62704	1.08832	0.0402091	1.88134	1.31723	0.0279018	0.0301932	5.00491	1.14092	0.965887	1.77821e-07	4.98334e-23	5.05066	0.998278	1.32468	0.978923	2.02151	0.000128564	2.70425	4.19285	3.57691	1.38243	0.338691	3.91835	0.0321526	1.55752	1.59997	1.77807	1.77026	50
1.72146	5.06764	2.27443	0.479469	0.340055	6.31397	6.3331	0.329331	1.48658	4.81596	2.49045	2.78565	0.973087	0.0404307	1.92393	1.0427	0.0303219	0.0302628	4.86451	1.18641	1.09079	2.02205e-07	5.04988e-23	4.8403	1.05917	1.09521	1.0752	1.5664	0.000136073	2.51642	4.12047	3.15482	1.03016	0.38156	3.70664	0.0319752	1.45722	1.31505	1.97103	2.09907	50
1.84557	5.18568	2.29486	0.492888	0.370268	6.37909	6.32853	0.357258	1.73717	4.62612	2.87419	3.22891	0.962097	0.0406982	1.79397	1.17233	0.0334503	0.0303013	4.37283	1.30912	1.24088	2.15747e-07	3.43187e-23	5.12891	1.0283	1.27794	1.0124	1.4343	0.000129604	4.80947	4.48547	3.16525	1.52416	0.386569	4.71976	0.0319326	1.55751	1.67828	2.09429	1.88175	50
2.03949	5.22989	2.07927	0.430464	0.359362	6.21361	6.38679	0.346185	1.50762	4.68522	3.35314	4.00138	1.09018	0.0401951	2.56828	0.985169	0.0307697	0.0303254	4.97319	1.14947	0.900231	1.7631e-07	1.15299e-22	4.89204	0.838623	1.28372	1.02581	1.3917	0.000129852	3.54446	4.35328	2.44659	1.30694	0.357675	4.07103	0.0320233	1.77813	1.71462	2.0536	1.85875	50
1.77616	5.43363	2.80747	0.657684	0.39665	6.33349	6.40349	0.34864	1.30738	5.06414	3.24237	3.59638	1.5308	0.0403412	1.50829	1.35098	0.0372282	0.0302405	5.37524	0.861063	0.877654	1.77678e-07	1.46109e-23	5.28517	0.928635	1.23961	0.957455	1.43402	0.000131924	3.36662	4.13582	4.3035	1.57627	0.352305	4.35507	0.0320047	1.40224	2.12458	2.62121	2.28292	50
0.513714	0.000324083	0.00034788	0.0320226	0.0421493	0.644043	0.000135415	0.0681548	0.00300425	0.0019149	1.92358	0.000479659	0.526338	0.0403953	0.0886865	0.00319065	0.00125778	0.0287053	0.235815	0.0784851	0.00226201	9.89951e-09	1.16214e-22	0.0739711	0.0290492	0.00207724	3.85485e-05	0.0249209	5.35514e-05	0.161208	0.0245458	0.0430404	0.0259981	0.46491	0.00969143	0.0308453	0.00752329	0.00361849	0.00512875	1.38991	50
0.50327	0.000322033	0.000369084	0.0335493	0.0440997	0.57481	0.000134705	0.0679489	0.00285461	0.00214249	2.58168	0.00048382	0.560651	0.040252	0.0910258	0.00319277	0.0013864	0.0286173	1.81037	0.0856083	0.00214292	9.86669e-09	2.62567e-23	0.0743132	0.0290919	0.00207735	3.61511e-05	0.0249838	5.35541e-05	0.173356	0.0239444	0.0448949	0.0262167	0.502948	0.00908719	0.0306859	0.00754564	0.00341224	0.00592196	1.50178	50
0.54052	0.00664136	0.00500344	0.056004	0.0742329	0.746565	0.000682513	0.0842665	0.00411321	0.00441933	1.9731	0.00263306	0.617902	0.0402672	0.227689	0.00349188	0.00162602	0.0284602	2.50811	0.339899	0.00202157	1.25599e-08	9.17787e-23	0.106232	0.0361153	0.00226816	0.000409772	0.0391109	5.36108e-05	0.449622	0.0924989	0.0889803	0.0638314	0.424827	0.047805	0.031036	0.00864406	0.00492341	0.0103556	1.18822	50
1.59507	5.36896	2.81609	0.48834	0.389117	6.50009	6.66306	0.355032	1.3606	4.86971	3.19358	2.79658	0.958753	0.0405331	1.97884	1.14776	0.0314228	0.0303566	4.65401	1.13425	0.926014	1.78146e-07	6.69079e-23	5.38274	0.976153	1.42439	1.08646	1.83124	0.000133111	3.89934	3.8958	3.97437	1.14013	0.399858	3.7119	0.0319741	1.71159	1.50255	2.08784	2.00978	50
1.63636	5.50646	2.0864	0.451888	0.371975	2.98445	6.31211	0.301544	1.47814	5.05858	3.01817	2.81478	1.35813	0.0403673	1.75404	1.16918	0.0321769	0.0300614	4.75344	1.43658	1.08513	1.8822e-07	1.32694e-22	5.21303	0.813847	1.39374	0.927337	1.80899	0.000131106	4.33467	4.11702	3.59554	1.04779	0.37432	3.88184	0.0317061	1.80007	1.35375	1.76225	1.63253	50
0.513351	0.000311979	0.000327254	0.0329724	0.0436802	0.577463	0.000130622	0.0677629	0.00256239	0.00216619	2.09907	0.000479761	0.571226	0.0404251	0.0868033	0.00319236	0.00139001	0.0286744	2.01654	0.0723882	0.00192385	9.79155e-09	6.57103e-23	0.0737316	0.028901	0.0020764	3.19368e-05	0.0249523	5.35562e-05	0.166025	0.0176588	0.0448432	0.026003	0.490777	0.00776854	0.0306987	0.00752213	0.00319104	0.00618721	1.07424	50
0.541316	0.000520629	0.000692897	0.0422125	0.0566975	0.664097	0.000195268	0.0766175	0.00255187	0.00233392	1.973	0.000704411	0.547248	0.0403116	0.133399	0.0032484	0.00130956	0.0285731	4.1996	0.218615	0.00182299	1.126e-08	9.62335e-23	0.0902158	0.030941	0.0021013	5.36861e-05	0.0292852	5.35576e-05	0.21995	0.0300312	0.0611944	0.0337447	0.415464	0.00992188	0.030757	0.00770455	0.00325388	0.00644162	1.09713	50
2.53205	5.55141	2.22321	0.596893	0.357567	6.52563	6.39484	0.346877	1.95238	4.22677	4.88991	3.68899	0.995308	0.0402091	2.43209	1.17207	0.0324284	0.0300024	4.06547	1.22254	1.22425	1.87948e-07	7.35079e-23	4.9134	0.821088	1.3294	1.07073	2.02307	0.00012563	4.45223	4.84276	4.24857	1.23532	0.380947	3.88078	0.0319466	2.05673	1.47967	1.95418	2.45058	50
1.67636	5.33975	1.90418	0.481884	0.38589	6.26479	6.61939	0.332914	1.56079	4.37453	2.6497	3.12186	0.916615	0.0404203	1.62736	1.18659	0.0322925	0.0301219	4.52657	1.1421	1.17223	2.14715e-07	3.47835e-23	5.27593	0.935245	1.20697	1.18916	2.51643	0.000126631	3.79831	4.05211	3.06879	1.64832	0.42095	4.32217	0.0319259	1.72757	1.36962	1.91596	1.87484	50
6.6151	5.65674	2.53798	0.52728	0.329861	6.42013	6.37041	0.337825	1.80931	4.91646	2.83869	4.11554	0.915351	0.0401482	1.96516	1.15528	0.0290532	0.030266	4.96254	1.09622	1.01709	1.89542e-07	5.89084e-23	5.06611	0.956365	1.22914	1.00012	2.19321	0.000127035	3.99246	4.07627	2.69632	1.27736	0.367747	4.34671	0.0320991	2.12101	1.98926	2.04551	1.89296	50
6.41242	5.6637	2.17584	0.625396	0.382098	6.37908	6.24706	0.351991	1.42789	4.01225	4.6006	3.9101	1.03298	0.0405374	2.48225	1.09756	0.0349798	0.0300636	4.68008	1.31198	0.978735	1.96261e-07	9.05549e-23	4.2308	0.945255	1.30213	1.14432	1.82843	0.000129713	3.47898	4.74415	4.10635	1.23386	0.359133	3.84044	0.0320641	1.43891	1.84776	1.82934	1.60338	50
1.64127	5.66826	2.49171	0.456405	0.40816	6.48195	6.53202	0.313531	1.45701	3.47016	3.39818	4.03777	1.04289	0.0402228	1.4377	1.08593	0.0311692	0.0302536	4.47598	1.38132	1.12118	1.82722e-07	3.42212e-23	5.25932	0.718872	1.34844	1.0286	2.08307	0.000125056	3.67953	4.05544	2.68496	1.68445	0.385509	4.21366	0.0319819	1.65265	1.69725	2.70116	2.13536	50
6.0597	5.68457	2.46093	0.558417	0.404236	6.46603	6.78571	0.31134	1.27143	5.22493	2.97189	3.98334	1.0441	0.0403926	1.74456	1.08446	0.03762	0.0301028	3.90263	1.30881	1.01234	1.85251e-07	7.82924e-23	5.75291	1.0819	1.21091	1.16955	2.74068	0.000128316	3.89558	4.0951	3.34141	1.55762	0.391679	4.87062	0.0320484	1.27761	1.91633	1.97734	1.72692	50
1.44251	5.28036	2.14312	0.424628	0.374486	6.38556	6.62942	0.31787	1.67945	4.25205	4.1816	3.14507	0.961945	0.0401524	1.61181	1.08234	0.0300043	0.0301863	4.69138	1.56301	0.821327	1.75195e-07	6.94842e-23	5.31931	0.917368	1.23212	1.06555	1.49368	0.000128243	3.30843	4.32143	3.16659	1.29609	0.400329	4.25718	0.0319582	1.61505	1.4165	1.98362	2.08895	50
1.80326	5.595	2.14606	0.504163	0.360932	6.28009	6.44648	0.339092	1.58954	5.02507	2.98761	2.9252	0.895563	0.0402338	1.65635	0.963078	0.0307647	0.0302893	4.36864	1.17615	1.04687	1.84471e-07	1.38628e-23	4.7228	1.13516	1.30625	1.02483	1.72626	0.000127615	3.67112	4.28922	3.65993	1.21541	0.363538	4.2813	0.0321176	1.46756	1.78895	1.847	2.1091	50
6.26382	5.54407	2.44243	0.546616	0.372818	6.47207	6.34293	0.326133	1.45633	4.54758	3.11438	3.25032	0.989361	0.0405079	2.04922	1.16037	0.0278628	0.0302566	4.74257	1.14847	0.952782	1.69569e-07	7.12187e-23	5.60594	0.82804	1.12132	0.992862	1.77971	0.000129115	4.29453	4.05478	3.14742	1.19805	0.369685	3.95594	0.0319164	1.43382	2.62787	1.71256	1.63071	50
1.36743	5.51224	2.33292	0.443884	0.368289	6.55425	6.43525	0.329775	1.35092	4.72916	3.6423	3.27846	1.0775	0.0402381	2.50117	1.28764	0.0326646	0.0301129	4.67213	0.867691	0.979577	1.88839e-07	2.88872e-23	4.92979	0.908318	1.1279	1.04884	1.8919	0.000129848	2.71934	4.52308	2.72127	1.44763	0.384525	4.11943	0.0318633	1.71491	1.18051	1.99921	1.67278	50
1.45578	5.04346	2.98616	0.514095	0.358115	6.327	6.56935	0.328188	1.50971	4.78331	2.86549	4.04108	0.946922	0.0404248	1.83569	1.13643	0.0351885	0.0300247	4.54882	1.17086	1.02433	1.88113e-07	1.25902e-22	4.78472	0.977005	1.16577	1.10828	1.98122	0.000130633	4.14411	4.11762	3.23	1.84762	0.388246	4.73692	0.0320127	1.42525	1.58115	2.3231	2.00044	50
1.8026	5.7343	2.59642	0.568276	0.35363	2.65478	6.25785	0.330143	1.43228	4.63277	2.87318	3.5858	1.05409	0.0402952	1.96414	1.28189	0.0341342	0.0301186	4.93543	1.00401	1.07789	2.04157e-07	1.05746e-22	4.82319	0.889343	1.46863	0.945455	1.73479	0.000131607	3.86743	3.81205	3.92838	1.48919	0.375412	3.93606	0.0319647	1.47323	1.57673	2.06325	1.90346	50
1.4799	5.2775	2.31145	0.596065	0.417912	6.5804	6.33781	0.310621	1.60955	4.35228	2.31604	2.98716	1.30837	0.0403792	1.96564	1.17347	0.0337407	0.0303805	4.50523	1.02059	0.957206	1.74729e-07	4.64329e-23	4.26957	1.02767	1.4115	1.09976	1.95927	0.000128737	3.38234	4.63358	3.01435	1.21166	0.353392	3.63558	0.0321377	1.36358	1.55154	1.73282	1.73461	50
6.2434	5.52364	2.81706	0.660735	0.412971	6.43644	6.26115	0.332364	1.85342	4.91555	3.50949	3.97972	0.970939	0.0400906	1.84346	1.07222	0.0332377	0.0301715	4.63488	1.34787	1.1942	2.1191e-07	1.00798e-23	4.85107	0.953715	1.34971	1.23668	2.24777	0.000128627	4.42088	4.1469	3.30454	1.31897	0.387771	4.23385	0.0320254	2.05943	1.57479	2.14774	2.06934	50
6.03838	5.3946	2.85907	0.555595	0.396789	6.71727	6.42076	0.316457	1.20838	4.69601	2.75521	3.57735	1.22147	0.0403653	2.23697	1.05001	0.0322733	0.030057	4.26808	1.10731	1.02736	1.78726e-07	1.0943e-22	5.3201	0.853511	1.34661	0.991154	2.23856	0.000126678	4.16057	4.29706	3.77792	1.30727	0.409793	4.51654	0.0318524	1.75124	1.90137	1.80004	1.88688	50
6.30952	5.48998	2.4075	0.511621	0.355246	3.06761	6.52899	0.306933	1.72483	4.61636	4.87529	3.75462	1.07143	0.0406215	1.99067	1.55183	0.0331877	0.0300804	4.59665	1.48833	1.14431	1.91346e-07	9.80493e-23	5.26805	0.984231	1.26151	1.12308	2.47844	0.000126551	4.54689	4.12124	3.35095	1.3299	0.357132	4.45398	0.0320363	1.60051	2.35842	1.81886	1.73265	50
0.500819	0.000313773	0.000334623	0.0333139	0.0423634	0.597845	0.000131381	0.0682707	0.0027608	0.00216761	2.19425	0.000481316	0.618543	0.0401963	0.0879618	0.00319192	0.00137136	0.0285851	0.288233	0.0839671	0.0020794	9.80507e-09	3.52588e-23	0.0738253	0.0290864	0.00207621	3.24691e-05	0.0249209	5.35542e-05	0.167135	0.0195449	0.0439661	0.0260868	0.458741	0.00842659	0.0306454	0.00753391	0.0032996	0.00599289	1.18892	50
1.5897	5.38873	1.68264	0.549158	0.366703	6.67601	6.00651	0.330012	1.48151	4.28804	3.146	3.59863	1.01104	0.0404916	1.84598	1.08965	0.032987	0.0301333	5.13132	1.02137	1.30572	2.14205e-07	1.11896e-22	5.18019	0.864005	1.48561	1.00578	1.62755	0.000127398	3.39839	3.94613	3.60292	1.61295	0.426337	4.78701	0.031896	1.79512	1.81789	1.75815	2.05489	50
1.8018	5.56751	1.9342	0.472749	0.366979	6.42582	6.67269	0.292676	1.60706	4.80192	3.18441	3.24632	1.09139	0.0402633	2.54873	0.931694	0.0306027	0.0300871	4.79079	1.28517	0.906276	1.67849e-07	1.48315e-23	5.11429	1.02642	1.19824	0.882386	1.85946	0.000128405	4.36995	3.91777	3.31054	1.18386	0.382589	4.21443	0.031826	1.29849	1.27643	2.03274	2.15473	50
1.67826	5.50356	1.84452	0.71377	0.376285	6.29869	6.448	0.347014	1.7212	4.31442	2.89772	3.10336	1.32603	0.0400961	2.4279	1.12728	0.0342395	0.0304156	5.25436	0.973636	1.09528	2.13185e-07	7.37525e-23	3.79813	0.792865	1.34969	1.04425	1.85505	0.000132612	3.2358	4.47811	3.03151	1.11981	0.389429	4.29675	0.0319325	1.75122	1.49532	2.11975	2.1916	50
6.41925	5.6674	2.12037	0.615817	0.386813	6.21359	6.25462	0.33035	1.57937	4.87456	3.10802	4.39386	0.908558	0.0405187	2.72803	1.34535	0.0349714	0.0300505	4.42164	1.14662	1.11202	2.1348e-07	1.27297e-22	4.98272	0.687981	1.13623	1.35589	2.41467	0.000127349	3.47641	3.96271	4.07619	1.85521	0.318413	3.9138	0.0319917	2.06703	1.93365	2.11074	1.78458	50
1.58141	5.24824	1.58308	0.555567	0.408731	6.26475	6.28654	0.334803	1.62932	4.11947	3.5832	3.80016	1.24696	0.0401938	2.18051	1.01912	0.0290657	0.0302468	4.90142	1.34577	0.886807	1.73599e-07	6.03275e-23	4.63258	0.762313	1.28924	0.875503	2.18831	0.000125062	3.25215	4.06824	3.5198	1.25984	0.370306	4.38572	0.0319105	1.77278	1.41625	1.8687	1.75207	50
1.45977	5.08022	1.74186	0.538228	0.438001	6.4401	6.13463	0.319221	1.29283	4.13374	3.26833	3.79616	1.02337	0.0401267	2.31257	0.96987	0.0345137	0.0299836	4.99718	1.3289	0.969638	1.84394e-07	7.33232e-23	4.75961	1.00065	1.14726	1.37419	2.32782	0.000126951	3.44849	4.81419	3.50756	1.0854	0.430072	4.7842	0.0318759	1.98733	1.60835	1.83633	2.04495	50
1.59235	5.5521	1.93214	0.437134	0.355043	6.3753	6.20467	0.31834	1.60864	4.5541	2.95819	3.64068	0.978775	0.0404931	1.59897	1.22398	0.0282815	0.0302869	4.55453	1.39677	0.969564	1.8331e-07	7.52473e-23	4.79006	1.04893	1.06497	0.898135	1.50771	0.000121429	4.28793	4.31872	2.9546	1.09941	0.377988	4.63816	0.0319217	1.79795	1.49818	1.64973	2.51288	50
0.503321	0.000344486	0.000425479	0.0333255	0.0462761	0.615578	0.000143681	0.0697817	0.00293136	0.0022706	2.18343	0.000508765	0.568858	0.0402681	0.10113	0.00319977	0.00133141	0.0286524	2.2844	0.124163	0.00217645	1.01466e-08	6.47175e-23	0.074798	0.0291971	0.00208084	4.11196e-05	0.0253664	5.35559e-05	0.185368	0.0287427	0.0477276	0.027068	0.428988	0.00979161	0.0307576	0.007576	0.00348867	0.00637267	1.50566	50
1.37275	4.83112	2.56394	0.514315	0.403344	6.31969	6.38026	0.338988	1.49477	4.30724	4.35764	3.01304	1.07238	0.0401016	2.20619	1.14702	0.0292235	0.0304008	4.4301	0.975841	0.97257	1.69966e-07	5.94168e-23	4.11659	0.924783	1.13842	1.17004	2.20452	0.000126738	3.93793	3.96244	2.78112	1.19777	0.390846	3.97586	0.0319899	1.80044	1.40772	1.9891	2.02456	50
1.97274	5.56515	2.46495	0.463362	0.394418	2.87392	6.35327	0.323075	1.56518	4.8399	3.37456	3.87386	1.37664	0.0403471	1.71759	1.1923	0.0315508	0.0301359	5.22427	1.10856	0.97982	1.93219e-07	1.12278e-23	4.63802	0.922361	1.22043	1.04294	2.27919	0.000126761	4.0353	4.24083	3.83612	1.3083	0.411794	4.07302	0.0317802	1.35438	1.41108	1.87738	2.78031	50
6.58866	5.42347	2.0214	0.62307	0.367733	6.38548	5.91621	0.315549	1.30782	4.85765	2.83128	3.96583	1.24606	0.040265	2.0541	1.34545	0.0338544	0.0299283	5.01884	1.16082	1.0157	1.90203e-07	9.17182e-23	5.59746	0.961794	1.19757	0.852322	1.93478	0.000127131	3.75016	4.02494	3.50727	1.27179	0.411009	4.10206	0.0318404	1.59506	1.64353	1.67709	1.93648	50
6.26451	5.75226	2.33922	0.465943	0.422758	6.23178	6.17917	0.342579	1.38536	4.7275	3.66029	2.82171	1.09549	0.0404324	2.40149	1.15863	0.0305314	0.0300027	4.51216	1.34782	0.998649	1.92906e-07	5.67424e-23	4.24735	0.954852	1.3778	0.915893	1.68846	0.000131303	3.05958	4.25364	2.40738	1.22559	0.354245	3.94021	0.032001	1.39329	1.92504	1.57532	2.02065	50
1.42998	5.5412	2.33877	0.505435	0.389423	6.51252	6.48117	0.322753	1.36081	4.27048	3.44586	3.68993	1.07335	0.0401779	2.21718	1.0906	0.0319168	0.0301971	5.10753	0.990133	0.990342	1.81983e-07	2.50725e-23	5.01349	0.890035	1.32888	0.932292	2.05094	0.000126652	3.05098	3.96893	4.31916	1.3763	0.369975	3.69645	0.0317419	2.49348	1.55534	2.11526	2.32821	50
1.50306	5.73137	2.34844	0.448734	0.353318	3.17664	6.32696	0.330466	1.38321	4.63156	3.6495	3.63183	1.08707	0.0403235	1.81437	1.09668	0.0325967	0.0301646	4.68487	1.26644	1.00198	1.80943e-07	1.63754e-23	4.41349	0.788157	1.23523	1.30488	2.34149	0.000131599	3.97405	3.64822	4.34442	1.2199	0.364642	4.59187	0.0318819	1.61252	1.8403	2.50154	1.92404	50
1.89585	5.64288	2.24413	0.52811	0.454372	6.30773	6.42293	0.328987	1.8558	4.91415	3.1914	3.71304	1.19583	0.0404261	1.95689	1.11984	0.0380501	0.0301044	4.18354	1.01603	1.03177	1.93782e-07	7.75652e-23	4.2117	0.876046	1.36566	1.16686	1.60871	0.000133367	3.4067	3.85934	3.22486	1.35312	0.420905	4.21694	0.0318011	1.70286	1.93529	2.31296	2.31402	50
0.505297	0.000323725	0.000354593	0.0309547	0.0437892	0.619082	0.000135264	0.0686861	0.00303077	0.00210481	2.06935	0.000483782	0.554053	0.040424	0.0902578	0.00319209	0.00126002	0.0286468	3.27768	0.0809582	0.0022832	9.91451e-09	6.04991e-23	0.0733289	0.0290114	0.00207764	3.71445e-05	0.0248886	5.35545e-05	0.167059	0.0244244	0.0447449	0.0262038	0.41774	0.00969247	0.0308335	0.00753211	0.00357132	0.00586386	1.33296	50
6.22236	5.56917	1.9393	0.541157	0.332675	6.45342	6.46238	0.35486	1.46219	4.47386	3.30727	3.57104	0.983476	0.0404121	2.52323	1.29478	0.0318872	0.030175	4.59257	1.10526	0.862951	1.9083e-07	3.78437e-23	5.64148	0.929654	1.50905	0.93492	1.88128	0.000129256	3.93823	3.89312	3.93124	1.43669	0.359495	4.30505	0.0320538	1.4104	1.567	1.93856	1.78909	50
1.40123	5.41666	2.18634	0.519811	0.356284	2.36434	5.98853	0.307211	1.0965	5.29274	3.07319	3.7823	1.0115	0.0403085	2.48372	0.902644	0.0268569	0.0303745	4.65801	1.1476	1.06119	1.97638e-07	1.34132e-22	5.49969	1.07477	1.33938	0.878638	2.27789	0.000121498	3.51031	3.80202	4.18993	1.22932	0.39958	3.64928	0.0319754	1.84008	1.13113	2.84698	1.70751	50
1.70245	5.28779	2.46254	0.558222	0.373096	3.03285	6.29214	0.28839	1.8631	4.48739	3.91776	3.59113	0.996471	0.0406568	1.79515	1.03502	0.0258104	0.0300951	4.48475	0.970853	0.89778	1.69806e-07	8.99234e-23	5.03969	0.894486	1.21	0.948301	1.53471	0.000118084	3.01935	3.76895	2.40285	1.21193	0.353081	3.90142	0.0318714	1.27285	1.31121	1.84814	1.74474	50
1.34777	5.05198	2.11938	0.497964	0.336823	6.14444	6.25976	0.293288	1.45716	3.55386	3.7084	3.71587	0.92892	0.0401211	1.70259	1.07817	0.0250644	0.0304999	4.32731	0.938664	0.923222	1.65114e-07	6.12586e-23	4.85064	1.23881	1.14065	1.02734	2.15232	0.000119104	2.53339	4.52144	3.17719	1.13142	0.394047	4.0229	0.0318221	1.68953	1.44764	1.88873	2.17679	50
1.61758	5.54432	2.3171	0.554625	0.32213	6.5929	6.51835	0.292225	1.37395	4.58341	2.87374	4.14836	1.10371	0.0402452	2.19233	1.23052	0.0290659	0.0303107	4.83979	0.961227	1.12456	1.98178e-07	8.9811e-25	5.57957	1.0324	1.27128	0.886672	1.87694	0.00012637	3.65209	4.40863	3.58553	1.58055	0.425677	3.80364	0.0317979	2.11575	1.30428	1.99421	1.97566	50
6.34119	5.66274	2.11786	0.57662	0.363126	6.42563	6.46029	0.334118	1.46252	4.37912	3.69079	3.78393	1.15284	0.0402459	1.68688	1.0703	0.0362739	0.0300108	4.64759	1.58761	0.945243	1.85664e-07	6.11736e-24	5.25001	0.764389	1.36734	1.06562	1.90091	0.000127651	4.37813	4.36294	4.06348	1.41705	0.420651	4.20483	0.031977	1.47522	2.13079	1.86071	1.56451	50
1.60846	5.42504	2.09731	0.51313	0.369439	2.03867	6.26604	0.321695	1.65202	4.83379	3.05127	2.94655	1.10942	0.0403079	2.22357	1.06241	0.0298378	0.0300334	4.94201	0.930226	0.969064	1.78206e-07	9.14446e-23	5.44539	1.28464	1.33882	0.950463	1.51255	0.000128753	3.64217	3.99909	3.45692	1.50958	0.370425	4.41022	0.0318172	1.75556	1.75317	1.98442	1.78716	50
1.97933	5.71062	2.10669	0.558668	0.364372	6.46122	6.53529	0.311369	1.45547	4.76846	2.7399	4.22197	1.26897	0.0403041	2.21241	1.05581	0.029013	0.0301836	5.16079	1.37011	0.985516	1.97742e-07	1.23043e-22	4.96129	0.921824	1.42732	0.947226	1.86595	0.000128054	3.57774	4.34093	3.9754	1.05101	0.379244	4.20384	0.0317535	1.24645	1.72051	1.99263	1.79401	50
1.54253	5.55418	2.37945	0.471063	0.438992	6.29489	6.46689	0.311466	1.37583	4.79521	3.798	2.45611	1.35343	0.040246	2.11966	1.09001	0.0330689	0.0304971	5.27706	1.07052	1.20768	1.90537e-07	4.82097e-23	5.20223	1.45379	1.13756	1.00452	1.76595	0.000131797	4.07589	3.60915	3.17979	1.09498	0.410067	4.45156	0.0318926	1.58662	1.99726	2.05649	1.57934	50
1.47054	5.50899	2.04939	0.557368	0.415077	5.95091	6.65242	0.319139	1.56822	4.13443	2.83603	3.52811	1.07989	0.0404335	1.5401	1.10553	0.0306901	0.0302577	4.64133	0.97608	0.946919	1.73201e-07	1.51496e-22	4.75744	0.82283	1.09698	1.00143	2.2366	0.00012653	3.73586	4.65277	3.40376	1.17409	0.409478	4.14734	0.0318839	1.77896	1.73169	2.04275	2.01802	50
6.26791	5.58695	2.55209	0.676066	0.355702	2.52825	6.23007	0.322179	1.5395	4.42	2.8942	3.90072	1.04751	0.0400273	3.19998	1.04656	0.0340617	0.0300801	4.79706	1.43417	1.07379	1.97742e-07	1.50039e-23	5.0565	0.874821	1.26657	0.904638	1.73916	0.000128519	3.98246	4.84117	2.82566	1.44284	0.386904	4.32307	0.0318432	1.43027	1.68177	2.52576	2.10728	50
1.48066	5.73303	2.4501	0.523332	0.389678	6.28937	6.44351	0.323092	1.5835	4.38774	3.58837	3.04965	1.18013	0.0401821	1.87818	1.05335	0.0319211	0.0300618	4.86257	1.06686	0.929493	1.71575e-07	1.2026e-22	5.35715	0.902364	1.19378	1.0246	2.15616	0.000126301	3.76934	4.96365	3.78473	1.48477	0.33516	4.42927	0.0319741	1.87375	1.29919	2.15691	1.96853	50
1.57059	5.65774	2.53303	0.477326	0.434131	6.5926	6.41376	0.316521	1.51341	4.505	2.85658	3.75484	1.04374	0.0403674	2.22718	1.32951	0.0333028	0.0299674	5.14279	1.19812	0.952036	1.96917e-07	3.48973e-23	4.22941	1.13419	1.40051	1.15413	2.81317	0.000129498	4.01985	4.688	2.80507	1.38627	0.326353	4.04041	0.0319281	1.86907	1.43095	2.50587	1.74966	50
1.77381	5.10881	2.10756	0.566781	0.404299	6.63491	6.28915	0.356138	1.74438	4.0102	3.88134	3.89684	0.846665	0.0403838	2.08219	1.00124	0.0318414	0.0300318	4.78985	1.33575	0.946899	1.8762e-07	1.36934e-22	4.70024	0.967737	1.37668	1.03096	2.20149	0.000125368	3.80653	4.05572	3.54167	1.3807	0.420906	3.73926	0.0318652	1.82437	1.65962	1.96037	1.99911	50
0.493554	0.000323851	0.000364215	0.0331283	0.0432277	0.565964	0.000135368	0.0679319	0.00264841	0.0020661	2.01358	0.000491248	0.554376	0.040534	0.0960147	0.00319462	0.00137384	0.0286905	4.50671	0.0920698	0.00197557	9.79869e-09	8.13583e-23	0.0745842	0.0291621	0.00207782	3.50243e-05	0.0250464	5.35528e-05	0.177986	0.0206314	0.0448292	0.0264745	0.526832	0.00831581	0.0308691	0.00755306	0.00323921	0.0056243	1.35586	50
0.666334	0.0852895	0.381008	0.0940608	0.0884757	1.00841	0.00817271	0.0837957	0.0110175	0.022679	2.21807	0.00314813	0.549519	0.0404522	0.362792	0.00382165	0.00268778	0.0281182	3.75134	0.74798	0.00243836	1.2397e-08	1.28913e-22	0.215352	0.0432037	0.00367606	0.0048478	0.0381692	5.39712e-05	1.96529	0.440917	0.159982	0.110981	0.488866	0.501898	0.0310727	0.0162425	0.0117034	0.00827831	1.54962	50
1.44342	5.67475	2.67208	0.510164	0.384818	2.25067	6.16792	0.308414	1.21437	3.86514	2.88209	3.89924	1.28374	0.040104	2.56862	0.975083	0.0314132	0.0301065	4.68162	1.52688	1.15209	1.85914e-07	5.00141e-23	4.81173	0.966369	1.25186	0.904252	2.40068	0.000115902	4.34289	4.82391	3.25971	1.29152	0.380165	4.00875	0.0317442	1.88538	1.38003	2.01162	2.05358	50
1.6517	5.76432	2.34568	0.484221	0.357863	6.12856	6.32578	0.309991	1.20037	4.0704	3.17136	3.95891	1.05731	0.0403146	2.07332	0.90644	0.0316397	0.0301524	4.06205	1.2049	0.938438	1.85826e-07	4.9884e-23	4.85616	0.959568	1.12248	1.0014	1.85055	0.000127956	3.23887	4.11694	3.6837	1.08444	0.390817	4.07583	0.0319474	1.72736	1.80363	1.81458	1.98674	50
6.17004	5.04809	2.00818	0.538873	0.371259	6.47741	6.50387	0.323661	1.91752	4.43547	3.55101	2.98748	0.923769	0.0403881	1.64532	1.11541	0.0318203	0.0302485	4.70217	1.38997	1.118	2.08231e-07	1.00377e-22	3.60207	1.14688	1.11285	0.867345	2.05314	0.000129641	3.83011	4.31127	3.67544	1.1688	0.339533	3.37072	0.0319395	1.99982	1.82163	1.87661	1.64118	50
1.64158	5.18824	2.54418	0.485562	0.382737	6.47735	6.28183	0.335543	1.33717	4.76017	2.53624	4.27709	0.992598	0.0403252	2.49626	1.47973	0.0296463	0.0303824	5.30548	0.926169	1.04142	1.79126e-07	3.08636e-23	5.42268	0.955379	1.46737	0.837935	1.86803	0.000130618	2.70647	4.1353	2.8122	1.36257	0.354327	4.35573	0.0319957	1.72081	2.10809	2.07208	2.1179	50
5.97497	5.68737	2.42792	0.539801	0.416055	6.25615	6.54027	0.328546	1.56403	4.50878	4.15884	3.40037	1.01288	0.0402324	2.06823	1.14267	0.0320859	0.030141	4.40588	1.2545	1.04119	1.96743e-07	5.83684e-24	5.34946	0.79623	1.37901	1.14504	1.5828	0.000130148	4.22699	4.27595	3.21052	1.51672	0.421835	3.67871	0.0319819	1.41044	2.17967	2.17887	2.08259	50
1.47676	5.08035	2.74912	0.455048	0.383033	6.16286	6.07789	0.295945	1.9962	4.09695	3.50634	3.74813	0.986797	0.0405131	2.78815	1.39046	0.0288244	0.0301253	4.48246	1.07688	1.07804	1.90282e-07	3.65355e-23	5.41377	0.9045	1.17569	1.17314	2.11843	0.000124916	3.89128	4.43969	3.77582	1.08452	0.394829	4.32506	0.0319845	2.23301	1.50365	2.46619	2.0995	50
1.33086	5.44809	2.68969	0.568399	0.376288	6.30409	6.1136	0.322502	1.53792	5.07804	4.28774	3.61477	1.04941	0.040219	2.18417	1.12385	0.0328823	0.0302872	4.82442	1.36625	1.07838	1.89727e-07	1.04753e-23	5.16058	1.00158	1.16243	0.962753	1.89186	0.000133436	4.09338	4.23735	4.55241	1.35906	0.393069	4.23875	0.0319532	1.95842	1.35706	2.27708	2.05074	50
1.6832	5.49892	2.56192	0.508553	0.344695	6.38043	6.58999	0.304969	1.58205	4.63825	3.95082	3.86553	1.02509	0.0402184	2.19545	1.19277	0.0302107	0.0301395	3.86719	0.983628	1.13588	1.90806e-07	1.68974e-23	5.06146	0.974819	1.18269	1.03735	1.97345	0.000126361	3.17017	4.76152	3.90138	1.58239	0.410601	4.49785	0.0318236	1.63462	1.56729	1.97359	2.33518	50
1.2635	5.64982	2.02317	0.504048	0.347486	6.09807	6.48923	0.317519	1.57548	4.35402	3.37924	3.90043	0.996129	0.0404152	1.75782	1.15036	0.0302596	0.0303608	4.70158	1.17308	1.08041	1.75464e-07	3.59312e-23	4.94204	1.04118	1.13786	0.899336	1.77668	0.000131909	3.48111	3.92093	2.99586	1.28025	0.381832	3.67064	0.0318649	1.71865	1.47643	1.70181	1.93909	50
6.44824	5.33864	2.00669	0.580266	0.352794	2.33531	6.02323	0.300342	1.71267	4.76533	4.79332	2.59103	1.40703	0.0404668	1.94457	0.899385	0.0318004	0.0301791	4.90857	1.1618	0.916513	1.76982e-07	1.0404e-22	5.04828	0.834878	1.2353	0.892988	1.98961	0.000125319	4.23172	3.64765	3.44569	1.20512	0.353301	3.91895	0.0319787	1.49817	2.04267	1.75963	2.43007	50
5.9387	5.57065	2.40165	0.455279	0.384133	6.28912	6.44673	0.312911	1.24972	4.15748	2.54443	3.12684	0.985565	0.0402187	2.23203	1.08578	0.0324882	0.0300682	4.64937	1.14687	0.979317	1.78125e-07	2.29573e-24	4.97664	0.87061	1.3711	1.03159	1.92532	0.000127303	3.25802	4.80803	3.79083	1.31045	0.36635	4.32507	0.0320219	1.58077	1.69259	1.80404	1.63059	50
1.47758	6.06412	2.34246	0.483195	0.335978	6.55091	6.45482	0.338334	1.37776	4.56892	4.68284	2.88036	1.22371	0.0403918	1.85854	1.01777	0.0281858	0.0303682	4.95829	1.11089	1.10913	1.91125e-07	8.41018e-23	4.65131	0.944756	1.27886	0.961565	2.22509	0.000127573	2.9245	4.06688	3.31334	1.16661	0.338917	3.65893	0.0318887	1.82978	1.3061	2.13	2.56983	50
1.46195	5.37092	3.10298	0.501351	0.354003	6.24836	6.33383	0.308623	1.62252	4.97418	3.64517	3.78688	1.17031	0.0402582	1.92572	1.08491	0.0318179	0.0302645	4.56944	1.22578	0.903869	1.64869e-07	9.70968e-23	4.82364	0.770541	1.29512	0.938079	2.10053	0.000126344	3.36399	4.32991	4.45398	1.30596	0.353418	3.9491	0.0318184	1.53135	1.43948	2.07152	1.98764	50
1.4052	5.63017	2.00883	0.494942	0.393089	6.39054	6.20667	0.311728	1.6282	4.32218	3.33266	3.25628	0.993888	0.0403285	1.59294	1.24295	0.0297947	0.0303272	4.4055	1.26693	0.996016	1.7629e-07	1.40318e-22	5.40216	0.887686	1.3675	0.923787	1.70678	0.00012982	2.83932	3.26532	3.50794	1.22604	0.344774	4.78933	0.0319865	1.26821	1.51025	1.81773	1.97431	50
1.50732	5.67078	3.30666	0.495313	0.402356	6.38709	6.47034	0.324969	1.63096	4.64304	3.24371	3.47703	1.1717	0.0405606	1.84554	1.33779	0.0338104	0.0300788	5.35897	0.906205	0.990645	1.80591e-07	7.72851e-23	4.91481	0.871831	1.22693	0.941782	2.35226	0.000130376	4.19983	4.42449	3.3772	1.79223	0.392159	4.62826	0.0318318	1.68121	1.59468	2.10627	2.68702	50
1.89495	5.60404	2.12457	0.541368	0.432541	6.37038	6.19457	0.316478	1.46455	4.68709	2.63032	3.18061	1.26112	0.0401855	2.90564	1.40142	0.0381699	0.0299472	4.61103	1.20872	1.12504	2.02792e-07	1.68551e-23	5.01081	1.16294	1.38941	0.981134	2.12417	0.000130075	3.95301	4.4582	2.96165	1.34315	0.392032	4.14649	0.0320851	1.8716	1.40662	2.43787	1.74746	50
1.958	5.01569	2.37841	0.450218	0.365895	6.08023	6.628	0.314425	1.55691	4.9577	4.58315	3.08028	0.938875	0.0403905	1.80237	0.98788	0.0267114	0.0300826	4.85936	0.812024	0.907087	1.70343e-07	1.17435e-22	5.51427	0.910469	1.40993	0.960803	1.7915	0.000124169	4.20902	4.37497	2.57726	1.09003	0.378771	3.96998	0.031916	1.44287	1.37317	1.62039	2.09889	50
1.47531	5.56008	1.89228	0.493947	0.362513	6.37552	6.26982	0.284794	1.25353	4.05153	3.55766	3.0965	0.923204	0.0405894	2.08899	0.947522	0.0265583	0.0301665	4.78613	1.09515	1.01399	1.96192e-07	6.31424e-23	4.58845	0.984939	1.36506	0.903449	1.9358	0.000118434	2.57506	3.93785	3.23514	1.13469	0.366992	4.35533	0.03185	1.4213	1.3319	1.62221	2.00364	50
1.7933	5.71446	2.1751	0.560543	0.335737	6.63451	6.22763	0.311626	1.21362	4.44366	3.50638	3.87742	1.12126	0.04064	1.92933	1.17155	0.0303646	0.030183	4.67898	0.938926	0.923492	1.76232e-07	3.89684e-23	4.78806	1.07258	1.23146	1.09975	1.93601	0.000126821	2.86298	3.75802	3.69535	1.68736	0.403111	3.98499	0.031866	1.3591	1.67182	2.27958	1.66782	50
1.79946	5.92698	2.26097	0.528209	0.43862	6.22259	6.35126	0.339305	1.91916	4.54039	3.57126	3.39699	1.31289	0.0404838	2.03868	1.23118	0.0350158	0.0301888	4.34391	1.31136	1.14849	2.14027e-07	5.33101e-24	5.37244	0.953685	1.41347	0.864191	1.82922	0.000130735	3.54493	3.67594	4.35226	1.29499	0.381464	3.77055	0.0321281	1.62508	1.43049	2.42489	2.39516	50
1.52358	5.45083	1.4499	0.448543	0.391368	6.25034	6.27576	0.329119	1.32329	4.98296	2.7733	3.25723	1.23271	0.0403402	2.36939	1.12845	0.0341006	0.0302404	5.02253	0.971998	0.960874	1.79057e-07	2.50097e-23	4.95839	0.915487	1.3886	0.799536	1.92624	0.000130381	2.69545	4.48954	4.30034	1.2854	0.39168	3.96703	0.0318226	1.50008	1.61909	1.71787	2.09445	50
1.38299	5.40297	2.10372	0.559701	0.362397	6.43486	6.47524	0.319198	1.33787	4.99662	3.6835	3.69381	1.00616	0.0401865	2.14925	1.28923	0.0353398	0.0299591	4.46016	1.1139	1.087	1.78095e-07	1.21584e-23	4.10818	0.932096	1.20221	0.978982	1.96522	0.000128758	4.11953	4.19683	3.52931	1.65587	0.39061	3.46882	0.0319393	1.74173	1.89592	2.13676	2.1826	50
1.51765	5.38107	2.20822	0.631103	0.396868	6.40865	6.58195	0.355655	1.7432	5.122	3.67029	3.38226	0.998751	0.0403503	2.5776	1.37216	0.033574	0.0302143	4.65405	0.842062	0.944452	1.88449e-07	1.31348e-23	5.23167	0.969648	1.21119	1.14198	2.25972	0.000128881	2.09305	3.99639	4.10532	1.47954	0.32531	4.41021	0.0320933	1.73126	1.33416	2.34042	1.90561	50
6.24672	5.77015	2.54916	0.567579	0.363514	6.39435	6.01047	0.355983	1.73511	5.22947	3.50998	3.82583	1.07791	0.0402767	2.22047	1.14173	0.0319788	0.0301631	4.63639	1.38128	1.19636	1.93756e-07	5.46027e-23	5.25771	0.979642	1.22795	1.03765	1.85874	0.000128335	4.15307	5.08329	3.85491	1.47049	0.357779	3.63291	0.0319637	1.76235	1.67275	2.44082	2.34372	50
1.44128	5.52286	2.67795	0.469656	0.352662	6.44634	6.80244	0.316719	1.56645	5.07746	3.52402	3.5539	1.00832	0.040374	2.14408	1.01253	0.0297086	0.0301294	4.53637	1.02136	1.075	2.07247e-07	2.27865e-22	5.02597	0.920046	1.12021	1.1736	1.49748	0.000128169	4.1302	4.38508	3.37192	1.10009	0.407281	3.96852	0.032076	1.3979	1.67372	1.41541	2.00579	50
6.43975	5.36234	2.33134	0.54946	0.381834	6.18285	6.37302	0.365613	1.61878	4.63099	3.91662	4.13168	1.07164	0.0403553	2.37301	1.09884	0.0345978	0.030138	5.61206	0.938617	1.01009	1.88353e-07	8.70752e-23	5.34246	1.02102	1.10475	1.18413	1.82427	0.000126967	4.38303	4.40277	3.74074	1.35062	0.404315	4.20043	0.031959	2.2546	1.54146	2.28554	2.0198	50
1.38196	5.57098	2.66818	0.579263	0.375612	1.79272	6.27516	0.342122	1.56235	5.05273	2.92838	3.76069	1.24892	0.0404097	2.59583	1.21906	0.030935	0.0302457	4.54917	1.15767	1.11053	1.919e-07	1.31841e-23	5.31615	0.954458	1.22179	0.774787	1.91582	0.000128718	4.37843	4.35288	3.30665	1.16484	0.367336	4.53368	0.0317492	1.7297	1.44897	2.01027	2.02424	50
1.297	5.54991	2.24288	0.486896	0.392773	6.4974	6.39575	0.316983	1.74536	4.46448	2.37488	3.6284	1.41035	0.0403429	1.95027	1.14573	0.0331572	0.030311	4.69049	0.967771	1.20112	1.93314e-07	9.81913e-23	5.3649	0.908842	1.25752	0.999538	1.7734	0.000126446	3.95947	4.25826	3.56758	1.17443	0.379883	3.90734	0.0318629	1.51704	1.25397	2.02389	2.16495	50
1.87359	5.78199	2.2328	0.548384	0.433494	6.38925	6.19016	0.30295	1.66009	4.68207	4.62875	4.0452	1.15881	0.0404976	2.17255	1.18106	0.0299749	0.0301988	5.06781	1.17005	1.14375	1.91006e-07	2.07616e-23	4.47221	0.94817	1.11899	1.10388	2.27556	0.000125926	4.28661	4.28138	3.76572	1.40856	0.397059	4.31703	0.0319747	1.21686	1.47362	2.06539	1.87481	50
6.16057	5.68458	2.40621	0.628567	0.380619	6.36931	6.23468	0.345058	1.47776	4.25368	3.2764	4.07186	0.984714	0.0404162	2.32401	1.18178	0.0370094	0.0300206	3.75477	1.4098	1.51462	2.34152e-07	1.01608e-23	4.90532	0.859028	1.46888	0.894844	1.95304	0.000124749	3.86579	3.90686	3.48934	1.30833	0.34292	4.26493	0.0319273	2.23488	1.8068	1.76665	2.22503	50
1.60915	4.86252	1.75564	0.401508	0.380446	6.44601	6.08415	0.306986	1.14428	4.94757	2.72461	3.32379	0.951835	0.0402286	2.15184	1.01238	0.0300115	0.0301118	4.98455	1.30268	1.00059	1.8395e-07	6.24573e-24	4.99758	0.939208	1.22867	1.09979	2.12533	0.000127581	3.55344	4.28621	3.90331	0.982464	0.416037	3.25846	0.0319769	1.94097	1.43007	1.89878	1.95846	50
1.5075	5.74245	2.20524	0.445583	0.45299	6.13589	6.25252	0.32958	1.45018	4.29037	3.54712	2.99382	1.03202	0.0404485	1.96011	1.50525	0.0362195	0.0300728	4.84624	1.18481	1.02507	2.18124e-07	1.39518e-23	4.27568	1.03706	1.29331	1.08937	1.86158	0.00013128	4.02588	4.55003	3.87802	1.20876	0.361864	4.53566	0.0321814	2.20003	1.20035	2.03318	1.85252	50
1.65367	5.46267	2.29987	0.507582	0.364619	6.42435	6.33218	0.315783	1.81478	4.29804	2.74283	3.75679	1.26099	0.040371	2.27963	1.15822	0.0302968	0.030157	4.68635	1.22034	1.17025	1.98557e-07	4.01308e-24	5.13107	0.971788	1.18863	0.95691	2.09972	0.000128846	3.91418	4.80733	3.3689	1.20485	0.342387	4.20024	0.0320319	1.75955	1.28021	2.08623	2.08128	50
1.52694	5.24783	2.17706	0.578439	0.416994	6.3807	6.30516	0.312234	1.58953	4.44067	3.97807	3.98213	1.22629	0.0404054	1.81293	1.05215	0.0284852	0.0302213	5.21447	1.11861	0.960148	1.79876e-07	7.12342e-23	5.58633	0.774304	1.3455	0.89241	2.22881	0.000130197	3.01406	4.49202	3.72582	1.25194	0.364764	3.92197	0.0318771	2.00345	1.65185	2.61504	2.05361	50
1.56237	5.17599	1.90091	0.511395	0.391739	6.34783	6.40723	0.328847	1.47583	4.07549	3.31542	3.16574	1.03626	0.0400341	2.10139	1.11419	0.030496	0.0302124	4.55564	1.30752	1.03347	2.08945e-07	1.29695e-22	4.95781	0.848596	1.43847	0.812715	2.54886	0.000124019	3.76467	3.56305	3.34684	1.44611	0.371355	3.61368	0.0319402	1.32339	1.64558	2.01482	1.72036	50
1.04488	5.11249	2.147	0.420676	0.266036	1.49323	0.186292	0.259755	1.73643	3.69872	3.65035	3.30013	0.742126	0.0403919	1.14649	0.844451	0.0192983	0.0279266	4.10074	1.04348	0.00476816	3.66602e-08	7.01895e-23	5.0811	0.135836	0.071492	0.923552	0.434284	0.000110879	4.09251	3.36163	2.5176	1.24777	0.421864	3.55509	0.0326025	0.0391181	1.49117	0.479584	2.40012	50
6.2363	5.57239	2.77196	0.484621	0.396311	6.40559	6.14536	0.338682	1.32648	4.63845	3.0251	3.37324	1.01469	0.0404018	2.02033	1.11673	0.0289269	0.0300329	4.94465	1.29849	0.989053	1.89683e-07	7.17174e-23	4.72064	0.935132	1.18597	0.943938	1.83065	0.00012894	3.39626	4.63534	3.36914	1.49789	0.431756	4.21267	0.031949	1.59402	2.08399	1.78483	1.79637	50
1.26023	5.08025	2.09015	0.573228	0.365378	6.26415	6.25396	0.329175	1.6219	3.90378	3.13093	3.50772	1.13085	0.0403059	2.66986	1.16477	0.0322062	0.0301897	4.64114	1.42358	1.09379	2.03666e-07	1.78962e-23	5.58747	1.05402	1.09481	0.940415	2.14511	0.000126815	2.86955	3.2645	4.18004	1.43263	0.378923	4.1761	0.0320114	1.85639	1.70895	2.27824	1.73893	50
1.68902	5.29065	2.37169	0.453214	0.319068	6.25961	5.5236	0.326179	2.06587	4.6085	2.82987	2.4121	0.844795	0.0403412	3.17694	1.07453	0.027089	0.0300438	5.13099	1.36629	0.985206	1.95659e-07	1.05143e-22	5.0529	0.94071	1.29531	1.08607	1.90601	0.000128426	4.41478	3.33657	3.17654	1.02264	0.373696	4.21051	0.0319374	1.59497	1.65682	2.29157	1.44755	50
0.483101	0.000303305	0.000316632	0.0336697	0.0435578	0.564537	0.000127214	0.0680723	0.00208546	0.00217094	1.93839	0.00047969	0.591115	0.0399606	0.088669	0.00319223	0.00139041	0.0286107	0.423797	0.0802859	0.00155144	9.77908e-09	1.2203e-22	0.0729235	0.028951	0.0020756	2.71731e-05	0.0249098	5.35553e-05	0.167864	0.0129167	0.0449213	0.0259779	0.466123	0.0060627	0.0306861	0.0075319	0.00273374	0.00610936	1.03047	50
1.50064	5.34795	2.41559	0.517223	0.384913	6.38998	6.83685	0.311024	1.47142	4.79805	3.72751	3.21337	1.03104	0.0402276	2.46214	0.914336	0.0316511	0.030095	5.06936	1.16044	1.21032	2.04741e-07	1.99418e-23	5.22486	0.839309	1.25032	1.11574	2.07549	0.00012975	4.20022	4.25265	4.12616	1.32372	0.392624	4.09542	0.0317996	1.50969	1.3823	2.08579	1.7273	50
1.67538	5.80487	1.8915	0.451217	0.403058	6.17431	6.52722	0.296925	1.40408	4.19185	2.80946	3.64002	1.0038	0.0403569	1.41214	1.3088	0.0266648	0.0304196	4.81231	0.822088	0.964979	1.79245e-07	1.08271e-22	4.83924	0.908687	1.22514	0.950232	1.93209	0.000126858	2.56363	4.47408	3.42077	1.05621	0.382948	4.56162	0.0319743	1.86359	1.55962	2.12021	1.78032	50
1.68967	5.26617	2.01639	0.471833	0.371136	6.29565	6.14957	0.304055	1.48514	4.53615	4.01488	3.78545	1.23813	0.0405133	1.57156	1.09181	0.0337688	0.0300762	4.80066	1.20669	1.12697	2.01347e-07	1.8633e-23	5.23489	0.926856	1.5175	1.12667	1.78513	0.000130395	3.84629	4.01798	4.2119	1.30583	0.355156	4.05396	0.0319925	1.36182	1.46236	2.22981	2.27225	50
2.05947	5.01928	2.62368	0.567962	0.345988	6.09055	6.4681	0.344408	1.55535	3.9645	4.10873	3.53401	0.990397	0.0402163	1.65719	1.21473	0.0277203	0.0304521	4.77918	1.29752	0.956531	1.83471e-07	3.60102e-23	5.0171	0.990568	1.34719	1.00058	2.07018	0.000128473	3.05476	4.40555	3.46098	1.35206	0.407397	3.70063	0.0319346	1.5374	1.3112	2.14002	2.02491	50
0.487502	0.000342709	0.000409413	0.0322737	0.04356	0.643121	0.000142859	0.0681059	0.00326047	0.0020944	2.31339	0.000485254	0.536377	0.0403461	0.0938309	0.00319388	0.00132966	0.0287087	3.35404	0.0895637	0.00243563	9.89447e-09	6.18713e-23	0.0741136	0.0290541	0.00207989	4.6993e-05	0.0248841	5.35553e-05	0.167859	0.0337014	0.0450111	0.0262072	0.470714	0.0113597	0.0307228	0.00754751	0.00377643	0.00584879	1.2003	50
1.21458	5.085	2.18931	0.610169	0.398076	6.20259	5.8117	0.319759	1.357	4.41367	3.28865	3.70864	0.899413	0.0403311	1.6603	0.972021	0.0299414	0.0300874	4.69007	0.89976	0.918034	1.72683e-07	1.04046e-23	5.0115	0.911856	1.17669	0.919548	2.37586	0.000127466	4.84038	4.90365	4.20349	1.3949	0.342274	4.06122	0.0320045	1.52099	1.87548	2.39864	2.31294	50
1.46084	5.6872	2.06576	0.476628	0.415831	2.36546	6.1957	0.321378	1.30521	4.4533	3.84538	4.12019	1.20123	0.0403572	2.20046	1.12704	0.0306012	0.0302523	4.72089	1.2919	0.974333	1.9363e-07	5.32062e-24	5.08561	1.08591	1.33859	0.997537	1.73237	0.000129093	2.96785	3.96091	2.83642	1.41661	0.378657	4.34746	0.0319945	1.50322	1.21691	1.92223	2.00253	50
1.40401	5.51913	2.44444	0.518772	0.343754	6.30573	6.29135	0.33029	1.43689	4.75382	3.99276	3.94102	1.04791	0.0403914	1.50057	1.25846	0.0295021	0.0299677	4.32782	1.14973	1.06853	2.00936e-07	9.69463e-23	5.2852	1.03372	1.57201	1.10175	1.7942	0.000128039	4.07063	4.1742	2.89495	1.17823	0.383772	4.41839	0.0317945	1.38456	1.23275	1.87927	1.7393	50
1.33094	5.42797	2.18746	0.524372	0.349091	3.00311	6.47262	0.302412	1.43119	4.91558	2.85204	3.60269	1.01696	0.0404932	1.69331	1.10221	0.0271556	0.0302611	5.2351	1.36395	0.95196	1.7583e-07	1.06213e-23	5.04091	1.02342	1.33037	1.00753	1.65246	0.000127071	3.7992	4.3291	3.55533	1.0862	0.361459	3.86587	0.0319133	1.57036	1.34529	2.02988	2.13842	50
1.43902	5.26076	2.20371	0.487384	0.353095	6.03315	6.39815	0.324341	1.50705	4.66412	2.88931	3.9284	1.03784	0.0401424	2.08394	1.13453	0.0301363	0.0302267	4.63945	0.874599	1.08781	1.93421e-07	1.11383e-22	5.35502	0.875841	1.19452	1.08538	2.58308	0.000127326	3.98816	4.1327	3.08165	1.47205	0.397291	4.19318	0.0318875	1.94676	1.59569	2.08796	1.4653	50
6.46092	5.62357	2.19281	0.523766	0.374639	6.40355	6.38347	0.308129	1.63734	4.19916	4.35229	3.24442	1.08293	0.0404664	1.98989	1.00155	0.0297361	0.0301924	5.01982	0.996373	0.958982	1.70563e-07	4.50659e-23	5.03448	0.893218	1.30237	0.964827	1.89094	0.000129187	3.36602	4.59564	3.41584	1.29114	0.39594	4.49763	0.031924	1.75373	1.64389	2.57288	1.98125	50
6.14293	5.34421	2.42669	0.509536	0.330506	6.42477	6.48521	0.337258	1.41008	4.40919	3.63234	3.71518	0.840472	0.0404374	2.42952	1.38642	0.0299024	0.0301432	5.11991	0.972568	1.0171	1.87744e-07	7.57851e-23	4.57509	0.851848	1.18816	0.802266	1.70718	0.000127329	4.24746	4.78841	3.84821	1.11617	0.4015	4.04672	0.0318295	1.49373	1.99004	1.6518	1.86845	50
1.7154	5.3165	2.35741	0.657392	0.354521	6.37347	6.40332	0.311422	1.49845	4.70946	4.44112	3.58258	1.16152	0.0402131	1.66675	1.16563	0.0343994	0.0301354	4.66443	1.27488	1.22217	2.14435e-07	1.91708e-23	5.05446	1.2368	1.28099	0.993944	1.49747	0.00013038	3.82146	4.38704	3.13725	1.11794	0.450243	3.40324	0.0319766	1.95416	1.46317	2.2927	1.86919	50
1.83837	5.6104	2.51017	0.493763	0.365177	6.31721	6.40011	0.329389	1.41942	4.39581	4.07379	4.18793	1.15864	0.0402946	2.16511	1.24332	0.0337265	0.0302118	5.24777	1.02179	1.18156	2.23267e-07	1.17322e-23	5.14071	0.98066	1.18759	0.98079	2.23959	0.000130107	4.13906	3.91492	3.37039	1.30329	0.442869	4.5567	0.0319793	1.8324	1.7593	1.85403	2.49739	50
1.67363	5.15868	2.8601	0.541698	0.369472	6.16537	6.21149	0.314535	1.41028	4.64121	3.23627	3.57328	0.981935	0.0402991	1.74436	1.11579	0.0264731	0.0304819	4.77026	0.833749	0.984687	1.8599e-07	2.34306e-24	4.39092	0.858616	1.21568	1.06464	2.03061	0.000123006	3.35336	4.39618	3.07951	1.24273	0.360636	3.76021	0.0319092	1.50551	1.33318	1.77631	2.17671	50
0.51555	0.000312585	0.000342091	0.0356552	0.0436242	0.531973	0.000130976	0.068031	0.00231418	0.00219936	2.61702	0.000479446	0.555484	0.0403261	0.0874762	0.00319218	0.00148331	0.0286427	3.82328	0.0731123	0.00172465	9.74038e-09	1.65927e-24	0.0739982	0.0291296	0.00207695	3.22512e-05	0.0248892	5.35568e-05	0.168738	0.0176345	0.0448929	0.0259978	0.535813	0.00711812	0.030806	0.00753127	0.00297244	0.00629634	1.09939	50
6.29624	5.6407	1.99789	0.598037	0.415881	6.49079	6.20707	0.365351	1.59955	4.93203	3.36314	3.85941	1.04262	0.0405195	2.26747	1.24228	0.0395689	0.0299117	4.43995	1.39385	1.16487	2.19307e-07	1.21841e-22	4.83797	1.24638	1.54901	0.872905	1.91514	0.000132999	4.19875	4.6758	4.02835	2.01239	0.385895	4.13516	0.0321104	1.8402	2.06793	2.34009	2.20033	50
2.07393	5.61104	2.29397	0.62482	0.432984	6.28774	6.21365	0.338427	1.29091	4.26638	3.26693	3.84038	1.35761	0.0405312	1.90324	1.24697	0.0377273	0.0300485	5.03678	1.19409	0.99863	1.89986e-07	8.17708e-23	4.70614	0.954978	1.37457	0.958747	1.87501	0.000128688	4.05178	4.32257	4.17327	1.35938	0.348132	4.55658	0.0320854	1.60706	1.68232	1.89745	1.89776	50
2.13218	5.42085	2.54479	0.490004	0.378352	6.4606	6.55236	0.321329	1.36242	4.89867	3.94574	3.84956	1.32789	0.0402416	1.81189	1.4261	0.031449	0.0302844	4.77713	1.02453	1.0799	1.91192e-07	8.39555e-24	4.66794	0.940238	1.40733	0.943588	2.16163	0.000126892	3.68844	3.95205	4.11041	1.22576	0.347509	4.08947	0.031852	1.57021	1.49019	1.95444	2.133	50
1.58429	4.83166	2.54682	0.441875	0.405885	6.18097	6.31794	0.333676	1.59687	4.14988	4.19727	2.92497	0.906253	0.0400604	1.99839	1.07511	0.0296095	0.0302157	4.92435	1.08302	1.20718	2.13666e-07	1.38756e-22	5.1544	0.967031	1.20999	0.958372	1.80622	0.000126035	4.08851	4.66711	3.29214	0.982011	0.373215	4.27159	0.0319782	1.68246	1.54895	1.88683	2.35386	50
1.53215	5.67989	2.26716	0.511966	0.400136	6.45861	6.1915	0.335896	1.5132	4.048	3.15093	3.93291	0.84824	0.0402263	2.31959	1.14727	0.0314239	0.030004	5.1948	1.17783	0.935969	1.91058e-07	3.56874e-23	5.46405	1.08782	1.23856	0.930955	1.92027	0.000126409	3.83566	4.03036	3.22449	1.42798	0.368478	4.05373	0.0319111	1.35706	2.16788	1.70462	2.19213	50
1.47202	5.38648	1.77658	0.452639	0.347672	2.71391	5.59745	0.322219	1.32147	4.70758	3.19889	4.11244	0.891932	0.0401101	1.74182	1.05384	0.0261591	0.0301384	4.82246	1.1631	0.962122	1.79404e-07	9.73763e-23	4.60262	0.708068	1.07306	1.18669	1.53731	0.000128661	3.95786	4.4726	3.08029	1.05718	0.344352	4.13461	0.0319899	1.36086	1.67667	1.88662	1.77775	50
0.488277	0.000320235	0.000352785	0.033699	0.0428473	0.607821	0.000133984	0.0683151	0.00271088	0.00191691	2.15854	0.000484544	0.490357	0.0402713	0.0919058	0.00319192	0.00132637	0.0287005	1.93514	0.0899673	0.00203119	9.90512e-09	4.54282e-23	0.0740738	0.0291265	0.00207723	3.49964e-05	0.0248824	5.35513e-05	0.169068	0.0211101	0.0437724	0.0262216	0.50816	0.00850172	0.0307723	0.00754116	0.00326956	0.00512022	1.37671	50
6.33251	5.55372	2.07344	0.564408	0.390723	6.40966	6.24467	0.352728	1.39345	4.45543	3.3129	3.68153	1.25931	0.0402187	1.96092	1.32449	0.0385571	0.0300009	4.61186	1.08232	0.775811	1.70935e-07	1.07202e-23	5.23831	1.12487	1.15384	1.21355	2.01298	0.000130143	4.0451	4.28702	2.66062	1.47856	0.377733	4.30344	0.0319801	1.47987	1.81974	1.75705	1.99056	50
1.49107	5.65929	2.21968	0.667793	0.376243	6.19678	6.41799	0.346997	1.60158	4.17834	3.30396	3.82474	1.0281	0.0405023	1.80518	1.21906	0.0384955	0.0304633	4.49308	1.10573	1.17735	2.0928e-07	3.2234e-23	5.00031	0.897125	1.32992	0.937403	2.23255	0.000127407	3.2673	4.01288	3.76449	1.39507	0.38955	3.67294	0.0320074	1.69544	1.56468	2.01188	1.63931	50
1.68808	5.27308	1.79118	0.4872	0.376332	6.63581	6.3213	0.320162	1.19474	4.36583	2.79541	4.08084	1.08622	0.0403728	2.65263	1.24736	0.0273535	0.0303434	4.68275	1.08935	1.33938	2.17081e-07	1.43444e-23	5.05505	0.817934	1.23487	1.18988	2.25331	0.000125659	3.785	4.24506	3.88411	1.07478	0.403728	3.83186	0.0317053	1.56813	1.29654	1.8188	1.98461	50
1.45712	5.72939	2.22054	0.524541	0.387711	2.63443	6.46475	0.320429	1.29372	4.39713	2.93408	3.84058	1.01133	0.0401304	2.9096	1.02443	0.029205	0.0302738	4.65837	1.08665	1.24165	2.28169e-07	1.2384e-22	5.21682	0.887635	1.44394	0.83953	2.00599	0.000126415	3.39712	3.03253	3.99945	1.70477	0.397553	4.08487	0.0318416	1.83031	1.57307	2.3687	2.47618	50
6.25495	5.33629	2.17377	0.551267	0.373212	6.25927	6.45569	0.331393	2.0055	4.43336	3.39806	3.34923	0.944295	0.0404033	2.57423	0.974944	0.0303052	0.0301019	4.66864	1.18817	1.03762	1.89799e-07	9.49304e-23	5.20238	0.987802	1.18261	1.00045	2.31078	0.000122871	3.6472	4.43212	3.89219	1.15411	0.368127	4.02274	0.0317605	1.82185	2.15838	1.9869	2.1474	50
1.25964	5.3372	1.40419	0.550216	0.366404	6.02551	6.21236	0.322713	1.32845	4.14089	3.41786	4.17736	1.17813	0.0404888	2.46573	0.988222	0.0315904	0.0301393	4.9995	0.947657	1.04593	1.89649e-07	5.11659e-25	4.84935	0.851415	1.18959	0.889872	2.14691	0.000125471	3.74	3.92975	3.12586	1.55534	0.386201	3.85503	0.0318496	1.53035	1.53787	2.06727	2.39672	50
1.57972	5.01272	2.16864	0.46188	0.3497	6.67449	6.18584	0.315508	1.51851	3.69806	3.25823	3.81615	0.868423	0.0400823	2.04361	1.09119	0.0258952	0.0302191	4.44354	1.16224	1.53162	2.34843e-07	3.85982e-23	4.30562	0.915812	1.24017	0.885555	2.05922	0.000122001	3.09391	4.47731	3.20973	1.38272	0.372068	4.54446	0.0319861	1.47377	1.48537	1.87224	2.1751	50
1.60386	5.73127	2.42327	0.522355	0.342613	6.5894	6.49213	0.324369	1.56055	5.20867	3.22179	4.16082	1.07697	0.0405307	1.91994	0.93495	0.0322157	0.0301684	4.94026	0.99868	1.07127	1.97395e-07	6.14534e-23	5.12712	1.18693	1.20247	0.939217	1.78393	0.000131571	3.73149	4.93061	3.30317	1.50146	0.355886	4.54089	0.0319775	2.09426	1.65939	2.1425	1.81903	50
1.44212	5.21827	1.98308	0.503138	0.42641	2.65539	6.43618	0.335367	1.42296	4.68911	3.47831	3.88464	0.933948	0.0402842	2.28206	1.20002	0.0338778	0.0301425	4.74613	1.32095	0.931004	1.79378e-07	4.31477e-23	5.3808	1.13981	1.35922	1.17151	1.58715	0.000128914	4.12735	4.0178	3.87271	1.26023	0.352607	4.14587	0.0318208	1.51636	1.54751	1.86387	2.36016	50
6.06555	4.00407	2.59793	0.54115	0.390428	6.4822	6.6268	0.315325	1.54442	4.12498	3.22344	3.17717	1.03139	0.0402294	2.72325	1.1572	0.0296569	0.0301347	5.22535	1.2309	1.00613	2.14253e-07	1.14629e-22	4.86613	1.02672	1.33903	0.896182	2.47902	0.000127398	3.32968	4.2966	3.40485	1.17863	0.372455	4.2391	0.0318524	2.1795	1.96444	2.00295	2.15448	50
1.5157	5.2203	1.93545	0.476126	0.450538	6.44959	6.07119	0.34318	1.41243	4.73293	3.39512	3.56104	1.06618	0.0404496	2.39579	1.22027	0.030399	0.0300732	4.55093	1.46075	1.3677	2.3203e-07	1.12963e-22	5.19909	1.01735	1.30508	1.07507	2.20298	0.000129001	4.15184	4.54043	3.59048	1.47125	0.367158	3.82226	0.0319653	1.81193	1.59149	2.47561	1.9229	50
1.56351	5.97792	1.98301	0.61724	0.382165	6.22658	6.16012	0.35258	1.67561	4.99407	3.5399	3.48681	1.02246	0.04042	2.42503	1.11653	0.035522	0.0301875	4.66566	1.21819	0.981457	2.01618e-07	6.3091e-23	4.85047	0.912282	1.27458	1.09189	2.53425	0.000125044	3.83773	4.08602	2.94959	1.48386	0.386522	3.69829	0.0319954	1.37627	1.29071	1.8495	1.53473	50
1.81881	5.88535	2.0706	0.523048	0.355712	6.50912	6.14831	0.33006	1.38222	4.54961	3.41474	3.86081	0.948589	0.0401608	2.15762	1.1065	0.0317056	0.0303019	4.57723	1.07137	0.968213	1.85772e-07	3.46179e-23	4.8267	1.01993	1.59852	1.009	2.31039	0.000128085	3.44608	4.04613	3.72814	1.22149	0.401278	4.07874	0.0320644	1.46054	1.55861	2.03836	2.67164	50
1.68091	5.04991	2.14676	0.470533	0.341062	6.24984	6.28408	0.316791	1.40543	4.16695	3.6748	3.06284	1.20493	0.0402292	1.88654	1.27618	0.0289603	0.0301437	5.15884	1.04024	1.0921	1.92129e-07	2.76969e-23	5.43677	0.922624	1.16942	0.882659	1.69864	0.000129267	4.04473	3.94868	3.3207	1.17842	0.344896	4.4825	0.0320465	1.46072	1.4315	1.76948	1.92262	50
1.40418	5.64246	2.72402	0.532908	0.415856	6.255	6.28265	0.325156	1.38774	4.57024	3.30872	3.41064	1.08946	0.0401843	2.11426	0.999028	0.0296141	0.0303731	4.60963	1.13168	1.09903	1.91054e-07	8.49959e-25	4.98281	0.942809	1.43775	0.870233	1.99807	0.00012612	3.59908	4.77063	3.75777	1.16292	0.374062	4.38451	0.0317819	1.87638	1.5278	2.18099	1.82202	50
1.35332	5.32713	2.307	0.531953	0.33197	2.63974	6.2816	0.326464	1.59989	4.7018	2.53539	3.64801	1.03739	0.0403753	2.45171	1.14889	0.0301084	0.0302869	5.09656	1.26497	0.92955	1.83353e-07	9.40091e-23	5.27959	1.05388	1.19417	0.82695	1.60358	0.000131353	3.95511	4.57118	3.40811	1.22722	0.417549	4.21299	0.0319962	1.55546	1.84093	1.85888	1.8991	50
1.4135	5.57784	2.44558	0.489854	0.419211	6.10853	6.60236	0.306058	1.22058	4.60064	2.69662	3.81754	1.11521	0.0405888	1.70018	1.29212	0.0345947	0.0302001	5.0612	1.22345	0.977947	1.72557e-07	7.1587e-23	4.86672	0.875538	1.30676	0.939004	1.99372	0.000125346	3.21632	4.82318	3.92279	1.55588	0.396235	3.67006	0.0319856	1.65994	1.41838	1.75312	2.16819	50
1.42857	5.65194	2.28325	0.497563	0.361208	6.43218	6.39858	0.327262	1.81752	3.96117	3.02899	3.86028	0.947393	0.0401495	1.48745	1.0725	0.0305826	0.0302184	4.50531	1.05271	1.10642	2.13538e-07	6.26209e-23	5.18292	0.788027	1.17368	0.958504	1.50031	0.000127231	2.91665	4.56681	3.17945	1.20487	0.41323	4.53927	0.0319119	1.34849	1.70858	2.04007	1.87481	50
1.2757	5.19357	2.07952	0.474285	0.384773	6.37649	6.48196	0.318771	1.56989	4.64312	2.49932	3.31153	1.07697	0.0402068	1.74462	1.12447	0.0312058	0.0301077	4.63604	0.928173	0.941911	1.77193e-07	1.3353e-22	5.1539	1.02995	1.22918	0.97386	2.18508	0.000127781	4.10897	3.78627	2.25392	1.14211	0.367221	4.09365	0.0319062	1.79021	1.52231	2.0588	1.74952	50
1.4519	5.27482	2.70722	0.540157	0.354626	6.23632	6.63631	0.315311	1.5205	4.56281	3.10562	3.63068	1.38368	0.0404191	2.37122	1.45589	0.0307094	0.0303334	5.09753	0.829029	1.01613	1.88646e-07	2.47236e-23	4.34084	0.983618	1.47805	1.04028	1.72668	0.000132528	3.85788	4.41304	3.51459	1.1371	0.357858	3.85399	0.0320352	1.72822	1.72208	1.79024	1.87259	50
1.68587	5.80477	2.08044	0.580826	0.372362	6.45063	6.46376	0.310555	1.44014	4.31272	3.78213	3.46805	1.04751	0.0402511	1.59092	1.08221	0.0307139	0.0303135	4.99978	1.06314	1.07519	1.8196e-07	2.21178e-23	5.27184	0.816869	1.23457	1.56478	1.91737	0.000128893	3.52477	4.4287	2.65717	1.47816	0.449372	4.10407	0.0317849	1.77056	1.40877	2.21703	2.24604	50
4.92813	5.67991	1.92965	0.61984	0.379609	6.22504	6.33515	0.316042	1.58468	4.86714	3.91013	3.76654	0.948944	0.0402771	2.47442	1.12176	0.0328886	0.0302159	4.85802	1.1533	1.14355	2.16701e-07	5.14064e-24	4.6046	1.01374	1.08492	0.969548	1.97671	0.000127608	3.66094	3.68711	4.07482	1.11743	0.328715	4.94956	0.0318239	1.59117	2.25574	1.42271	2.02984	50
1.65966	5.32021	2.44137	0.398223	0.320849	6.39768	6.4331	0.313188	1.7021	4.56942	3.03786	3.98783	0.938828	0.0403571	2.15963	1.00835	0.0248846	0.0304217	4.62039	1.0708	0.965605	1.83871e-07	7.90553e-23	4.15527	0.903269	1.46148	0.9736	1.79328	0.000127184	3.39832	3.64302	3.66647	1.05317	0.358799	4.09929	0.0317181	1.52333	1.35507	1.89996	2.3298	50
1.40771	5.35427	2.18905	0.599614	0.40316	6.41024	6.88833	0.339273	1.61685	5.25037	2.81614	3.67558	1.21067	0.0402133	2.46022	0.986092	0.0319718	0.0302658	5.06153	1.06546	1.20323	2.22435e-07	8.06228e-23	5.31055	1.02898	1.45939	0.955298	2.45427	0.000130504	3.50681	4.07499	3.64104	1.70863	0.404938	4.19487	0.0320191	1.6072	1.60052	1.82224	2.09341	50
1.70609	5.95015	2.06513	0.446722	0.321875	6.13239	6.10758	0.326863	1.26011	4.61402	3.90064	3.13249	0.922561	0.0405767	1.34882	1.15926	0.0291123	0.0302513	4.59595	1.02123	1.04637	1.93717e-07	5.63464e-23	4.99351	0.816058	1.48234	0.830386	2.03461	0.000128776	2.33716	4.02485	2.96528	1.07857	0.374759	4.0287	0.0317575	1.81337	1.32737	2.06694	2.54666	50
1.42801	5.70426	2.40831	0.445697	0.332536	1.87463	6.35378	0.308326	1.50615	4.60084	3.54812	2.86176	1.06737	0.0404321	2.1179	1.0903	0.0276277	0.0301196	4.65672	1.12494	1.03679	1.76979e-07	1.1819e-22	4.98604	0.857496	1.21575	0.94569	1.51519	0.000126429	3.94787	3.54359	3.46445	1.33899	0.350165	3.82574	0.0318117	1.31224	1.47597	1.96427	1.79713	50
1.72527	5.455	1.80884	0.51118	0.379044	6.42414	6.5988	0.362444	1.68611	3.77243	3.67922	3.23605	0.971833	0.0403351	2.15483	1.11894	0.0317437	0.0302634	4.58038	1.04373	1.17684	1.93714e-07	1.35141e-22	5.02191	0.901128	1.40416	1.16573	1.82474	0.000123934	3.66214	4.4543	2.62921	1.3754	0.361855	4.55349	0.0319323	1.95139	1.29072	1.95912	2.19311	50
1.70995	5.50791	2.10908	0.477895	0.446922	5.96924	6.33508	0.353969	1.37329	4.83074	3.48725	3.73658	1.25528	0.0403556	2.02849	1.1643	0.0357487	0.0303479	4.62756	0.808892	0.969607	1.85821e-07	3.86014e-23	5.06482	1.06775	1.47784	1.03249	1.96436	0.000132743	3.64972	4.9208	4.21852	1.88574	0.370418	3.33007	0.0319914	2.12172	1.36083	2.05188	2.01193	50
6.46998	5.26794	2.02023	0.504876	0.350794	6.61224	6.28062	0.303895	1.13434	4.09411	3.76469	3.5293	1.1122	0.0404489	2.08579	0.91805	0.0268815	0.030222	4.63618	1.1102	1.20406	1.90158e-07	7.84919e-23	4.8966	0.922154	1.22821	0.888728	1.88065	0.000121429	4.0735	4.71105	2.3992	1.07754	0.369141	4.71574	0.0317932	1.7014	1.6171	2.22088	1.67243	50
1.71099	5.66027	2.72593	0.496461	0.369194	6.12654	6.131	0.321011	1.79711	4.09326	4.5524	3.18184	1.30705	0.0402767	1.46936	1.10043	0.032432	0.0301384	5.18477	1.49241	1.07347	2.03692e-07	8.86689e-23	4.96389	0.774267	1.17627	0.946146	1.61758	0.000129362	3.20567	4.28155	3.51424	1.3464	0.401265	3.80699	0.0320269	1.74443	1.32208	1.92949	1.9757	50
1.53488	5.8116	1.70822	0.549782	0.386643	6.30912	6.36763	0.357935	1.27637	4.00242	2.4672	3.67563	1.03418	0.0402751	1.67122	1.02969	0.0309899	0.0301917	4.92558	0.855652	1.11491	1.86207e-07	7.65253e-23	4.37092	0.828297	1.34174	0.868365	1.8337	0.000123728	3.31726	4.77738	2.37992	1.0691	0.41976	4.35162	0.0319092	1.71064	1.27826	2.31381	2.09361	50
1.53061	5.19145	2.29197	0.451359	0.364667	6.20368	6.28856	0.344524	1.46321	4.51121	3.66813	3.42896	1.07755	0.0402218	2.60161	1.36851	0.0333051	0.0299951	5.13953	1.02016	1.0203	1.77926e-07	7.80923e-23	4.85429	1.17687	1.11279	0.928506	2.08712	0.000128844	4.063	4.33853	2.7331	1.20764	0.35441	4.55774	0.0319183	2.60913	1.31789	2.39633	1.64042	50
6.50965	5.27151	2.74808	0.60787	0.438075	6.59538	6.72387	0.328161	1.3829	4.67266	3.43171	3.35233	1.32865	0.0402749	2.83877	1.21968	0.0338379	0.0302726	5.0328	1.05046	0.992195	1.74653e-07	1.87826e-23	5.11259	0.975735	1.33299	0.946827	1.93132	0.00013029	3.59942	4.30362	3.56675	1.69684	0.337918	3.90025	0.0318527	2.25893	2.60992	2.21075	2.47603	50
1.5828	5.47904	2.87043	0.471041	0.349264	6.50915	6.46696	0.345911	1.4668	5.01038	4.8479	2.65588	0.94599	0.0407676	1.45847	1.11555	0.0315537	0.0301858	4.85332	1.03054	1.09379	1.93622e-07	8.56911e-23	5.31852	0.946715	1.61753	1.16243	2.12066	0.000131452	3.78561	4.97541	3.80291	1.33957	0.370152	3.9446	0.0318186	2.05622	1.16964	2.02283	2.16105	50
1.4779	5.20983	2.34491	0.513875	0.360352	6.4223	6.0803	0.304443	1.43246	4.24223	3.43681	4.14276	1.27511	0.04041	2.16525	1.05652	0.0308078	0.0301242	4.95289	1.03149	1.20174	1.86832e-07	6.58456e-23	5.38363	0.912528	1.27088	0.976538	2.47667	0.000125519	2.76583	4.98407	3.47649	1.42836	0.419124	3.97973	0.0319445	1.47604	1.32546	2.08039	2.33885	50
1.81222	5.74022	2.61945	0.439527	0.380833	2.15828	6.33782	0.326953	1.88495	4.36191	2.40557	4.02534	1.17215	0.040352	1.66985	1.00568	0.0339895	0.0300877	4.48348	1.42762	1.07183	2.08242e-07	9.43656e-23	5.12679	0.891486	1.37735	1.08685	2.43859	0.000126472	3.44336	4.47902	3.69866	1.59475	0.376131	4.78428	0.0319031	1.50534	1.13065	1.68039	1.68447	50
0.513944	0.00031272	0.00032859	0.0318541	0.0433687	0.5854	0.000130885	0.0682046	0.00252693	0.0021823	2.19509	0.0004798	0.578052	0.0402773	0.0856331	0.00319176	0.00130857	0.0286154	3.979	0.071692	0.0018952	9.8131e-09	7.42404e-23	0.0736552	0.0289811	0.00207673	3.2288e-05	0.0249387	5.3556e-05	0.166369	0.0177288	0.0448847	0.0260336	0.458983	0.00771502	0.0310129	0.00752989	0.00318614	0.0061922	1.27226	50
6.29546	4.71385	2.05393	0.569356	0.412412	3.35907	6.54668	0.305476	1.4202	3.88937	3.88598	3.56352	1.22651	0.0403116	1.60654	1.19794	0.034099	0.0303407	4.95439	0.898419	0.961441	1.72661e-07	1.48961e-23	5.07996	1.04813	1.38407	0.987103	2.08982	0.000127972	4.12196	3.81385	2.46974	1.22405	0.387937	3.89176	0.0319617	1.29893	2.48381	2.05855	1.88189	50
1.48872	5.43162	2.25028	0.463002	0.448116	6.35435	6.2584	0.322296	1.61287	4.5721	3.35512	3.7766	1.06323	0.0402728	2.16332	1.1931	0.0323016	0.0301073	4.69573	1.35358	1.2953	2.11075e-07	2.76686e-23	4.86974	1.14711	1.24423	1.02536	2.2006	0.000124303	3.775	4.53439	2.21217	1.30343	0.454577	3.50169	0.0319285	1.73204	1.77971	1.8199	2.16384	50
1.67844	5.53541	2.05723	0.550777	0.385707	6.3618	6.44349	0.310333	1.34408	4.72808	2.89676	4.01321	1.06046	0.0404269	1.69165	1.31108	0.0330708	0.0301913	4.53669	1.127	1.15208	1.8374e-07	6.83769e-23	4.27854	0.902433	1.32786	0.899546	2.02392	0.000125718	3.91422	4.12378	3.08608	1.27975	0.346501	3.91449	0.0319294	1.64018	1.31715	2.0272	2.35605	50
1.89281	5.80989	1.74613	0.644305	0.349315	2.40823	6.46185	0.326839	1.46029	4.65481	3.01245	3.89736	0.929386	0.0402327	1.94466	1.13487	0.0295018	0.0301439	4.38036	1.17629	0.920557	1.87569e-07	7.2676e-23	5.30095	1.00707	1.28685	1.01784	1.7861	0.000126397	4.21654	3.87679	3.04476	1.58763	0.370273	3.8184	0.0318645	1.5251	1.75478	1.88048	2.08321	50
6.50136	4.70259	2.04126	0.597354	0.381857	6.28154	6.45575	0.293494	1.23009	4.241	3.41365	3.62189	1.25805	0.0401154	2.1322	1.16386	0.0319481	0.0301366	5.17517	1.52394	1.10072	1.98549e-07	5.92733e-23	5.35552	0.969455	1.15665	0.910954	2.22783	0.000126736	3.37315	4.71448	3.72589	1.30972	0.382517	4.09208	0.0320286	1.64156	2.17787	1.82124	2.02689	50
1.79411	5.06897	2.60375	0.465661	0.370901	6.20133	6.32934	0.307289	1.50634	4.4526	3.19833	3.8209	0.969011	0.0403836	2.43581	0.942478	0.0298349	0.0301494	5.00959	1.35639	1.35928	2.09195e-07	7.61778e-23	5.15557	0.930466	1.30926	1.28734	2.14066	0.00013016	4.06807	4.69051	2.73754	1.15967	0.378298	4.0743	0.0318883	1.54433	1.99106	1.75818	1.95523	50
1.75819	5.48798	2.247	0.547338	0.351829	6.34625	6.58845	0.321793	1.27765	4.50043	3.25865	3.24356	1.01335	0.0402169	1.90624	0.861362	0.0305451	0.0303186	4.98322	0.98085	0.928567	1.82065e-07	5.29864e-23	5.47951	0.8748	1.52724	0.87658	1.51037	0.000124302	3.39484	3.82536	3.48963	1.18868	0.392573	4.29367	0.0319843	1.51088	1.45969	1.52437	2.11908	50
6.40627	5.48602	1.76107	0.614911	0.460508	6.40584	6.41217	0.327034	1.57755	4.61969	3.59659	4.07303	1.19526	0.0404092	1.92678	1.12366	0.0347782	0.0302035	4.71141	1.16868	1.09607	1.9489e-07	1.69279e-22	4.45197	1.01694	1.32836	0.931554	2.02105	0.000132965	3.12175	3.55441	3.67557	1.50144	0.396799	3.95666	0.0320107	1.58234	2.09139	1.61102	1.91867	50
1.79402	5.48987	1.99589	0.556988	0.387969	6.34348	6.48218	0.324668	1.43706	4.94232	2.73654	3.50365	1.06207	0.0401062	2.32603	1.30079	0.0365567	0.0302265	4.63973	1.30322	1.11783	2.05613e-07	1.12179e-23	4.61649	0.95359	1.24152	1.0938	1.79504	0.00013739	2.73944	3.76228	3.65709	1.61571	0.372053	4.34374	0.0319218	2.26735	1.30742	2.00805	2.05487	50
0.472567	0.000358289	0.000425395	0.0317786	0.0468569	0.601104	0.000148919	0.0687642	0.00272036	0.00236301	2.19956	0.000551709	0.605377	0.0401328	0.116859	0.00321107	0.00133281	0.0286842	3.33237	0.149949	0.00199801	9.98808e-09	2.26697e-23	0.0753094	0.0295415	0.00208325	3.62925e-05	0.0254555	5.35575e-05	0.201848	0.0213613	0.0507282	0.0287684	0.441563	0.00870032	0.0308015	0.00763027	0.00326701	0.00674761	1.29831	50
1.57033	5.61192	2.37935	0.53446	0.399021	6.32768	6.25647	0.3181	1.28007	4.30459	3.57584	3.14834	1.08282	0.0402099	1.90761	1.16076	0.0352049	0.0302253	4.64868	1.18361	1.1784	1.9676e-07	4.55143e-23	4.39771	0.930784	1.03239	1.13019	1.90875	0.000127876	4.21451	4.76778	3.97853	1.27718	0.399237	3.78769	0.0319871	1.8822	1.74534	2.31084	1.86172	50
2.09754	5.93035	2.4004	0.514903	0.37079	6.3688	6.7342	0.296131	1.23884	4.25888	2.98305	3.75834	1.05943	0.0404276	2.14384	0.903474	0.0323288	0.0301054	4.8393	0.94739	0.976982	1.67992e-07	7.62734e-23	5.68282	0.899962	1.35946	1.10093	2.0686	0.000125758	4.45081	4.59482	3.70742	1.36674	0.410645	3.78353	0.0319235	1.79557	1.42271	2.02868	1.99265	50
1.62389	5.83879	2.25636	0.494345	0.360362	6.38434	6.36651	0.306668	2.13584	5.01595	3.74519	3.44753	1.09716	0.0401333	1.84839	1.09114	0.0310071	0.0301193	5.22469	1.00643	1.09015	1.85507e-07	4.07298e-23	5.45766	0.878898	1.35688	1.05305	1.9849	0.000130001	3.38205	4.33197	3.83424	1.2087	0.359819	3.87105	0.0320684	1.23019	1.42402	1.92993	2.19477	50
0.514266	0.000320124	0.000357934	0.0327137	0.045849	0.578637	0.000133961	0.0700109	0.00264402	0.00232489	2.29261	0.000493888	0.606183	0.0403017	0.0948268	0.00319616	0.00136492	0.0287239	3.05805	0.0966703	0.00197605	1.00827e-08	5.42483e-23	0.0742189	0.0292028	0.00207782	3.22767e-05	0.0250948	5.35568e-05	0.181266	0.0190391	0.0468835	0.0266082	0.436095	0.00807091	0.0308157	0.00755754	0.0032875	0.00666201	1.32967	50
0.507771	0.000318311	0.000350683	0.0320302	0.0438641	0.57691	0.000133146	0.067786	0.00307522	0.00229134	3.1158	0.000480068	0.562438	0.0405741	0.0879052	0.00319257	0.00136027	0.0287258	3.01176	0.077542	0.00231738	9.82451e-09	3.98233e-23	0.0733473	0.0290419	0.00207658	3.53308e-05	0.0248676	5.35582e-05	0.173518	0.0226189	0.0453056	0.0260187	0.435187	0.00963661	0.0308697	0.00754031	0.00368007	0.00667224	1.61671	50
0.551333	0.000309127	0.000321938	0.031392	0.0434709	0.511284	0.000129465	0.0683823	0.00267851	0.00217838	2.18493	0.000481608	0.589238	0.0401902	0.0898104	0.00319319	0.00127544	0.0287373	3.51007	0.0781243	0.00202254	9.83323e-09	2.27843e-23	0.0728642	0.0290693	0.00207577	2.98466e-05	0.0249615	5.35553e-05	0.165101	0.0175849	0.0447058	0.0261064	0.414835	0.0079808	0.0307664	0.00753414	0.00329466	0.00611985	1.65027	50
0.495063	0.000333518	0.00038931	0.0316702	0.0446876	0.647938	0.000139256	0.0701129	0.00324506	0.00214779	3.16428	0.000492258	0.564963	0.0404012	0.0946391	0.00319517	0.00130654	0.0287199	2.64011	0.100112	0.00243533	1.01475e-08	6.25578e-23	0.0748913	0.0290594	0.00207879	4.0008e-05	0.0250903	5.35548e-05	0.17909	0.0284501	0.0451414	0.0264887	0.467447	0.0106565	0.0305481	0.00755581	0.00376472	0.00597503	1.56216	50
0.487335	0.000315236	0.000338489	0.0328275	0.0441552	0.590471	0.000131945	0.0682919	0.00225381	0.00219017	1.92528	0.000492561	0.545514	0.0406695	0.0949529	0.00319559	0.00133092	0.028636	4.26358	0.0934352	0.00167492	9.83157e-09	7.23783e-23	0.0737543	0.0291862	0.0020775	2.99364e-05	0.0250901	5.35558e-05	0.172906	0.0155161	0.0454071	0.0264886	0.454486	0.00675369	0.0307805	0.00754223	0.00284621	0.00617195	1.2169	50
1.65163	5.50812	2.3663	0.416399	0.34886	6.37948	6.51435	0.310172	1.52221	3.75919	3.57404	3.62168	0.960205	0.0401356	2.95421	1.22163	0.0293307	0.0303109	4.27022	1.02804	1.01763	1.89716e-07	2.15215e-23	5.09486	0.897775	1.1004	0.980027	2.44778	0.00012724	3.34045	4.29052	4.03599	1.43375	0.409042	4.62927	0.0318456	1.73397	1.33608	2.15606	2.08878	50
1.69994	5.50246	2.77661	0.601311	0.374088	6.53868	6.59781	0.340029	1.74322	5.10179	3.71766	3.31679	1.06046	0.0407923	2.83157	1.04154	0.0364257	0.030171	4.7016	1.19309	0.931587	1.75794e-07	6.1024e-23	4.25996	0.949611	1.24118	1.03995	2.34207	0.000128091	3.35046	4.26908	4.35463	1.56283	0.390125	3.8468	0.0321027	1.42241	1.73813	1.99863	1.65799	50
5.97698	5.63767	2.14332	0.568473	0.413371	6.15972	6.40481	0.310584	1.51535	4.88205	2.93158	2.66439	0.922875	0.0401946	1.98588	1.00615	0.0299586	0.029938	4.2822	1.16442	1.0731	1.906e-07	6.18199e-23	5.12594	1.14697	1.14356	1.11829	2.34023	0.000129873	4.37157	3.68576	3.58553	1.14062	0.358085	3.79631	0.0317275	2.16061	2.06237	1.91286	2.28848	50
1.9336	5.37922	2.21504	0.538414	0.40382	6.38283	6.39045	0.314944	1.53175	3.82419	3.25945	3.55221	1.16738	0.040105	2.96457	1.16184	0.0345736	0.0301895	4.99401	1.57639	1.24842	2.19126e-07	3.57863e-24	4.34763	1.03161	1.34029	0.932432	1.82807	0.000127904	3.30708	4.30783	3.38728	1.36611	0.364379	4.11664	0.0319616	1.41142	1.63536	1.97357	2.04334	50
1.6052	4.76196	2.28871	0.486087	0.36922	2.27672	5.97171	0.341837	1.42751	3.56511	3.20288	3.54919	0.880251	0.0402828	2.15221	0.907342	0.0287618	0.0303699	4.83235	1.04032	0.951169	1.8904e-07	2.3333e-24	4.97428	0.906774	1.39994	0.866343	1.66041	0.00012756	3.57755	4.38536	4.41031	1.04766	0.363256	3.60489	0.0319744	1.82901	1.42201	1.76845	1.61129	50
2.21632	5.51279	2.32006	0.5616	0.386369	6.36231	6.41438	0.321642	1.68713	4.58341	4.85821	2.73722	1.22008	0.0402766	1.7672	0.920531	0.0339388	0.0302966	4.78479	1.02977	0.99262	1.79575e-07	2.56576e-23	5.4313	1.24491	1.36354	1.08926	1.86566	0.000131675	3.83609	4.35452	2.75964	1.17177	0.430325	3.7341	0.0320126	1.72655	1.92118	1.88273	2.09509	50
2.00454	5.2903	1.8271	0.599993	0.359255	5.98855	5.99414	0.327953	1.97179	4.70711	3.91354	3.82137	1.02673	0.0404461	2.13061	1.24936	0.0332227	0.0300367	4.6637	1.06053	1.18733	2.25459e-07	1.14807e-22	5.09103	1.00606	1.33301	0.957351	1.88189	0.000127084	3.34366	3.29169	3.80099	1.38644	0.397233	4.31649	0.0319966	1.45417	1.78592	1.87642	2.68334	50
1.88028	5.39524	3.13636	0.409753	0.388724	6.36928	6.6718	0.320175	2.29132	4.7546	4.80467	3.45694	0.949037	0.0402079	2.16246	1.36044	0.0300824	0.0303258	4.82441	1.18491	0.986841	1.82755e-07	4.953e-23	5.00615	0.930126	1.18435	0.887828	1.97198	0.000131194	3.32714	4.50689	4.51217	1.4523	0.368926	4.86128	0.0318542	2.09885	1.21365	2.01267	2.09594	50
0.525205	0.000335954	0.00041238	0.0351942	0.0483091	0.586321	0.000140332	0.0702167	0.00247103	0.00232766	2.24746	0.000514125	0.610243	0.039976	0.0985015	0.00320137	0.001392	0.0285829	3.18815	0.121129	0.00182254	1.01115e-08	1.09195e-22	0.0773061	0.0295481	0.00207989	3.48096e-05	0.0253583	5.35564e-05	0.190812	0.0218773	0.0490534	0.0273285	0.47635	0.00781342	0.0309376	0.00759111	0.00312563	0.00660757	1.07285	50
6.09062	5.5149	1.80227	0.618388	0.420998	6.43009	6.31334	0.323557	1.40977	4.84396	3.74461	4.11034	1.41951	0.0401623	1.84506	1.00946	0.0382537	0.0301314	5.01957	1.16084	1.0254	1.80354e-07	9.79043e-23	4.53836	0.942852	1.14595	1.13236	2.14416	0.000129485	4.65415	4.3655	3.96313	1.39605	0.393666	4.25353	0.0319636	1.94179	1.68396	1.92498	2.17412	50
1.98833	5.95085	2.03837	0.58854	0.436282	6.54622	6.48438	0.356046	1.74679	4.61077	3.04438	3.66317	1.0326	0.0401442	2.06493	1.04668	0.0370761	0.0301978	4.43166	1.65081	1.17397	2.238e-07	4.94831e-23	5.27256	1.159	1.31671	1.10656	2.20935	0.000125618	4.0793	4.46939	3.09344	1.42376	0.376184	4.9376	0.0318589	1.9152	1.65312	1.64883	1.70908	50
1.4688	5.73155	2.5459	0.579169	0.352869	6.3284	6.47373	0.323054	1.55445	5.07865	3.16047	3.98951	1.21311	0.0403184	1.82133	1.29149	0.0342392	0.0302043	4.75875	1.25937	0.998317	1.85433e-07	4.93491e-23	5.05978	0.916778	1.48046	0.983656	1.70576	0.000131524	3.7324	4.21967	3.44466	1.88103	0.360263	4.17643	0.032026	1.54167	1.44401	2.08376	1.59168	50
1.4475	5.70399	2.92097	0.554052	0.354711	6.33649	6.2292	0.327531	1.71792	4.77565	3.24158	3.30554	1.05244	0.0403812	2.08055	1.0973	0.0315973	0.0301037	4.85673	1.2684	1.14623	1.91055e-07	5.37996e-23	5.45742	0.835075	1.41842	0.874321	1.90854	0.000127985	3.65091	4.9112	3.49299	1.10323	0.391774	4.0174	0.0322042	2.30707	2.02902	1.96494	2.00613	50
0.540132	0.000327597	0.000363796	0.0350767	0.0465193	0.579262	0.00013691	0.0683107	0.00229617	0.00205756	2.05911	0.000510724	0.528727	0.0402799	0.103142	0.00319831	0.00138892	0.0286304	1.78165	0.121372	0.00169405	9.89547e-09	8.75336e-23	0.0765121	0.0293093	0.00207868	3.14479e-05	0.0252622	5.35533e-05	0.184089	0.0163128	0.0467793	0.0271961	0.510254	0.00696959	0.0307901	0.00757252	0.00297794	0.00560098	1.00743	50
1.62061	5.24442	1.74804	0.513679	0.359353	6.4811	6.40705	0.339694	1.50226	4.61553	3.85675	3.61926	0.933172	0.0403529	1.93928	1.08246	0.0313105	0.0301701	4.81025	1.06758	0.94122	2.00271e-07	8.76883e-25	4.8292	1.0152	1.17792	0.904046	2.12447	0.000127631	4.2198	4.83967	3.56951	1.41372	0.379711	4.1543	0.0320336	1.067	1.92122	1.63326	2.00813	50
1.6141	5.68255	1.69286	0.59265	0.385668	6.45937	6.39039	0.320714	1.60915	4.48664	4.79051	3.62945	1.00008	0.0402557	2.49018	1.3251	0.0313778	0.0302919	4.75651	1.20626	0.933281	1.80171e-07	7.10236e-23	4.87729	1.01361	1.17012	0.998022	2.0033	0.00012784	4.02123	4.07563	3.89912	1.63343	0.362773	4.77586	0.0319623	1.78798	1.42515	1.81597	2.14974	50
1.60988	5.48306	2.2168	0.554877	0.420798	6.29937	6.59227	0.335141	1.62972	4.23198	3.39796	3.50248	1.01989	0.040235	1.81809	1.0568	0.031251	0.0303629	4.76298	0.990521	1.12635	1.96536e-07	6.29335e-23	4.93505	0.897505	1.36738	1.02906	1.81283	0.00012654	2.3669	3.80716	2.94101	1.31194	0.358948	3.97732	0.0319256	1.47458	1.18286	1.76828	1.92144	50
1.45536	5.38822	2.1982	0.526667	0.345439	6.38801	6.14148	0.324699	1.62631	5.12822	4.75721	3.65132	1.11643	0.0403723	1.95001	1.00844	0.0315047	0.0300684	4.43342	1.33613	1.09857	1.93982e-07	5.94255e-23	4.98829	1.09193	1.30976	1.02273	1.67257	0.000127602	3.99543	3.65181	3.33201	1.22627	0.388111	3.77966	0.0319412	1.57258	1.95147	1.96736	2.22975	50
6.07514	5.40671	2.4985	0.546173	0.388291	2.59629	6.07462	0.321369	2.56165	4.20926	3.58246	3.63296	1.4112	0.04032	2.16525	1.14135	0.0318625	0.030256	5.22095	1.16275	0.886028	1.80817e-07	4.23949e-23	4.93989	0.989937	1.28978	0.877997	2.48128	0.000129986	3.27914	4.43195	2.90291	1.5658	0.393847	4.07717	0.032041	1.73601	2.03561	2.30661	2.57218	50
1.7626	5.58689	2.30178	0.449537	0.406752	6.53125	6.50981	0.307379	1.84282	4.33789	4.72808	3.69888	0.969818	0.040245	1.95587	1.08684	0.0308825	0.0302521	5.00668	0.966813	1.09133	1.88407e-07	1.42313e-22	5.37909	0.947121	1.07143	0.864844	1.4047	0.000131277	3.75745	3.60194	2.90274	1.36717	0.458289	4.04607	0.0319111	1.78105	2.34295	1.98512	2.52745	50
2.00699	5.97793	2.44807	0.54256	0.343548	6.41056	6.11469	0.338665	1.58135	5.04661	3.63501	3.81269	0.87466	0.0402995	1.86602	1.24359	0.0285775	0.0302982	4.36145	1.05552	0.92542	1.76464e-07	7.28849e-23	5.08281	0.856083	1.07812	0.991717	2.39673	0.000127136	2.59246	3.66199	3.26664	1.65842	0.36749	3.56749	0.0318244	1.43667	1.58352	1.70421	1.85587	50
6.20719	5.28491	2.196	0.483109	0.40855	6.34036	6.46982	0.35562	1.36218	4.72842	3.72271	2.82035	1.44393	0.0401342	2.60568	1.06137	0.0364048	0.0301072	5.06514	1.23744	1.12838	2.2484e-07	2.9233e-23	5.24252	0.981666	1.27785	0.914795	2.12246	0.000128635	3.48762	3.59675	3.43519	1.26291	0.348354	4.84525	0.0320551	2.12967	1.96719	1.72193	2.33564	50
1.33777	4.97938	2.21816	0.538284	0.337856	6.07836	6.30073	0.316319	1.65953	4.05336	3.09695	3.57313	1.06005	0.0405772	2.14704	0.909801	0.0302537	0.0301356	5.18284	0.962604	0.928902	1.76287e-07	2.02654e-23	4.73769	1.00247	1.2589	1.0486	2.18857	0.000126939	3.07427	4.12061	3.95805	1.20434	0.394464	3.70261	0.0319919	1.44249	1.46711	1.97096	1.82274	50
1.76112	5.2857	1.54048	0.538403	0.384946	6.37119	6.18005	0.309941	1.57297	4.02353	2.69892	3.77423	1.23033	0.0404145	1.984	1.24672	0.0310333	0.0301583	4.57307	1.30537	1.17436	1.9822e-07	5.8254e-23	5.17512	0.873019	1.35156	1.02378	2.17613	0.000126837	4.06014	3.66959	4.00293	1.46005	0.399165	3.3237	0.0318694	1.46452	1.74629	2.09078	1.93244	50
0.508898	0.000360192	0.000428161	0.0342371	0.0490638	0.572902	0.000148935	0.0705113	0.00202414	0.00234575	2.112	0.000570835	0.538578	0.0401658	0.126164	0.00321537	0.00134739	0.0286744	4.12694	0.174369	0.00145409	1.01931e-08	3.49626e-23	0.0802097	0.0298461	0.00208405	3.05184e-05	0.0259627	5.35564e-05	0.212274	0.0148265	0.0511632	0.0293894	0.452141	0.0062235	0.0309064	0.00763934	0.00273147	0.00655454	0.982615	50
6.22168	5.52472	2.14473	0.605384	0.414346	6.37837	6.36467	0.332888	1.45374	4.37898	2.61867	3.56942	0.984648	0.0402876	2.68841	0.959674	0.0340727	0.030095	4.91228	1.64442	1.19048	2.18759e-07	4.46843e-23	5.65487	0.962792	1.23849	0.962091	2.01094	0.000124578	4.53759	4.63968	3.03183	1.2527	0.343701	4.02277	0.0320063	2.08612	1.88688	2.50188	1.7075	50
0.53179	0.000339861	0.000391081	0.0345053	0.0468305	0.573315	0.000141836	0.0702812	0.00246223	0.00234398	2.12033	0.000539528	0.585786	0.0406474	0.113401	0.00320799	0.00137751	0.02866	2.80386	0.133289	0.00180925	1.01559e-08	5.09233e-23	0.0754345	0.0295436	0.00208052	2.99312e-05	0.0255565	5.35567e-05	0.201053	0.0157463	0.0492149	0.028311	0.445301	0.00733157	0.0307564	0.00762004	0.00309402	0.00663435	1.2104	50
1.56172	5.31636	2.26721	0.508052	0.345797	6.38369	5.51669	0.304439	1.53709	4.13594	2.25274	2.96047	1.27055	0.0402003	1.69512	1.08444	0.0305352	0.0300388	5.11364	1.01924	1.07064	1.83687e-07	7.17152e-23	4.97814	0.811387	1.04843	1.1218	1.70945	0.000126059	2.78619	3.8159	3.86801	1.20208	0.372324	4.30019	0.0318942	1.66953	1.26778	2.78242	1.85738	50
1.77903	5.8042	2.43668	0.465551	0.379472	6.25847	6.39186	0.313127	1.76715	4.92969	4.10496	3.47252	1.02551	0.0402533	1.31897	1.15346	0.0312771	0.0302685	4.59603	1.17166	0.945669	1.79462e-07	1.25714e-22	5.0069	1.00891	1.07179	0.961915	2.32229	0.00012786	3.60951	4.50855	4.24167	1.47268	0.363752	4.34427	0.0318254	2.04192	1.26676	1.9704	3.02299	50
1.29778	5.40483	1.82438	0.576738	0.448051	6.47424	5.65321	0.344391	1.66203	4.67619	2.60625	3.62495	1.20136	0.0402527	2.51856	1.13304	0.0346375	0.0301044	4.90346	0.964221	0.927488	1.82179e-07	1.09722e-23	4.91086	0.929187	1.46083	0.982129	1.88107	0.000126621	3.13823	3.5859	4.31636	1.33371	0.405359	4.00304	0.0319095	1.51076	1.50413	2.12253	1.92176	50
6.38218	5.70284	2.07925	0.527734	0.326813	6.32494	6.30881	0.322769	1.55591	4.6075	3.58907	3.49405	0.917015	0.0403571	1.96877	0.97824	0.0295234	0.0300963	4.57802	1.02548	1.00284	1.93696e-07	4.54538e-23	5.16389	1.04004	1.14294	0.9525	2.29906	0.000129069	3.67609	4.19872	4.19263	1.00787	0.359586	3.92778	0.0317794	1.57246	1.91503	1.88744	1.70425	50
1.48274	5.95625	1.7011	0.460293	0.410327	2.17557	5.82683	0.339052	1.17618	4.23398	3.5604	3.87804	1.11107	0.0403622	2.01892	1.21226	0.0317318	0.0300981	4.96701	1.00806	1.13145	1.91702e-07	8.92353e-23	5.36011	0.887279	1.14421	1.00283	1.60642	0.000127412	3.48665	4.01191	3.24837	1.42979	0.349533	4.13528	0.0318707	1.46593	1.97381	1.99568	1.70789	50
1.4703	5.40613	2.2007	0.600926	0.390309	6.44879	6.7056	0.312349	1.40305	4.09362	4.84667	3.70088	1.2262	0.0400215	2.59557	0.9764	0.03154	0.0303727	5.0864	0.991833	1.04345	1.88743e-07	6.44706e-25	3.91198	0.890386	1.49033	1.01224	1.67375	0.000126967	2.98347	3.69546	3.97077	1.3722	0.425224	4.91071	0.0319629	1.67215	1.44423	2.34093	2.19505	50
1.73909	5.75551	1.8714	0.520099	0.330053	6.42461	6.40454	0.348642	1.51352	4.59623	3.38563	4.03319	0.964429	0.0404481	2.71547	1.22609	0.0339635	0.0301877	4.99674	1.28249	0.979907	1.83944e-07	2.69812e-23	5.19935	0.956407	1.37119	1.07865	2.41634	0.000129325	3.58868	4.23145	3.40015	1.82391	0.400946	3.79477	0.0321544	1.63431	1.4766	1.98912	1.79608	50
1.72647	5.67572	1.98954	0.527399	0.36322	6.35826	6.64031	0.32762	1.34522	4.66304	3.30932	3.78211	0.991008	0.0402519	2.20405	1.18192	0.0291851	0.0303845	4.23634	1.14699	1.09691	1.94751e-07	4.91075e-23	4.78954	0.742839	1.49001	0.92168	1.59793	0.000124572	3.74168	3.88521	3.59364	1.24011	0.444211	4.01809	0.0318264	1.49555	1.36648	1.98913	1.76524	50
0.5583	0.000316754	0.000348707	0.0329541	0.0445627	0.568445	0.000132523	0.0669586	0.00324745	0.00228705	2.30626	0.000479822	0.597399	0.0404367	0.0874272	0.00319282	0.00137805	0.0286407	4.43636	0.0774671	0.00245753	9.64644e-09	2.97144e-23	0.0727177	0.0290575	0.00207667	3.45631e-05	0.024949	5.35571e-05	0.174993	0.0237086	0.0453503	0.0259756	0.462495	0.0101286	0.0306532	0.00754985	0.00385661	0.00659197	1.81214	50
2.15553	5.85743	2.75962	0.528859	0.378113	6.30062	6.53738	0.31204	1.86378	4.87342	3.36104	3.30596	1.11563	0.0402808	2.36776	1.12623	0.0316833	0.0302704	4.5129	1.51317	1.08892	1.85909e-07	1.14651e-23	3.82872	0.888953	1.2953	1.23464	2.5526	0.000127298	3.47366	4.63355	4.12678	1.54151	0.381595	4.20584	0.0319855	1.80056	1.42671	2.20913	2.31184	50
1.72203	5.07092	3.49373	0.536928	0.383704	2.29642	6.61721	0.336906	1.49738	4.05553	3.00142	3.11885	1.28573	0.0403678	2.02689	0.97759	0.0304105	0.0302387	5.07497	0.91136	0.981678	1.82461e-07	6.74972e-23	5.02243	0.855645	1.28335	0.92665	1.70025	0.000126224	3.76425	4.71091	3.20408	1.56879	0.354832	3.95195	0.0319211	1.45614	1.47888	2.05596	2.09685	50
6.16009	5.41904	2.43685	0.574256	0.320536	2.16343	6.2442	0.311072	1.35055	4.84821	3.23397	3.63583	1.04979	0.0401216	1.28762	1.20308	0.0302393	0.0300575	4.46035	1.24289	1.04468	1.9528e-07	4.30423e-24	5.30123	0.960197	1.16929	0.977584	1.66567	0.000125955	4.00661	3.95967	3.24743	1.31971	0.348246	3.86421	0.0318932	1.59602	1.96882	2.06313	1.91699	50
1.66431	5.33779	2.25407	0.521254	0.372788	2.68838	6.46903	0.301248	1.27945	4.56752	4.13398	4.33055	1.15054	0.0401724	1.55426	1.19262	0.0268819	0.0303012	4.83513	1.05787	1.23102	2.04995e-07	6.79984e-23	4.67191	1.03244	1.07432	0.900041	1.87014	0.000119989	2.36344	4.56007	4.0162	1.46705	0.379375	4.14859	0.031795	2.30553	1.19158	1.99052	2.0834	50
0.466659	0.000311392	0.000338516	0.0313311	0.0447854	0.632921	0.000130413	0.0694679	0.00247067	0.00224815	2.54089	0.000492789	0.580594	0.0403875	0.0956941	0.00319521	0.00130845	0.0286784	3.35052	0.0970227	0.0018494	9.95929e-09	7.48768e-23	0.0730959	0.0291313	0.00207636	2.78588e-05	0.0250103	5.35567e-05	0.182203	0.0154499	0.0461454	0.0265235	0.435656	0.00721542	0.0307137	0.00755935	0.00305622	0.00640797	1.29618	50
6.32596	4.41878	2.15577	0.628158	0.388777	2.61608	6.32492	0.332889	1.57573	4.15337	3.73142	3.42082	0.951349	0.0403663	1.91282	0.888221	0.0311807	0.0304259	4.58427	0.992467	1.07157	1.911e-07	2.38516e-23	4.53617	1.10748	1.36024	0.947652	1.72918	0.000128682	4.45794	4.54253	3.262	1.20285	0.343249	3.56962	0.0319993	1.36304	1.75229	2.2015	2.34334	50
1.68181	6.12181	1.6359	0.444306	0.395484	6.41308	6.2116	0.314328	1.31165	3.99392	3.34412	4.09837	0.903311	0.0401594	1.38169	1.281	0.0274349	0.030433	4.3741	0.925181	0.987278	1.96978e-07	1.35273e-23	3.83506	0.969461	1.61	0.737587	2.26571	0.000123654	2.2026	4.52907	3.38236	1.29986	0.433419	3.52431	0.0316475	1.44276	1.53763	2.03007	2.0887	50
0.488647	0.000324857	0.000367418	0.0316432	0.043331	0.595042	0.000135797	0.0695177	0.00276062	0.00194572	2.36805	0.000501818	0.522671	0.0404122	0.102824	0.00319643	0.00122375	0.0287431	0.318204	0.119784	0.00206395	1.0022e-08	5.81469e-23	0.0737422	0.0292349	0.00207788	3.25773e-05	0.0251084	5.35502e-05	0.186194	0.0199102	0.0456176	0.0268686	0.433674	0.00845579	0.0308062	0.00757344	0.00330522	0.00512921	1.54357	50
0.545591	0.000555777	0.000885461	0.0377535	0.0557845	0.670499	0.000220233	0.0740035	0.00317093	0.00253832	2.06508	0.00069942	0.601085	0.0402962	0.137711	0.00324761	0.00138644	0.0285503	4.34202	0.195902	0.0021913	1.08839e-08	1.07875e-22	0.0899402	0.0310514	0.00210868	8.88386e-05	0.0271068	5.3557e-05	0.271819	0.0546786	0.059017	0.0340369	0.425493	0.0162336	0.0308241	0.00784884	0.00380298	0.00671193	1.23804	50
6.49962	5.53294	1.77318	0.503143	0.391394	6.19542	6.33859	0.33003	1.27298	3.99841	2.35223	2.85632	1.26184	0.0403458	2.20708	1.55952	0.03301	0.0300765	5.35162	1.50327	1.03119	1.88292e-07	1.63309e-23	5.075	0.896072	1.23153	0.968349	2.12561	0.000125841	3.85454	3.96491	3.20599	1.28835	0.374511	4.19363	0.0319691	1.49655	1.77952	1.76139	1.9099	50
1.60338	5.35822	2.00135	0.575482	0.410715	6.67775	6.29625	0.314051	1.49324	4.91914	3.08601	3.87638	1.18145	0.0403591	2.23307	1.09384	0.0335497	0.0301565	4.92201	0.966152	1.19278	2.11832e-07	2.85246e-23	4.86747	1.02044	1.12134	1.21691	2.05037	0.000129853	4.05081	4.15654	2.67557	1.47066	0.423624	3.86467	0.0320239	1.70383	2.07373	2.4212	1.64058	50
1.79942	5.69008	2.30152	0.454943	0.350327	2.58655	6.34315	0.286896	1.30213	4.3655	3.19834	3.77405	0.997112	0.0403566	2.47929	1.02091	0.0278986	0.0302937	5.09529	1.01051	1.09487	1.8899e-07	5.25922e-23	4.26504	0.751456	1.23259	0.90748	2.38714	0.000125574	2.61232	3.74977	3.25868	1.38031	0.35253	3.48491	0.0318772	1.58053	1.54653	1.8761	2.22314	50
6.37928	5.71212	2.03055	0.545898	0.473867	3.32339	6.32209	0.3308	1.38141	4.63723	2.73125	3.57623	1.17614	0.0403364	1.79338	1.0334	0.0324108	0.0302093	4.70221	1.11717	0.973803	1.84769e-07	7.61691e-23	4.71351	0.940435	1.38405	1.19537	1.63839	0.000117604	4.14323	4.81687	3.79007	1.63376	0.336769	4.08863	0.0319532	1.59516	1.88798	1.95551	1.84347	50
1.39787	5.74389	1.77594	0.554673	0.323298	6.45629	6.62648	0.317899	1.75387	4.56832	2.75829	3.44806	0.996628	0.0404758	1.64696	0.954653	0.0281135	0.0303395	4.7991	1.225	0.975886	1.81119e-07	8.09837e-23	4.90211	0.959901	1.12658	0.892907	1.59346	0.000128187	3.33174	3.73415	3.53406	1.39029	0.443539	4.01356	0.0318148	1.48865	1.44251	1.87072	1.74802	50
2.02458	5.30072	2.27117	0.475778	0.436756	6.54349	6.25395	0.307222	1.44646	4.41888	2.90141	3.78257	0.946388	0.0402173	2.78252	1.26011	0.0324624	0.0301588	4.62138	1.72979	1.10319	2.0677e-07	1.30751e-22	5.27083	0.971239	1.49783	1.10844	1.94057	0.000128075	3.80516	4.27591	4.27173	1.1292	0.341261	4.20178	0.0319824	1.79771	1.65114	2.10599	1.83661	50
6.46777	5.5016	2.49536	0.650704	0.347582	6.54845	6.44626	0.323309	1.49637	4.01253	4.13283	3.80262	1.02537	0.0402296	1.79479	1.36059	0.0321292	0.0301797	4.73667	1.62057	0.932432	1.84747e-07	4.11754e-23	4.82282	0.876482	1.3701	1.03611	2.05614	0.000122823	4.37669	4.22658	4.00853	1.40159	0.353442	4.66325	0.0319653	1.45365	2.17405	1.9374	2.14424	50
4.84979	5.06045	2.05716	0.530785	0.380851	6.20366	6.39893	0.320369	1.48273	5.13887	3.71917	3.73876	1.35038	0.040091	2.63552	1.47635	0.0355132	0.0300499	5.20279	1.11299	0.940333	1.78095e-07	3.64852e-24	4.28444	0.842925	1.11206	1.11444	1.76074	0.000130077	4.12859	3.84853	3.61644	1.25014	0.439078	4.64984	0.0319139	1.69004	2.50694	1.72195	1.58149	50
1.65118	5.25705	2.48475	0.456171	0.492922	6.2859	6.12318	0.320162	1.37892	4.50823	3.84914	3.47886	1.23193	0.0405258	3.00637	0.971659	0.0332226	0.0302303	4.72103	0.821231	1.18114	2.05868e-07	6.25747e-23	5.16089	0.837342	1.14332	0.91973	2.03432	0.000130364	3.01897	4.45824	3.43119	1.20652	0.358496	4.37458	0.0320079	1.77807	1.41224	2.22081	2.51345	50
1.7103	5.57491	2.01543	0.657888	0.365227	6.565	6.28492	0.358945	1.67906	4.78325	2.76151	3.677	1.2345	0.0405867	1.70608	1.28049	0.0360127	0.0302828	4.62182	0.777176	0.835987	1.81059e-07	7.7354e-23	5.12604	0.807754	1.08984	1.16218	2.15297	0.000128318	3.743	4.25053	4.17076	1.53721	0.396286	4.30714	0.0319053	1.68756	1.98799	2.5233	1.75832	50
0.951408	4.29767	1.36074	0.458981	0.247543	1.50573	0.130252	0.222696	0.752301	2.51143	2.89216	3.42305	0.855913	0.0402279	0.764659	0.413023	0.0109799	0.0282038	5.08245	1.02246	0.0035382	3.28162e-08	3.90111e-23	3.74267	0.112507	0.0420623	0.679983	0.350314	8.84956e-05	2.5995	3.59038	2.32233	0.79749	0.359336	2.8969	0.0323328	0.0255826	0.585105	0.396789	1.76218	50
1.53888	5.22445	1.78856	0.593667	0.341233	2.38653	6.17576	0.34113	1.71442	3.97478	2.22465	3.25287	1.22695	0.0405276	1.39484	1.29643	0.0309576	0.0302889	4.75079	0.990381	1.05789	2.07454e-07	7.28979e-23	4.8464	0.971306	1.14433	0.899476	1.86701	0.000125103	2.91162	4.35744	4.12601	1.23658	0.343002	4.02866	0.0320239	1.53119	1.63953	1.96777	1.96478	50
0.506729	0.000314726	0.00034647	0.0324052	0.0447157	0.606878	0.000131761	0.0686953	0.00250429	0.00224895	2.75153	0.00048783	0.60083	0.0401886	0.0911245	0.003195	0.00135665	0.0286864	3.58155	0.0979296	0.00187252	9.86997e-09	6.59095e-23	0.073584	0.0291664	0.00207715	3.10513e-05	0.0249865	5.35566e-05	0.174956	0.0177341	0.0459946	0.026352	0.451838	0.00756325	0.0308166	0.00754912	0.00308081	0.00644862	1.21623	50
1.61963	5.48628	2.06467	0.460205	0.339254	6.16016	6.27989	0.298498	1.43213	4.21577	3.34214	3.7046	0.999609	0.0404652	1.46478	0.946845	0.0275279	0.0301551	4.86488	1.24873	1.07077	1.81719e-07	1.89622e-23	5.0372	0.84131	1.30431	0.901875	2.02565	0.000128406	3.64909	4.12527	3.09047	1.10604	0.391529	4.14174	0.0317377	1.82779	1.23187	2.13976	2.03466	50
1.27626	5.69636	2.15787	0.459607	0.381245	6.39014	6.57267	0.304674	1.21185	4.20799	3.76229	3.2423	1.38251	0.0403219	1.95927	0.982242	0.0269138	0.0305327	4.38194	0.882533	1.03996	1.83812e-07	9.28072e-23	4.91218	0.913986	1.15397	0.951686	2.17014	0.000126907	2.91274	4.46114	4.28894	1.58221	0.401204	4.38433	0.031927	1.42574	1.47837	1.82393	1.7562	50
1.49465	5.40635	2.48526	0.437255	0.349393	6.35098	6.37481	0.324392	1.54032	4.9649	4.73399	3.45992	1.12618	0.0404261	2.05051	1.17684	0.0330314	0.0300335	4.74403	1.32145	1.19348	1.95819e-07	7.65649e-23	5.15308	1.11487	1.31646	1.03858	1.65189	0.000131003	3.33624	4.70139	3.787	1.42641	0.360156	4.09214	0.0319087	1.41678	1.59037	2.07824	1.89541	50
0.740741	0.520148	0.922699	0.117231	0.123242	0.991415	0.023059	0.0993274	0.0260515	0.0543762	2.57234	0.0189324	0.672555	0.0399906	0.357108	0.00464703	0.00266332	0.028415	3.44875	0.583504	0.0022896	1.49399e-08	8.7772e-24	0.957747	0.0481701	0.0052021	0.0276423	0.0622267	5.48741e-05	1.01398	0.977606	0.230701	0.1382	0.412491	0.653077	0.0314181	0.016383	0.020875	0.0137385	1.63733	50
1.37028	5.53264	2.2544	0.531749	0.410579	6.28078	6.4023	0.323412	1.55181	4.63495	3.95128	3.84506	1.08851	0.0401625	2.39587	1.04391	0.0294443	0.0303473	4.85211	0.946756	0.98518	1.89539e-07	2.8617e-23	4.58377	0.82218	1.22881	1.01089	1.74288	0.000122508	3.06211	3.43815	3.75987	1.32687	0.342851	4.10148	0.0319197	1.34691	1.57677	1.723	2.44178	50
1.78027	5.37847	2.36193	0.503176	0.400711	6.5947	6.53557	0.325618	1.71991	4.40051	2.5716	4.12314	1.05184	0.0401606	2.48863	1.01139	0.0304009	0.0300486	4.45424	1.15793	1.05896	1.92122e-07	1.02311e-24	5.13946	0.961266	1.25106	1.30221	1.7672	0.000126827	4.13178	3.89596	4.18745	1.28844	0.40752	4.78805	0.0319199	2.08951	1.39181	2.02649	1.65723	50
1.48187	5.30391	1.74243	0.494492	0.34196	2.54357	6.04445	0.324824	1.60378	4.37988	3.9734	2.66963	0.998976	0.0403261	1.63491	0.927416	0.0283821	0.0301959	5.36476	1.26969	1.16107	2.06143e-07	3.96875e-23	5.39047	0.888328	1.14892	0.930575	1.80047	0.000126225	4.2357	3.92589	4.8375	1.09076	0.344177	3.8381	0.0318125	1.64533	1.30881	1.74511	1.81488	50
1.35732	5.48681	1.96354	0.541834	0.363977	6.17533	6.50177	0.332232	1.49327	4.72518	3.15714	3.79042	1.1988	0.0404915	2.56316	0.903252	0.0312627	0.0300511	4.57083	1.48875	1.27842	2.03229e-07	5.29878e-23	5.36526	0.76744	1.11829	0.868934	2.71426	0.000124172	2.78359	3.99767	3.90953	1.24596	0.417589	4.46128	0.0318966	1.71015	1.79567	1.87435	1.67597	50
1.43897	5.05836	2.32782	0.479966	0.348679	6.40319	6.53995	0.302581	1.50623	4.94612	3.19767	3.7909	1.01334	0.0400682	1.5088	1.07946	0.0288415	0.0302924	4.46805	1.25025	1.14262	2.0012e-07	8.30132e-23	4.72051	0.938273	1.41703	0.790593	1.76933	0.000128388	3.29682	4.02771	4.42484	1.25991	0.399678	3.76958	0.0318945	1.435	1.6887	1.98932	2.17789	50
1.41722	5.93072	2.17765	0.410264	0.391218	6.43793	6.32624	0.307474	1.38861	4.41346	4.68687	3.43021	1.1441	0.0402237	1.86143	1.36149	0.0299556	0.0301466	4.96735	0.978643	1.0451	1.85802e-07	8.01417e-23	5.21942	0.911762	1.76723	0.871307	1.43782	0.00012932	3.39933	3.88784	3.71615	1.41221	0.35846	3.92569	0.0320079	1.28824	1.23377	2.10274	2.07065	50
1.27743	5.30038	1.96816	0.474505	0.463632	6.37305	6.33708	0.3697	1.53951	5.01171	3.10895	3.73524	0.888524	0.0403862	1.89878	1.22577	0.0263415	0.0304829	4.61464	0.784762	0.988769	1.86162e-07	5.43092e-23	4.42769	0.95744	1.34872	1.02471	1.77602	0.000130874	2.98214	4.22311	3.9513	0.916909	0.382355	3.68435	0.0319568	1.7603	1.64879	2.08121	2.11607	50
1.82887	5.69901	2.20466	0.497617	0.366314	6.35011	6.28387	0.334803	1.72201	4.80507	3.26511	3.83056	1.02705	0.0401951	2.26313	1.31946	0.032033	0.0302091	4.60465	1.2287	1.10482	2.04074e-07	7.67363e-23	4.45234	0.978473	1.19584	1.01539	1.92894	0.000130793	4.1358	4.69985	4.01039	1.48147	0.375355	3.57434	0.032021	1.87178	1.38545	2.08837	2.05182	50
0.515766	0.000344907	0.00041525	0.0339409	0.0448419	0.686955	0.000143772	0.0677672	0.00343461	0.00248789	2.61764	0.0004855	0.678339	0.0401915	0.0906173	0.00319447	0.00150281	0.0286708	4.40087	0.0873108	0.00256717	9.86606e-09	6.33144e-23	0.074104	0.0291441	0.00208002	4.81521e-05	0.0249827	5.35588e-05	0.175119	0.0351761	0.0466858	0.0262086	0.51715	0.0120523	0.0307628	0.00754541	0.00402741	0.00726385	1.55367	50
1.54493	5.70146	2.21143	0.412731	0.369877	6.54458	6.4319	0.286271	1.24582	4.39707	3.4865	3.55336	1.13921	0.0402168	1.69858	0.957778	0.0277367	0.0300587	4.6087	1.17317	1.15253	2.08214e-07	8.47782e-23	5.09547	1.15652	1.29123	1.08836	1.54386	0.000125683	3.12373	4.35915	2.93567	1.22474	0.364383	4.00263	0.0317886	1.83726	1.40337	1.99883	1.89169	50
1.58666	5.16837	2.54288	0.588942	0.357444	6.34087	6.21572	0.326481	1.49075	4.5923	4.2402	3.2374	1.13344	0.0402963	2.34381	1.16311	0.0290494	0.0300903	4.59884	1.00278	0.82056	1.68132e-07	5.17689e-23	4.06274	0.958683	1.38456	1.08508	1.88614	0.00012873	3.1802	4.18563	4.19708	1.18166	0.37621	4.19763	0.0319322	1.66316	1.42261	2.25718	1.6288	50
1.31319	5.49738	2.68211	0.46396	0.410977	6.33012	6.43292	0.340502	1.89423	4.80599	3.32173	4.15161	1.04282	0.0404003	2.06044	1.04918	0.0296598	0.0301468	4.67136	0.726368	1.21583	2.21838e-07	1.14257e-22	5.3167	0.736454	1.17076	1.07139	2.20482	0.000130974	3.64516	4.28392	3.22089	1.61857	0.402115	4.18244	0.0319805	1.95415	1.38905	1.63783	1.65056	50
6.28985	5.71979	2.14282	0.591115	0.425841	6.39512	6.27986	0.332295	1.38032	4.62237	3.55873	3.22255	1.45402	0.0402332	1.66742	1.09959	0.0342389	0.0301062	5.10636	1.52551	1.23391	2.15006e-07	6.11425e-23	4.69553	0.913013	1.50282	0.952673	1.60003	0.000127284	2.83889	4.30691	3.39435	1.17587	0.393432	3.61696	0.0319729	1.48338	1.91283	1.8179	2.01749	50
6.3854	5.67734	2.07536	0.605549	0.419638	3.04644	6.28994	0.324132	1.37978	4.36433	2.8741	3.24912	1.41508	0.0402664	1.9078	0.981871	0.0373748	0.0303409	5.6278	1.00856	1.07311	2.0649e-07	2.09737e-23	5.1724	0.948474	1.52119	0.924474	1.34098	0.00012998	3.48792	4.11969	4.04935	1.21658	0.363995	3.90726	0.0320296	1.69764	1.69593	2.1039	1.80611	50
1.40117	5.61736	2.68407	0.420933	0.402451	6.53824	6.67041	0.335043	1.37258	4.72117	3.83043	4.10443	0.898618	0.040294	1.83608	1.32531	0.0299985	0.0302604	4.50306	0.860348	0.910148	1.68995e-07	5.91677e-23	4.73554	1.03583	1.30133	0.945624	2.07522	0.000129565	2.14488	4.62037	4.36985	1.49999	0.364768	4.04288	0.031974	1.65781	1.56034	1.98039	1.69651	50
6.04624	5.43099	2.25806	0.614775	0.368745	6.56258	6.66087	0.319291	1.67972	4.43128	3.43625	3.96152	1.0781	0.0402072	2.65382	1.08178	0.0366665	0.0300035	4.49003	1.10891	1.04059	1.95584e-07	3.55367e-25	4.17919	1.16939	1.11077	1.1187	2.40764	0.000129715	4.16839	4.87343	3.29196	1.46993	0.392653	4.52346	0.0320193	1.89981	2.46435	2.61908	2.17355	50
2.35236	5.48548	1.99432	0.503925	0.332368	6.3793	6.3738	0.317603	1.56654	4.55794	3.01543	3.48586	1.04114	0.0402727	1.91616	1.41519	0.0316271	0.030169	5.11533	1.27343	0.960742	1.82598e-07	1.07027e-23	4.40339	1.03681	1.29979	0.939253	2.02129	0.000129465	3.94732	3.79961	3.18216	1.33142	0.382625	4.50378	0.0320135	1.53065	1.55364	1.65765	1.6202	50
6.32198	5.99147	2.18199	0.567518	0.396038	6.40859	6.48334	0.325075	1.78606	5.2843	3.94778	2.62414	1.12933	0.040409	2.60487	1.09269	0.0349898	0.0301876	5.20893	1.46294	1.17642	2.01011e-07	1.2071e-22	5.14534	1.1992	1.37034	1.02396	2.22126	0.000130539	4.64525	4.81958	4.08623	1.26486	0.418107	4.43237	0.031765	2.55084	2.45791	2.21235	2.79792	50
6.47856	5.51646	2.23797	0.576817	0.380491	6.22895	6.57128	0.340381	1.71154	4.78572	2.97575	3.66356	1.07212	0.0403357	2.19062	1.14754	0.0382322	0.0300064	4.58195	1.05992	1.03903	1.83576e-07	3.70843e-23	5.24417	1.06078	1.10636	1.03706	1.40088	0.000131548	3.8842	4.27661	3.29784	1.58142	0.374512	3.44312	0.03193	1.50723	1.54454	1.81494	2.03988	50
1.47572	5.32198	2.25563	0.476046	0.318571	6.46554	6.72775	0.314672	1.34408	3.97723	3.04377	3.55646	1.11836	0.0405727	2.20918	1.33261	0.0327413	0.0300524	5.26867	1.27846	1.02885	1.88215e-07	8.16318e-23	5.59242	1.07714	1.11867	1.00346	1.74643	0.000121283	3.50683	3.8026	4.40902	1.63408	0.360932	4.07181	0.0319034	1.59218	1.61404	2.16285	1.97039	50
1.4046	5.48974	2.35644	0.451906	0.433255	6.38921	6.52129	0.324347	1.59222	5.12163	3.60668	3.07413	1.11908	0.0403339	1.88228	1.02762	0.0357874	0.029967	5.29735	1.18829	0.868124	1.79106e-07	8.16006e-23	4.83494	1.07016	1.23798	1.37545	1.56013	0.000130695	3.9123	3.94428	4.13111	1.14842	0.382284	4.63738	0.0319527	1.69783	1.47655	1.83855	1.7362	50
6.43973	5.58807	2.40495	0.56663	0.3878	6.10633	6.25881	0.339303	1.70563	4.71721	2.49546	3.44312	0.89567	0.0405671	1.88422	1.3595	0.0307513	0.030056	4.91319	1.20006	1.17279	2.06925e-07	2.21075e-23	5.08438	0.924096	1.13533	0.901719	1.87286	0.00012806	4.00885	4.783	4.0505	1.4415	0.374049	3.94664	0.0317821	1.70616	1.9307	1.77943	1.67273	50
1.87373	5.65155	2.23159	0.480441	0.367344	6.39142	6.63952	0.308524	1.39976	3.9649	2.86409	3.78547	1.1189	0.0405134	2.12195	1.06016	0.0283538	0.0301844	4.8501	1.54326	1.19989	2.00812e-07	8.0836e-23	4.32602	0.857912	1.37967	0.913829	2.01201	0.000121923	3.28433	4.25854	3.01189	1.28937	0.377302	4.37304	0.0318426	1.21016	1.37085	1.9324	1.70168	50
1.48376	5.70048	1.85304	0.563026	0.347808	6.49532	6.24417	0.333297	1.53632	4.84041	4.23698	3.72792	1.04648	0.0402113	1.70908	1.2739	0.0307824	0.0302897	4.69611	1.5034	1.10331	2.06274e-07	7.45983e-24	5.05064	0.920514	1.34611	0.948117	1.8994	0.000127452	2.2197	3.85926	3.70413	1.23006	0.352946	3.98648	0.0317644	1.60359	1.3292	1.92865	2.22062	50
1.59093	5.8518	2.22194	0.454945	0.345152	6.41571	6.45206	0.312413	1.48004	4.62016	3.19348	3.1424	0.97649	0.040102	1.64963	1.23606	0.0271715	0.0302082	4.6886	1.30575	1.10444	1.9174e-07	6.42048e-23	4.63245	0.941508	1.64159	1.07999	2.16131	0.00012775	3.66763	3.98817	3.98079	1.24943	0.389889	3.86893	0.0318771	1.43949	2.03909	2.03937	2.11777	50
1.55047	5.42799	2.24546	0.441466	0.377534	6.51684	6.18896	0.320072	1.55905	4.83666	3.75909	4.01271	1.04343	0.0401839	2.1511	1.17007	0.0297002	0.0300672	4.64061	1.05173	0.966212	1.8246e-07	6.47394e-23	4.69866	1.30265	1.48283	0.82268	1.81793	0.000131993	3.74517	3.99254	3.59835	1.35896	0.376245	4.06219	0.0318677	1.72461	1.51991	1.74907	2.44999	50
1.69531	5.98972	1.90526	0.450708	0.431344	2.6389	6.28655	0.289402	1.56016	4.32602	3.22033	3.57078	1.25883	0.0403595	1.87948	0.969739	0.0305497	0.030175	4.63453	1.2335	0.919647	1.8409e-07	1.56455e-22	4.88919	0.999719	1.27129	0.898759	2.02262	0.00012449	3.92776	4.21477	4.04646	1.52083	0.36118	3.9984	0.0317702	1.71836	1.63188	1.81147	1.96107	50
0.494027	0.000314112	0.000343244	0.0320791	0.0436368	0.564207	0.000131508	0.0684468	0.00297369	0.00218561	2.36005	0.000482372	0.563643	0.0403126	0.0917233	0.00319288	0.00129772	0.0287211	0.527325	0.0832971	0.00224519	9.8907e-09	2.86051e-23	0.0733609	0.0290878	0.00207643	3.23714e-05	0.0249728	5.35559e-05	0.174375	0.0207873	0.0448235	0.0261454	0.43219	0.00908049	0.0307092	0.00754597	0.00354486	0.00619989	1.80645	50
1.89438	5.52701	2.55919	0.653231	0.368923	6.30842	6.36794	0.328124	1.35517	4.52877	2.89617	3.96911	1.10951	0.0403533	1.35475	1.27754	0.031301	0.0304326	5.03244	1.29708	0.992729	1.78099e-07	6.167e-23	4.759	0.932064	1.24808	0.880862	2.47719	0.00012826	2.95086	4.29611	4.48694	1.47896	0.357285	4.52997	0.0320665	1.69237	1.41343	2.0145	1.94031	50
1.41021	5.54664	2.08726	0.471001	0.383736	6.71699	6.06421	0.329028	1.67083	4.50772	3.39747	3.31204	1.15421	0.0402316	1.75464	1.28703	0.0306299	0.0302683	4.56164	1.03873	0.911108	1.74471e-07	1.95629e-23	5.19868	0.877057	1.50156	1.31779	1.84402	0.000124488	2.89891	4.14843	2.53629	1.53935	0.436207	4.38185	0.0319972	1.73022	1.42968	1.73788	1.76271	50
1.71126	5.50512	2.1535	0.455364	0.318922	6.39748	6.22729	0.300326	1.38453	3.89979	3.00492	3.83806	1.20489	0.0402015	2.01386	1.12413	0.0282128	0.0302123	4.57971	1.24476	0.92568	1.83332e-07	1.20918e-22	4.66836	0.795578	1.31331	1.22133	2.2488	0.000124733	3.45526	4.39536	3.22495	1.21338	0.343888	4.46166	0.0317646	1.46191	1.75343	2.03042	2.1239	50
0.551744	0.000335937	0.000386699	0.0324549	0.0481343	0.630172	0.000140202	0.0698941	0.0030531	0.00249265	2.20004	0.000518303	0.623137	0.040756	0.10213	0.00320309	0.00139649	0.0284942	3.75819	0.113539	0.00228317	1.01116e-08	6.10935e-23	0.075462	0.0293463	0.00207954	3.39038e-05	0.0254493	5.35593e-05	0.196075	0.0222824	0.0491418	0.0274754	0.462395	0.00946803	0.0305993	0.00758818	0.00366845	0.00729688	1.61236	50
1.47631	5.44165	2.27162	0.497578	0.341694	6.15	6.51013	0.317992	1.5569	4.19045	4.25847	3.81724	0.895709	0.0401193	1.55497	0.997227	0.0260593	0.0303664	4.52203	0.915285	0.947353	1.8079e-07	8.50737e-23	4.75675	0.940902	1.13566	1.00575	2.12874	0.000126287	3.46133	4.27455	3.33291	1.12272	0.354662	3.93359	0.0320352	1.37608	1.24301	1.83791	1.80917	50
0.508425	0.000317995	0.000344876	0.0312481	0.0446143	0.601372	0.000133	0.0682115	0.00262385	0.00224836	2.11218	0.000486533	0.549045	0.0401838	0.0922278	0.00319328	0.0012906	0.0285875	3.78039	0.0940308	0.00196337	9.84988e-09	7.45024e-23	0.0742635	0.0291598	0.00207734	3.32223e-05	0.0250017	5.35565e-05	0.171384	0.0189477	0.0456907	0.0263129	0.427781	0.0080768	0.0308053	0.00754455	0.00318853	0.00640333	1.30138	50
1.71938	5.3744	2.12668	0.523631	0.394327	6.36467	6.31865	0.334601	1.41262	4.56751	2.78755	3.0116	1.031	0.0403422	1.93779	1.44759	0.0322042	0.0302424	4.42172	1.57729	1.11255	1.98677e-07	1.86728e-23	5.05993	0.906015	1.34171	1.21591	2.09305	0.000129841	4.05353	4.56322	3.74273	1.07289	0.32747	4.39235	0.0320426	1.53008	1.49227	1.47133	1.66135	50
1.62535	4.47915	2.59432	0.428948	0.373977	6.2201	6.37416	0.309647	1.36043	4.36513	3.31186	3.29813	0.951482	0.0403079	2.01181	1.38784	0.0317435	0.030153	4.54568	1.13365	1.08836	2.08471e-07	3.99137e-24	4.44654	0.932644	1.20555	0.870842	1.90088	0.000129939	3.55448	4.39038	3.36222	1.28813	0.348563	3.92227	0.0318973	1.39267	1.64584	1.90368	1.98774	50
6.01707	5.42269	1.85626	0.576943	0.357891	6.50818	6.20529	0.328235	1.78559	4.87809	3.42511	3.43888	0.995584	0.0402795	2.11811	0.938662	0.0331773	0.0301329	4.53049	1.2489	0.840501	1.77666e-07	3.88306e-23	4.99052	0.941004	1.27752	1.00118	1.85382	0.000127226	4.48828	4.45698	3.95635	1.1334	0.397667	3.60725	0.0318768	1.43985	1.71285	1.71593	2.43358	50
1.34846	5.52016	2.306	0.560187	0.435267	2.26733	6.17778	0.329512	1.61628	4.31427	3.94167	3.67032	1.06346	0.0406318	2.49474	1.31337	0.0314835	0.0303796	4.86721	1.011	1.18785	2.09024e-07	1.32549e-22	4.19024	1.21905	1.25677	1.05948	2.06966	0.000125835	2.14989	4.37805	4.10788	1.27036	0.386518	4.16721	0.0319326	1.37359	1.70713	1.80135	2.51951	50
1.38881	5.89384	2.2405	0.481346	0.372407	6.33547	6.25267	0.344393	1.454	4.28383	3.2633	3.62376	1.12217	0.0402682	2.2809	1.07587	0.0315294	0.0303709	4.64816	1.07458	1.11408	2.01265e-07	8.59174e-23	5.26107	0.901285	1.21042	0.99653	1.87213	0.00012548	2.53609	4.66056	4.01204	1.35006	0.352333	3.72595	0.0319528	1.3775	1.3589	1.88101	2.30645	50
1.67353	5.75903	2.16107	0.443694	0.401807	2.43938	6.03301	0.32992	1.37388	4.28886	3.50838	3.2833	1.14344	0.0403236	2.09234	1.03455	0.0317771	0.0302935	4.8088	0.909674	1.09671	2.05482e-07	1.037e-22	5.3553	0.993879	1.32716	0.856312	1.39984	0.000127271	2.70561	4.05254	3.00946	1.20298	0.398577	4.49777	0.0319619	1.21869	1.44421	1.95243	1.98667	50
1.8446	4.80117	1.51831	0.446292	0.364221	6.61565	6.40806	0.309311	1.73134	5.10878	4.57001	3.55792	1.02232	0.0404068	1.2516	0.993531	0.029096	0.0301366	4.95976	0.970004	1.1787	2.13632e-07	8.94887e-23	4.65512	0.80518	1.50253	1.00195	2.0753	0.000126448	3.7545	4.48147	3.10874	1.11574	0.407489	3.81288	0.0318549	1.60533	1.50554	1.99963	2.0247	50
0.75168	0.446056	1.14186	0.10755	0.140064	1.06812	0.0227739	0.0949562	0.0356234	0.0740651	2.26091	0.0120994	0.727246	0.0404098	0.443563	0.0046703	0.00343808	0.0280857	4.41039	0.857865	0.0021705	1.41103e-08	2.54049e-23	0.647577	0.0517824	0.00525489	0.0372716	0.0524845	5.51054e-05	2.33045	0.750385	0.276076	0.167758	0.395587	0.753826	0.0313091	0.0198	0.0320607	0.017544	1.21476	50
0.53474	0.000318098	0.000360304	0.0323374	0.0465778	0.641956	0.000133074	0.0675297	0.00269857	0.00270749	2.72025	0.000485077	0.687865	0.0404535	0.0914387	0.00319536	0.00149524	0.028638	3.90212	0.085428	0.002017	9.75488e-09	2.5389e-23	0.0736344	0.0291304	0.00207801	3.36923e-05	0.024905	5.35642e-05	0.179122	0.0200028	0.047799	0.0261957	0.49172	0.00836157	0.0306818	0.00755219	0.00334323	0.00846034	1.37493	50
0.489179	0.000344905	0.000416179	0.0362133	0.0474926	0.597224	0.000143997	0.0718982	0.00280595	0.00211842	2.27795	0.000523515	0.526148	0.0404615	0.10505	0.00320392	0.0013524	0.0286743	3.86875	0.138674	0.00207685	1.04663e-08	2.64881e-23	0.07604	0.0296058	0.00208069	3.71612e-05	0.0257353	5.35545e-05	0.195536	0.0241254	0.04851	0.0277195	0.476501	0.00899292	0.0307075	0.00758805	0.00341164	0.00586313	1.46563	50
1.19986	5.66603	2.18943	0.484068	0.414958	6.26163	6.18785	0.301234	1.28921	4.70531	3.50407	4.07212	1.06353	0.0406298	2.34125	1.04313	0.0321305	0.0301866	4.59617	0.962149	0.995076	1.814e-07	7.08672e-23	4.90424	0.88263	1.26815	1.10405	2.09493	0.000131037	3.15349	4.00708	3.36992	1.23266	0.381046	4.05788	0.0320427	1.98573	1.23761	1.65144	1.96755	50
0.52839	0.000446335	0.000656739	0.0361023	0.0520293	0.657628	0.000181396	0.0722225	0.00262865	0.00243363	2.15882	0.000629428	0.568925	0.0401662	0.13722	0.00322984	0.00132085	0.0285875	3.6322	0.191881	0.00184831	1.0502e-08	4.42044e-23	0.0809141	0.0303888	0.00209566	5.60984e-05	0.0261979	5.35557e-05	0.249165	0.0303046	0.0558164	0.0315911	0.398792	0.0105158	0.030753	0.00777494	0.00332135	0.00653645	1.19188	50
1.35449	5.59225	2.13882	0.416391	0.34818	6.1897	6.3697	0.330075	2.02633	4.3679	5.4054	2.64154	1.12116	0.0402973	1.68164	1.18041	0.0301084	0.0302193	4.82865	1.06022	0.934839	1.78369e-07	1.0112e-22	5.27672	1.27213	1.24556	1.1714	1.54096	0.000129085	4.41244	4.14496	3.43363	1.10189	0.382121	3.95072	0.0318965	1.41769	1.23321	1.85903	2.16052	50
1.91238	4.56386	2.1194	0.521009	0.391666	6.48315	6.2884	0.300594	1.76342	4.21422	4.60911	3.04459	1.19962	0.0405327	2.43413	1.29966	0.0340408	0.0302439	4.72452	1.06937	1.00046	1.83149e-07	9.38312e-23	5.22937	1.06332	1.39009	1.12982	1.44706	0.000131389	3.00044	4.14967	3.52659	1.08719	0.418023	3.79466	0.0318501	1.53317	1.67422	2.1464	1.94443	50
1.5553	5.69785	2.35066	0.475538	0.433196	6.52613	6.483	0.297554	1.70585	4.15254	2.76944	3.36534	1.18077	0.0402518	1.98204	1.02395	0.02923	0.0301542	5.23035	0.990596	1.07538	1.91682e-07	1.22187e-22	5.00523	0.879128	1.36891	0.877768	1.6834	0.000125293	3.54646	4.00899	3.43901	1.20194	0.351821	4.42529	0.0318023	1.61979	1.65016	2.32498	2.26667	50
1.73377	5.65083	2.2599	0.466871	0.371303	2.08472	6.20047	0.304614	1.82295	4.57709	2.95122	3.81554	1.36201	0.0403144	1.80675	1.22371	0.0360214	0.030194	4.7595	1.35032	0.991145	1.81184e-07	5.10095e-23	5.29937	1.14506	1.26731	1.10012	1.77718	0.000127061	4.02135	4.23737	4.04695	1.51919	0.410844	4.09654	0.0321119	1.69372	1.47267	2.32607	2.33979	50
0.524595	0.000313025	0.000348587	0.0309883	0.0442883	0.619358	0.000131029	0.067792	0.00269015	0.00225728	2.59686	0.000483359	0.585148	0.0402458	0.0914203	0.00319335	0.00125815	0.0286339	4.51797	0.0851214	0.00201563	9.75913e-09	5.21058e-23	0.0738608	0.0290808	0.00207655	3.14678e-05	0.0248632	5.35565e-05	0.181841	0.018195	0.0457447	0.0261758	0.398982	0.00813327	0.0307471	0.00755489	0.00326784	0.00645564	1.45114	50
1.83349	5.3564	2.30784	0.622102	0.389948	6.35635	5.8844	0.333453	1.68633	3.55201	3.41277	3.11049	0.996784	0.0404943	2.45941	1.36489	0.0284063	0.0303736	4.65891	1.35347	1.10475	2.00683e-07	5.5319e-25	4.42594	0.888551	1.16017	0.988054	1.8747	0.000122514	3.18415	4.24742	3.86541	1.34833	0.387916	4.17697	0.0320857	1.67796	1.73459	1.60295	1.4228	50
1.65528	5.72358	1.97539	0.445937	0.405192	1.92216	5.95157	0.320165	1.30806	4.32766	3.28409	4.06508	0.99315	0.0401378	1.94754	1.00112	0.0299096	0.0301374	4.91199	1.22635	1.05129	1.88948e-07	2.05037e-23	4.36553	1.05538	1.16849	1.02354	1.77742	0.000128642	4.24389	4.2606	4.22786	1.63725	0.403063	4.75629	0.0318679	1.64393	1.89305	2.1246	2.24719	50
6.32108	5.04531	2.26841	0.543082	0.356383	6.3769	6.50154	0.287623	1.36146	4.77978	3.29582	3.75997	1.1111	0.0401444	1.93123	1.40244	0.0318545	0.0301178	5.12409	1.14692	0.960624	1.74276e-07	4.01899e-23	4.91879	1.04199	1.35644	1.12738	2.45636	0.000130374	4.21029	3.7999	4.10524	1.49657	0.401285	4.46551	0.031887	1.8584	2.10141	1.74094	2.02999	50
1.83943	5.35184	1.76086	0.514939	0.347538	6.32482	6.09861	0.323235	1.44981	5.26079	2.92983	3.90544	1.00764	0.0404304	1.47511	1.03218	0.0301522	0.0300894	4.82732	1.02736	0.816854	1.70201e-07	1.51543e-22	4.82271	0.851675	1.66198	0.900474	1.77923	0.000126481	3.21388	4.28181	3.0666	1.26836	0.413697	3.59824	0.0319424	1.55706	1.57222	1.80543	1.56372	50
0.504348	0.000321129	0.00035057	0.0311032	0.0446953	0.59271	0.000134189	0.0668578	0.00313689	0.00230177	3.22505	0.000479934	0.612126	0.0402787	0.0871122	0.00319311	0.00130095	0.028742	4.25859	0.074815	0.00236617	9.67607e-09	3.54752e-23	0.0739952	0.0289784	0.00207725	3.68948e-05	0.0248948	5.35586e-05	0.171586	0.0242888	0.0457049	0.0260147	0.416318	0.00996551	0.0306963	0.00753548	0.00368594	0.00675625	1.50785	50
1.67614	5.68256	2.49403	0.506128	0.385616	6.4414	6.51424	0.327842	1.60946	4.55559	3.16781	3.60852	1.05329	0.0402311	1.88339	1.30494	0.032032	0.0302516	4.89656	1.17897	1.09475	1.97394e-07	1.24312e-22	5.37668	1.02401	1.30873	0.988304	1.97149	0.000129421	3.46672	4.72506	2.34063	1.4638	0.387797	4.21846	0.0317817	1.95285	1.84468	2.76569	2.27924	50
6.25225	5.58816	2.7313	0.635123	0.358428	6.57594	6.42198	0.331757	1.53118	4.37441	2.82454	4.17256	1.1452	0.039995	1.72201	1.48935	0.0323957	0.0300232	4.54402	1.46528	0.962175	1.78823e-07	7.17041e-23	4.33969	0.923316	1.32439	0.901578	1.79085	0.000127688	4.79662	4.34854	3.88779	1.65501	0.353089	4.16099	0.0320193	1.48911	1.77884	2.20248	1.6251	50
0.510252	0.000312639	0.000335431	0.0332107	0.0442016	0.572034	0.000130951	0.0687113	0.00273804	0.00227546	2.22848	0.000484616	0.607704	0.0404497	0.0933919	0.00319296	0.00138579	0.0286556	1.97749	0.0890372	0.0020613	9.90241e-09	1.49436e-23	0.0743977	0.0290974	0.00207645	3.0897e-05	0.0250289	5.35568e-05	0.173185	0.0184415	0.04537	0.0262009	0.45034	0.00823591	0.0307447	0.00754749	0.0032911	0.00649527	1.51871	50
0.541966	0.000319534	0.000359176	0.0333244	0.0447916	0.609897	0.000133689	0.0679442	0.00264416	0.00242586	1.90594	0.000483777	0.616596	0.040322	0.0927626	0.00319367	0.00142538	0.0285945	0.547323	0.0878264	0.00197263	9.79881e-09	6.70848e-23	0.0734468	0.0289674	0.00207772	3.48441e-05	0.0249373	5.35595e-05	0.17472	0.0200486	0.046474	0.0261355	0.456547	0.00828379	0.0307468	0.00754622	0.0033376	0.00715676	1.35158	50
6.07828	5.36617	2.61965	0.540314	0.383638	6.44067	6.38389	0.326747	1.42384	3.82411	4.021	3.32159	1.00193	0.0402871	1.45937	1.28673	0.0335881	0.0300989	4.1187	0.991374	1.37483	2.28348e-07	5.49746e-23	5.06612	1.23074	1.14972	1.00349	1.49719	0.000128924	3.13928	3.96156	4.26535	1.44036	0.368482	4.16626	0.0319417	1.91177	2.09946	2.14319	2.04611	50
1.45957	5.27305	2.14253	0.50028	0.398069	2.53285	6.51041	0.332033	1.40963	5.43253	4.2707	3.87572	1.48266	0.0403954	2.00938	1.17195	0.0347046	0.0301762	4.64555	1.03271	0.980178	1.82273e-07	7.8662e-23	5.33008	0.969448	1.15775	1.00053	1.8855	0.0001321	3.37819	3.89184	3.72651	1.81145	0.403783	4.72316	0.0321082	2.15002	1.29241	2.01819	1.84698	50
0.52629	0.00052236	0.00106764	0.0403038	0.0548033	0.796509	0.000211054	0.0709064	0.00303164	0.00284787	3.02331	0.000702039	0.631966	0.0402469	0.153496	0.00325002	0.00149738	0.0284477	3.34478	0.413161	0.0020896	1.03046e-08	3.34553e-23	0.0829622	0.0309318	0.0021071	6.89511e-05	0.0264468	5.356e-05	0.320381	0.0364766	0.0663631	0.034463	0.463241	0.0134931	0.0307064	0.00798686	0.00366747	0.00770964	1.44822	50
1.44257	5.66246	2.24264	0.466803	0.345829	6.42489	6.18544	0.332186	1.26785	4.18534	3.20447	3.92275	1.06998	0.0404448	2.61275	1.13617	0.0323328	0.0300709	4.99176	1.09889	0.974229	1.80473e-07	4.40052e-23	5.3948	1.12755	1.07626	0.96025	2.29513	0.000129403	4.29434	4.25888	3.63315	1.59979	0.392444	4.19524	0.0318142	1.92305	1.55126	2.1217	1.65317	50
0.539437	0.000378787	0.000486862	0.0383352	0.0503162	0.642322	0.000157081	0.0715369	0.00263219	0.00253566	1.91597	0.000597646	0.628109	0.0403759	0.12115	0.00322323	0.00148861	0.0286038	1.6884	0.200526	0.00189556	1.0346e-08	7.76301e-23	0.0797089	0.030106	0.00208656	3.38942e-05	0.0262262	5.35571e-05	0.247012	0.0182024	0.0550978	0.0305346	0.481644	0.00821814	0.0308436	0.00772823	0.00331645	0.00711618	1.17416	50
1.60514	5.0919	1.94035	0.479119	0.373679	6.11312	5.71486	0.296264	1.28094	4.40067	4.60676	3.26829	1.30854	0.0403022	1.96646	1.21827	0.0270991	0.0301334	4.52691	1.32851	0.972948	1.76369e-07	8.59032e-23	4.72578	0.921202	0.960526	0.848608	1.5493	0.000126008	3.19151	4.60279	2.7197	1.1125	0.387345	4.14472	0.0318737	1.28351	1.62905	1.81833	2.23097	50
1.63712	5.47907	1.90559	0.444216	0.351911	6.28317	6.262	0.330726	1.33682	4.77487	2.38713	3.53891	0.944335	0.0404168	1.46551	1.18867	0.0294995	0.0302573	4.98903	0.988248	0.950201	1.88356e-07	5.7049e-23	5.01528	1.04081	1.45683	0.946854	1.88014	0.000128599	4.36248	4.03768	3.47543	1.15304	0.372305	4.12668	0.0318496	1.88339	1.29715	1.85679	1.58161	50
1.57557	5.69348	1.73384	0.438464	0.404952	2.8452	6.05556	0.332867	2.28656	4.88848	4.73573	4.00656	1.04019	0.0403481	1.58203	0.969912	0.0296168	0.0303283	4.18394	0.97191	1.14003	2.011e-07	2.9995e-24	5.02496	0.867898	1.22062	0.989469	2.0242	0.00013163	2.5369	4.06328	3.51727	1.09607	0.358478	4.04125	0.0320113	1.30568	1.52829	2.09645	2.29278	50
1.79964	5.48755	2.19521	0.467328	0.404957	6.67759	6.4811	0.306796	1.5365	4.30723	3.18407	3.38189	1.43311	0.0401301	2.15247	1.28386	0.031888	0.0302208	4.54995	1.05713	1.00894	1.81795e-07	3.15157e-24	5.15636	0.926885	1.2196	0.991686	1.62356	0.000124846	2.60954	3.99038	2.58394	1.32104	0.366521	3.89191	0.0320139	1.58828	1.45009	1.70008	1.58669	50
1.37054	5.35305	2.01743	0.485498	0.365395	6.21442	6.30424	0.316581	1.40647	4.06723	3.22191	2.96022	1.15708	0.0405361	2.19029	0.880122	0.0296777	0.0300327	4.8579	1.19841	0.993442	1.79418e-07	1.61539e-22	4.97037	0.824935	1.67047	1.034	2.04322	0.000127161	4.25101	4.39602	3.23509	1.14897	0.36075	4.07917	0.0318581	1.54694	1.34665	1.81152	1.93347	50
1.50813	5.51451	1.96661	0.493939	0.332643	6.38099	6.71467	0.33061	1.19027	4.26552	4.44838	3.61224	0.853178	0.0405096	1.76313	1.14872	0.0277918	0.0300364	5.15148	1.17409	0.995222	1.80965e-07	4.98601e-23	5.13462	0.902281	1.06921	0.954599	1.79101	0.000126398	3.77487	4.5962	2.58587	1.22636	0.366248	4.05993	0.0319735	1.58245	1.29934	1.67709	2.06676	50
1.43705	5.64929	2.60457	0.427262	0.348335	6.31459	6.45066	0.320622	1.44436	3.78395	2.68668	2.96738	0.951985	0.0404368	2.24551	0.955693	0.0235413	0.0305029	4.65981	1.16295	1.11838	2.0319e-07	2.7856e-23	5.2592	0.814607	1.07907	0.965124	1.77603	0.000125826	3.50158	3.79526	2.38073	1.08875	0.360714	3.86297	0.0318781	1.6921	1.39933	1.65966	1.95042	50
1.73563	5.66656	2.02428	0.471251	0.378504	6.56906	6.77924	0.305936	1.30157	4.85373	3.53885	3.60852	1.04275	0.0401983	1.61578	1.04401	0.0292575	0.0300094	4.91116	1.34904	0.888374	1.66075e-07	1.79777e-23	4.73453	0.981357	1.12659	1.0289	2.08926	0.000125306	3.6885	4.28462	3.7694	1.10198	0.395688	4.0391	0.0318816	1.67046	1.53825	1.62493	1.72864	50
1.69664	5.05369	2.14605	0.399572	0.364682	2.36188	6.20612	0.320315	1.45106	4.73625	3.56519	3.126	0.983	0.0402486	1.85856	1.10627	0.0290562	0.0302489	4.55534	1.04748	1.14492	1.98143e-07	1.35052e-23	4.66537	0.851229	1.19245	1.19386	2.08482	0.000128765	3.95979	4.32205	3.21203	1.16789	0.412404	4.23225	0.0319022	1.8044	1.39272	1.94759	1.7896	50
6.07632	5.19878	2.34437	0.451019	0.372712	3.03179	5.98104	0.309678	1.38113	4.13241	3.30378	3.89627	1.07041	0.0402912	2.1165	0.995985	0.0289625	0.0301821	5.06625	1.01497	1.09941	1.92132e-07	4.94667e-23	5.27317	0.921303	1.30068	0.978198	1.71262	0.000126234	3.45251	5.0589	3.61664	1.19678	0.366067	3.94075	0.0317831	1.72839	2.13692	1.98911	1.71924	50
6.36678	5.5333	2.72462	0.601835	0.412799	2.40057	6.46882	0.335682	1.75925	4.20867	4.13429	3.71815	1.28095	0.0405193	2.33527	1.30503	0.0346639	0.0300792	4.59705	1.05966	1.10271	1.86759e-07	1.6267e-22	5.24617	0.987113	1.18808	0.996078	2.15883	0.00012811	3.25567	4.25458	2.14191	1.50023	0.398277	4.87558	0.0320061	2.0026	1.93452	2.09117	2.40076	50
0.52143	0.000330945	0.000388115	0.0323872	0.0462251	0.593282	0.000138223	0.0683014	0.00283228	0.00247004	2.202	0.000497052	0.630703	0.0404136	0.0994068	0.00319804	0.00139602	0.0286818	4.54553	0.10459	0.00210586	9.91538e-09	2.1179e-23	0.0742312	0.029204	0.00207932	3.7233e-05	0.0250978	5.35588e-05	0.185567	0.0228391	0.0478959	0.0266984	0.449443	0.00905963	0.0308915	0.00757489	0.00340894	0.00718374	1.35397	50
1.48224	5.5435	1.9878	0.487714	0.392194	3.19116	6.60462	0.300094	1.2508	3.95303	3.15893	3.84584	0.979921	0.0401777	2.01926	1.23149	0.0323778	0.0300802	4.68188	1.24871	0.916687	1.89829e-07	7.61945e-23	4.7112	0.908322	1.13897	1.03899	1.82439	0.000129842	4.12574	4.64808	3.57128	1.23053	0.381892	4.32138	0.031922	1.41672	2.00057	2.10728	2.02847	50
1.97071	5.55752	1.624	0.479359	0.436468	6.26291	6.43419	0.30325	1.16955	4.40611	3.953	3.57525	1.43162	0.0401686	2.2555	1.11421	0.0347089	0.0303561	4.7691	1.17091	1.01462	1.87873e-07	6.70894e-23	5.35719	0.856704	1.03217	0.988266	1.51958	0.000123288	3.79264	3.78655	3.31453	1.43993	0.41548	3.23577	0.0318902	1.85689	1.32231	2.52288	1.72235	50
1.72597	5.72807	1.81575	0.515183	0.350772	2.11722	6.18984	0.351032	1.88773	4.86724	3.48447	3.98774	1.15743	0.04041	2.17843	0.998431	0.0329897	0.0300555	4.69199	1.18152	0.991338	1.86621e-07	7.81152e-23	4.98174	0.911326	1.33018	0.787627	1.73401	0.000127767	3.86366	4.46819	3.26217	1.32032	0.390312	4.52966	0.0318962	1.62083	1.412	1.94301	1.89283	50
0.558147	0.000315307	0.000346646	0.0329062	0.0455167	0.614709	0.000132017	0.0688048	0.002498	0.0022526	2.07742	0.000489728	0.596964	0.0401503	0.0938328	0.00319463	0.00136018	0.0287275	3.66401	0.0951937	0.00186331	9.91452e-09	7.0505e-23	0.0744643	0.0292346	0.00207703	3.08549e-05	0.0250739	5.35558e-05	0.178284	0.0168005	0.0463473	0.026386	0.45774	0.00751311	0.0308696	0.00756206	0.00317463	0.00637723	1.16928	50
1.85833	5.07305	2.127	0.587922	0.383134	2.37925	6.10915	0.338786	1.5673	4.69894	2.95718	4.02108	1.05366	0.0402935	1.66438	1.12023	0.0357863	0.0300392	4.36702	1.57435	0.983635	1.88982e-07	7.60892e-23	5.5064	0.809502	1.39693	0.909957	2.13893	0.000129034	3.13989	4.32077	2.59114	1.61718	0.362952	4.14129	0.0321114	1.45093	1.56796	2.02258	2.05853	50
1.31664	5.55415	2.19889	0.575805	0.358138	6.38944	5.88319	0.34182	1.44782	4.81103	2.47532	2.06172	1.25647	0.0401979	2.50169	1.11786	0.0286277	0.0301419	4.91313	1.01415	1.04992	1.82287e-07	6.78783e-23	5.29803	0.796947	1.40699	0.892419	1.49138	0.000128228	3.80945	4.08205	3.18104	1.03651	0.358717	3.76024	0.0318591	1.84629	1.73569	2.17889	1.7943	50
6.38737	5.30611	1.80591	0.509336	0.347468	6.30555	6.1485	0.310018	1.43888	4.86086	3.25505	3.56648	0.907282	0.0401021	1.88462	1.17164	0.0277867	0.0302235	4.67221	1.37922	0.947708	1.78327e-07	1.22486e-22	5.20653	1.11801	1.215	0.853036	1.82497	0.000122712	4.77842	3.73945	4.35558	1.37332	0.360321	3.6736	0.0318915	1.41722	1.92762	1.86461	1.72456	50
1.51354	5.82497	1.77004	0.451014	0.482838	6.46833	6.59574	0.325892	1.43854	4.94733	3.26374	3.17665	1.87347	0.0401861	1.94977	1.225	0.0371987	0.0300537	5.19854	1.05212	1.23615	2.0959e-07	2.35892e-23	4.82135	0.983878	1.50013	0.94073	1.48183	0.000133237	3.09469	4.09395	4.02826	1.0886	0.423188	4.00123	0.0318525	1.70436	1.34347	2.29236	1.7139	50
0.519062	0.000388529	0.00046346	0.0352884	0.0495652	0.636162	0.000160366	0.0717597	0.00241278	0.00265135	2.42291	0.000622681	0.617087	0.0400977	0.131031	0.00322981	0.00148361	0.0287143	3.65045	0.196099	0.001731	1.0413e-08	8.15853e-23	0.0776754	0.0300155	0.00208779	3.18869e-05	0.0262218	5.35604e-05	0.241765	0.015986	0.0528643	0.0313023	0.468847	0.0073785	0.0308316	0.00770072	0.00307365	0.00775219	1.15347	50
0.516122	0.000323106	0.000354373	0.031727	0.0437902	0.581096	0.000135095	0.0694937	0.00302866	0.002006	2.61116	0.000487349	0.525455	0.0405661	0.0909903	0.00319377	0.00125448	0.0286187	4.2184	0.0837984	0.0022819	1.00914e-08	5.48105e-23	0.0735116	0.0291412	0.00207692	3.58035e-05	0.0249668	5.35531e-05	0.170123	0.0235182	0.0445036	0.0262813	0.439373	0.00954962	0.0307104	0.00754275	0.00363813	0.00549016	1.56675	50
6.39196	5.32603	2.50601	0.512364	0.307954	2.39775	6.30673	0.310457	1.38142	4.80468	3.49028	2.7219	1.18501	0.0402065	1.9966	1.22089	0.0295477	0.0300024	4.80547	0.96454	0.859499	1.6459e-07	3.78107e-24	5.01896	0.875516	1.13846	0.961619	1.654	0.000125935	3.98793	4.49118	3.44466	1.09698	0.343129	4.43282	0.0318365	1.34673	1.9742	1.89093	2.59768	50
6.23447	5.40551	2.27538	0.63963	0.392608	2.33169	6.21592	0.329161	1.89806	4.56275	3.8999	3.84226	1.09374	0.0403534	2.73219	1.10737	0.0359009	0.0300785	5.05167	1.42473	1.0618	2.00658e-07	6.68539e-23	5.25827	0.847833	1.17616	0.914057	2.15204	0.000131823	4.29558	4.41239	2.86525	1.22845	0.334288	3.62984	0.0318118	2.52714	1.7077	2.27172	1.82018	50
0.801065	0.301066	1.10219	0.083913	0.104458	1.23379	0.0183056	0.0837392	0.0141422	0.0495447	1.80131	0.00355207	0.694371	0.040133	0.405671	0.00399885	0.00337043	0.0281502	3.69527	1.06133	0.00228424	1.23975e-08	2.25135e-23	0.301955	0.0457312	0.00491595	0.0110253	0.0383831	5.43526e-05	1.9048	0.943817	0.218921	0.127064	0.389575	1.05526	0.0310391	0.0207353	0.0150174	0.0124218	1.37362	50
6.37673	5.3282	2.01054	0.542323	0.374361	6.40956	6.66686	0.339665	1.23184	4.58404	2.74662	3.53864	0.989581	0.040302	2.08978	1.17216	0.0332302	0.030156	4.96384	1.27688	0.970241	1.9486e-07	3.61628e-23	5.26721	1.0543	1.1048	1.26384	2.19065	0.000128984	3.62304	4.25853	3.06998	1.44867	0.41918	4.23938	0.0318755	1.72162	1.81863	1.86693	2.0615	50
1.4235	5.6103	1.9866	0.418352	0.405115	6.5242	5.84406	0.323865	1.6243	4.81625	3.37608	3.69819	1.07743	0.0402715	1.34638	1.26951	0.0313705	0.0300626	4.44637	1.28394	0.971546	1.91783e-07	6.65758e-24	5.1532	0.903796	1.11774	0.886685	1.65851	0.000128086	4.35676	3.88069	2.62974	1.10952	0.392986	3.91046	0.0318996	1.5999	1.5873	1.81121	2.05244	50
0.513616	0.000334912	0.000398888	0.032945	0.0499778	0.617117	0.000139833	0.0694315	0.00273349	0.00250958	2.35567	0.000514248	0.612842	0.0403431	0.102907	0.00320159	0.00138855	0.0286173	4.35088	0.118653	0.00202708	1.00263e-08	7.10694e-23	0.0749562	0.0294434	0.00208003	3.43872e-05	0.0253255	5.35595e-05	0.196134	0.0212471	0.0495902	0.0273074	0.454373	0.00854589	0.0307822	0.00759196	0.00335186	0.00740199	1.48702	50
1.50904	5.80217	2.44769	0.482199	0.379216	6.28356	6.19945	0.321672	1.66505	4.27006	3.54043	3.35375	1.01729	0.0404542	1.70864	1.26538	0.0274874	0.0302073	4.66446	0.970884	0.983682	1.8024e-07	7.45927e-24	4.57744	0.936909	1.14947	1.0734	1.59088	0.000122403	3.38378	3.96204	3.62109	1.2475	0.364361	4.26904	0.0318512	1.36167	1.87449	1.67565	1.81089	50
1.6116	5.80215	1.9269	0.467653	0.34551	6.10315	6.51976	0.321117	1.43667	4.6686	3.52291	3.00168	0.98417	0.0403695	2.30535	1.13681	0.0302047	0.030347	4.58633	1.16187	0.868643	1.80371e-07	8.4637e-23	5.00808	0.935074	1.3464	0.991124	1.97524	0.000130161	3.41086	4.4981	3.92103	1.21543	0.359316	3.71937	0.0318756	1.71222	1.19417	1.87933	1.76291	50
0.498019	0.000304987	0.000319302	0.0326185	0.0431499	0.559617	0.000127868	0.0684797	0.00231453	0.00210631	2.37624	0.000479805	0.552775	0.0400459	0.0897168	0.00319245	0.00130194	0.0287792	0.343382	0.0766704	0.00173326	9.83095e-09	2.36619e-23	0.0734406	0.0290168	0.00207595	2.80938e-05	0.0249623	5.35547e-05	0.167088	0.0145356	0.0444381	0.0260349	0.434522	0.00676773	0.0308147	0.0075347	0.00288637	0.00588719	1.14917	50
0.515744	0.000517531	0.000647837	0.0331805	0.0521511	0.736121	0.00020236	0.0703898	0.00273283	0.00241434	2.6214	0.00069036	0.555459	0.0401843	0.14109	0.00324453	0.00134252	0.0286135	3.02479	0.201662	0.00190204	1.01919e-08	4.04162e-23	0.0794459	0.0306571	0.00210312	6.95566e-05	0.0261362	5.35564e-05	0.261144	0.0318415	0.0572244	0.0337508	0.418569	0.0124102	0.0309238	0.00780263	0.00342465	0.00648995	1.08952	50
2.61466	5.19883	2.44127	0.532005	0.365359	6.40226	6.38861	0.338879	1.55077	4.84347	3.46945	4.04878	1.21187	0.0401447	2.6736	1.31911	0.0318861	0.0302384	4.90047	0.925259	1.00268	1.89376e-07	6.25038e-23	5.20759	0.884641	1.29159	0.897788	1.73268	0.000127664	3.90258	4.48167	2.0386	1.48103	0.353962	4.76234	0.0318153	1.9909	1.90677	2.0521	1.81292	50
0.826487	4.28685	1.87463	0.312196	0.2179	1.4282	0.13411	0.185238	0.600282	1.26201	2.62015	2.54721	0.650539	0.0404061	1.05869	0.11989	0.00797933	0.0283104	4.29956	0.919983	0.00353273	2.74104e-08	1.08086e-22	4.62117	0.0876513	0.0242094	0.516179	0.268119	7.48988e-05	2.3242	3.14073	0.607232	0.584498	0.381519	2.25696	0.0321392	0.0282605	0.567853	0.232627	1.32342	50
1.34424	5.61226	2.55948	0.638525	0.369447	6.63233	6.72953	0.375396	1.22648	4.90256	2.41473	3.29615	1.03194	0.0405716	1.82076	1.25389	0.0327155	0.0302547	5.29289	1.28854	0.970527	2.07393e-07	7.40637e-23	4.95765	0.879379	1.40354	0.941928	2.07992	0.000126552	2.83027	3.9705	2.8154	1.57727	0.356903	4.31699	0.0318607	1.93813	1.27199	2.12657	2.07271	50
1.54653	5.82571	2.34056	0.453771	0.3738	6.37151	6.66844	0.329403	1.33231	4.65209	3.25258	3.97138	1.20576	0.0402508	1.74152	1.36511	0.0315415	0.0301542	5.09983	1.2736	0.905281	1.84374e-07	4.37847e-23	5.00352	0.974954	1.00885	0.911408	1.60601	0.000126845	4.39579	4.27176	3.35667	1.40518	0.392854	4.0646	0.0321231	1.32994	1.52316	1.85508	1.85098	50
1.75682	5.59189	2.30422	0.577212	0.433142	6.45139	6.38479	0.349529	1.45849	4.81588	3.26168	3.50336	1.11067	0.0403997	2.56265	1.14369	0.0391978	0.0301334	5.03645	1.1449	0.931425	1.86931e-07	1.07845e-23	4.50239	0.93347	1.26206	1.29079	1.70112	0.00012637	4.62833	4.65704	3.54646	1.24912	0.364083	4.54256	0.0320926	1.22668	1.44723	2.34654	2.15745	50
0.53827	0.000354257	0.000421667	0.034736	0.0468545	0.556374	0.000147481	0.0701852	0.00248955	0.00213796	1.66096	0.0005486	0.569126	0.0403718	0.117251	0.00320873	0.0013072	0.0285818	3.70478	0.165759	0.00181783	1.01639e-08	4.8094e-23	0.0789734	0.029646	0.00208258	3.49586e-05	0.0256063	5.35521e-05	0.204569	0.0193345	0.0488686	0.0286206	0.429993	0.00783602	0.0307249	0.00762651	0.00311441	0.00570054	1.08178	50
1.65217	5.55722	2.23853	0.580408	0.386682	6.32273	6.62633	0.319425	2.12996	4.63004	3.83802	3.3778	1.19956	0.0402981	1.67754	1.31255	0.0340604	0.0300962	5.00343	1.06632	1.06569	1.93421e-07	1.01199e-23	5.42133	0.972967	1.18253	0.971541	1.82534	0.000127313	4.09056	3.93803	2.58965	1.46536	0.355997	4.20005	0.0318418	2.06697	1.64173	2.08096	2.31471	50
6.45249	5.34823	1.79266	0.575388	0.386484	2.04473	6.51669	0.311751	1.32328	4.63753	2.96187	3.61603	1.25678	0.0403632	1.78536	0.964154	0.0359112	0.0299734	4.61291	1.51086	0.870232	1.70337e-07	4.66412e-23	4.77472	0.973656	1.30381	1.06904	1.91812	0.000129909	4.17336	4.38748	3.69952	1.44993	0.389164	3.84374	0.0320176	1.44979	1.53049	2.16081	1.77499	50
6.3393	5.08815	2.73396	0.583568	0.335452	6.2374	6.45202	0.339119	1.47461	4.3574	3.35924	3.58775	1.10318	0.0404401	2.21841	1.01598	0.0344764	0.0302086	4.38389	1.15128	0.949431	1.86209e-07	8.46511e-23	5.01756	1.01329	1.01815	1.09826	1.89641	0.000129155	3.78783	4.21838	3.47653	1.44666	0.355016	3.82689	0.0319952	1.27183	2.21503	2.56885	1.61364	50
1.34142	6.14346	1.92672	0.437834	0.413487	6.642	6.082	0.307147	1.25404	4.09315	3.85122	3.7737	0.982972	0.0403444	2.35992	1.13452	0.0315272	0.0299499	4.57108	1.0616	0.977866	1.94529e-07	2.0356e-23	4.32395	0.883734	1.22347	1.06504	2.69475	0.000121213	3.91069	4.2006	3.62965	1.08346	0.350376	4.29257	0.031821	1.46706	1.25668	1.76848	2.46626	50
0.537497	0.0017275	0.0120216	0.0574292	0.0648248	0.69072	0.000518177	0.0794569	0.00373681	0.0028196	2.31848	0.00108229	0.519671	0.0399964	0.169381	0.0033293	0.00142335	0.0285895	4.44892	0.257582	0.0024396	1.17804e-08	5.66773e-23	0.136947	0.0326344	0.00221353	0.000218794	0.0321897	5.35757e-05	0.295322	0.155096	0.0823285	0.0438679	0.449193	0.0345228	0.0308145	0.00822165	0.00445473	0.0065257	1.31477	50
1.70143	5.64419	1.73747	0.433203	0.350969	6.32303	6.21244	0.319693	1.52487	4.96943	3.04337	3.42681	0.966162	0.0401609	1.95278	1.24149	0.0280877	0.0303663	5.16757	1.16911	0.969722	1.76973e-07	7.32759e-23	5.10737	0.944671	1.10932	0.843005	2.21954	0.000128851	2.45767	4.48433	3.63597	1.4083	0.359853	4.01951	0.0318591	1.82165	1.44277	2.40582	2.03218	50
6.22954	5.22265	2.22156	0.55389	0.357401	6.3102	6.37534	0.309715	1.36309	4.44134	3.13919	3.65552	1.3498	0.0403562	2.0168	1.28337	0.0345775	0.0298894	4.4269	0.975724	0.960457	1.73244e-07	5.94841e-23	4.89782	0.785804	1.47441	0.929835	2.01662	0.000129039	3.60204	4.52566	3.10931	1.36413	0.429505	4.10545	0.031922	1.61046	1.9305	2.55157	2.01986	50
0.546874	0.000330911	0.00036918	0.032149	0.0464593	0.651379	0.000138183	0.0690899	0.00305542	0.00230174	2.68401	0.000499982	0.565752	0.0404774	0.0969534	0.00319752	0.00134692	0.0285792	3.84794	0.10021	0.00228776	1.00111e-08	6.79184e-24	0.0745534	0.0291297	0.00207897	3.64543e-05	0.0251017	5.35573e-05	0.183892	0.0226137	0.0468882	0.0268122	0.439411	0.00965908	0.0308185	0.00756643	0.00370061	0.00661694	1.57111	50
0.523	0.00091681	0.00173652	0.0419151	0.0569935	0.69451	0.000289208	0.0744008	0.00309217	0.00263098	2.27579	0.000828297	0.568481	0.0402874	0.159996	0.00327978	0.00135111	0.0285456	4.06136	0.280369	0.00209921	1.08472e-08	2.36343e-23	0.0924752	0.0321123	0.00213584	0.000121451	0.0279454	5.35602e-05	0.299696	0.0533413	0.0657455	0.0385785	0.403036	0.0195758	0.0309186	0.00802586	0.00369753	0.00649183	1.20304	50
1.59132	5.90915	2.05574	0.540634	0.355189	6.40306	6.33749	0.312842	1.6774	4.75507	2.98378	3.51862	1.14207	0.0403977	1.83578	1.30863	0.0298121	0.0302069	4.78416	1.05791	0.860587	1.75707e-07	1.11683e-22	4.21161	0.959054	1.25457	0.880811	1.88118	0.000126276	2.91255	4.35779	2.71974	1.43825	0.351297	4.35253	0.032001	1.78457	1.32652	1.99402	2.08753	50
1.70473	5.87487	1.98217	0.45485	0.376118	6.48517	6.61198	0.300512	1.37853	4.71494	4.63246	4.0145	1.04335	0.040345	1.81854	1.13581	0.0297017	0.0300493	4.80815	1.19146	1.16801	1.95137e-07	5.20575e-23	4.0606	1.05744	1.20881	1.11737	2.17816	0.000130104	3.19718	4.65854	3.84086	1.47952	0.346621	3.79078	0.0318731	1.65514	1.87161	2.46471	2.50905	50
0.554927	0.000322927	0.000353962	0.0322662	0.0460478	0.566326	0.000135011	0.0694231	0.00240599	0.00218786	2.49025	0.000509084	0.541704	0.0400421	0.104787	0.00320017	0.00130935	0.0287258	2.16844	0.113392	0.00178886	1.00282e-08	7.20193e-23	0.0750588	0.0294887	0.00207828	2.94039e-05	0.0252158	5.35561e-05	0.181375	0.0160843	0.0472701	0.0271485	0.439372	0.00715489	0.0307169	0.00757117	0.00311815	0.00616371	1.32762	50
0.526215	0.000353113	0.000428056	0.0315532	0.0446565	0.601611	0.000146972	0.0689108	0.00310018	0.00224498	2.59941	0.000515997	0.569205	0.0403331	0.105708	0.00320125	0.00127926	0.028649	3.74017	0.129612	0.00229017	1.00371e-08	6.65002e-23	0.0743301	0.0294181	0.00208135	4.38236e-05	0.0251484	5.35556e-05	0.192779	0.0280122	0.0469035	0.0274077	0.412199	0.0104899	0.0307852	0.00759311	0.00367016	0.00624542	1.4471	50
1.70177	5.65464	1.82463	0.486127	0.327677	2.56413	6.39	0.345895	1.36784	4.60187	3.02323	3.79371	1.0827	0.040318	1.75249	1.64447	0.0327708	0.0301675	4.53108	1.13499	0.975276	1.91365e-07	8.93466e-23	4.81245	1.04993	1.36877	0.986083	2.31499	0.000129769	4.27937	4.77336	4.33989	1.43084	0.376269	4.13141	0.0318894	1.41723	1.17752	1.60017	2.30678	50
1.61918	4.91111	2.35489	0.448212	0.361679	6.37785	6.42847	0.327845	1.41493	4.30828	3.25612	3.28412	1.13497	0.0401715	1.7933	0.909151	0.0323524	0.0301988	4.89673	1.31961	1.16092	2.03419e-07	1.89283e-23	5.18819	1.08598	1.58468	1.05252	1.91596	0.000120805	3.54353	4.66275	3.47082	1.14271	0.350602	4.26246	0.0320006	2.17871	1.08061	1.88742	1.88895	50
6.31396	5.71883	2.41213	0.586294	0.355396	6.61252	6.5505	0.320924	1.35734	5.0308	4.48567	3.91666	1.48697	0.0404256	1.66857	0.955184	0.0318026	0.0302625	4.7468	1.20158	1.09918	1.97031e-07	2.06629e-23	4.98861	1.05125	1.25035	1.06374	2.43011	0.000132842	4.74925	3.80192	2.89776	1.1758	0.36295	4.49986	0.0319752	1.42028	2.24436	2.03763	2.09368	50
1.72199	5.80767	1.82395	0.59444	0.352964	5.9999	6.41187	0.328113	1.58715	4.02413	3.59811	3.63733	0.934632	0.0403865	1.9323	1.2014	0.034037	0.0300174	4.97201	1.81507	1.04308	2.02315e-07	3.51384e-23	5.45756	1.22348	1.62292	1.11321	2.08717	0.000127009	4.345	3.89901	3.98394	1.39225	0.387744	3.73319	0.0320014	1.27928	1.47127	1.55227	1.60395	50
1.11944	5.02176	2.04681	0.285276	0.259762	1.25985	0.158253	0.185204	0.828102	1.07183	3.33054	2.26467	0.802805	0.0405183	0.733648	0.135252	0.0105919	0.0279711	4.52947	1.01326	0.00381377	2.72933e-08	9.12945e-23	4.54388	0.0988487	0.0277236	0.984522	0.223889	7.60028e-05	2.72477	3.43309	0.689142	0.815341	0.401349	3.838	0.0322377	0.0333806	0.701611	0.200775	1.82687	50
6.30196	5.29496	2.21732	0.532371	0.390328	6.25333	6.18238	0.316699	1.68837	4.59296	3.29838	4.31456	1.09165	0.0402042	1.66279	1.02745	0.0344727	0.0300371	4.21244	1.03004	1.03992	2.16758e-07	4.95156e-24	5.17115	0.934018	1.47859	0.881018	1.9063	0.000128795	3.24917	4.23257	2.78257	1.59939	0.377399	4.61172	0.0319091	1.51036	1.72368	2.0308	1.97945	50
0.83221	1.63795	1.68717	0.163301	0.179596	1.30652	0.0704688	0.107174	0.176052	0.249164	3.03694	0.107952	0.802539	0.0407571	0.740429	0.00808091	0.00508817	0.028166	4.59176	1.07063	0.0031344	1.62081e-08	1.05817e-22	2.668	0.0659599	0.0097487	0.212945	0.0819372	5.88609e-05	2.19249	2.8137	1.24543	0.273473	0.417095	2.102	0.031402	0.0284306	0.133724	0.0340805	1.55637	50
5.94922	5.90792	1.87996	0.510711	0.354239	6.27255	6.27568	0.328164	1.53268	4.02907	3.32414	3.83919	1.07368	0.0403016	2.07344	1.35153	0.0338547	0.0300735	4.99845	0.936045	1.12258	2.13576e-07	4.8379e-23	4.54518	0.922299	1.27952	1.25822	1.63522	0.000126454	3.88967	4.27787	3.45739	1.23338	0.404672	3.96896	0.0319958	1.64742	1.69351	1.78916	1.86228	50
5.9546	5.69598	2.55898	0.570011	0.363477	2.03572	6.36015	0.307511	1.59236	3.78262	2.8319	4.07484	0.928778	0.0402052	1.81279	1.02509	0.0305293	0.0298897	4.87506	1.61834	0.979109	1.72283e-07	5.33777e-23	4.16712	1.20548	1.71499	1.1533	1.76372	0.000124953	4.15747	4.89535	2.51514	1.14612	0.367499	3.81217	0.0319371	1.51722	1.99884	1.83408	2.0159	50
1.77319	5.52828	2.28442	0.509675	0.401121	6.54176	6.25775	0.312069	1.60447	4.66926	4.40041	2.75858	0.980835	0.040035	1.98195	1.08357	0.0300744	0.0302883	4.66388	1.12967	0.985256	1.88014e-07	3.92275e-23	4.71015	0.932077	1.17849	1.12321	1.57666	0.000128976	3.46644	3.99909	3.33513	1.18318	0.400266	4.47566	0.0317382	1.51332	1.51252	2.02093	2.436	50
1.63774	5.75042	2.51051	0.450409	0.35347	6.44485	6.19744	0.348804	1.46352	3.97754	2.76342	4.18192	1.16509	0.0403912	1.71805	1.25661	0.0345324	0.0301693	4.49396	1.3	1.01039	1.94312e-07	1.60511e-22	4.64254	0.893504	1.2292	0.92948	1.90117	0.000128652	4.10002	4.54014	3.87096	1.38939	0.390192	4.10846	0.0319945	1.58329	1.54392	1.86458	1.76911	50
6.5195	5.59407	2.11677	0.597844	0.368081	6.34311	6.51721	0.355853	1.76483	5.05797	3.73207	3.71817	1.11048	0.0403043	2.29147	1.41387	0.0377358	0.0299709	4.60344	0.894801	0.977464	1.79323e-07	9.84844e-23	5.11879	1.1358	1.43258	0.947781	2.4126	0.000134311	4.61529	4.29137	3.36511	1.66067	0.413221	4.03617	0.03214	1.76919	2.09545	1.92212	2.2114	50
1.72995	5.24812	2.30134	0.454064	0.354438	2.41903	6.39697	0.316579	1.36663	4.34535	3.93998	3.29785	0.981682	0.0401267	1.54299	1.06693	0.0303824	0.0301668	5.1202	1.13021	1.1448	2.00203e-07	5.30163e-23	5.12265	0.84715	1.77654	0.921025	1.92451	0.000129572	3.66402	4.27256	3.40537	1.17118	0.389206	4.28414	0.0319615	1.64957	1.29051	1.80309	2.27409	50
0.49826	0.000320658	0.00036619	0.0342813	0.0448218	0.583085	0.00013416	0.0676229	0.00252064	0.00243655	2.09078	0.000486906	0.634227	0.0402884	0.0930761	0.00319468	0.00148038	0.0285756	2.55181	0.0883306	0.0018733	9.76976e-09	1.58475e-23	0.0737362	0.0290656	0.00207781	3.45285e-05	0.0250228	5.35582e-05	0.180683	0.0194412	0.0459724	0.0263338	0.489669	0.00788529	0.0307182	0.00755951	0.00314617	0.00705305	1.06125	50
1.48548	5.34896	2.10873	0.564297	0.430866	6.39679	5.79819	0.333284	1.32574	4.24757	3.54939	3.78591	1.4291	0.0402746	1.47952	1.29764	0.0360538	0.0301462	4.65119	0.997113	1.10094	1.76387e-07	8.35638e-24	4.89819	1.19009	1.18667	0.884626	2.11397	0.000128858	3.68766	3.74834	2.49434	1.09757	0.429739	4.0061	0.0318858	1.72461	1.72344	1.98809	2.19968	50
1.49134	5.44699	2.18539	0.487126	0.333057	6.62878	6.36294	0.328461	1.36246	4.50505	3.25849	4.24964	1.06333	0.0403777	2.79785	1.20293	0.0322295	0.0301533	4.55807	1.11847	1.33798	2.26895e-07	7.85664e-23	4.81657	1.08128	1.43152	0.952134	2.14939	0.000127233	4.09861	4.22959	3.87054	1.43353	0.344168	4.14472	0.0319696	1.6136	1.71233	1.90686	2.51092	50
6.26218	5.76932	2.61178	0.5195	0.39161	6.47331	6.08652	0.333665	1.22395	4.23363	3.94874	3.7144	1.07537	0.0403426	2.01034	1.10014	0.0351724	0.0301527	4.27271	1.48509	0.965156	1.82115e-07	2.21499e-23	4.36206	0.913982	1.12751	1.04871	1.75454	0.000126694	4.72008	3.95933	2.68575	1.14146	0.364029	3.91939	0.0319306	1.36789	2.05147	1.82726	2.41154	50
1.84631	5.52998	2.31202	0.59899	0.393927	6.35296	6.48046	0.324816	1.17128	4.48293	3.24085	3.89495	0.942948	0.044619	2.59289	1.04061	0.0322138	0.0304547	4.02365	0.921324	1.16555	2.10813e-07	8.85136e-12	4.92292	0.988296	1.42614	1.05598	1.76785	0.000127484	2.23958	4.61772	3.48694	1.22732	0.404891	3.95777	0.0326189	1.68383	1.37119	1.87251	1.98004	25
6.13265	5.30857	2.4153	0.608266	0.338438	6.64963	6.61505	0.352886	1.51371	4.4881	3.52427	3.94233	0.965883	0.0437127	2.46841	1.08139	0.0338769	0.0307442	4.65396	1.21976	1.51113	2.23793e-07	2.42535e-11	4.93241	0.802447	1.16465	1.04324	2.14389	0.000128792	3.58325	4.50632	2.93379	1.4904	0.366401	3.92309	0.0327312	2.08329	1.91866	1.45541	1.81778	25
1.77553	5.59336	1.94673	0.520477	0.37253	4.83835	6.43117	0.313204	1.51124	4.82365	3.62175	3.88401	0.942875	0.0449563	1.82008	1.46931	0.0306997	0.0304095	4.43651	1.17612	0.792845	1.59526e-07	1.20219e-11	5.33047	1.12683	1.30405	0.881068	2.01414	0.000123922	4.09879	3.3269	3.7939	1.46257	0.380383	4.13616	0.032746	1.5938	1.62392	1.82626	1.57232	25
1.48175	5.42265	1.84857	0.537539	0.371644	6.48372	6.35838	0.345713	1.68102	4.22389	2.90499	2.94653	0.955825	0.0448293	2.16683	0.949419	0.0342029	0.0308896	4.54971	1.3422	0.96996	1.90611e-07	2.90187e-11	4.95895	0.923662	1.2803	0.911556	2.49451	0.000127764	3.87688	4.45597	2.59207	1.29765	0.379126	4.19268	0.0323565	1.92543	1.49247	1.65021	1.71871	25
1.75342	5.82236	1.99936	0.459756	0.361312	6.24538	6.38708	0.309474	1.35819	4.90628	3.1809	2.9964	1.08086	0.0439425	1.34722	0.866087	0.0294355	0.0308994	4.53899	1.19899	1.00997	1.8967e-07	2.34266e-11	4.47451	0.796878	1.17074	0.963151	1.81513	0.000124878	3.56559	3.58545	3.13387	1.06129	0.397528	3.59081	0.0329244	1.46771	2.09468	1.98865	1.77797	25
2.01395	5.45333	2.29512	0.552136	0.395248	3.13262	6.5327	0.359832	1.40288	5.08693	2.29595	4.0084	1.07584	0.0445962	2.18134	1.17377	0.034241	0.0308034	5.3116	1.40279	1.11801	1.94709e-07	1.39375e-11	4.71365	0.912587	1.05464	1.01463	1.64009	0.000126226	3.2238	4.44122	3.5737	1.2658	0.42167	4.41001	0.0323712	1.70971	2.24562	1.66294	1.61661	25
1.70669	5.11391	1.92774	0.493708	0.430555	6.49606	6.07033	0.338865	1.77136	4.34933	5.27805	3.81215	1.08996	0.0460305	2.01528	1.17521	0.03742	0.0307059	5.13703	1.03047	1.0742	1.815e-07	2.32519e-11	4.8927	0.85207	1.23991	1.0516	1.74019	0.000131834	4.11794	3.86878	3.24272	1.04705	0.3773	3.27653	0.032728	1.72629	1.29608	1.87592	1.90776	25
1.57936	5.434	2.27536	0.660855	0.385839	6.15967	6.59235	0.334902	1.27108	4.14926	3.05975	3.42266	1.19187	0.0443243	2.62857	1.10382	0.0384738	0.0309035	4.3964	1.63604	1.10154	1.95072e-07	3.29162e-11	4.7197	0.819813	1.3587	0.904901	1.80822	0.000124748	3.62015	4.33327	2.03645	1.19657	0.435426	4.14961	0.0326324	1.72129	1.44593	1.93572	1.8766	25
6.27115	5.36463	1.94048	0.53453	0.449155	6.66887	6.50368	0.326039	1.34177	4.51805	3.80146	3.61052	0.961818	0.0445726	1.87671	1.11281	0.0335147	0.0304294	5.01481	1.50861	1.05634	2.02064e-07	9.92063e-12	4.84859	1.16757	1.37357	0.792759	2.11143	0.000126336	4.48743	4.57623	3.07265	1.36074	0.411541	4.44871	0.0324009	2.26814	2.61082	1.8086	2.18835	25
6.308	5.57363	2.00548	0.538788	0.386505	6.37842	6.60161	0.334641	1.70833	4.10701	3.59658	2.85784	1.14241	0.044294	2.11868	1.0123	0.0375556	0.0306669	4.70403	1.27671	1.0354	2.14308e-07	6.18959e-12	4.93666	1.00227	1.12498	1.02303	1.57994	0.000124053	4.61726	4.23968	4.32844	1.1843	0.383556	4.37926	0.0322709	1.37667	1.699	1.80372	2.14072	25
6.24724	5.38944	1.74469	0.619533	0.366997	6.26016	6.53837	0.320455	1.40877	4.43912	3.56092	3.76759	1.31522	0.0436427	1.74464	1.35664	0.038851	0.0309197	4.88081	1.23064	1.13734	2.04798e-07	6.01005e-12	5.70897	0.916258	1.14456	0.971019	1.81566	0.000126168	3.81275	3.27335	3.03819	1.32186	0.37778	4.07652	0.0326676	1.4013	1.58917	1.74772	1.69004	25
0.802542	2.0205	1.2347	0.198213	0.169995	1.08972	0.0535863	0.11604	0.077926	0.146875	2.95328	0.0507223	0.662604	0.0430712	0.509802	0.00673736	0.00448567	0.0283676	3.95971	0.766763	0.00259368	1.77543e-08	1.20018e-11	1.21691	0.0740865	0.00820652	0.156333	0.0862012	5.65472e-05	1.90847	1.56507	0.334262	0.207594	0.420868	1.83382	0.0320853	0.0229131	0.0955117	0.033898	1.51409	25
6.08506	5.40345	2.24449	0.667997	0.441122	2.7531	5.97726	0.308312	1.49881	4.51833	3.19858	3.38713	1.18572	0.0467937	2.22308	1.34091	0.0358122	0.0307572	5.03466	1.4626	1.16166	1.97167e-07	1.22199e-11	5.10296	0.801086	1.21563	1.05884	2.14744	0.000130524	3.12633	4.21024	4.4029	1.3904	0.406243	3.98487	0.0325994	1.7512	2.11885	2.14281	2.31404	25
1.40837	5.5971	2.20515	0.597458	0.391471	6.29935	6.65596	0.346886	2.30006	4.61215	3.54951	4.13659	1.12259	0.0437973	1.81796	1.88485	0.0376516	0.0308549	4.50264	1.12504	0.932969	1.90334e-07	5.01182e-11	5.30576	0.852364	1.23243	1.00556	2.14226	0.000128026	3.03793	4.1803	3.56173	1.96944	0.403336	3.82863	0.032507	1.42701	1.46066	2.16597	2.13622	25
6.09682	5.74065	2.12419	0.59553	0.36057	6.33963	6.42909	0.331047	1.50411	4.86897	3.53021	3.82748	1.03642	0.0418162	2.4497	1.38628	0.0349354	0.0307096	4.84858	0.988081	1.16331	2.01881e-07	3.12763e-11	5.04036	0.927073	1.32852	0.939498	2.13083	0.000130146	3.50482	3.9833	3.685	1.47984	0.373049	4.09841	0.032854	1.7444	2.29837	1.93432	1.96619	25
0.983049	4.7889	1.83494	0.463627	0.280918	1.4633	0.189648	0.278817	1.13261	3.42946	3.44795	3.66214	0.907214	0.0455063	1.08445	0.888759	0.0173179	0.0287803	4.54993	0.901513	0.00533225	3.99174e-08	1.60755e-11	4.23943	0.150332	0.0838547	0.78724	0.500596	0.000106348	4.08447	3.53718	0.923562	1.20344	0.363983	4.13172	0.0334454	0.035335	1.33844	0.914878	2.34815	25
0.73713	1.51049	1.88292	0.303765	0.171998	1.23508	0.0582088	0.133774	0.132412	0.213229	3.23142	0.741878	0.727003	0.040412	0.627266	0.0190837	0.00485031	0.0284556	4.49929	0.923529	0.00279132	2.05365e-08	6.35844e-12	2.76087	0.0812244	0.00991551	0.0831502	0.166248	5.7854e-05	2.90863	3.34715	0.443682	0.299116	0.400008	2.15222	0.032664	0.0248597	0.162768	0.163574	1.53967	25
1.53115	5.755	2.07505	0.573262	0.410677	6.22178	6.54606	0.343833	1.86022	4.41773	3.67301	4.12439	1.19264	0.0433307	1.61947	1.11048	0.0324711	0.0307326	5.02079	1.03038	0.993763	1.99805e-07	1.10699e-11	5.42237	0.956693	1.07614	0.966848	2.04529	0.000127099	2.90803	4.0629	3.07474	1.44647	0.343946	3.31059	0.0327587	1.31335	1.55293	1.89024	1.58477	25
6.52051	5.65228	3.1491	0.519791	0.42906	6.28697	6.41703	0.320161	1.538	4.34475	2.752	3.91688	1.12431	0.0426737	1.62553	0.969766	0.0313727	0.0308802	5.45492	1.14647	1.15253	2.00271e-07	9.75336e-13	5.26275	0.806476	1.13799	0.971937	2.07129	0.000126519	3.65985	3.95349	2.98085	1.23588	0.344416	4.04028	0.0328282	1.61134	2.22374	1.91231	1.89196	25
6.09097	5.28409	2.07984	0.522217	0.402642	6.42849	6.56287	0.313938	1.42843	4.45461	4.60887	3.74621	1.05533	0.0455297	2.06277	1.2889	0.0374422	0.0307381	4.86001	1.47903	1.10812	2.0362e-07	8.01297e-12	4.6102	0.997625	1.13471	0.794746	1.75754	0.000130058	4.19822	4.43882	3.93848	1.42699	0.40412	3.21442	0.0325392	1.42542	1.82124	1.87932	1.89744	25
1.40909	5.36571	2.30524	0.582594	0.367681	2.40948	6.3463	0.367491	1.69907	4.69871	4.70164	2.98498	0.937186	0.0445966	2.283	1.1397	0.0344391	0.0308841	4.51496	1.48843	1.14692	2.01357e-07	1.60972e-11	5.0137	0.982178	1.25726	0.885144	1.58996	0.000131223	3.63886	4.5476	2.94041	1.1476	0.391296	4.08636	0.0328519	1.58575	1.38227	2.39333	2.33714	25
1.85004	5.31839	2.52951	0.544929	0.407879	6.25796	6.37356	0.3353	1.5292	4.83527	4.60417	4.45378	1.06492	0.0416223	1.74537	1.25695	0.0379284	0.0311424	4.5947	1.22922	1.06635	1.95005e-07	2.41349e-11	5.09682	0.987328	1.2644	0.942796	1.65614	0.000131484	2.83644	3.85554	3.43877	1.28677	0.417024	4.03296	0.0324515	1.73331	1.43515	1.60691	2.17462	25
1.41612	5.18002	1.96866	0.612952	0.350775	6.33846	6.21418	0.346547	1.37213	5.46635	3.40527	3.07168	0.849203	0.0433811	1.40112	1.26508	0.033937	0.0308466	4.26742	0.852029	1.32972	2.26546e-07	3.6787e-11	4.6257	0.925845	1.32793	0.8383	2.0165	0.000131153	2.0349	4.37852	3.06893	1.13798	0.412295	4.01654	0.0324257	1.78587	1.51517	2.24766	2.02755	25
1.44438	5.50429	2.4274	0.48333	0.37225	6.30019	6.4305	0.301801	1.37704	4.24053	2.84436	3.86705	1.01606	0.0430068	2.45779	1.05119	0.0261263	0.0311489	4.30488	0.842255	0.972985	1.82696e-07	2.36633e-11	4.70216	0.981769	1.18297	0.989129	1.79367	0.000121163	2.96441	4.13724	3.54475	1.26004	0.410221	4.62419	0.032861	1.53483	1.4823	2.13855	2.05294	25
0.89712	2.88036	2.08908	0.386358	0.232608	1.17614	0.122651	0.198853	0.603181	0.74515	2.99941	1.43359	0.680642	0.0447127	0.790226	0.153093	0.00777854	0.0283099	3.85548	1.18357	0.0033182	3.06475e-08	2.10844e-11	4.24363	0.119688	0.0347516	0.592209	0.313944	7.01592e-05	2.54906	2.20353	1.22172	0.558287	0.375698	2.6949	0.0330507	0.029228	0.464823	0.337384	1.50444	25
6.4758	5.53252	1.86931	0.551702	0.384417	6.52792	6.4781	0.306451	1.35654	4.61094	2.98079	3.7789	1.19607	0.0453996	1.73978	1.08663	0.0383603	0.0303796	4.61844	1.0333	1.12767	1.90247e-07	2.29465e-11	4.99398	0.939607	1.15405	1.00287	1.66988	0.000125871	3.61419	3.95079	3.49727	1.1729	0.421826	4.16204	0.0324633	1.55521	2.20857	1.8936	2.07007	25
1.67964	5.15585	2.24233	0.673225	0.383928	6.58655	6.41393	0.322882	1.28301	4.63779	3.17927	2.5797	1.54641	0.0452607	1.7297	1.1587	0.038078	0.0310604	5.26555	1.07657	0.938862	1.83581e-07	3.642e-11	5.12661	1.11904	1.34855	1.03911	2.14221	0.000129582	3.01304	3.8261	3.50423	1.27428	0.367098	4.15908	0.0325585	1.42724	1.5731	1.86105	1.80353	25
1.57752	4.9271	1.95704	0.600692	0.400368	6.53897	6.64831	0.334978	1.55954	4.37093	3.3669	3.92548	1.106	0.0468369	2.16411	1.25687	0.033908	0.0309724	4.46431	0.973542	1.18795	2.1048e-07	1.62025e-11	4.33639	0.851394	1.19481	0.9696	1.7054	0.000128217	3.00693	5.088	3.66387	1.46664	0.354766	4.28113	0.0323256	1.48317	1.67734	1.74281	2.10874	25
0.773802	1.51798	2.0925	0.198047	0.190908	1.30721	0.0628186	0.132181	0.139146	0.214098	2.64408	0.283346	0.624768	0.044739	0.545425	0.0154052	0.00445519	0.0284479	4.15205	1.24106	0.00294703	2.03075e-08	1.57328e-11	2.89767	0.0845348	0.00975782	0.168984	0.123955	5.81865e-05	2.49695	3.52424	0.382752	0.304029	0.430894	1.52632	0.0326668	0.0236195	0.132459	0.0746976	1.38738	25
1.00338	2.36765	1.87011	0.386223	0.271995	1.19308	0.143383	0.256929	1.35802	2.36982	3.37585	3.517	0.752818	0.0454517	0.863069	0.500713	0.0128629	0.0288205	4.25423	0.956345	0.00372066	3.70913e-08	3.26765e-11	4.90979	0.137871	0.0501973	0.624972	0.347854	9.62629e-05	2.69194	3.19306	0.906989	1.00764	0.385913	3.16009	0.0335212	0.0264767	0.779054	0.507967	1.73683	25
0.857648	4.1698	1.99365	0.2703	0.230856	1.45035	0.10448	0.136943	0.271941	0.50356	2.41549	0.561139	0.731048	0.0442444	0.747844	0.032705	0.00675242	0.0287827	4.53911	1.07574	0.00268706	2.12609e-08	1.72475e-11	2.64024	0.105515	0.0167174	0.346905	0.161594	6.32307e-05	2.55096	2.40145	2.09425	0.377259	0.434478	2.45755	0.0332892	0.0287747	0.218449	0.17858	1.587	25
6.17657	5.67286	2.04277	0.489578	0.434875	6.56887	6.25297	0.301998	1.44377	4.80384	2.98316	3.57914	1.12049	0.045241	1.53267	1.05262	0.0341364	0.030606	4.47471	1.41496	1.129	2.07799e-07	7.28157e-12	4.90592	1.08778	1.11095	1.15843	1.96148	0.000130801	3.7243	4.60171	3.22786	1.15438	0.342359	4.14254	0.0322848	1.6219	1.99947	1.645	1.90946	25
1.78369	5.78981	2.21621	0.477472	0.365228	6.34792	6.71027	0.32888	2.20747	4.58446	4.02108	3.9671	1.05249	0.0438256	2.05377	1.15223	0.0352355	0.0306252	4.55953	1.44053	1.40182	2.3181e-07	1.21279e-11	4.9788	0.903021	1.22604	1.12518	1.95099	0.000126942	3.7259	3.554	3.991	1.371	0.404784	4.24504	0.0327354	1.76003	1.66318	2.21659	2.15497	25
0.519249	0.000381252	0.00043418	0.0413782	0.056414	0.62815	0.000157726	0.077776	0.00277882	0.00231628	2.42015	0.000589151	0.620112	0.0435406	0.141913	0.00322035	0.00136925	0.0293882	0.457898	0.148133	0.00204362	1.14135e-08	2.14127e-11	0.0795302	0.031673	0.00208591	3.72035e-05	0.0284815	5.35558e-05	0.204292	0.02361	0.0528428	0.0299841	0.459165	0.00896631	0.0314141	0.00762321	0.00339199	0.00650344	1.45471	25
1.92942	5.4933	2.09977	0.584286	0.391117	2.18426	6.67774	0.321709	1.44537	4.33241	2.61933	3.16136	1.11358	0.043632	2.2929	1.14501	0.0334461	0.0305024	4.76637	1.4092	0.930582	1.80866e-07	2.46511e-11	4.89793	0.803339	1.47372	0.997126	1.50014	0.000124185	4.20621	4.24129	3.25238	1.21338	0.438804	4.19175	0.0328841	1.23711	1.52084	1.98807	2.63003	25
6.18961	5.51856	2.13233	0.595804	0.438606	6.34506	6.39564	0.286026	1.73173	4.62372	3.39156	3.7498	1.03522	0.0459159	1.87071	1.042	0.0342466	0.0303524	4.68502	1.27958	1.26738	2.03594e-07	2.49229e-11	5.04019	1.15705	1.19009	0.864396	1.77014	0.000120494	4.44292	4.90229	3.04152	1.26024	0.381549	3.94532	0.0326513	1.73865	2.15028	2.27361	1.76223	25
6.42582	5.74531	2.04276	0.542406	0.398521	6.40862	6.64746	0.339389	1.48061	4.7175	2.7647	3.50418	0.972902	0.0449552	1.91495	1.408	0.0408968	0.0307731	4.82321	0.972994	1.12858	1.91803e-07	3.76325e-12	4.25382	0.843957	1.26153	0.937789	2.15795	0.0001304	4.33507	4.67975	2.93306	1.45095	0.423813	4.23405	0.0324597	1.69655	1.82779	1.87112	2.14178	25
6.45389	5.71996	2.35063	0.547001	0.40764	6.1983	6.44984	0.344593	1.62309	4.78709	2.32294	3.72411	1.17938	0.0413946	2.45888	1.0903	0.033977	0.0309395	4.71402	1.31075	0.898249	1.72879e-07	1.0557e-11	4.9753	1.07126	1.934	0.912532	2.09399	0.000131759	4.23976	4.14738	3.6224	1.30292	0.37932	4.3376	0.0326947	1.54748	1.87334	2.20226	1.8392	25
1.09307	4.47322	2.00561	0.403758	0.255291	1.43531	0.155627	0.242866	0.952258	2.36995	2.92056	4.19977	0.804793	0.0407439	1.26488	0.42156	0.0126065	0.0281125	4.40252	1.17767	0.00406187	3.54602e-08	1.30101e-11	4.51793	0.148101	0.0493188	0.443579	0.466897	8.67609e-05	3.88908	2.96895	0.93014	0.951019	0.378518	2.98903	0.0337789	0.0394855	0.872949	0.692101	2.29256	25
6.12911	5.7303	2.74946	0.637934	0.364371	2.48521	6.25234	0.331921	1.72137	5.18585	2.75253	4.01953	0.924949	0.0448687	1.75578	1.22811	0.0354411	0.0309279	4.57856	1.2553	1.1866	2.0405e-07	2.27939e-11	5.07689	0.920314	1.19816	0.925869	2.02671	0.000130978	3.47599	4.17612	2.86326	1.36798	0.394424	4.07634	0.032754	1.5615	2.16002	1.7544	1.73358	25
6.2551	5.75466	2.08162	0.719224	0.401589	6.19069	6.41539	0.347949	1.48242	4.31548	3.97666	3.63548	1.41311	0.04389	1.63132	1.05982	0.0417811	0.0309982	4.41065	0.964974	1.04649	1.77742e-07	5.22591e-12	4.8196	0.806665	1.20938	1.03205	1.67987	0.000130185	3.63117	3.82723	3.3109	1.40153	0.415103	3.87929	0.0326577	1.64403	1.9191	2.20604	2.46038	25
1.722	5.76907	2.33102	0.698098	0.426146	6.42055	6.48851	0.336004	1.53717	4.87327	3.37087	4.12107	1.26643	0.04476	2.39531	1.36285	0.0364178	0.0302894	5.20977	1.24394	1.05535	1.76199e-07	1.49389e-11	4.93376	0.989733	1.33818	1.04265	2.04383	0.00012244	3.1777	4.57623	3.57019	2.12557	0.38783	4.25777	0.0329033	1.95297	1.59704	1.94356	2.61523	25
1.10322	5.10337	1.3013	0.392216	0.268188	1.28606	0.171938	0.267865	1.1169	3.25008	3.19842	3.65924	0.809644	0.0420337	0.793914	0.762407	0.0157391	0.0283777	3.77896	0.890809	0.00332846	3.94835e-08	1.07663e-12	4.67185	0.118603	0.0711239	0.827067	0.535934	0.000101703	2.71383	2.65112	2.06037	0.903276	0.411319	3.80259	0.0336786	0.0338279	1.10536	0.616687	1.48885	25
6.47634	5.06314	2.40426	0.540229	0.418565	2.0797	6.4673	0.313873	1.57986	4.3491	3.59742	3.54385	0.962193	0.0427671	2.03893	0.997265	0.033431	0.0308262	4.57175	0.998414	1.08314	1.88338e-07	6.7603e-12	4.83557	1.0738	1.17737	1.11002	1.70286	0.00012836	3.61709	4.42039	3.11256	1.1489	0.433541	4.56921	0.0327812	1.88074	1.63189	2.48148	1.87541	25
1.42369	5.12414	2.09261	0.476279	0.368273	6.23045	5.86874	0.331358	1.48485	4.94987	3.14942	4.23254	0.980378	0.0443633	2.65044	1.26499	0.0349313	0.0305799	4.60832	1.07872	1.03557	1.88691e-07	1.2206e-11	5.6698	1.10439	1.41405	1.05581	2.06061	0.000131046	4.04796	4.75552	3.06433	1.29807	0.404092	4.73421	0.032461	1.86354	1.67692	1.87268	2.40279	25
6.2901	5.82679	1.99159	0.518556	0.479354	6.3406	6.25874	0.315898	1.41781	4.80617	3.61419	3.22413	0.980826	0.0444289	2.203	1.08378	0.0372854	0.030642	4.47755	1.11382	1.10613	1.93775e-07	2.60347e-11	4.67964	0.826579	1.22358	1.11607	2.42157	0.000133337	2.98149	4.31884	3.37538	1.21173	0.373261	4.2389	0.0328247	1.70303	1.76724	2.0512	2.15604	25
1.54333	5.19904	2.52892	0.570073	0.378033	6.40298	6.22523	0.312707	1.47485	4.81259	4.20691	4.24794	0.96301	0.0442027	1.90496	1.04363	0.0334983	0.0308081	4.58478	1.25896	0.934663	1.89432e-07	2.656e-11	5.2327	0.773972	1.18605	1.00894	1.80486	0.000125492	2.92212	4.43561	2.79685	1.23944	0.378263	3.82595	0.0325545	2.12814	1.42923	1.76846	1.78175	25
6.09943	5.35466	2.54933	0.502654	0.352798	2.3459	6.39824	0.328663	1.24015	4.05801	2.98581	3.50697	1.15025	0.0474982	1.97506	1.04719	0.0320861	0.0303049	4.9456	1.24485	0.900889	1.74524e-07	3.09887e-11	4.90444	0.983858	1.31241	0.89918	1.45414	0.000124368	3.49342	4.24597	3.46501	1.32575	0.365692	3.84112	0.0328336	1.3484	1.86262	2.15323	1.94552	25
6.27886	5.02537	2.09081	0.608866	0.388445	2.25503	6.36072	0.308794	1.99319	4.27279	3.20656	3.81222	1.15526	0.044739	2.57069	1.21004	0.0356016	0.0304354	4.81598	1.31413	0.89745	1.75441e-07	7.70553e-12	5.18954	1.12581	1.53191	0.882451	1.97599	0.000129344	4.03479	3.66047	3.36094	1.70315	0.331221	3.95898	0.0331356	1.22095	2.0367	2.03582	1.6914	25
1.50897	5.47112	2.05597	0.513374	0.377949	1.75529	6.34954	0.309409	1.26184	4.95385	3.49503	3.90667	1.08589	0.0439178	1.6447	1.44536	0.0357449	0.0308041	4.75808	0.889834	1.03727	1.88971e-07	2.68043e-11	4.96237	0.889352	1.43293	1.1133	2.18645	0.00012989	3.93029	4.12111	3.89011	1.22344	0.366006	4.09027	0.0325728	1.32463	1.67217	1.80512	1.66341	25
1.86581	6.05631	2.11705	0.461051	0.4148	6.011	6.43929	0.318744	1.27439	3.9635	3.30255	3.90339	0.982093	0.0415874	2.53437	1.31637	0.0361076	0.0307712	4.38625	1.16178	0.97815	1.82484e-07	1.13084e-11	5.21966	0.908462	1.2648	0.983869	1.45236	0.000123076	4.84568	4.45341	3.39791	1.24986	0.383889	4.27098	0.0327448	1.66294	1.82783	2.17919	1.73026	25
1.56786	5.70711	2.57391	0.509079	0.508817	6.46833	6.43448	0.323922	1.25845	4.07598	3.91039	3.49371	1.12096	0.045048	1.36281	0.9429	0.0380073	0.0307863	4.75809	1.32735	0.936189	1.81818e-07	4.24551e-12	5.39996	0.893873	1.29396	0.97749	1.62822	0.000125596	3.0473	4.25683	3.77036	1.32902	0.390106	4.35539	0.0326749	1.39175	1.27027	1.75945	1.93328	25
4.5835	4.91658	2.05546	0.636538	0.385769	6.35125	6.18703	0.347178	1.45203	4.90962	2.95871	3.82813	1.35268	0.0436451	2.07221	0.982989	0.03456	0.0306467	4.64258	1.45315	1.24721	2.33012e-07	2.90586e-11	5.15882	0.953738	1.09883	1.12091	1.95152	0.000127163	3.546	4.45494	3.46675	1.18605	0.383839	4.76627	0.0326669	1.56858	1.81336	1.97934	1.759	25
1.41929	5.05339	1.70748	0.468915	0.437669	2.60684	6.41383	0.321701	1.6864	4.13628	3.16139	3.48651	1.53101	0.0465146	1.88694	0.995187	0.0347634	0.0309393	4.86913	1.24536	0.949758	1.73291e-07	9.14875e-12	4.6226	0.992421	1.17757	1.16237	2.17251	0.000128325	3.72472	4.30231	3.03216	1.20028	0.410937	3.66222	0.032738	1.73633	1.51878	2.00395	1.71749	25
1.51092	4.93338	1.87274	0.446483	0.373815	2.13579	6.7472	0.319438	1.52038	4.1455	2.92851	3.79523	1.0676	0.0453591	1.957	0.986931	0.0311002	0.0307457	4.02005	1.07431	0.967273	1.66801e-07	3.24913e-12	4.79304	0.791962	1.12281	1.17263	1.84849	0.000124733	3.80266	4.75531	2.96337	1.00596	0.439212	4.42508	0.032545	1.83333	1.57029	1.79612	1.65112	25
0.970542	5.0163	2.07327	0.496009	0.271114	1.41805	0.171256	0.258114	1.15093	1.53488	3.16498	2.6353	0.776797	0.0450424	1.48496	0.592494	0.0143833	0.0285997	4.38095	1.14175	0.00390492	3.78487e-08	2.28975e-11	4.87978	0.150541	0.063471	0.612219	0.407067	9.11546e-05	3.82616	4.02686	1.3563	0.923652	0.427998	3.49884	0.0332854	0.0377683	1.21906	0.738641	1.82026	25
1.69294	5.02667	2.06559	0.587033	0.4253	6.41064	6.42139	0.362341	1.29774	5.02189	3.20303	3.84595	1.07003	0.0411793	2.5632	1.16745	0.0392433	0.0308504	4.46847	1.18433	1.34731	2.50112e-07	1.99631e-11	5.10448	0.889413	1.25589	1.12826	2.29587	0.000127765	4.30932	4.22647	3.48104	1.14948	0.362069	4.41821	0.0322432	1.68272	1.56088	2.12861	2.05881	25
0.71418	1.30859	1.03195	0.21614	0.167487	1.09132	0.0452131	0.128176	0.0953054	0.201262	3.52783	0.116161	0.630381	0.0460328	0.362396	0.0120663	0.00336146	0.0293159	4.2932	0.851671	0.00378122	1.97254e-08	1.95101e-11	2.81596	0.0753133	0.00868025	0.0992819	0.0957536	5.90338e-05	0.687918	1.55155	0.300303	0.195551	0.405097	1.3218	0.0322935	0.0169188	0.0699521	0.0421013	1.74601	25
1.64434	4.85192	2.19094	0.464697	0.314954	6.52404	6.25283	0.316939	1.54508	4.60206	3.58689	3.8259	1.09323	0.0463596	1.48767	1.07189	0.0311026	0.0305618	4.54266	0.928784	1.09515	1.83419e-07	2.40839e-11	4.87927	0.888714	1.17871	0.858207	1.75577	0.000130507	2.82874	4.33682	3.43246	1.24078	0.393768	3.76878	0.032638	1.34694	1.16337	1.93103	1.72054	25
1.12322	5.49962	1.87367	0.367786	0.266004	1.3211	0.136525	0.181187	0.787074	1.47633	2.70504	1.50426	1.12079	0.0447383	0.774693	0.0763456	0.0102977	0.0286289	4.91338	0.877918	0.00299541	2.64621e-08	9.03179e-12	4.09527	0.108505	0.0244657	0.678524	0.230923	7.57569e-05	4.4506	3.35626	0.602835	0.604677	0.433252	4.19751	0.0331901	0.0320478	0.537161	0.371405	1.54725	25
1.64604	5.02785	2.6633	0.55265	0.398238	2.08337	6.59815	0.317712	1.51148	4.52208	2.88963	3.60001	1.16456	0.0456486	2.28305	1.04362	0.0335262	0.0305108	5.06846	0.908999	0.917627	1.78795e-07	2.41774e-11	4.58786	1.06043	1.2272	1.0452	1.64012	0.000129578	4.03936	4.10726	3.51238	1.22778	0.382519	3.69667	0.0327599	1.21686	1.71042	2.0173	2.06878	25
6.18182	5.88001	2.81974	0.596355	0.367544	6.02898	6.16687	0.338195	1.36492	4.39619	3.02672	3.66805	1.13743	0.0415548	1.58692	1.32052	0.0347042	0.0307956	4.7143	1.08779	0.978349	1.89961e-07	2.56376e-11	4.93073	1.07268	1.27887	1.35599	1.365	0.000120267	4.53894	4.31432	3.51939	1.2366	0.41788	4.18177	0.0329068	1.26905	2.10339	1.83254	2.2733	25
1.52196	4.63092	2.47513	0.650445	0.397084	6.3938	6.63275	0.357223	1.67962	4.79447	3.43913	3.55381	0.938229	0.0417749	2.23725	0.95488	0.0349447	0.0305606	4.14188	1.1795	0.961297	1.83235e-07	1.1207e-13	4.90339	0.826442	1.18475	1.07149	1.81073	0.000126976	4.12897	4.54937	3.57684	1.20946	0.402802	4.23435	0.0327563	1.56328	1.45339	1.79975	1.49123	25
1.44609	5.60087	2.32982	0.539592	0.435749	1.79888	6.50538	0.339966	1.57229	4.44781	2.67316	3.92004	1.01828	0.0454084	2.11907	1.00775	0.0304819	0.0310856	5.04428	0.999162	0.883876	1.8552e-07	1.04963e-11	4.17956	0.934953	1.22931	1.0142	1.99723	0.000124559	3.42205	4.35981	3.09296	1.10375	0.420562	3.84513	0.0325337	1.67616	1.33087	1.93152	1.55023	25
0.920107	1.51427	1.75813	0.32396	0.205824	1.2565	0.0865157	0.142536	0.404017	0.356482	3.40477	0.693054	0.808785	0.0470284	0.768005	0.0321027	0.00639713	0.0281037	5.04882	0.864456	0.00350252	2.19901e-08	3.74404e-11	2.33374	0.0964794	0.015697	0.451761	0.178747	6.12902e-05	2.52878	2.82626	0.779265	0.3945	0.402928	2.24774	0.0327306	0.0299928	0.316422	0.172467	1.73168	25
1.62817	5.46717	2.21977	0.610932	0.33426	6.59674	6.51048	0.304344	1.46586	4.15923	4.91973	3.17386	0.998691	0.0467735	2.29772	0.97087	0.0325234	0.0304232	4.41564	1.32075	1.03497	1.90625e-07	9.50384e-12	4.97163	0.900852	1.23215	1.02801	2.33084	0.000125965	3.8923	4.31531	3.79849	1.16824	0.407796	4.11282	0.0324829	1.59172	1.60996	1.80051	2.50159	25
6.09525	5.50129	2.67128	0.525372	0.393204	6.13019	6.52115	0.348094	1.66673	4.51853	5.24271	3.68654	1.00508	0.0460822	2.00209	0.995255	0.036836	0.0308144	4.6287	1.14132	1.29237	2.22726e-07	2.81816e-11	5.21754	0.940627	1.39346	1.04126	1.63471	0.00013023	3.1944	4.65193	3.20742	1.31942	0.3945	4.29023	0.0326228	1.85304	2.2682	2.10625	3.10194	25
6.05469	5.33822	1.83716	0.603714	0.375257	2.15896	6.30287	0.322243	1.33917	5.15222	2.68038	2.46941	0.997158	0.0473963	1.54511	0.985594	0.0343809	0.0308129	4.7949	1.82737	0.960954	1.80242e-07	2.36586e-11	4.41207	1.16555	1.37587	1.08866	1.64553	0.00012823	3.56098	4.73979	3.51343	1.11019	0.393614	3.50338	0.0327692	1.28783	1.91454	1.72596	1.68375	25
1.46275	5.55277	1.85741	0.459245	0.393603	6.40788	6.41174	0.321622	1.31046	5.21455	3.55984	3.29109	1.03842	0.0434321	2.05816	1.06204	0.0334503	0.0305713	5.24333	1.10891	1.2598	2.06918e-07	4.48077e-11	4.1759	1.1521	1.36474	1.04128	2.1457	0.000129947	4.51983	3.50231	3.71411	1.2261	0.376611	4.25952	0.0321557	1.92966	1.63364	2.27573	1.97363	25
1.26533	4.9979	2.83062	0.451162	0.353729	6.15586	6.22967	0.302564	1.53496	5.04238	3.44396	3.41397	1.01602	0.0456647	2.07597	0.942868	0.0295592	0.0304885	4.73998	1.26597	0.930323	1.80119e-07	2.20181e-11	5.48956	0.813393	1.12553	0.950135	1.80847	0.000131842	2.9369	4.2132	3.45673	1.03278	0.411798	4.04015	0.0324313	1.55267	1.26373	2.09044	1.83727	25
1.6017	5.64212	2.28871	0.642821	0.407134	6.39716	6.14002	0.335051	1.6381	4.539	4.53184	3.50877	1.07551	0.0442946	2.24668	1.27877	0.0370021	0.0306465	4.6413	1.08742	1.1347	1.97151e-07	1.88347e-11	4.86088	1.09801	1.52605	1.15788	2.34537	0.000129392	3.45644	4.43687	2.99466	1.15107	0.384453	3.854	0.0324114	1.55695	2.11576	2.31434	2.84073	25
1.00513	5.51891	2.15119	0.487004	0.277044	1.43108	0.162283	0.246437	1.22211	1.79148	2.66415	3.22966	0.796975	0.0412029	1.49444	0.562082	0.0134751	0.0284	4.51162	0.910548	0.00366873	3.65415e-08	2.62429e-11	4.50997	0.161841	0.0579072	0.651656	0.419516	8.7054e-05	4.00455	3.49985	2.42128	0.978879	0.364547	3.60678	0.0332281	0.0406726	0.962811	0.587496	1.98259	25
2.1689	4.91177	2.34779	0.422341	0.393535	6.45895	6.63997	0.293303	1.44952	4.43548	3.58848	3.6724	1.00135	0.0455921	2.21448	1.09241	0.0322596	0.0305246	4.65456	1.04121	0.98934	1.78887e-07	2.92793e-11	5.15849	0.783827	1.33162	1.14002	1.83293	0.000127783	3.96032	4.50831	2.53245	1.23828	0.387053	4.33495	0.0325688	1.55807	1.61499	1.96045	2.13219	25
1.08862	5.67031	2.11499	0.514831	0.285567	1.98184	0.181495	0.257623	1.51657	4.0016	3.15318	3.1805	0.784695	0.046422	1.40311	0.58731	0.0171181	0.0282871	4.34732	1.06639	0.00372313	3.56101e-08	3.3349e-12	5.1115	0.147483	0.0550788	0.759118	0.387135	0.00011089	3.55254	3.48008	1.31097	1.07228	0.419597	3.73993	0.0331918	0.042917	1.04385	0.625537	1.69271	25
1.6616	5.62523	2.20641	0.518722	0.400314	6.13415	6.70398	0.319161	1.27618	4.54148	3.22789	2.96499	1.2429	0.0447748	1.78462	1.15365	0.0363921	0.0305724	4.36758	1.17385	0.934007	1.81606e-07	2.16898e-11	5.50649	1.23412	1.15611	1.06928	1.64798	0.000127642	4.74563	4.02617	3.69993	1.31188	0.369103	4.38772	0.0326194	1.37708	1.42204	1.87637	2.05577	25
1.44186	5.51358	1.86494	0.575879	0.405664	6.27348	6.24281	0.320261	1.28791	3.86531	3.1371	3.49424	1.07152	0.0457184	1.88282	1.09641	0.0354605	0.0304334	4.93112	1.09065	1.07977	2.03361e-07	2.01169e-11	4.99631	0.892492	1.19495	1.13229	1.78597	0.000124639	2.93573	3.36586	3.41951	1.38305	0.397536	3.65162	0.0327188	1.31159	1.49261	2.00778	1.84176	25
1.64779	5.70732	2.08413	0.606326	0.352177	6.28588	6.33884	0.297801	1.35606	4.78427	2.66756	4.06507	0.945272	0.0444578	1.80173	1.19409	0.0386927	0.0308407	4.71511	1.1289	1.18424	1.99223e-07	1.93682e-11	3.89733	1.03347	1.25238	1.05107	1.78897	0.000130859	3.8843	3.585	2.52878	1.3833	0.488363	4.16575	0.0326472	1.64641	1.4287	1.90749	2.00179	25
1.46732	5.23216	2.39388	0.548884	0.424784	2.52983	6.30614	0.311928	1.44324	3.93956	3.20175	4.68939	1.09717	0.0466933	1.92978	1.34822	0.0329487	0.0306589	4.81078	1.27188	0.938085	1.76326e-07	2.84713e-11	5.12487	0.977037	1.08887	0.955626	1.66453	0.000130926	3.00669	3.86169	2.60287	1.57934	0.33194	4.4187	0.0328752	1.45259	1.54292	2.598	1.98184	25
1.61676	5.16299	2.07454	0.549496	0.386288	6.24048	6.49911	0.325501	1.34077	4.66644	3.77195	3.47858	1.09577	0.0442573	1.96479	0.897483	0.0354032	0.0308755	4.7206	1.09083	1.19912	2.026e-07	9.77709e-13	4.78693	1.23432	1.28544	0.88647	1.65002	0.000131331	3.09757	3.84786	3.38339	1.21798	0.433888	4.30987	0.0326082	2.52936	1.57401	2.37172	2.14756	25
6.11085	5.46152	1.62772	0.658915	0.358719	3.14617	6.49012	0.33615	1.59462	4.35383	3.15573	3.10322	0.937792	0.0420549	1.42807	1.22283	0.0362448	0.0306268	4.49926	1.17204	0.7957	1.66787e-07	1.14198e-11	5.08211	0.821041	1.52295	1.04174	1.57508	0.000127155	4.36122	4.031	3.27765	1.24876	0.387202	3.96713	0.0322606	1.46458	1.69503	2.11458	1.47991	25
6.18113	5.67323	2.54892	0.598937	0.355491	6.36436	6.17686	0.347969	1.347	4.61232	3.34376	4.3333	0.919696	0.0407702	2.24215	1.32751	0.0357202	0.0304257	4.24415	1.61451	1.17736	2.07838e-07	4.1727e-11	4.68264	0.820268	1.33823	0.8811	1.75194	0.000126678	3.67288	4.0248	4.12474	1.44374	0.38176	4.36917	0.0326877	1.59609	1.68663	2.49482	2.21527	25
1.44768	5.53006	2.38781	0.432512	0.418688	6.34057	6.68778	0.287686	1.46763	4.16543	3.28484	3.79337	1.14403	0.045386	2.27051	0.967377	0.0338925	0.0308606	4.92532	1.16322	1.0249	1.87963e-07	1.62044e-11	4.87137	1.28976	1.10105	1.08229	1.91027	0.000125305	3.97342	4.41839	2.79031	1.38552	0.42366	4.76069	0.0327712	1.93246	1.49934	2.24777	1.78657	25
1.73206	5.51564	1.82966	0.566687	0.406234	6.46939	6.19383	0.33208	1.37935	4.65802	3.39549	4.18226	1.09399	0.0449649	2.34183	1.08885	0.0367849	0.0307007	5.02203	1.26631	0.868074	1.69085e-07	1.74685e-11	4.58693	0.904429	1.29713	1.12059	1.80139	0.000131845	3.99602	3.76187	3.69341	1.25602	0.46539	3.45325	0.0328058	1.47999	1.63231	2.21924	1.92418	25
2.00039	5.54411	2.28306	0.606335	0.386242	6.41604	6.19601	0.33853	1.5544	4.36872	4.89031	3.599	1.0454	0.0459688	1.74683	1.09765	0.0336125	0.0307946	4.87904	0.990712	0.854925	1.69668e-07	9.2426e-12	4.07727	1.06008	1.17983	0.964838	2.02138	0.000127244	4.45542	4.17838	3.95446	1.16944	0.376641	4.13081	0.0322538	1.41915	1.55704	1.92719	1.8415	25
1.5438	5.57832	1.87733	0.568936	0.375827	6.32496	6.03642	0.341932	1.48536	4.74692	4.02058	3.5879	1.0004	0.0453632	1.94559	1.17971	0.035626	0.0311184	4.94946	1.10353	1.07057	2.09266e-07	4.43798e-12	5.4756	0.96524	1.36508	0.930071	1.73221	0.000131497	3.19192	4.02872	3.62146	1.36897	0.406462	3.93179	0.0324716	1.4572	1.48353	1.93346	1.94542	25
6.37503	5.18039	1.76541	0.639888	0.40134	6.27972	6.2824	0.344889	1.43591	4.26905	3.49394	3.69818	1.00586	0.0452477	1.74665	1.19278	0.0335816	0.0308331	5.01861	1.05878	1.02734	1.90584e-07	1.87659e-11	4.14367	0.806514	1.1656	1.04559	1.96045	0.000128305	3.7127	4.45793	2.54704	1.33457	0.397688	4.44608	0.0324684	1.5203	1.88891	1.82987	1.94309	25
1.41999	5.6595	2.18283	0.530205	0.452001	2.04125	6.46641	0.332981	1.57796	4.41914	3.513	3.45686	1.04598	0.0451023	1.88064	1.23986	0.0438469	0.0308244	4.86596	1.44103	1.0155	2.08559e-07	4.61214e-12	5.01116	1.29569	1.29249	0.939213	2.07899	0.000126883	3.56691	4.59102	3.6204	1.53978	0.387566	3.6267	0.0326053	2.0762	1.33944	1.91906	2.50727	25
6.53671	5.04904	1.87978	0.621591	0.400959	6.27455	6.35233	0.337457	1.55215	4.25684	2.47166	3.37554	1.25544	0.044704	1.93238	1.20919	0.039334	0.0298748	5.03341	0.969987	0.920679	1.8145e-07	1.55157e-11	5.22876	0.95119	1.21604	0.841816	2.11397	0.000129489	3.4025	4.20255	4.07872	1.61424	0.385591	4.34562	0.0327705	1.70919	1.92525	2.09972	1.76698	25
1.61928	5.40746	2.18172	0.515493	0.36841	2.96861	6.12169	0.329651	1.93821	4.60111	3.32649	2.96394	1.16246	0.0437661	1.98453	1.07434	0.0323592	0.0307207	5.21559	1.49999	1.01151	1.92092e-07	3.07944e-11	4.99867	1.04483	1.13837	0.915033	2.22385	0.000128968	3.07715	4.40313	4.2264	1.0459	0.419227	3.97264	0.0326279	1.53342	1.32334	1.86555	1.85015	25
6.44967	4.53841	2.34733	0.487199	0.376982	2.92789	6.1724	0.295342	1.86268	5.02801	2.83014	3.99651	1.21712	0.0447577	2.46533	0.979777	0.0293734	0.030363	4.47025	1.00906	1.06667	1.96264e-07	3.60221e-11	4.94734	1.06245	1.1364	0.912914	2.02473	0.000126138	4.25853	4.1444	3.7321	1.23067	0.353177	3.77279	0.0318145	1.81168	1.65005	2.4303	1.88151	25
6.20665	5.5861	1.7778	0.528009	0.353111	6.38707	5.93474	0.32541	1.2276	4.85825	2.50879	3.37933	0.964456	0.0446577	1.73019	1.11817	0.0305491	0.0307123	5.153	1.2927	1.07848	1.9969e-07	1.22637e-11	5.35258	0.898748	1.15172	0.852914	2.47004	0.000128458	4.01727	4.57943	3.6146	1.13885	0.40671	3.96163	0.0329009	2.43525	1.81404	1.66199	1.52312	25
1.44281	5.89101	1.72632	0.625341	0.345423	6.4771	5.81008	0.357588	1.60743	4.90848	3.3448	3.74445	1.01941	0.0418257	2.3487	0.974101	0.0373161	0.0309494	5.06127	1.292	0.824191	1.95104e-07	6.56264e-12	5.1481	0.864847	1.20628	1.04139	1.74262	0.000128911	3.04778	4.32539	3.57584	1.53271	0.423352	3.06242	0.0324404	1.26299	1.7001	2.09591	1.673	25
0.629055	0.0401946	0.134564	0.0973491	0.100701	0.931466	0.00352508	0.0880844	0.00757494	0.0129006	2.40122	0.00249801	0.718868	0.0425453	0.365841	0.00366473	0.00231301	0.0287399	4.35058	0.54289	0.00228497	1.32228e-08	1.56996e-11	0.147977	0.0461816	0.00291542	0.00194789	0.0419415	5.38266e-05	0.82181	0.313172	0.128812	0.0835745	0.518277	0.208149	0.0316307	0.0123232	0.00838015	0.0138375	1.27002	25
0.785413	4.6823	2.21086	0.266917	0.218095	1.46207	0.0942075	0.157632	0.310773	0.474622	3.20668	0.771975	0.797622	0.0416045	0.775045	0.0368135	0.00691882	0.0285482	4.45387	1.00322	0.00254934	2.44418e-08	4.16743e-12	1.59501	0.0957941	0.01634	0.425081	0.162221	6.31508e-05	3.41389	2.92513	0.495661	0.414549	0.387635	1.69548	0.032594	0.0313316	0.274039	0.128187	1.38949	25
0.996879	4.82567	2.28858	0.367508	0.283658	1.53239	0.15952	0.186397	0.743393	0.917733	3.26654	2.06109	0.704715	0.0450917	1.07828	0.166148	0.00989082	0.0284412	4.71216	1.00848	0.00366789	2.87333e-08	3.21925e-11	4.8494	0.130751	0.036391	0.886032	0.302317	7.24166e-05	2.41775	2.96445	1.54394	0.669028	0.409256	3.39315	0.0331065	0.0328989	0.712921	0.317361	2.12604	25
6.30042	5.86741	1.98304	0.578692	0.364121	2.75175	6.72887	0.326497	1.5267	4.22169	3.60194	4.21514	1.06769	0.0458894	2.18271	1.23229	0.0359776	0.030659	4.81512	1.07701	1.04393	2.01397e-07	3.57711e-12	4.81893	0.951032	1.23513	0.92069	2.18077	0.000123278	4.79284	4.11075	3.4053	1.23657	0.340345	4.09726	0.0323987	1.81926	2.10403	2.1257	2.1002	25
2.93661	5.09408	2.53968	0.522678	0.416717	6.31012	6.18788	0.312999	1.87713	4.66893	3.01358	3.77599	1.1591	0.045222	2.40193	1.00705	0.0356488	0.0306357	4.39146	1.18192	0.995676	1.83926e-07	2.13282e-11	5.10565	0.962432	1.35409	1.21975	2.27325	0.000125043	4.34357	3.69148	2.95207	1.34935	0.377488	3.93469	0.0326725	1.55417	2.04627	1.87135	1.99185	25
6.0569	5.07364	2.11975	0.637209	0.40377	6.18152	5.80232	0.307376	1.35758	4.72253	3.27952	3.84849	1.12662	0.0445539	2.04673	1.10122	0.0320334	0.0306106	4.55797	1.17783	1.09577	1.89896e-07	2.40632e-11	4.68901	0.871046	1.04897	1.01259	1.84732	0.000126527	3.75512	4.13854	2.49488	1.24199	0.365086	4.16751	0.0325918	1.58622	1.81795	1.69652	2.25737	25
1.57153	5.41255	2.75763	0.482425	0.360168	6.34177	6.65159	0.329872	1.36815	4.5602	2.8064	3.47016	1.30987	0.0429414	1.91703	1.0721	0.033183	0.0307692	4.75728	1.20828	0.946567	1.78389e-07	1.88615e-11	5.40223	0.966146	1.32572	0.824701	2.19819	0.000126265	3.67557	3.87933	3.66511	1.14713	0.39577	4.22811	0.0325449	1.54127	1.21157	1.72757	1.75311	25
6.32296	5.38644	1.71242	0.611529	0.39007	6.25191	6.31933	0.323305	1.56996	4.46823	3.8305	3.98947	0.950665	0.0437733	2.22202	1.13844	0.0352113	0.0308552	4.58003	1.02853	1.01665	1.94766e-07	2.46302e-11	4.62315	1.03672	1.39037	0.991349	1.89207	0.00013021	4.03232	4.27295	4.04371	1.19084	0.406044	4.19193	0.0325044	1.45062	2.18132	1.65911	2.10857	25
1.24814	6.10337	1.7261	0.475469	0.360665	6.31575	6.27868	0.338996	1.64409	4.70987	3.47483	3.78214	1.08718	0.0412424	1.59129	1.25337	0.0285162	0.0310653	4.70279	1.36311	0.944004	1.8088e-07	7.36598e-12	4.64176	0.901248	1.16981	0.95372	1.78429	0.000130389	2.69647	4.2354	3.05879	1.24871	0.377101	3.98343	0.0330347	1.58498	1.54752	1.77165	1.65795	25
0.931552	4.62459	1.72599	0.37216	0.274993	1.33266	0.13997	0.187114	0.70977	1.06337	3.53993	1.42477	0.888376	0.0452626	0.766675	0.119914	0.0104295	0.028357	4.33896	0.863066	0.00361914	2.86022e-08	2.66907e-11	5.31575	0.122185	0.0324199	0.771743	0.212288	7.41449e-05	2.94997	3.47111	0.710769	0.54205	0.421909	4.02916	0.033174	0.0319842	0.633896	0.229838	1.74044	25
1.67346	5.58618	1.93927	0.526892	0.357584	6.23424	6.23937	0.347682	1.84179	4.7739	4.08264	4.04981	1.14017	0.046198	1.6	1.24945	0.0351935	0.0307388	4.79507	1.1031	1.12164	2.0396e-07	1.62118e-11	4.84837	0.96012	1.20751	0.89259	2.12504	0.000130381	3.35135	3.80053	3.38236	1.34094	0.421719	4.19346	0.0325929	1.25384	1.34312	1.73834	1.8412	25
1.30622	5.60328	2.54713	0.587101	0.371658	6.20829	6.604	0.34578	1.51956	4.46957	4.31516	4.0784	0.99498	0.0448975	2.08855	1.07457	0.0349627	0.0303298	4.80212	1.29839	0.94091	1.89573e-07	1.55172e-11	4.80242	0.835935	1.62765	0.935227	2.4035	0.000125651	3.06821	4.45841	3.62845	1.37037	0.391162	3.66759	0.0329541	1.33066	1.55334	2.14962	1.98859	25
1.33115	5.80074	1.83405	0.445367	0.390091	6.42204	6.28493	0.301743	1.52668	4.01654	2.68777	3.33996	1.02979	0.0410606	2.1267	1.16619	0.0284641	0.030572	4.68394	1.19603	1.06965	1.77907e-07	6.21375e-12	5.22418	0.819444	1.23433	1.13483	1.64209	0.000123611	3.42809	4.33407	2.89044	1.21141	0.391433	4.71402	0.032461	1.55219	1.15323	1.75476	2.20439	25
6.00401	5.59533	2.35358	0.603831	0.388784	2.65707	6.39861	0.307107	1.36212	4.63309	2.95212	3.76595	1.11635	0.0429344	1.38957	1.19182	0.0324296	0.0307098	4.92137	1.09869	0.929609	1.78459e-07	1.26191e-11	5.06131	1.20947	1.11352	0.857229	2.07017	0.000125836	4.75404	4.50321	4.01174	1.52434	0.326881	3.74099	0.0321799	1.52303	1.76729	1.82754	1.54076	25
1.50004	5.62001	2.29458	0.5478	0.404757	6.36174	6.4173	0.324222	1.45964	4.62824	2.97984	4.01127	1.1118	0.0459104	1.39185	1.30635	0.0313264	0.0309981	4.95689	1.20832	0.974069	1.98433e-07	1.72649e-11	5.24014	0.853887	1.2527	1.06385	1.87613	0.000125265	3.12479	3.1653	3.0587	1.46283	0.469098	3.90773	0.0324984	1.21726	1.2437	1.6175	2.13634	25
1.00474	5.76743	2.62578	0.624706	0.274746	1.45419	0.215084	0.260644	1.28578	3.83898	3.03719	3.56926	0.758902	0.0409468	0.884099	0.685407	0.0187879	0.0284794	4.18638	0.943395	0.00389735	3.70673e-08	3.74368e-11	5.06979	0.165351	0.0953017	0.799415	0.47681	0.000110708	3.23757	3.90792	2.00418	1.08649	0.390102	3.81563	0.0331796	0.0446118	1.22671	0.682165	1.64241	25
0.927136	4.77297	1.63464	0.384219	0.259157	1.43711	0.146177	0.200049	0.676319	1.18178	3.02342	2.3226	0.860715	0.0437179	0.87863	0.204828	0.0102691	0.02878	4.58873	1.44712	0.00384728	2.99823e-08	1.8297e-11	4.5815	0.120246	0.0339127	0.778474	0.297375	7.55229e-05	2.92519	3.08582	0.798882	0.705246	0.445266	3.21851	0.0333295	0.0289453	0.635468	0.381021	1.78872	25
1.28192	5.63466	1.92029	0.526412	0.375668	6.38477	5.98118	0.305826	1.3885	4.21621	2.43252	3.53827	1.10987	0.0441836	1.3844	1.1839	0.0323384	0.0303991	4.69182	1.07769	1.2895	2.11607e-07	1.33287e-11	5.3202	0.853293	1.48139	0.903928	1.9513	0.000124914	3.83735	4.2388	3.07277	1.21789	0.412049	4.33672	0.0326483	1.58592	1.52866	1.92593	1.97875	25
1.51318	5.57392	2.30703	0.57282	0.398056	6.3527	6.40459	0.324131	1.65879	4.12429	3.04459	4.23766	0.984425	0.0454813	1.71241	1.17854	0.0343136	0.0308777	4.17827	0.998389	1.12961	1.97226e-07	2.6473e-11	5.39233	0.860573	1.15522	1.24894	2.35753	0.000123985	4.18247	4.00315	2.99801	1.21626	0.408315	4.05583	0.0326829	1.77605	1.56346	1.89698	2.30424	25
1.46801	5.14205	2.05258	0.653854	0.373544	6.49552	6.22193	0.327728	1.73398	4.33117	3.03768	2.85921	1.04799	0.0441437	1.94454	0.948731	0.0326095	0.0304764	4.65916	1.03683	0.964114	1.86605e-07	2.19171e-11	4.90724	1.04388	1.2713	0.940255	1.73004	0.000124746	2.75009	4.51389	3.29819	0.960741	0.386439	3.84485	0.0326158	1.47198	1.43055	2.11513	1.60297	25
[truncated: 1,888 more rows]
