# Supplementary material for: Unveiling the Dynamics behind Glioblastoma Multiforme Single-Cell Data Heterogeneity
Source: Int J Mol Sci. 2024 Apr 30;25(9):4894. doi: 10.3390/ijms25094894 (PMC11084314; doi:10.3390/ijms25094894)
Supplement: Supplementary file 1 [file ijms-25-04894-s001.zip › Table_S8.xlsx]

## Sheet: Sheet1
CD44	CHI3L1	CREB1	E2F1	E2F2	EGFR	EGR1	ETS1	FOXM1	HIF1A	IDH1	IDH2	KLF4	L1CAM	MDM2	MGMT	NANOG	NEFL	NFIB	OLIG2	PAX2	PAX5	PAX8	PGK1	PTEN	RUNX2	SALL4	SMAD3	SOX17	SOX2	SOX4	SOX9	SP1	SP3	STAT3	TERT	TP53	TWIST1	VDR	YY1	time
6.04958	5.62197	2.21471	1.25988	1.10049	6.28252	6.48187	0.832984	2.16005	3.98689	1.66522	3.72941	1.34124	0.603501	1.93966	1.08775	1.32816	0.303546	4.64329	1.60529	0.725106	2.12569e-07	2.24055e-23	3.93586	0.953281	1.19673	1.5617	1.31443	0.000203691	4.22331	3.60104	4.09074	1.36146	1.69643	4.17174	0.413509	1.75568	2.10268	1.65463	1.93472	50
6.34601	4.64961	1.49819	1.64859	0.936613	1.41578	4.95288	0.95935	1.56261	4.13804	2.00001	3.29003	1.21164	0.846545	1.83594	1.00697	0.960169	0.27665	4.82253	1.24767	0.859513	2.50195e-07	2.62034e-22	5.35252	1.22754	1.70405	1.8331	2.06428	0.000189215	5.43446	3.71344	4.39862	1.2008	1.69915	3.40152	0.385611	1.7582	2.11053	1.60771	1.4651	50
6.29236	5.64298	1.783	1.31202	0.842063	1.89003	6.53396	0.9251	1.75021	4.82136	2.13836	3.70714	1.4623	0.677463	2.97771	1.02222	1.30744	0.273463	5.06866	1.5544	1.11946	2.8701e-07	6.51107e-23	4.22778	1.21565	1.36141	1.92206	2.18018	0.00020004	4.92766	3.79964	2.56231	2.31068	2.16795	4.38996	0.410809	1.55605	1.8908	1.77425	2.3429	50
1.19949	6.15416	2.4119	1.33226	1.22582	6.27892	6.01641	0.754718	1.95252	3.94517	1.91171	3.54915	1.15574	0.96334	2.3955	1.20367	1.60223	0.294684	5.43433	1.60474	0.795889	2.22263e-07	5.9938e-23	4.844	1.94849	1.45414	1.54302	1.96687	0.000206633	3.74678	4.00356	4.57599	2.63497	2.25907	4.63159	0.372635	1.44712	1.70227	2.30353	1.92622	50
1.07505	6.34362	2.2755	1.42025	1.19289	1.48982	6.00798	0.7239	1.7829	4.77134	2.01964	3.5879	1.22609	1.06671	2.22593	1.52819	0.962143	0.304365	5.41063	1.5119	0.81853	2.32588e-07	4.45487e-23	5.27483	1.16631	1.25887	1.69154	1.5135	0.000204664	4.28983	3.97025	5.14218	1.73729	1.06796	4.15497	0.376067	1.84082	3.12827	1.80174	1.92054	50
0.8409	1.92776	1.59748	1.31047	1.11647	1.37194	0.0281446	0.571706	0.621752	0.257439	1.49085	2.09092	1.35919	0.85669	2.08348	0.161506	0.528868	0.287597	5.01863	1.2969	0.00461578	9.04457e-08	4.93356e-23	2.12155	1.09225	0.0579765	1.65729	1.34796	9.71713e-05	2.56667	3.5498	3.19321	0.80785	1.24441	2.19495	0.535797	0.639172	0.567801	1.34293	1.53366	50
1.02485	5.21221	2.08686	1.35654	1.63186	6.23591	0.139673	0.808746	1.26896	3.77516	3.63642	3.9038	0.957436	0.67727	2.06118	1.12733	1.18479	0.287635	4.68252	2.31693	0.185179	1.50928e-07	1.38004e-22	5.51878	1.41682	0.81335	1.76366	1.34885	0.000190001	4.1985	3.47433	4.47335	1.82533	1.65134	4.04009	0.479705	0.834867	2.89236	1.68131	1.93035	50
6.65835	5.51407	2.55646	1.7758	1.00225	1.87981	6.22413	0.847596	1.34283	4.28479	1.28825	3.93533	1.18031	0.586365	2.64055	1.23714	1.1842	0.275311	5.60403	1.10414	0.830583	2.39164e-07	8.66616e-23	5.13424	1.38596	1.25013	1.80548	1.95196	0.000190258	4.20152	4.11209	3.64955	1.40581	2.01468	2.95696	0.43524	1.31505	2.66486	1.34241	1.63374	50
6.44804	5.11117	1.55865	1.35275	1.1938	6.36191	4.96563	0.873638	1.4595	5.31307	1.52412	3.29684	1.23624	0.939711	2.84195	1.39728	1.9451	0.28008	5.86147	1.81146	0.727743	2.21316e-07	3.1288e-23	4.70807	1.04022	1.44882	2.52254	2.02067	0.000219794	4.87531	3.96932	2.25751	1.60062	1.40783	4.46129	0.417062	2.26973	1.6544	2.20892	2.59706	50
6.49157	5.08982	2.13848	0.992635	1.34566	5.98065	5.70058	0.958819	1.44039	4.21422	1.37372	3.67163	0.998414	0.721733	2.02667	1.18482	0.849137	0.274898	4.62273	1.51008	0.621562	2.09514e-07	1.5987e-23	5.09328	1.8062	1.49751	2.83899	1.92178	0.000177403	4.5637	3.43998	2.81697	1.46126	1.36172	3.82634	0.44751	1.72013	2.50222	1.83583	1.42307	50
6.87174	3.93544	2.00799	1.23128	0.911366	2.02855	5.85769	0.869213	1.91231	4.02745	1.74545	3.53435	1.25988	0.823287	1.50112	0.977997	0.770604	0.273524	5.1736	1.53714	0.640085	2.1814e-07	2.22538e-23	0.400891	1.46097	1.58227	2.02987	1.57077	0.000188193	3.05566	4.2372	4.04698	1.3396	1.30986	3.55025	0.413312	1.22805	1.7235	1.83841	1.56076	50
0.906114	2.38706	1.84308	1.11361	1.02926	1.62039	0.0472894	0.865126	1.22057	3.99533	1.30521	4.21447	0.936915	0.854713	2.47202	1.18157	0.862323	0.283909	4.45283	1.70247	0.00583536	1.34373e-07	5.0891e-23	4.6326	1.16379	0.267433	1.63293	1.20959	0.000177614	4.83335	3.03531	2.93937	1.60189	1.95077	3.41866	0.527894	1.06462	1.8005	1.66706	1.88211	50
6.65217	5.89874	2.20512	1.37085	1.06921	1.43423	5.96758	0.937894	1.34037	4.08288	1.57574	3.29973	1.54518	0.678019	1.81474	1.06014	1.30881	0.273578	4.7071	0.913126	1.00662	2.47707e-07	6.4582e-23	0.411598	1.80727	1.7854	1.87025	2.36372	0.000212786	4.74371	4.00682	3.93919	1.18503	1.7287	3.98747	0.402249	1.29281	1.99907	1.8285	2.03177	50
0.685691	0.0124586	0.00496067	1.4935	1.00201	1.21233	0.00163177	0.612924	0.00654717	0.01749	1.38761	0.0194132	1.45672	0.85914	1.81443	0.011973	0.100648	0.356344	5.2768	1.46768	0.0024416	8.90593e-08	1.15282e-22	0.0709881	1.08538	0.00390377	0.00207225	0.863039	6.9617e-05	1.94208	0.052467	0.121625	0.339825	1.62124	0.0665498	0.496604	0.177298	0.00718593	1.10363	1.09577	50
6.6125	2.54167	2.69442	1.45604	0.977949	6.15353	1.44007	1.13062	1.39909	4.15152	1.6397	3.86364	1.69736	0.91208	3.20517	1.03293	0.873513	0.311571	4.87082	1.82565	0.597731	2.37412e-07	8.39124e-23	4.57562	0.932092	1.23464	1.5623	3.29553	0.000181382	3.65316	4.78186	3.0356	1.56359	1.30901	4.32278	0.396335	1.88827	2.13335	2.16532	1.70728	50
0.855204	0.27339	0.0739793	1.28197	0.684906	1.28932	0.00356509	0.743417	0.0105226	0.0486209	1.19773	0.0544198	1.54262	0.943059	1.29012	0.0126301	0.182085	0.297689	4.95129	2.39595	0.00279052	1.0406e-07	1.34159e-22	0.0835353	1.42036	0.00489316	0.0420669	0.855153	7.31671e-05	2.0475	0.19241	0.15857	0.388315	1.97344	0.414581	0.428016	0.332309	0.0126142	1.35131	1.68953	50
0.807978	0.974303	2.21553	1.09359	0.775723	1.23101	0.0154516	0.702152	0.0271803	0.0871086	1.34542	0.0176681	1.34454	0.602367	1.36526	0.0126301	0.113375	0.311095	4.75643	1.88443	0.00363451	1.06607e-07	3.05832e-23	0.123052	0.993173	0.00942818	0.773851	0.83016	7.21392e-05	3.53349	3.32263	0.189774	0.408207	1.40109	1.90186	0.545739	0.363091	0.025557	1.00252	1.50825	50
1.51965	5.45965	2.73474	1.34471	1.31098	1.65244	6.37342	0.808631	1.59069	4.30192	1.36077	3.29738	1.05919	0.831615	2.78426	1.13576	1.46509	0.284351	5.63693	1.56799	0.918782	2.35407e-07	5.762e-23	0.431384	1.65369	1.33893	2.48899	2.63613	0.0002048	4.83162	4.37279	2.75103	1.36227	1.79538	3.69902	0.462858	1.69658	2.8633	1.8986	1.70403	50
6.18818	5.88185	2.24577	1.42667	0.824743	6.1825	6.34134	0.989497	1.54678	3.97243	1.59459	3.41225	0.994398	0.829849	1.98004	1.46876	1.03312	0.288752	4.27275	1.85508	0.854978	2.66647e-07	3.21421e-24	4.1196	1.94939	1.3185	1.63211	2.42571	0.000196502	4.71906	4.19869	3.7564	2.15073	1.16928	4.95325	0.411976	1.81619	2.00787	1.82089	2.75557	50
6.39038	5.45079	3.00455	1.49413	1.16887	2.10962	6.25143	1.20385	1.29907	4.63446	1.65463	4.39538	1.07062	0.697669	2.82313	0.956598	1.04523	0.274089	4.91079	1.93298	0.875173	2.67196e-07	2.33156e-23	5.63941	1.44205	2.44392	1.53679	2.31519	0.000194606	3.77229	3.69834	4.24823	1.29874	1.56199	4.08187	0.466885	2.35254	1.99289	2.03575	1.48612	50
1.07654	5.36346	2.10628	1.54032	0.93684	1.40683	0.167698	0.89892	1.48367	2.82773	3.07821	3.63038	1.31542	0.642194	2.06909	1.47615	0.790919	0.284272	5.4759	1.23669	0.102511	1.5522e-07	9.38911e-23	5.33565	1.10988	0.746443	1.76976	1.50941	0.000168099	3.69253	3.54012	3.83622	1.75096	1.94105	3.6894	0.493446	0.743479	1.43706	1.20578	1.7394	50
1.28664	5.58186	1.3449	1.60264	1.24658	1.73538	6.01014	1.28435	1.81488	4.37242	1.29477	4.12604	1.1282	0.693247	1.89007	1.28272	1.35777	0.268147	4.5581	1.25221	0.672536	2.5772e-07	9.47738e-23	3.76614	1.19057	1.31097	2.12229	2.34548	0.000212689	4.06477	2.85398	2.71863	2.68868	1.99203	4.67936	0.464183	1.64558	1.41183	1.71277	1.96742	50
0.694719	0.00310374	0.00327453	1.00714	1.17946	1.17371	0.00075286	0.663012	0.00322479	0.012134	1.13979	0.00506502	1.49904	0.769679	0.76067	0.0104955	0.029004	0.399292	5.26849	2.1022	0.00202892	9.31323e-08	7.05209e-23	0.065896	1.39864	0.00350135	0.000520318	0.747602	6.70417e-05	0.354952	0.0510706	0.106253	0.172462	1.62535	0.0140815	0.39372	0.100429	0.00388648	0.869336	1.32583	50
1.29348	5.96374	2.70827	1.22345	1.1021	2.03053	6.56686	0.838991	1.60833	3.48887	1.44782	3.81906	1.60608	0.823216	1.94379	1.13011	1.10835	0.276722	5.22535	1.48771	0.731861	2.42561e-07	7.23595e-23	4.87823	0.916194	1.18779	2.13747	1.5432	0.000197933	2.90541	4.72312	3.02619	1.95594	1.8374	4.84643	0.370937	1.71279	1.68273	1.47419	1.73297	50
0.930586	5.24625	1.82964	1.4355	0.993873	1.38316	0.0445435	1.05076	1.44602	2.45778	2.02472	3.81136	1.21257	0.721878	2.61238	0.976457	1.25147	0.28257	3.97285	1.26522	0.00702971	1.62809e-07	1.01611e-22	5.07003	1.01905	0.39877	1.91625	1.74362	0.000181252	4.64172	3.97322	2.63931	1.38551	1.35566	4.23035	0.566794	1.00416	1.59225	1.29054	1.58773	50
0.956903	1.62403	1.51772	1.24897	1.0828	1.41581	0.0216169	0.584742	0.0758493	0.144757	0.950645	0.972459	1.90155	0.677117	2.72989	0.0179367	0.22809	0.293388	5.69578	2.81944	0.00293715	7.61955e-08	9.05349e-23	0.185214	1.0738	0.0121012	1.05678	1.11264	7.61738e-05	3.68891	3.60153	0.447441	0.523032	2.15774	2.65285	0.553826	0.477424	0.0709843	1.90351	1.38778	50
1.58439	4.73698	2.11833	1.28943	0.996139	2.07361	6.26855	0.812818	1.66827	4.8926	1.46198	3.87751	1.70975	0.810286	3.0685	0.881461	1.31839	0.2744	4.86768	1.17437	0.878836	2.63668e-07	8.78285e-23	5.16198	0.77634	1.2053	2.5819	2.79873	0.000214382	4.18702	4.17437	5.04431	1.16861	1.99221	4.38056	0.422995	1.87492	1.94195	1.75745	1.71231	50
6.44499	5.67798	2.88995	1.54941	1.08667	6.34858	6.41039	0.7692	1.61095	3.65933	1.32874	3.67787	1.34367	0.775701	1.53993	1.77011	1.25437	0.289785	4.88876	1.43514	0.763825	2.50076e-07	4.26392e-23	4.84632	1.79168	1.47006	2.33112	1.61077	0.000197388	4.36851	4.86082	3.93836	1.72978	2.09046	5.14352	0.43001	1.89476	1.86499	1.97738	1.51905	50
0.706731	1.53174	1.70439	1.15405	0.922979	1.19937	0.0145617	0.823288	0.029673	0.0743082	1.40938	0.0326375	1.08253	0.680653	2.16168	0.0131781	0.103996	0.301643	4.58848	1.92655	0.00432449	1.03211e-07	1.05135e-22	0.121402	0.965303	0.00906925	0.238794	0.842224	7.1105e-05	4.48614	2.84455	0.180577	0.454218	2.02199	2.04368	0.647008	0.332859	0.0258463	1.45719	1.79678	50
0.701989	0.052262	0.12907	0.994416	0.708669	0.925226	0.00233425	0.677269	0.00490873	0.0241261	1.13425	0.0299649	1.81406	0.673318	2.0116	0.0115682	0.0403935	0.390223	4.65018	1.37064	0.00226204	9.74517e-08	6.93474e-23	0.0779354	1.12927	0.00434691	0.0085841	0.844194	6.80487e-05	0.513533	0.237817	0.131663	0.262372	1.31293	0.103623	0.526659	0.190549	0.00568779	1.40365	1.24762	50
0.595774	0.00496265	0.00798084	1.14348	0.881111	1.61392	0.000980319	0.81236	0.00298159	0.00874466	0.896673	0.00654391	1.09143	0.806983	0.766176	0.0107569	0.0255274	0.384109	4.89064	1.78711	0.00173132	1.18336e-07	4.5264e-23	0.0676918	1.11556	0.00361676	0.000591265	0.718842	6.70484e-05	0.426702	0.0568416	0.100036	0.218184	1.259	0.0178384	0.569202	0.101196	0.00356709	0.626006	1.05706	50
6.1186	5.05055	1.64649	1.24162	1.01134	1.96772	5.6604	0.807334	1.35926	2.83813	1.61646	3.64975	1.53113	0.756736	2.54422	1.00708	0.935795	0.285703	4.98893	1.24624	0.760424	2.41582e-07	1.66672e-23	0.384675	1.69773	1.05696	1.79865	1.80602	0.000179368	5.00725	4.3215	3.35366	1.10429	1.82684	3.90252	0.457178	1.8988	1.81613	1.73654	1.82203	50
1.22513	5.9754	2.20733	1.28152	0.935805	5.77106	6.45738	0.973405	1.55342	4.25559	1.57013	3.6825	1.4594	0.669304	2.60046	1.10623	1.31137	0.289587	4.6122	1.27733	0.693729	2.34311e-07	6.86119e-23	5.19728	0.901274	1.49547	2.29376	1.73072	0.000199862	4.1799	3.64754	3.3202	1.90377	2.58326	3.68869	0.33678	1.82756	2.34145	1.68016	1.75014	50
0.885309	1.46493	1.43034	1.1475	1.02167	1.41541	0.0188771	0.616218	0.0376843	0.115477	0.879675	0.123054	1.20028	0.811275	1.48847	0.0142523	0.325199	0.291793	5.01215	2.05226	0.00253925	1.02337e-07	3.20595e-23	0.13838	0.890941	0.0106605	1.39071	0.91057	8.15137e-05	2.71318	2.30356	0.212676	0.490855	1.33891	2.14677	0.608713	0.407816	0.0538261	1.09833	0.989469	50
1.25736	4.50965	1.78122	1.32712	1.0076	1.18235	5.24622	0.83595	1.51445	3.51554	1.1504	3.95851	1.15859	0.657111	1.73396	1.00875	1.15611	0.293631	5.3147	1.84132	0.833845	2.454e-07	1.63119e-22	0.396379	1.46316	1.05709	1.69163	2.25674	0.000188952	3.32038	4.33732	2.20723	1.29886	1.6813	3.07844	0.606749	2.03255	1.59194	1.62618	1.30817	50
1.01532	4.71233	2.04168	1.15197	1.15562	6.23286	6.28885	0.873118	1.69478	5.01598	1.9332	2.64151	1.11628	1.13569	3.02615	1.13715	0.955734	0.305855	4.76406	1.70012	0.751922	2.24299e-07	1.96072e-22	4.97345	1.61711	1.15878	2.06682	1.93784	0.000194362	3.11508	4.49604	3.68964	1.30742	1.72995	3.80361	0.441293	1.94338	1.4729	1.56262	2.14589	50
6.21873	2.56085	2.50299	1.51312	0.876486	6.35329	5.98092	0.851907	1.85246	4.39187	2.77932	4.4441	1.2516	0.809013	2.57882	1.20088	1.19826	0.292996	4.37483	1.35882	0.799821	2.49751e-07	1.37661e-23	4.73563	1.16727	1.29188	2.25121	1.77272	0.000190878	4.35725	3.68375	3.79917	1.45023	2.07591	4.06892	0.436688	1.31161	1.8236	1.85273	2.22129	50
6.1621	1.7028	2.28098	1.1835	1.28007	6.00483	6.53279	0.771271	2.27237	4.87292	1.55234	3.63053	1.46548	1.20677	1.69217	0.995405	0.997534	0.276233	5.30402	1.46916	1.05484	2.25147e-07	3.63733e-23	5.15642	1.12568	0.945872	2.16434	1.71277	0.00019711	3.53909	4.69931	4.43843	1.63317	1.84266	4.45295	0.389546	1.57006	1.53769	1.99819	1.64062	50
0.801639	4.45716	1.77548	1.26274	1.00525	1.93411	0.029732	0.942849	0.770008	0.262203	1.32978	1.98417	1.06809	0.745051	1.26407	0.187289	0.53598	0.286079	4.88346	1.64004	0.00492152	1.37943e-07	2.97597e-23	4.00248	1.03367	0.0668545	1.58175	1.37445	9.65799e-05	3.17865	4.29599	0.329517	0.664415	1.48046	2.52711	0.515652	0.669478	0.788862	1.43072	1.91078	50
1.20036	4.34561	2.00401	1.5138	1.08954	1.84496	6.15503	0.94264	1.61568	4.90285	1.91169	4.1911	1.31949	0.808393	2.07744	1.05056	0.966063	0.28669	4.50134	1.693	0.868595	2.76565e-07	1.5668e-22	4.38172	1.71934	1.38318	2.33375	2.06316	0.000203578	4.17517	4.80742	1.98694	1.71132	1.68003	2.90063	0.457454	1.63317	2.02359	1.6774	1.97473	50
6.46404	5.56985	1.84796	1.16377	1.19421	6.56473	5.90374	0.917633	1.91107	4.66151	1.3247	2.64149	2.09958	0.69302	1.40651	0.95517	0.970815	0.290156	5.27089	1.79949	1.12082	2.92314e-07	2.70056e-23	3.5132	1.79012	1.20111	2.21557	1.84861	0.000200625	4.03806	3.92204	4.22771	1.45238	1.32795	3.65913	0.422501	1.75212	1.55543	1.80874	1.3516	50
1.21942	5.97728	1.72613	1.04645	1.14518	1.51703	6.39456	1.33761	2.38822	4.38163	1.64339	4.41082	1.46807	0.733858	2.16845	1.30518	0.974311	0.308898	5.0079	1.42351	0.847482	3.05978e-07	5.99261e-23	5.29678	1.16177	1.41007	1.64484	1.51817	0.000206016	3.19662	3.94687	2.12678	1.90735	1.52962	3.78206	0.416854	1.91583	1.37198	1.6503	1.91094	50
1.00631	5.6251	1.94421	1.28655	1.24448	1.34713	0.0369853	0.82701	1.06251	0.629274	2.12735	2.83914	1.35568	0.840486	2.80882	0.377052	0.66087	0.276173	4.18613	1.66917	0.0078372	1.04675e-07	3.64911e-24	4.59064	1.61475	0.122991	2.05402	1.2663	0.000118034	3.71675	2.92164	0.545902	0.954651	1.87546	3.25267	0.55705	0.834612	1.22833	1.62577	1.983	50
6.68133	5.84918	2.7174	1.34138	1.02822	1.62137	6.29129	0.929206	1.39342	4.90423	1.92416	3.47809	1.27284	0.735895	1.6766	0.930769	1.06148	0.306102	5.27441	2.28381	0.800633	2.39454e-07	2.63383e-23	4.82666	1.31868	1.22699	1.98738	2.15054	0.000193108	4.5139	4.43073	3.23061	1.40938	1.21913	4.51464	0.47668	2.65268	2.08527	1.70006	2.16897	50
1.14382	6.25328	1.84003	1.40001	0.848755	5.2409	6.48468	0.845047	1.66326	4.54672	1.57542	3.91988	1.11604	0.852362	1.95943	1.21551	1.12747	0.325595	4.65295	1.82044	0.887314	2.46064e-07	2.9752e-23	5.74394	1.24787	1.38523	1.90952	1.5682	0.000197563	4.08926	4.13036	3.72013	1.66393	1.63241	3.40099	0.443733	1.89268	1.45828	1.90594	1.83417	50
1.13719	2.41171	1.51307	1.26363	1.31087	1.83059	0.0432285	0.944691	1.39211	2.7032	1.29463	3.84617	1.12462	0.979928	2.56521	1.31303	1.1449	0.266269	4.45227	1.62482	0.00722798	1.17511e-07	9.84673e-23	5.18089	1.06165	0.530392	1.72138	1.80279	0.000191576	4.40026	2.93554	2.39689	1.5027	1.30671	4.10337	0.583716	0.861755	1.67339	1.34045	1.37528	50
1.18463	5.48985	2.04958	1.12995	0.889444	1.65671	6.49432	0.910822	1.88554	4.14935	2.15497	4.12959	1.84096	0.694599	1.94735	1.09459	1.21078	0.299052	5.5573	1.54405	0.694609	2.33999e-07	6.0656e-23	5.13183	1.40783	1.29188	2.41358	1.34626	0.000202809	4.50508	4.06273	2.87324	1.32852	1.4856	4.19112	0.433642	2.55334	1.4972	2.15545	4.09463	50
6.59715	5.17872	2.47984	1.24993	0.903904	1.60722	6.02102	0.959653	1.56484	3.80336	2.07875	2.84816	1.11876	0.710771	3.42654	0.996843	0.867947	0.297954	4.63312	1.77803	0.850038	2.38929e-07	6.33777e-23	4.99715	1.83864	1.47563	1.67974	2.31886	0.000194799	4.39045	4.15094	4.54953	1.62963	1.22888	4.67388	0.416242	1.5355	1.99994	1.5737	1.56563	50
6.56595	6.33129	3.06285	1.04748	1.10131	1.41842	5.85559	0.8771	1.41127	4.62807	1.60239	2.98173	1.86497	0.773853	2.28298	0.971301	0.969123	0.290009	5.06275	1.09932	0.593981	2.09764e-07	1.7787e-23	5.31335	1.29486	1.24723	1.9853	2.02666	0.000180868	4.48711	3.58542	3.16173	1.53829	1.24864	3.61771	0.494237	1.85122	1.93843	1.83321	1.64006	50
6.40876	5.26871	1.30199	1.22267	1.14395	1.6645	5.95886	1.02767	1.70795	3.7215	1.4901	3.5816	1.37205	0.819438	1.92531	1.13915	1.07306	0.305244	5.82236	1.2253	0.90519	2.52676e-07	7.25413e-23	4.9383	1.13564	1.49932	2.01729	1.80553	0.00019801	2.40249	4.29754	3.83623	1.40313	1.14831	3.50004	0.442409	2.17663	1.35742	1.82815	1.96612	50
1.13932	5.739	1.99683	1.23472	1.01695	6.47072	6.07975	1.01155	1.91937	4.21541	2.40728	4.00779	1.12398	0.769592	2.2864	1.21809	0.869289	0.284615	4.50083	1.26386	0.937221	2.43783e-07	3.55393e-23	5.05325	1.12098	1.10185	1.79756	2.32008	0.000187841	4.15902	4.60063	3.9229	2.56078	1.22949	4.30739	0.516116	2.21383	1.92968	1.58422	2.73808	50
6.43573	5.86265	1.90246	1.28726	0.979499	2.00575	5.8632	0.864754	1.44241	4.8343	2.3087	4.53794	1.11156	0.754701	2.29433	1.12736	0.775783	0.262435	4.85428	1.98626	0.707475	2.16879e-07	1.63393e-23	4.93743	1.57482	1.87666	1.58073	2.0859	0.000190003	3.24375	4.65626	2.85025	2.06802	1.44147	4.20402	0.416272	1.44485	2.31972	1.79837	1.71434	50
6.61291	5.26194	2.39633	1.32622	1.04396	1.27847	6.39097	0.974998	1.74467	4.52395	1.96926	3.36811	1.45802	0.93646	2.46181	1.10379	0.949439	0.3001	4.83261	1.77271	0.804354	2.46428e-07	6.41455e-23	4.46131	1.31338	1.15837	2.14703	1.81483	0.000191403	3.55023	3.72886	3.09505	1.73142	2.24985	3.68094	0.403443	1.93147	2.03116	2.04238	3.58542	50
1.38346	4.84865	2.23189	1.47102	0.885994	1.8308	5.72915	0.920257	1.72387	3.75664	1.70806	3.57622	1.72582	0.963503	2.83299	1.25696	0.754835	0.336532	4.4198	1.68133	0.947965	2.51193e-07	7.18423e-23	5.3259	1.10099	1.08163	1.92427	1.85897	0.00018829	4.0249	2.77906	4.01802	1.29876	1.56016	3.49579	0.51434	2.24654	1.47375	2.04043	1.50746	50
1.33409	5.92398	1.91711	1.16247	1.1306	1.35377	0.0462079	0.943238	1.43736	2.38784	1.86069	4.04765	1.28817	0.850694	1.96196	0.989208	1.06231	0.275919	4.54008	1.20275	0.00926812	1.26921e-07	1.03933e-23	4.24556	1.15303	0.32691	1.84068	1.41566	0.000170603	4.66843	4.79533	2.3289	1.47052	1.63741	3.94056	0.565306	1.30872	1.65791	1.56458	2.34766	50
0.966459	6.23716	1.94105	1.65851	1.02365	1.6517	0.0496324	1.11206	1.59646	3.08134	2.05519	3.92345	1.01234	0.810787	2.03809	1.10877	1.02525	0.266313	4.27191	2.19383	0.00481337	1.62748e-07	6.3929e-23	5.71019	1.15005	0.419362	2.04191	1.16943	0.000191632	3.58211	3.93239	1.07886	1.98084	1.13037	4.85918	0.61991	0.755299	2.01042	2.0083	1.15082	50
6.47598	5.73417	1.80038	1.63345	1.06747	5.74301	6.389	0.938589	1.53689	4.71354	1.54802	3.6942	0.981216	0.98065	2.44213	1.04139	1.03794	0.29547	4.44016	0.996261	0.950857	2.31889e-07	5.90897e-23	4.60134	1.84882	1.23811	1.60589	1.95632	0.000196651	3.50846	3.72387	3.28755	1.68408	1.86924	3.24729	0.40876	1.68081	1.54927	1.52613	1.56014	50
0.816036	1.51454	1.89031	1.2678	0.81708	1.14091	0.0159254	0.532339	0.0572295	0.101821	1.4108	1.5417	1.29206	0.819248	2.04027	0.0157823	0.222737	0.285881	4.62329	1.29786	0.00467784	7.19115e-08	4.30336e-23	0.12872	1.15656	0.00979682	1.05209	1.28244	7.67723e-05	2.81758	3.88668	2.35517	0.51176	1.66652	2.46265	0.5806	0.58388	0.0726184	1.32513	1.84454	50
1.33799	5.52482	2.07226	1.30597	1.03065	6.48955	5.60241	0.768327	1.15098	4.38485	1.73755	2.67051	1.02147	0.6777	1.97776	1.7435	1.26496	0.325096	5.35903	1.6048	0.94794	2.61004e-07	7.72847e-23	0.410102	1.65932	1.29495	1.73904	1.39059	0.000191581	3.55169	3.60659	4.36035	1.48172	1.72545	3.58838	0.473563	1.74938	1.5066	1.77527	2.05948	50
0.760842	1.12547	1.7759	1.32347	1.29006	1.09906	0.0148027	0.58549	0.0227947	0.109969	0.929946	0.081841	1.07167	1.10888	2.81693	0.0143028	0.153603	0.291172	4.64547	2.79059	0.00257003	9.25648e-08	4.92376e-23	0.118851	1.03366	0.0090536	0.240502	1.06389	7.32989e-05	3.96457	2.10832	0.21156	0.496761	1.8074	2.5817	0.515203	0.418661	0.0224798	1.20119	1.58385	50
6.85547	4.50218	1.57789	1.11637	1.37661	6.10659	6.3555	0.870471	1.75722	4.75491	1.42802	2.7774	1.74716	0.809444	1.88185	1.2795	1.20961	0.295176	5.02477	1.05494	0.872418	2.5912e-07	6.44332e-23	4.72236	1.36982	1.59701	2.64144	2.0605	0.000202611	3.18934	4.07294	1.53706	1.73861	1.84831	3.55615	0.422464	2.04926	2.05309	2.1245	1.48423	50
6.25149	6.05744	1.73849	1.07636	0.923064	6.34618	5.74635	1.07731	1.14643	4.89085	1.64858	2.71693	1.04098	0.88624	2.90507	1.41295	1.19723	0.301503	4.9452	1.08256	0.772819	2.32205e-07	6.55148e-23	5.05821	1.70033	1.24425	1.50904	2.08382	0.000202768	4.00249	4.64684	4.10324	1.89319	1.93177	3.55201	0.453936	2.29948	1.9557	1.61714	1.62294	50
1.15958	5.69671	1.91194	1.51644	1.14153	1.86858	6.34171	0.800516	1.71816	4.33243	2.2755	2.74092	1.28432	0.70165	3.30637	1.17081	1.02868	0.292002	5.10582	1.53731	0.736055	2.19968e-07	3.66192e-25	4.66198	1.33642	1.32135	1.90489	1.82675	0.000201825	4.37669	3.37136	4.1314	1.3515	1.46162	5.08499	0.444	2.19557	1.55249	2.05947	1.97033	50
1.10757	6.02035	1.99065	1.25271	1.06737	1.7272	6.26618	0.848468	1.50094	4.35872	1.86489	3.50856	1.29712	0.772042	2.19254	0.851168	0.909574	0.326712	5.09678	1.31417	0.72726	2.10265e-07	2.27277e-23	5.40072	1.35091	1.18442	1.95164	1.72466	0.000195273	2.80393	4.57511	3.16031	1.89041	1.87138	4.29593	0.410998	1.33398	1.61022	1.66537	2.04056	50
1.19652	5.48752	1.58454	1.33144	1.23552	1.3923	0.051753	1.17574	1.51904	3.9606	2.05693	3.63229	1.30588	0.657068	2.53161	1.2542	1.2162	0.277917	4.79499	1.29811	0.00498699	1.45715e-07	8.90264e-23	4.92719	0.703474	0.26374	1.9807	1.72237	0.000181537	4.01254	3.76608	0.63354	2.86446	2.27776	4.188	0.578854	0.783016	2.0241	2.14248	2.17849	50
1.44278	4.92976	1.97363	1.28778	1.41437	6.14804	5.95535	1.08785	1.62083	5.48548	1.71372	3.91363	1.35139	0.760246	2.30512	1.60402	1.13311	0.296839	4.89647	1.55134	0.860737	2.8118e-07	3.74939e-23	5.14569	1.42188	1.27217	1.74348	1.49924	0.000205875	3.80165	4.54881	4.52105	1.4925	1.49	4.61782	0.439802	2.00265	1.68443	1.65526	1.65254	50
0.955793	5.66041	2.4155	1.08866	1.12155	1.72181	0.0543455	1.11447	1.84173	3.82766	2.38169	3.00672	1.36696	0.759717	1.79636	0.822087	0.904198	0.277254	5.42971	1.96139	0.00714865	1.73242e-07	2.39227e-22	5.39092	1.29396	0.407797	2.06587	1.48196	0.00019644	4.43123	4.54488	2.09579	1.61781	1.49328	4.20552	0.508742	0.957928	1.93449	1.41789	2.00928	50
6.47357	5.60699	2.53628	1.13521	1.25384	1.96427	6.46031	1.05283	1.47846	4.56766	1.52661	4.06676	1.27311	0.713182	2.84313	1.14648	1.19635	0.345556	4.71127	1.78378	0.733211	2.58905e-07	6.13841e-23	4.19192	1.54133	1.38159	2.02033	1.31357	0.000208504	3.7793	4.10491	3.59166	2.58598	1.34298	4.50206	0.407566	1.57698	2.3003	1.87372	1.91365	50
1.14356	4.23541	1.82322	1.0118	0.977655	1.72917	0.039932	0.615888	1.45725	1.7745	1.61463	2.86149	1.08336	0.816475	3.32322	0.763854	0.975047	0.261062	3.91336	2.05965	0.00471767	9.5923e-08	4.57531e-23	4.96087	1.40427	0.177733	1.79036	2.0395	0.000141255	3.61203	2.7738	2.33839	1.35335	1.49327	2.80206	0.534026	0.68434	1.3047	1.27995	1.90098	50
6.40337	5.29933	1.60094	1.17599	1.01321	2.00905	6.71778	1.26024	1.46996	4.63835	1.61463	3.45087	1.04996	0.779434	2.51732	0.853494	1.23378	0.29772	4.85494	1.33736	0.720343	2.69419e-07	5.93935e-23	4.4276	1.13113	1.59486	1.52524	1.84758	0.000193694	5.17908	4.01819	4.52001	1.53161	1.36345	4.48569	0.38331	2.15196	1.92398	1.74814	1.26243	50
1.16257	5.67077	2.20907	1.27509	1.16102	5.77421	6.65053	0.802519	1.53036	4.47028	1.88254	2.91048	1.48759	0.839929	2.25595	1.31401	0.82375	0.290454	5.55339	2.25499	0.683652	2.16596e-07	3.56271e-23	0.400908	1.92979	1.26463	1.79261	1.95301	0.000191956	3.24831	3.5558	2.88434	1.47813	1.6379	4.36983	0.44154	1.6719	1.69922	1.52884	1.31137	50
0.598758	0.00183076	0.000927128	1.33535	0.640408	1.12941	0.000613962	0.630606	0.00256856	0.00543839	1.06761	0.00372544	1.07024	0.837599	0.528154	0.0101946	0.026869	0.448745	4.87729	1.86324	0.00159032	9.26492e-08	1.52203e-22	0.0639586	0.920029	0.00340812	0.000356548	0.68874	6.67149e-05	0.319122	0.0279072	0.0860341	0.150915	2.18114	0.00770843	0.513067	0.0676843	0.0031408	0.0966886	1.01568	50
1.16094	5.38073	1.97377	1.23306	0.975093	1.4187	6.40511	0.756737	1.55544	3.81812	3.70996	2.82644	1.62292	0.668986	3.00121	1.0744	0.867254	0.305372	4.87601	1.43406	1.07897	2.40931e-07	7.1338e-23	4.54356	1.15922	1.18541	1.97691	1.95513	0.000193282	4.12881	4.20499	3.17808	1.0999	1.26136	4.67068	0.418923	1.52156	1.65999	1.57484	2.03606	50
0.877687	2.91192	1.50851	1.64679	1.14107	1.38855	0.0317727	0.850869	0.626584	0.188168	1.63789	2.67738	1.03763	0.639855	1.54088	0.0871935	0.662742	0.279665	4.94336	1.88321	0.00462388	1.21379e-07	1.02357e-23	0.185902	0.944553	0.0311844	1.64704	1.42567	9.44557e-05	2.54567	4.25929	0.251664	0.731172	1.32617	3.61424	0.725874	0.759703	0.538522	1.30214	1.54472	50
1.04533	4.63042	2.36314	1.02803	1.04427	6.07953	6.43792	0.926131	1.1846	2.95475	1.5177	3.67804	1.49229	0.749388	2.37009	1.13907	0.901821	0.308144	4.97259	1.69815	0.994115	2.48343e-07	7.39836e-23	5.41293	1.266	1.1119	1.56697	1.75592	0.000179648	3.46306	4.77646	3.93328	1.63262	1.26247	4.27754	0.45549	1.42214	1.34591	1.85999	2.10311	50
6.27184	4.86699	1.97872	1.26714	1.31018	1.73014	5.5861	1.02902	1.40233	5.06605	1.53452	2.95962	1.37568	0.621691	1.98283	0.990559	0.941701	0.328634	4.21912	2.05553	0.848698	2.42175e-07	3.44883e-23	5.12505	1.30126	1.21889	1.77623	2.36987	0.000201235	3.48384	4.35668	3.9246	1.81179	1.35994	3.93811	0.450981	1.4021	1.58091	1.60073	2.1884	50
1.3161	5.66774	1.93318	1.4801	0.939027	1.94456	6.48772	0.699441	1.52275	4.25402	1.95697	3.52719	1.30854	1.20449	2.98498	1.25244	1.09105	0.299121	4.7936	2.30549	0.974583	2.27836e-07	7.35416e-23	0.467236	1.24108	1.61245	1.85543	1.83116	0.00019775	3.61989	4.59388	3.10503	2.09303	1.07884	4.14627	0.420753	1.94861	1.91378	1.79203	1.87065	50
1.45947	5.57694	1.76014	1.27581	1.42345	2.82488	5.75837	0.941437	1.23946	3.74026	2.24801	3.67797	1.43046	0.692729	1.98422	1.11686	1.10272	0.306524	4.6075	1.0842	0.798004	2.2536e-07	6.16644e-23	5.58925	1.16212	1.19224	1.87545	1.86558	0.000199188	4.11163	3.58393	2.93592	1.7691	1.54583	4.0343	0.395572	1.7587	1.85122	1.68202	1.55551	50
1.15922	1.97813	2.15005	1.57638	0.964643	6.57547	5.60329	0.901209	1.25721	4.17435	1.85733	3.93944	1.43199	0.916479	3.16479	1.02537	1.13097	0.284554	4.22765	1.43776	0.88952	2.55038e-07	3.27837e-24	4.92008	2.65559	1.78011	3.10773	1.8609	0.000205529	3.65458	4.36826	2.2556	1.8688	1.92717	3.79934	0.370958	1.88352	1.65374	1.57512	1.50347	50
6.71488	5.52177	2.21915	1.0531	0.997444	1.52337	0.249014	0.865444	1.50385	3.40029	1.71126	3.71423	2.59986	0.686581	2.72366	1.36853	1.03897	0.265738	5.23763	1.39068	0.184504	1.76299e-07	4.00634e-23	5.01689	1.11716	0.845553	1.81555	1.65826	0.000195585	3.64136	4.14213	3.1525	1.47074	1.37195	4.50434	0.525658	1.23088	1.68609	2.51627	1.98882	50
6.83776	4.55774	2.11143	1.18389	1.02341	6.39239	4.8857	0.872197	1.21214	4.69921	1.63187	4.08136	1.55805	0.849216	2.68993	0.964284	1.04579	0.30081	5.00863	1.65983	0.789161	2.41567e-07	8.86203e-23	5.09996	1.23169	1.50432	2.05737	1.92147	0.000197878	4.22692	3.33571	2.35718	1.60154	1.6341	4.60111	0.383537	1.9759	2.20206	2.23826	2.21093	50
6.12209	2.15798	1.63013	1.36211	0.989381	1.72848	6.16242	0.902315	1.45842	4.70923	1.4325	3.61201	1.39076	1.00962	3.88636	1.43343	1.18365	0.284824	4.28683	1.54334	0.707529	2.31034e-07	9.93371e-23	4.65411	1.37609	1.28527	1.80739	1.52287	0.000193563	4.66034	4.3155	2.3101	1.11947	1.17615	4.14007	0.411441	1.78	1.85619	1.87108	1.17985	50
6.08792	5.97283	2.03298	1.2191	0.812446	6.06972	4.96136	0.967698	1.65599	4.57705	2.64996	4.20779	1.03966	0.625808	2.79933	1.26884	1.42272	0.310635	5.12428	1.54773	1.14789	2.7665e-07	4.31464e-23	4.56583	1.16626	1.06714	2.31775	1.856	0.000214677	3.16328	3.57354	2.72657	1.75676	1.0326	4.88588	0.398426	1.70891	2.04382	1.77872	2.44037	50
1.3351	5.86354	2.08275	1.39115	1.08068	6.36914	6.26794	0.962553	1.84595	4.03546	2.0649	4.43015	1.1017	0.739151	2.20453	1.02535	1.0346	0.293747	4.31151	1.62046	0.796522	2.4017e-07	4.00124e-23	5.37522	1.17361	1.13236	2.08841	1.64995	0.000199457	4.49164	4.22527	3.55955	2.04469	1.99536	3.86044	0.444348	1.4449	1.89999	1.90448	1.52025	50
0.982892	5.5322	1.65775	1.2129	1.04546	1.69038	6.49741	0.775655	1.56416	4.28718	1.23758	3.80053	1.8328	0.801127	1.91949	1.25214	0.934863	0.314484	4.6911	1.4822	0.849777	2.27134e-07	1.5247e-23	5.00691	1.56773	1.22128	2.07403	1.80946	0.000195464	4.95083	4.94669	4.41115	2.15286	1.41824	5.01078	0.417768	1.73191	2.13912	2.16379	1.1479	50
0.99645	5.44892	1.9152	1.14336	1.07641	1.77993	0.0420227	0.925066	1.3594	2.25407	1.46753	2.6834	1.56911	0.907312	2.24977	0.8838	1.05229	0.269366	4.81837	1.68284	0.00578663	1.27151e-07	3.96319e-23	4.2408	1.3475	0.258975	1.97541	1.98025	0.000158654	4.34188	4.03007	2.75596	1.25301	1.43081	4.38223	0.698305	0.881532	1.62272	2.60975	1.5533	50
1.40478	1.81176	3.1628	1.09687	1.12475	1.66051	6.04339	0.695795	1.45172	4.73479	1.56048	3.80404	1.49158	0.757806	2.20197	1.16691	1.07986	0.328814	5.21844	1.15839	0.786023	2.21962e-07	1.7738e-23	5.25005	1.24338	1.25822	2.85589	1.89474	0.000198399	2.88415	4.57989	2.47349	2.04692	1.22119	4.69794	0.401145	2.08978	1.5484	2.33958	1.38043	50
1.28829	5.99782	2.01066	1.33865	1.01557	5.85044	5.91525	1.1365	1.53688	4.43999	2.69228	3.83209	1.14944	0.970993	2.47037	1.32216	1.13955	0.294886	5.09262	1.45269	0.820856	2.5988e-07	7.3802e-23	5.11293	1.18386	1.45302	1.79536	1.51384	0.000202158	4.06725	3.68124	3.37143	1.67342	2.88601	4.28052	0.356726	2.13866	1.96784	2.23076	1.65506	50
6.15346	5.06132	1.95471	1.37879	0.85573	1.54566	6.09018	0.991226	1.96478	3.94276	1.82903	4.42032	1.05144	0.898225	2.43416	1.04815	1.21265	0.289374	5.29913	1.11929	1.13233	2.64514e-07	9.26492e-23	5.61751	1.24454	1.26088	1.55228	2.10335	0.000207688	3.28669	3.19944	1.91263	1.47487	1.37094	4.27761	0.638394	1.47543	2.03116	1.55546	1.75515	50
6.40299	6.11979	2.36691	1.39294	0.948897	1.70869	6.31518	0.959418	1.22989	5.23223	1.7791	4.14208	1.09671	0.830641	1.89641	1.41474	1.19531	0.280905	5.67043	1.20023	0.795676	2.58954e-07	4.08251e-23	5.1442	1.16467	1.55436	1.69115	2.25493	0.00019831	4.41118	4.95939	4.10791	2.30576	1.84342	4.1244	0.374877	2.6798	1.80799	2.26623	2.15437	50
6.61372	4.83415	2.3615	1.43087	0.909688	2.41724	5.98003	1.03142	2.12236	4.4142	1.6508	3.15104	1.152	0.845106	3.43369	0.919682	1.84738	0.288916	4.6297	1.84111	0.740294	2.41897e-07	4.42843e-23	4.98765	1.31753	1.89402	1.98151	1.95026	0.000214073	3.82555	4.59361	3.92196	1.50281	1.60615	3.60428	0.412195	2.10721	1.8927	1.94472	1.80946	50
1.04243	5.84486	2.49472	1.34777	1.32474	1.45973	6.05552	0.942498	1.35538	2.48839	1.71991	3.67829	1.03792	1.16406	2.92817	0.753864	0.953509	0.316079	4.22938	1.8813	0.839429	2.27368e-07	2.73162e-23	5.41724	1.14432	1.35604	2.37219	2.36198	0.000170189	3.77597	4.04581	3.70121	1.70351	1.41437	4.27774	0.448473	1.90738	1.22541	1.57126	1.63167	50
0.834499	1.3337	3.00761	1.4249	0.988663	1.1997	0.0226216	0.725247	0.036626	0.103095	1.29305	0.107416	0.98792	0.956392	2.44373	0.0144942	0.200917	0.287373	4.75702	1.459	0.00303025	1.06137e-07	1.03573e-22	0.144492	1.03862	0.0122967	1.07316	1.11115	7.52573e-05	3.42154	4.20345	0.20764	0.550902	2.12924	1.70463	0.512844	0.427315	0.0397159	0.99338	1.19608	50
0.90279	5.83253	2.72789	1.3682	0.87721	1.45617	0.0422788	0.962526	1.82184	3.00324	1.83714	3.64662	1.04419	0.791645	2.26442	1.01201	1.11615	0.306192	4.8226	1.35438	0.00431522	1.40981e-07	1.72045e-23	5.1622	1.11939	0.3069	2.67479	1.50884	0.000175474	3.85404	2.62427	4.78592	1.43842	1.36222	3.29949	0.578649	0.839787	1.63235	1.2668	1.53079	50
0.783658	2.14799	1.63012	1.17026	1.16149	1.51533	0.0260612	0.702861	0.377175	0.162064	1.83366	2.45966	1.09312	1.06216	1.13627	0.088341	0.277275	0.336049	5.16311	1.56699	0.00352094	9.23904e-08	2.1473e-22	4.14858	0.973479	0.0337222	1.45652	1.47331	8.23841e-05	2.51834	3.77111	1.40997	0.770144	1.52365	2.3343	0.460175	0.450902	0.299322	1.14424	1.54594	50
6.197	5.81529	1.84796	1.04457	1.08422	1.54472	6.466	0.784437	2.45817	4.12297	1.55926	2.74439	1.15703	0.704802	3.05263	1.12744	1.403	0.292228	4.9073	0.994264	1.01234	2.3049e-07	1.14371e-23	4.84748	1.19079	1.3457	1.81714	1.89764	0.000207875	3.49027	3.69123	3.72428	2.05795	2.087	4.20664	0.388869	1.46254	2.27624	1.58575	2.24774	50
1.1739	5.41165	2.25809	1.10514	1.04491	1.36248	4.37508	0.784026	2.10692	4.97517	1.94416	2.59789	1.37158	0.790882	2.4108	0.95546	1.06601	0.300554	4.83907	1.41538	0.848246	2.63952e-07	3.793e-23	0.373492	1.38011	1.0335	1.91295	2.7522	0.000207927	3.97905	3.74143	3.89468	1.48381	1.162	4.65201	0.437895	1.53557	1.39067	1.64924	2.40692	50
1.07972	6.01727	2.24078	1.45333	0.956051	6.01727	6.31753	1.33623	1.88217	4.65339	1.55294	3.28883	1.47701	0.754552	2.26949	0.84708	1.1705	0.298086	5.37794	1.16149	0.859087	2.79073e-07	3.90941e-23	4.64064	1.43542	1.10983	1.50228	1.64481	0.00019431	3.76196	3.96229	3.10682	1.40437	1.50203	4.31721	0.451274	1.92732	1.87937	1.94212	2.51345	50
1.25327	5.458	1.91539	1.55026	1.1238	5.59142	6.41658	0.952807	1.51175	4.41103	1.89875	4.03406	1.11879	0.789332	1.95785	1.23207	1.29928	0.28703	4.40594	1.55129	0.928249	2.46248e-07	6.15045e-23	3.37833	1.22234	1.69626	1.92278	1.97406	0.000204394	3.74439	4.62534	3.10601	1.73954	1.54634	4.63567	0.422191	2.10305	1.78036	1.84687	2.00326	50
6.40922	5.90723	2.44931	1.33127	1.2168	2.03442	6.63997	1.0276	1.569	4.47553	1.67834	3.58553	1.37374	0.748412	2.75948	1.10269	1.06783	0.272524	4.67768	1.30175	0.782495	2.38751e-07	1.07195e-22	4.49644	1.32353	1.34268	2.49216	2.88899	0.000202259	3.93061	4.6119	4.14705	1.644	1.66022	4.49285	0.423067	2.12828	2.24562	2.64517	2.39411	50
1.14513	5.82968	1.45896	1.03103	1.03893	2.31711	6.2511	0.719236	1.5265	4.08127	1.5309	4.37616	0.94919	0.944622	2.86355	1.06949	1.25397	0.291034	4.60172	1.5708	1.01075	2.52872e-07	1.6712e-23	4.87433	1.44342	2.11743	1.96228	1.85767	0.000197941	4.66605	4.35002	3.18782	1.60096	1.60315	4.28952	0.529471	2.9535	2.01415	1.45263	1.85595	50
0.882458	1.63156	1.80717	1.47158	0.961817	1.05341	0.0166587	0.766108	0.0975127	0.100834	1.55817	0.765392	1.18393	0.832743	2.21327	0.0157215	0.357185	0.303119	4.92194	1.64532	0.00381926	1.16523e-07	5.23271e-23	0.13066	1.28829	0.0104048	1.06076	1.52119	8.06347e-05	4.05612	3.56714	0.212431	0.418401	1.67073	1.86487	0.468163	0.412846	0.101929	1.14041	1.97013	50
6.26902	4.35295	3.0694	0.930767	1.21986	5.74205	5.44673	0.826482	1.7309	3.89737	1.45784	3.04415	1.63739	0.826345	1.9346	1.26105	0.957415	0.285635	5.73353	1.50883	0.751263	2.37467e-07	4.41136e-23	5.32169	1.20615	1.33523	1.60946	1.74077	0.000201751	3.78646	3.57103	4.8844	1.66916	1.45635	4.19963	0.397409	1.51573	1.5527	1.71415	2.0489	50
6.56863	5.35922	2.02323	1.35199	0.991192	5.92739	5.06617	0.681032	2.0004	3.88766	2.10874	3.61455	1.74986	0.69104	1.47236	1.08305	0.963858	0.280728	4.13552	1.27974	0.841114	2.41687e-07	2.56702e-23	4.75436	1.57384	1.70623	1.60781	1.66894	0.000199553	4.25168	3.948	4.11843	1.56592	1.3253	4.15847	0.454242	1.35024	2.15842	2.48044	2.0265	50
1.16993	4.99499	2.37926	1.33366	1.01783	6.1743	0.119056	1.10266	1.36329	2.71622	2.75019	4.41945	1.65962	0.81228	2.54225	0.865411	1.31393	0.26575	4.45054	1.22201	0.108455	1.89094e-07	2.08458e-23	4.89494	1.17628	0.610396	1.7396	1.63541	0.00018072	4.07429	3.76107	3.93752	1.98808	1.7497	2.95992	0.47592	1.06425	1.23261	2.49172	1.43983	50
6.04665	5.96291	2.09451	1.53792	0.922814	1.82472	6.00355	0.891675	1.90664	4.55262	1.99309	3.85621	1.74475	0.831295	2.01786	1.15616	0.825554	0.255921	4.72603	2.11643	1.02226	2.78731e-07	4.21901e-23	5.23693	1.20014	1.36127	1.36669	2.03917	0.000189934	4.34617	3.9422	4.23512	2.0119	1.53941	3.12587	0.373483	1.7329	1.47991	2.0698	2.70725	50
6.22074	4.84245	2.13861	1.25927	1.01857	1.80241	6.43003	0.756769	1.57764	4.4131	1.63496	3.0387	1.21863	0.82198	2.37781	1.12413	1.24968	0.32178	4.82636	1.39984	0.939635	2.3275e-07	4.78948e-23	5.05463	2.29938	1.10512	1.71349	1.64348	0.000205025	4.22054	5.5211	3.80724	1.30091	1.33553	3.88708	0.443765	1.50542	1.75782	1.53959	2.60767	50
0.800441	1.75448	1.69993	1.19211	1.08832	1.28312	0.0236597	0.538604	0.199654	0.112608	1.48543	0.260714	1.17814	0.606976	1.696	0.0180848	0.267172	0.309208	4.85622	1.55181	0.00454647	7.64899e-08	1.42786e-22	0.220617	0.934388	0.0142169	1.3775	1.67959	8.04544e-05	2.04121	3.93665	0.657968	0.476304	1.62747	3.64736	0.478554	0.484909	0.249474	1.05462	1.63621	50
0.939651	1.70823	1.36906	1.45241	0.918519	1.34123	0.0231352	0.779282	0.284685	0.149978	1.30368	1.54061	2.31379	0.806311	1.41147	0.0288312	0.547384	0.311277	5.37225	1.62869	0.00461416	1.01605e-07	5.0562e-23	1.3436	1.07888	0.0154889	1.69551	0.933139	9.29459e-05	2.75694	3.78685	0.382564	0.78742	1.79962	2.75869	0.490918	0.608559	0.655291	1.87526	1.52912	50
1.25579	5.53909	2.46411	1.30121	1.08878	1.49193	6.28697	0.971227	1.73265	4.84324	1.54126	4.02739	1.5052	0.837506	2.12953	1.23736	0.94986	0.289233	5.52595	1.63735	0.658524	2.33869e-07	1.95279e-23	4.88481	1.16464	1.96313	2.29891	1.53586	0.000196455	4.98576	4.33625	3.45854	1.71708	1.18138	4.33801	0.474649	1.42187	1.71553	1.54777	1.47148	50
1.24662	6.06079	1.73262	1.28232	1.54046	5.80621	5.0365	0.726284	1.29951	5.19341	1.81016	4.05439	1.86357	0.731841	3.40359	1.03829	0.959983	0.289118	5.21754	1.23791	0.821167	2.22003e-07	8.29511e-23	4.77477	1.24812	1.02205	2.43478	1.68012	0.000191466	4.58986	4.06225	2.7079	2.00203	2.5787	3.161	0.471803	1.8125	1.58102	2.2191	1.60205	50
1.26317	5.74263	2.81869	1.34054	0.928414	5.82084	6.3273	0.855442	1.21282	4.92725	1.62824	4.07656	1.49504	0.831252	2.14169	1.11883	1.38082	0.290961	4.29388	1.17658	0.764549	2.11975e-07	8.65376e-23	4.93805	1.29361	1.13987	1.67027	1.78342	0.000227711	3.39374	4.42234	3.13071	2.29234	1.33343	4.55421	0.443633	1.48385	2.5491	2.11402	1.58952	50
6.63167	5.47109	2.94233	1.06026	1.60505	5.95084	5.01005	0.911219	1.9516	4.97936	1.971	3.98138	1.12993	0.739261	1.85217	1.088	1.03822	0.274333	5.07138	1.37437	0.86958	2.39477e-07	2.76013e-23	5.43485	1.20145	1.21354	1.74623	1.74791	0.000204315	4.69807	3.40202	4.30925	1.66364	1.69465	4.47744	0.50013	2.41387	1.57742	1.8551	2.19177	50
0.933842	4.66464	1.6149	1.2369	1.11289	1.56756	0.0382989	0.767732	2.14313	2.6925	1.92729	3.59901	1.30642	0.937998	2.93571	0.970992	0.768234	0.277078	5.88308	1.49068	0.00512585	1.18283e-07	4.27775e-23	0.311985	1.03091	0.244471	1.73766	1.28285	0.00015151	3.61298	3.57471	0.961161	1.28046	1.27214	3.80062	0.663638	0.708468	1.84851	1.93204	1.4268	50
6.62048	4.48618	1.77564	1.8632	1.33549	1.58136	6.41129	1.31486	1.2498	4.14845	1.5711	3.49177	0.996978	1.02208	2.21115	1.30444	1.42476	0.311022	4.97306	1.84817	0.738893	2.79904e-07	9.9479e-23	5.48545	1.40941	1.2196	2.59716	2.03185	0.000195878	4.10478	4.23495	3.63438	1.63978	1.3278	4.16262	0.416298	1.74322	1.72399	1.91556	1.28986	50
0.928461	5.3536	1.46499	1.79464	0.968059	1.663	0.0461622	0.889636	1.13633	3.14352	1.72408	4.46348	1.06368	0.674482	3.30534	1.01109	0.84942	0.2921	4.38328	1.56047	0.00652748	1.31944e-07	6.38612e-23	5.10879	1.4403	0.359101	2.00712	2.23804	0.000166581	4.37693	3.15371	2.78592	1.72669	1.72311	4.11477	0.455847	1.38054	1.46083	1.54214	1.853	50
0.953455	2.29187	2.23533	1.5274	1.22025	1.42044	0.0462474	1.10286	1.6462	2.45494	1.67617	4.01185	1.12327	0.68797	2.06098	0.78195	1.51177	0.29544	4.61829	1.39732	0.00630428	1.44049e-07	1.02094e-22	5.21575	1.02203	0.236873	1.7665	1.3994	0.000160462	4.72506	3.45656	2.19524	1.6275	2.13894	4.05266	0.538698	0.983079	1.39563	1.69789	1.78342	50
1.32288	5.77309	1.91761	1.91659	1.1257	1.55733	6.39928	0.760877	1.43134	4.57732	2.34814	4.39147	1.23605	0.881617	2.71065	1.4572	0.932691	0.274847	4.66987	1.20762	0.674229	2.05259e-07	7.63783e-24	5.10355	1.57701	1.16302	3.30961	1.76606	0.000202532	4.73858	4.18424	4.12731	2.61879	1.42247	4.23637	0.565356	1.75202	1.34895	2.46478	1.22919	50
0.649701	0.0120899	0.00858042	1.23035	0.898888	1.21982	0.00191344	0.669267	0.010042	0.0246525	1.39632	0.0267608	0.993426	0.837923	2.39645	0.0122698	0.0802701	0.309533	5.54758	1.56018	0.002931	9.34539e-08	2.02342e-23	0.0716283	1.03363	0.00402835	0.00203443	1.08189	6.93068e-05	2.15189	0.070321	0.135188	0.442142	1.96049	0.108377	0.530975	0.178327	0.0100161	0.967745	1.33287	50
6.58128	6.24732	1.30363	1.37149	1.03935	6.04544	6.38931	0.955603	1.4058	3.44237	1.78633	4.21737	1.10579	0.743227	2.92798	1.09784	1.21004	0.295161	5.28278	0.960586	0.663757	2.32075e-07	5.10632e-23	4.77046	2.05798	1.11509	1.8288	2.37164	0.000198225	3.40988	3.59863	4.43731	1.71454	1.83141	4.29369	0.485051	1.19878	1.67863	1.57487	1.44038	50
0.91764	1.82422	2.41869	1.4535	0.921942	1.37347	0.021298	0.737459	0.0991815	0.106178	1.42439	0.881225	1.09299	0.820521	2.04631	0.0162596	0.191135	0.285355	4.96276	1.64909	0.0034547	9.92008e-08	8.1619e-23	0.137289	1.83025	0.0117036	0.88734	0.83047	7.43707e-05	3.54153	3.57877	0.235343	0.652903	1.791	2.42637	0.434463	0.423894	0.0699457	1.28393	1.43323	50
0.976576	5.5786	1.89261	1.321	0.905358	1.2094	0.0434143	0.838898	1.38769	2.94518	1.60481	2.81954	1.0265	0.803938	2.56899	0.830439	0.760856	0.29655	4.86456	1.70142	0.00748911	1.1336e-07	1.834e-23	5.09334	1.39418	0.376839	1.41539	1.50642	0.000151616	3.71038	4.06235	2.16777	1.41424	1.15614	3.1972	0.511103	0.727438	1.30502	1.37301	1.8321	50
6.65868	5.03508	1.7579	1.22905	1.13887	1.5391	6.51439	0.8284	1.89892	3.76518	1.57634	4.6459	1.19418	0.735481	1.77159	1.07049	1.10696	0.303993	5.5383	1.63084	0.764919	2.17136e-07	1.57516e-22	5.69657	1.33107	1.51556	1.93405	1.258	0.00020602	4.86631	3.82872	3.40027	1.91118	1.61724	3.50792	0.443347	1.37153	2.07173	1.73732	1.55989	50
1.43257	5.49301	2.41086	1.12051	1.24008	6.34227	6.40655	1.39362	1.18481	4.68641	1.44604	4.04891	0.992484	0.833106	2.97243	1.23246	1.01603	0.28334	4.0114	1.66686	0.674948	2.68633e-07	8.79301e-24	5.44691	1.07014	1.3187	1.81599	1.76263	0.000206405	3.42403	4.61897	3.80335	1.60639	1.95217	3.32416	0.384329	1.3917	1.96617	2.04134	1.86861	50
1.18966	5.74763	2.024	2.11345	0.9908	6.02335	6.31776	0.954424	1.16655	4.59789	1.58892	3.82072	1.59284	0.838206	2.00045	1.26394	1.12569	0.316466	5.17371	1.50342	0.669916	2.31963e-07	6.87395e-23	0.393465	1.05444	1.12401	2.32736	1.49376	0.000201307	4.87919	4.245	2.57738	1.91404	1.21	4.6085	0.433687	1.56371	1.83571	1.71636	1.86772	50
1.0084	3.31675	2.20152	1.96964	0.909104	1.95017	0.0453319	0.931171	1.4918	2.91488	1.50375	3.71199	1.01087	0.789238	1.69964	0.885897	0.98504	0.306286	4.36582	1.28121	0.00569263	1.38751e-07	3.32281e-23	4.12285	1.11185	0.312244	2.11362	1.38027	0.000169479	3.45294	4.06158	3.68684	1.55583	1.44154	3.56801	0.586649	0.681987	1.30496	2.40152	1.70438	50
1.01991	2.00155	1.63253	1.14884	1.12975	1.1756	0.03328	0.693692	0.573081	0.277166	1.37788	1.90432	1.49438	0.743539	1.91753	0.0625551	0.692151	0.275058	4.96961	1.39981	0.00505457	9.40059e-08	8.39263e-23	0.233493	1.00136	0.0314819	2.04288	1.30634	0.000100739	4.69275	4.15837	0.888998	0.769924	1.88068	4.3484	0.490012	0.950373	0.926866	1.49316	1.60047	50
6.56911	2.5493	2.27231	1.59878	1.09675	1.65354	6.69166	0.895037	1.68809	5.18343	1.59619	3.93134	1.52376	0.78667	2.39686	1.22107	0.962916	0.262076	4.27034	1.74299	0.670529	2.25826e-07	8.77832e-23	4.07882	1.03141	1.25449	1.83882	1.65993	0.00018785	2.9708	4.54766	4.03823	2.21202	1.20666	4.68789	0.386219	2.00212	2.29737	1.66456	1.88615	50
1.09778	5.23847	2.20155	1.17003	1.20589	2.36488	6.54031	0.965648	1.45762	4.55358	1.92015	4.35442	1.31528	0.710623	2.89789	1.10826	1.14078	0.318734	4.58422	1.17472	0.97842	2.365e-07	2.0866e-23	5.10072	1.87493	1.35202	2.02213	2.24787	0.000201376	3.01857	4.76578	3.97271	1.84534	2.60599	3.62786	0.423873	1.86231	1.91042	2.00772	1.90353	50
1.26353	5.92495	2.66515	1.3341	1.15139	1.71527	6.72558	0.984106	2.11662	3.7655	2.51033	4.09073	1.95678	0.811417	2.33255	1.38074	1.10457	0.297134	6.07518	1.58299	0.787108	2.54533e-07	2.62423e-22	5.46448	1.25193	1.27501	1.79423	1.84037	0.000202195	4.38744	4.42076	2.79443	2.14265	1.69436	3.47278	0.413268	1.49286	1.5976	2.22278	1.71953	50
0.797343	0.344835	0.518637	1.3757	0.902452	1.24884	0.00485947	0.80611	0.0102296	0.0384798	1.33738	0.0821966	1.20283	0.578315	1.64095	0.0131989	0.0978448	0.334654	5.4563	1.70115	0.00252897	1.06977e-07	8.38319e-23	0.0887383	1.66152	0.00539426	0.016019	0.873906	7.01559e-05	3.70335	0.834467	0.154169	0.461178	2.08537	0.34737	0.501686	0.277362	0.0108772	1.06388	1.42772	50
6.57968	5.71601	1.75602	1.92305	0.960731	6.30571	6.71398	0.939502	1.4093	4.30325	1.55783	3.89594	0.976928	0.726935	2.1683	1.1155	0.967437	0.275729	4.4909	1.71236	0.741949	2.57808e-07	3.84305e-23	4.87187	1.34442	1.05182	2.03044	1.58788	0.00019448	4.76818	3.3796	3.16542	3.50921	2.29175	4.58037	0.421896	1.29614	1.40695	2.23727	3.13837	50
1.32704	5.69048	1.66011	1.17433	0.772069	1.42631	5.50762	0.899283	1.8352	5.25666	2.1906	3.63729	1.51985	1.06564	2.16918	1.42007	0.857945	0.291812	5.43144	1.36988	0.761948	2.2991e-07	1.94401e-23	5.21209	1.48666	1.39868	1.97796	1.62159	0.000189878	3.41337	4.21558	3.99908	1.4803	1.35154	4.55468	0.446609	2.18345	1.28505	1.55424	2.19728	50
0.719505	1.95906	1.90304	1.11836	0.863657	1.25587	0.0156775	0.671651	0.151025	0.089854	1.22057	0.350774	1.05216	0.740442	1.28262	0.0165875	0.20902	0.315005	3.1876	1.55173	0.00397255	9.41853e-08	5.42855e-23	0.132239	1.82415	0.0101842	0.959185	1.15419	7.6092e-05	3.68438	3.22385	2.25528	0.518179	1.66219	2.61503	0.468372	0.497705	0.180539	0.859074	1.33303	50
0.627388	0.00261192	0.000932566	0.688386	0.787266	1.1408	0.000730961	0.780705	0.00335834	0.0061683	1.07043	0.00517212	1.1175	0.708743	1.03454	0.0104864	0.0151336	0.407434	5.43334	1.60529	0.00202954	1.04881e-07	4.60625e-23	0.0639885	0.845199	0.00347464	0.000315877	0.546924	6.65176e-05	0.310753	0.0462283	0.0928317	0.171245	1.30604	0.0130951	0.635414	0.0773441	0.00389765	0.260052	1.10123	50
6.16914	5.62075	2.87416	1.36653	1.05863	7.01262	6.58733	0.860938	1.57071	3.93353	1.22784	3.62451	1.3151	0.81578	1.9723	1.21886	1.1388	0.311892	5.06575	1.92188	0.721113	2.23368e-07	2.47741e-24	0.415011	1.47261	1.46958	1.9642	1.54787	0.000193152	5.35322	4.57294	3.16861	1.68592	1.38459	3.34778	0.411238	1.59028	2.27324	1.39946	1.41387	50
6.22776	5.69869	3.06762	1.23787	1.05912	2.63205	6.93453	0.795939	1.76214	3.50216	1.86524	3.79652	1.40995	0.709342	3.24065	1.13663	1.45823	0.285425	4.5045	1.72549	0.81873	2.50539e-07	2.17123e-22	0.457329	1.42852	1.37824	2.10094	1.68938	0.000198213	3.60865	4.95804	3.27506	2.10359	1.6789	4.76627	0.383016	1.87253	1.71899	1.67409	1.85749	50
0.87139	4.77566	2.91799	1.20136	0.92017	1.46226	0.0465353	1.01662	1.29231	4.40434	2.15687	3.32044	0.929146	0.839731	2.65375	1.18126	1.00881	0.27679	4.12294	2.07331	0.00701757	1.35264e-07	8.0585e-23	5.41941	1.18198	0.239767	2.0088	1.66497	0.000166287	3.76529	3.99572	2.23479	1.41884	1.61932	4.46815	0.518868	1.10988	1.94266	1.42287	2.70071	50
0.969803	4.82164	2.03509	1.37915	1.00572	1.42443	0.0459788	0.95468	1.69269	3.44582	2.4944	3.87409	1.07246	0.738677	2.18087	1.01807	0.798882	0.276058	4.47331	1.60625	0.00689555	1.18936e-07	8.9657e-24	5.42244	1.4259	0.354244	2.45218	1.87534	0.000175769	4.91492	5.08776	1.77233	1.96813	1.50884	3.71809	0.488854	0.955165	1.70309	1.55944	2.84197	50
0.857235	2.5726	1.91177	1.2798	0.894471	1.36026	0.0299905	0.918983	0.606876	0.31895	1.23838	2.24659	1.25691	0.842253	1.59563	0.150516	0.456226	0.297344	5.69317	1.09279	0.00405996	1.23589e-07	5.25577e-23	4.92649	1.11743	0.0508692	1.72467	1.28886	9.65144e-05	2.85481	3.38264	0.951139	0.758185	1.87625	2.57798	0.52003	0.778481	0.543955	1.48483	1.09638	50
0.798216	1.13836	1.6476	1.43672	1.08397	1.32442	0.0173841	0.800149	0.0905639	0.128788	1.86668	0.271674	1.47398	0.865247	2.02786	0.0150153	0.308889	0.276869	5.09051	2.43851	0.00386674	1.15026e-07	1.72763e-22	0.133044	1.01087	0.0106705	1.01315	0.992783	8.10092e-05	4.20373	2.46219	0.982332	0.564956	1.16301	1.91566	0.519641	0.459881	0.113424	1.4191	1.34131	50
6.46433	5.93397	2.35696	1.59937	1.03879	6.08297	6.36386	0.837009	2.04935	4.83755	1.41096	3.67687	0.907707	0.763083	2.79851	0.938474	1.03091	0.295988	4.53573	1.89473	0.806746	2.34532e-07	8.8495e-23	0.432815	1.11179	1.0457	1.4914	2.21862	0.000189064	4.79236	3.73707	2.6963	1.23565	1.30145	4.06541	0.43328	1.60728	1.71335	1.70937	2.09257	50
0.709554	0.00309899	0.00199826	1.13958	0.699729	1.06262	0.000827528	0.694326	0.00322469	0.00913679	1.25625	0.00589893	1.34108	0.671261	1.47215	0.0106249	0.0402661	0.452727	4.93942	1.94599	0.00199343	9.43411e-08	1.15017e-23	0.0716548	1.39115	0.00352823	0.000802479	0.768298	6.75482e-05	0.332526	0.0520058	0.103696	0.18744	1.85061	0.0164523	0.49814	0.102068	0.00413937	0.666997	0.960905	50
6.32712	4.95063	2.09675	1.06201	0.94882	1.66272	5.44592	0.872711	2.41335	5.1482	1.88624	3.798	1.43788	0.677859	1.84129	1.69535	1.23104	0.33304	4.87135	1.13914	0.692524	2.10194e-07	6.0326e-23	5.83741	1.14386	1.12967	1.86379	2.27792	0.000204604	3.8434	3.54028	3.23622	1.82467	1.68003	3.66148	0.41485	2.10463	1.51563	1.49014	2.11617	50
0.703654	1.62601	2.23504	1.07588	1.24067	1.25118	0.0170119	0.67661	0.0796557	0.093823	1.57904	0.650069	1.17492	0.773266	2.37308	0.0158783	0.235315	0.321697	4.97469	1.62448	0.00486061	1.04105e-07	2.73473e-23	0.83724	1.20272	0.0106318	1.34393	1.12166	7.92795e-05	2.0247	4.27744	0.270168	0.500873	1.35769	1.77739	0.498031	0.5354	0.0955988	1.2235	1.51226	50
2.42925	5.26741	1.8605	1.33633	1.02318	1.81848	6.01647	0.795248	1.7784	4.69752	2.50655	4.11261	1.24534	0.601939	2.86027	1.00139	0.836679	0.325966	4.50247	1.27605	0.98537	2.62813e-07	1.55437e-22	4.87463	1.18937	1.02734	2.2751	1.7084	0.000196488	3.72716	3.99017	3.79427	1.80349	1.0028	2.93558	0.455661	1.82011	2.24004	1.62371	1.6569	50
1.01053	5.61613	2.30383	1.17324	1.07069	5.6679	6.75726	1.18231	1.63548	4.57744	1.40809	4.00319	1.07573	0.919234	2.18268	1.08723	0.965569	0.29619	4.55274	1.33818	0.8618	2.89535e-07	1.12672e-22	4.55127	1.12083	1.84549	1.82701	1.83292	0.000207585	2.77358	3.6526	3.98594	2.2095	2.1054	4.24987	0.448397	1.94303	1.95683	2.20437	1.88529	50
6.42171	5.82779	2.20083	1.2187	1.19698	1.48276	5.52254	0.844613	1.86567	5.17311	1.6417	4.19085	1.39978	1.05741	2.04688	1.00251	0.858391	0.312703	4.21117	1.42369	1.17887	2.51713e-07	1.56879e-23	5.63425	2.38446	1.0538	1.53342	2.23806	0.000181549	4.17409	4.24233	3.76098	1.63704	1.8687	3.34989	0.403884	1.58989	1.77452	1.7127	2.01297	50
0.808952	1.23024	2.65582	1.46123	0.79235	1.69633	0.0116796	0.709991	0.0245195	0.0640442	1.28552	0.37518	1.23069	0.67891	1.7315	0.0143734	0.15604	0.292698	5.41261	1.40964	0.00328981	1.09346e-07	5.04168e-23	0.115469	0.919024	0.00805184	0.290729	1.01167	7.1986e-05	4.87079	3.14862	0.174781	0.567841	2.93091	1.18821	0.560984	0.364193	0.022915	0.927179	1.40213	50
6.23094	5.89724	2.20504	1.33435	1.27619	1.43822	3.70612	0.951873	1.13014	2.00844	1.96889	2.56683	1.05154	0.814115	2.34409	1.03028	1.03649	0.319242	4.24744	1.41284	0.668207	2.31381e-07	1.41562e-22	0.411298	1.30928	1.22238	1.55983	1.7643	0.000178315	3.44284	3.84423	2.92658	1.19903	1.68908	3.87188	0.411058	1.64257	1.51865	1.81329	1.48896	50
1.12861	5.52076	2.55634	1.40127	1.0142	1.60787	5.43339	1.0062	1.67458	4.05577	1.64997	3.64308	1.02234	0.973834	4.05086	1.39655	1.02664	0.291908	4.1208	1.83047	0.621424	2.34894e-07	2.02191e-23	5.51091	1.27929	1.90234	2.44699	1.40602	0.000200618	4.32258	3.74674	4.23545	1.46374	1.78628	3.66839	0.47542	1.65564	2.74424	1.77168	2.02609	50
6.46042	5.51317	2.29377	1.46434	0.830362	5.98411	6.17332	0.851404	1.30499	5.63213	1.67981	3.41551	1.61973	0.825418	2.93425	1.029	1.25375	0.269516	4.57562	1.81008	0.692982	2.00513e-07	8.66954e-23	5.42708	1.04978	1.30655	1.81837	2.89811	0.000199807	4.54892	4.38715	4.14288	1.33196	1.48406	4.51479	0.405083	1.49733	1.67005	1.78844	1.74276	50
6.46959	5.6802	1.66436	1.05833	0.921157	1.64804	6.17919	0.80948	1.6457	4.32007	1.84823	3.21737	1.55864	0.79276	2.95726	1.13353	1.19197	0.277465	4.92797	1.26411	0.769174	2.33719e-07	5.67971e-23	5.21723	1.03866	1.158	1.79188	1.80835	0.000196359	3.87614	4.28789	4.35359	1.28789	1.68694	4.30449	0.443524	1.32514	1.63052	1.83276	1.57068	50
6.2858	6.23309	1.80878	1.18258	1.05828	1.36297	5.2287	0.759431	1.76589	5.06881	1.95519	2.86283	1.35986	1.10094	2.52288	0.992326	1.03922	0.290998	4.75814	1.41336	0.721939	2.11248e-07	5.78002e-23	5.67987	1.23155	1.66649	2.46907	1.44383	0.000200236	4.53204	4.03639	4.18801	1.37891	1.39305	4.30603	0.455559	1.60887	2.25872	1.95654	1.57523	50
1.36064	5.92564	1.93072	1.61424	0.982236	1.57892	6.29567	0.961388	1.73748	4.58456	1.33514	3.60022	1.49233	0.713733	2.56912	1.3963	0.958668	0.297927	4.39966	1.23655	0.940495	2.48819e-07	2.98804e-22	5.23501	1.5183	1.638	2.34414	1.33408	0.000197452	3.10916	3.13453	2.48195	1.98418	1.66393	4.26101	0.419716	1.71915	1.47743	2.24239	1.89374	50
0.919526	5.66294	1.79359	1.10792	1.28417	1.41677	0.0441444	0.699695	1.11086	1.13528	1.0976	3.41969	1.43076	0.680426	2.94285	0.549939	0.827853	0.306327	5.34514	1.33859	0.00577781	1.08922e-07	4.15245e-23	4.67999	1.16714	0.166721	1.65446	1.22092	0.000127091	2.78036	4.27225	3.37948	1.80136	1.57291	3.5537	0.524887	0.960203	1.36852	1.61102	1.48814	50
0.625107	0.00199342	0.000491738	1.20003	0.926301	1.16011	0.000657256	0.837845	0.00370741	0.00670578	1.10659	0.00436254	1.2204	0.879971	0.740535	0.0103313	0.0418619	0.470338	5.14246	1.43598	0.00238207	1.16162e-07	1.87364e-24	0.0637593	1.55235	0.0034258	0.000642206	0.544466	6.74732e-05	0.281948	0.0259197	0.0935136	0.160002	1.74638	0.0107832	0.527619	0.0609716	0.00432797	0.363334	1.96995	50
6.26911	6.00282	1.82535	1.58909	0.933073	6.20259	5.61395	0.805966	1.5439	5.35053	2.45073	4.19443	1.22059	0.905488	2.78616	1.11838	0.949571	0.300784	4.20673	1.14064	0.830791	2.60118e-07	1.62579e-22	0.401027	1.24507	1.11552	1.73748	1.57016	0.000202115	5.00168	3.63229	4.24225	1.54016	1.82004	3.97215	0.431624	1.58424	1.95324	1.70728	1.20904	50
1.39044	2.8361	1.96071	1.12534	1.12957	6.33503	6.4163	1.43378	1.36236	4.51117	2.60039	4.41465	1.41874	0.870746	2.49918	1.31473	0.908253	0.272953	5.32705	1.76963	0.794568	2.56849e-07	1.04091e-23	3.81949	0.907114	1.20537	1.47474	1.42759	0.000194357	3.77394	4.58898	3.72732	1.91821	3.07377	4.0487	0.430557	1.67885	1.91115	2.00771	2.52043	50
1.03072	5.74354	2.22384	1.31317	1.06584	1.49898	0.0428132	0.85997	1.45061	4.69909	1.802	2.96816	1.27559	1.0693	2.44576	0.91591	0.960669	0.274035	5.11346	1.62563	0.00754294	1.24029e-07	2.03699e-23	5.41487	0.94006	0.314346	1.53347	1.92453	0.000181547	4.51132	4.21479	2.98804	2.07677	1.22487	4.41268	0.600242	1.24844	1.52422	1.72723	2.27496	50
0.704721	0.205765	0.807404	1.34034	0.840455	1.24684	0.00467156	0.690985	0.00859502	0.0322174	1.41613	0.0420034	1.62229	0.732133	2.7643	0.0128725	0.0381445	0.308963	4.70342	1.82835	0.00284739	9.42511e-08	3.52767e-23	0.0880267	1.08815	0.00528073	0.00674237	1.06261	6.79337e-05	2.59677	1.6394	0.141834	0.428678	1.62566	0.264549	0.553275	0.271551	0.00881662	1.195	1.97968	50
6.76349	5.89637	1.99759	1.1557	1.11201	6.51375	5.37199	0.937007	1.84418	4.85563	3.52854	3.95142	1.44271	0.76683	2.63876	1.0467	0.955779	0.285589	4.89937	1.54924	0.915726	2.91562e-07	4.43397e-24	5.17941	2.15904	1.16674	1.67924	2.43968	0.000193091	3.5108	4.14802	3.20205	2.22613	1.6387	4.95746	0.445871	1.61427	2.08908	2.21454	2.98066	50
1.0686	4.32153	1.88583	1.1884	1.44995	1.53763	6.25673	0.847959	1.83415	4.53666	2.45539	3.48951	1.80719	0.975153	1.78066	0.985413	0.924675	0.269899	5.28014	1.54158	0.747346	2.33061e-07	6.65331e-23	5.17742	1.12823	1.48873	1.97906	1.64763	0.000194342	3.54347	2.81847	4.274	2.5142	1.89221	3.87251	0.45478	1.36033	2.88427	1.58945	3.20514	50
6.14915	5.00288	2.32573	1.29945	1.35012	6.09422	6.22161	0.822616	2.43834	2.67968	1.65794	2.65928	1.19756	0.803014	1.73417	1.08888	1.10662	0.282835	4.69215	2.20816	0.883072	2.41258e-07	5.50611e-23	4.63672	1.16326	1.6927	1.7735	2.77444	0.000183198	3.50839	4.58911	1.93551	1.15567	2.63158	5.01	0.386551	2.68085	1.99079	1.57714	1.81524	50
0.914456	5.09451	2.13524	1.03664	0.993196	6.52855	0.0427932	0.855028	1.45999	4.06836	1.62718	3.57345	1.87246	0.724055	1.65845	0.833345	0.894654	0.282247	5.11409	2.17158	0.00449795	1.187e-07	1.09002e-22	3.872	1.02852	0.270398	1.8268	1.23129	0.000174968	3.64939	3.15345	3.52874	1.22525	1.47784	4.89591	0.575607	0.612784	2.12196	2.00026	1.8638	50
0.872231	3.80114	2.10066	1.45564	1.30485	1.38047	0.0346011	0.722686	0.837364	0.292061	2.02306	3.836	0.9124	0.680001	1.9512	0.136488	0.733223	0.270225	4.19245	1.30616	0.00549552	1.08014e-07	5.46632e-23	5.25204	0.935598	0.0464034	1.6174	1.41188	0.000102509	2.36907	4.75878	1.87448	0.709878	1.3926	2.77615	0.547443	0.833331	0.724439	1.67277	1.84037	50
6.26513	5.70769	2.41182	1.37255	0.950022	6.34769	5.75091	0.926907	1.69791	5.04591	1.80326	3.44204	1.16474	0.924632	3.79991	1.5714	1.16847	0.274744	4.72905	1.94922	0.573588	2.21847e-07	8.18867e-23	5.04989	1.35541	1.02869	2.13677	2.18403	0.000201339	4.64822	4.58759	2.23172	3.63571	2.2579	3.66975	0.419372	1.51163	2.49678	1.75237	2.19443	50
6.40914	5.36675	2.30516	1.70562	1.13873	5.91972	5.86091	0.923906	1.9472	5.21005	1.33612	3.99721	1.22375	0.691834	1.87696	1.47401	1.41463	0.282362	5.01939	1.17761	0.69081	2.34119e-07	1.52984e-23	5.00007	0.903219	1.25082	1.99818	1.45777	0.000219202	4.28846	4.80827	4.03954	1.45921	2.27188	4.46978	0.437214	2.06026	2.42315	1.93142	1.65764	50
6.81818	5.62379	2.52223	1.55139	1.04278	1.78478	6.3109	0.887037	1.32628	4.2222	2.25925	3.57142	1.40654	0.660335	2.29606	1.2801	1.02905	0.301118	4.27967	1.2338	0.722236	2.31462e-07	8.72604e-23	4.65634	1.4514	1.35489	1.59767	1.71953	0.000193381	4.07866	4.04134	3.95274	1.71328	1.51899	2.99296	0.423058	2.44355	2.57951	1.62075	2.11659	50
1.11604	5.85431	2.34592	1.33689	1.13934	1.43014	6.12908	1.0318	1.51746	5.23818	1.43743	2.61876	1.23372	0.683479	2.56878	1.07415	1.17417	0.300134	4.37311	1.17828	0.923105	2.44995e-07	9.32351e-23	5.57175	1.27761	1.12752	1.74835	1.85306	0.000204402	3.87194	4.24974	4.26865	3.29428	1.8043	4.5934	0.455152	1.47542	1.40648	1.69617	2.49193	50
0.855435	1.01454	1.97481	1.24328	0.96534	1.55633	0.0160437	0.719842	0.0409968	0.0928057	1.44337	0.115856	1.33074	0.716008	2.73298	0.0149923	0.385396	0.297964	5.15725	1.34413	0.00431546	1.04223e-07	8.60361e-23	0.12756	1.04028	0.00985852	0.964303	1.01828	8.17251e-05	2.49518	3.60504	0.219301	0.614717	1.59258	1.75719	0.5025	0.624199	0.0504584	1.26146	1.78338	50
6.7174	6.0228	1.75021	1.67576	1.41822	5.85305	6.11383	1.04287	1.92549	3.24817	1.49811	3.35259	1.32337	0.962785	1.80646	1.1377	1.17744	0.264764	4.26911	1.51841	0.890895	2.7079e-07	6.81924e-23	0.387769	1.23658	1.81228	1.48833	2.72697	0.000196573	4.61121	4.87064	4.37748	1.35201	2.42441	4.91006	0.40975	1.98114	2.54642	2.5236	1.91038	50
0.911926	4.49241	2.15461	1.69853	0.943211	1.30371	0.0272948	0.796029	0.507367	0.221387	1.607	2.84976	1.16545	0.696841	1.72583	0.0959364	0.304072	0.292958	4.40296	1.76427	0.00456145	1.05418e-07	3.10024e-23	5.02065	1.16438	0.0273646	1.1143	1.83858	8.57123e-05	2.88222	3.3099	0.265346	0.700427	1.13275	3.76655	0.527674	0.591686	0.403768	1.24906	1.76773	50
0.664368	0.313042	0.152936	1.16409	0.897081	1.26375	0.00419467	0.987716	0.00766798	0.0191441	1.14089	0.0440238	1.14534	0.678571	2.50509	0.0128945	0.0537331	0.336145	4.25721	1.72257	0.00228763	1.22429e-07	5.35987e-23	0.0848326	1.15278	0.00509623	0.00671474	0.731003	6.84944e-05	1.40704	0.229	0.124771	0.435612	1.34033	0.280219	0.511224	0.223777	0.00811408	0.79931	1.07363	50
0.91606	2.0369	1.92647	1.28663	1.41053	1.29281	0.0376257	0.827939	0.819473	0.393087	1.58301	2.16231	1.22651	0.630559	2.51411	0.165475	0.777572	0.277412	4.06345	1.51561	0.00573014	1.08075e-07	1.05908e-22	4.57171	1.16229	0.0469874	2.02251	1.27274	0.00010422	4.90481	4.03226	0.301432	0.986427	1.86489	3.51438	0.541407	1.06821	1.1421	1.2012	1.61448	50
1.6943	5.59761	2.22929	1.43533	0.934834	1.51422	6.09968	1.03618	1.52674	4.64732	1.19903	3.31987	1.02352	0.725719	1.76854	1.05909	1.97319	0.287672	5.26529	1.24799	0.843361	2.62422e-07	8.16759e-24	3.02672	1.27252	1.49062	2.10818	3.81824	0.00021234	4.67905	3.54456	3.51842	1.6342	1.89382	4.09056	0.349404	2.12062	2.15988	1.55891	1.21286	50
1.0421	5.14719	1.79519	1.33206	1.05655	1.50623	0.0480621	0.950834	2.00205	4.02825	2.26862	4.51464	1.95612	0.838197	2.67755	0.998663	0.990497	0.27906	4.51313	1.53683	0.00716709	1.40395e-07	1.73794e-23	3.85068	0.751103	0.4651	1.82882	1.30817	0.000185396	3.57364	3.83131	4.1316	1.10663	2.38021	3.72579	0.575644	0.773105	1.82386	1.60854	2.18822	50
0.615124	0.00191469	0.000628918	1.15895	0.833317	1.31253	0.000629352	0.671362	0.00368366	0.0094343	1.44853	0.00384903	1.2655	1.02501	0.722358	0.0102352	0.026672	0.390782	5.05544	1.51596	0.00230278	9.74474e-08	3.96645e-23	0.0635326	1.22458	0.00342163	0.000476053	0.573809	6.70525e-05	0.298222	0.0371004	0.101543	0.152436	1.70031	0.0122379	0.487874	0.0641384	0.0042446	0.593475	1.29603	50
1.21433	2.24959	2.16798	1.40304	1.50326	5.93411	5.69455	0.802768	1.46221	4.99265	1.56186	3.77092	1.55556	0.857789	2.98172	1.43543	0.938287	0.299925	4.94781	1.09806	1.07169	2.65176e-07	1.70867e-22	5.4733	1.03644	1.29641	2.01091	2.19089	0.000204431	4.28276	4.37888	3.84431	0.969809	1.22248	4.29903	0.440841	2.48991	2.16836	1.67	1.86256	50
6.88269	4.44439	2.1833	1.22282	1.19565	1.86832	5.90218	0.959458	1.71614	4.66821	1.87824	3.24221	1.63379	0.795142	2.30336	1.3729	0.970769	0.335818	5.45256	2.02213	0.670774	2.22798e-07	3.67275e-23	0.412451	1.09639	0.990627	1.94774	2.4602	0.000203875	4.56974	4.46167	3.70014	1.64825	1.45834	4.58568	0.363525	1.29295	1.6739	1.34901	1.84522	50
0.878011	2.46478	1.54398	1.19722	1.40229	1.34976	0.0481968	1.09967	1.78726	3.95628	1.66668	3.91213	1.11911	0.557419	2.1087	1.15514	1.38724	0.250541	5.18725	1.79537	0.00580117	1.4903e-07	3.84884e-23	4.58059	1.13148	0.365175	1.98036	2.0143	0.000191704	3.78725	3.67062	3.65948	1.91449	1.73571	4.58217	0.57181	0.77929	1.73738	1.7775	1.72671	50
1.23175	5.45167	2.26635	1.37254	1.11402	6.29456	6.28374	0.920167	1.22743	3.22142	1.52071	3.35446	1.17975	0.832492	2.8867	0.911469	1.79681	0.293838	5.32098	2.37875	0.854774	2.4471e-07	1.14917e-23	5.37379	1.53081	1.1291	1.98373	1.54633	0.000194832	4.0002	3.94868	3.03721	1.33932	2.49683	4.35387	0.444365	1.84675	2.16088	2.29349	2.40882	50
6.32845	5.7147	2.61239	1.40304	1.1434	6.04422	4.32692	0.875119	1.90294	4.46512	2.0192	3.36158	1.26435	0.877159	2.84108	1.33772	0.965137	0.27225	4.71251	1.87734	0.831873	2.55038e-07	1.72968e-23	5.11636	1.24066	1.18576	1.76636	2.70084	0.000189936	4.12464	3.76499	3.71851	1.74197	1.44707	4.02107	0.455868	1.50696	1.88346	1.66643	1.52612	50
6.15228	5.25728	2.94019	1.40008	1.20883	6.09391	0.0622573	1.24821	1.36195	2.98857	1.45849	3.11191	1.705	0.694445	2.25869	0.819347	1.10807	0.285983	4.59458	1.64457	0.0397826	1.58282e-07	6.9529e-23	1.25043	1.44112	0.438346	1.70679	1.44777	0.000164387	4.55816	4.97156	1.03926	1.06717	1.65786	3.79852	0.513186	1.4189	1.53592	1.80866	1.06571	50
1.35157	6.06333	2.26238	1.29423	1.19397	6.09609	5.89196	0.76496	1.38961	3.55001	1.73431	3.82663	1.20666	0.823488	2.38904	1.39742	0.921416	0.28367	5.06831	1.24935	0.810343	2.41801e-07	1.23239e-22	4.98368	1.24418	1.18579	1.61073	1.92629	0.000192013	4.27614	4.4183	4.03098	1.19326	1.28636	4.283	0.433491	1.82303	1.38559	2.23571	2.33587	50
1.38192	5.13679	2.49298	1.06239	0.842085	6.11741	6.27638	0.801995	1.38629	3.28472	1.56617	3.2646	1.10999	0.70746	1.78453	1.22041	1.15334	0.329186	5.11788	1.81757	0.877127	2.50972e-07	2.50394e-23	4.49391	2.17975	1.46059	2.41967	2.44989	0.000193555	3.36534	4.22069	3.46018	1.99982	1.66059	4.86197	0.40913	2.19511	1.93557	1.80492	2.10813	50
1.31684	5.63919	3.34715	1.27595	1.11396	6.37521	6.26055	1.00486	1.60372	4.19983	1.8628	2.86668	1.35654	0.86531	1.95919	1.09809	1.37969	0.299622	5.03452	2.03215	0.882907	2.41012e-07	3.49705e-23	0.4088	1.88457	1.13204	2.31356	1.96488	0.000203125	3.5762	4.10536	3.82724	1.3889	2.3253	3.65893	0.431194	2.29713	1.56357	1.64216	1.81688	50
6.35467	2.89703	1.9763	1.18622	1.82283	1.57662	6.16038	0.781602	1.38322	4.68218	1.46133	4.25862	1.46319	0.690089	3.28895	1.30378	1.09655	0.300044	5.25685	1.30104	0.91707	2.40773e-07	1.25806e-22	0.437326	1.31905	1.34231	1.51542	2.05735	0.000201536	4.85111	3.13346	2.60107	2.7326	1.52979	4.37354	0.451524	1.3335	1.9165	2.06509	2.07928	50
1.22274	5.8853	1.8811	1.43555	0.787167	6.22455	5.91628	0.869815	1.65033	4.26458	1.8219	4.12214	0.878018	0.706816	3.03322	1.25645	1.21294	0.317326	3.95558	1.2217	0.701083	2.15413e-07	9.79827e-23	4.38462	1.0191	1.19317	1.99976	1.95643	0.000199839	4.3974	3.14408	2.61014	1.42925	2.43042	3.84886	0.465645	1.87008	1.95133	2.01196	1.99866	50
1.25249	5.72201	2.95214	1.4533	1.03844	1.72347	6.52727	0.829119	1.75448	5.07606	1.48985	4.74499	1.0575	0.863908	1.61709	1.3285	1.29399	0.289003	5.22824	1.65938	0.845761	2.30621e-07	2.34973e-23	4.96443	1.19359	1.40928	2.57358	3.02999	0.000208667	3.7721	4.04607	4.5836	2.21847	1.62684	4.44844	0.483254	1.51346	1.47984	2.16754	1.80114	50
1.30785	6.22342	2.15768	1.14631	1.16624	6.37017	6.34542	0.94856	1.62637	3.25683	1.7884	4.12823	1.22445	1.07066	2.94767	1.10651	0.843436	0.282886	4.40547	2.21863	0.884295	2.48257e-07	6.11123e-23	4.51317	1.40658	1.01005	1.90296	1.4527	0.000175738	3.72744	4.30258	3.19159	1.45832	2.47442	3.98406	0.483424	1.52742	1.49075	2.44933	2.19586	50
1.84403	1.73854	2.13098	1.15191	0.941512	6.10951	6.05865	0.762417	1.85404	5.25313	1.62301	3.29638	1.53979	0.748864	1.8814	1.15916	0.879669	0.281231	4.84746	1.17067	1.11417	2.62364e-07	7.07566e-23	5.62363	0.947083	1.13143	2.20042	1.89665	0.000188734	5.2728	2.73205	3.48539	1.69129	1.53019	2.281	0.435474	1.59102	2.00194	1.63797	1.52595	50
1.15178	5.79858	1.99996	1.15446	0.945223	6.27718	5.74871	0.854487	1.45745	4.84711	1.6329	3.6681	1.17391	0.793635	3.3772	1.08006	0.957918	0.289598	4.6595	1.66522	0.887961	2.25336e-07	1.28382e-23	5.01648	1.26717	1.0897	1.81623	1.46627	0.000198766	4.91465	4.45695	3.81854	1.88908	1.56719	4.62967	0.414347	1.65533	1.54528	2.05456	2.22752	50
1.26098	5.7129	2.03975	1.05702	0.876547	6.26996	5.95793	0.926112	1.77731	4.98489	1.60938	3.67537	1.25044	0.790581	2.07046	1.09832	1.10965	0.283124	4.60388	1.35115	0.761404	2.5162e-07	3.75533e-23	4.74214	1.29942	1.33696	1.79153	1.97902	0.000195689	4.09557	3.81665	3.77666	1.22254	2.12369	4.54271	0.375232	1.56209	1.77288	1.35047	1.58416	50
1.47917	4.57279	2.33871	1.44461	0.908319	6.43491	6.6377	0.812094	2.09959	4.25881	2.18359	2.86352	0.871604	0.960844	3.39495	1.18067	0.936565	0.283918	4.99274	1.7418	0.905757	2.23434e-07	8.33781e-23	4.42237	1.55252	1.16864	2.48151	1.5087	0.000195369	4.71972	4.31365	4.1813	1.62821	1.41156	4.677	0.447873	1.46984	1.53005	1.47514	1.86751	50
1.2693	5.44385	1.89765	1.64008	0.986256	6.26991	5.99575	0.787784	1.19338	5.20245	1.61261	3.49484	1.61904	0.972187	2.09309	1.15738	1.02591	0.295452	5.16182	1.5519	0.764658	2.02742e-07	4.37727e-23	4.55144	1.01408	1.65622	1.95836	2.01811	0.000182165	3.66888	4.44769	2.52889	1.39247	1.45947	3.99122	0.468392	2.3593	1.94311	2.22833	1.85633	50
6.36286	5.67729	1.7097	1.22519	1.11129	6.17385	5.9138	0.861845	1.67186	4.64684	1.65788	4.29486	1.78824	0.659663	2.75831	1.33817	0.86424	0.314834	4.86586	1.32857	0.780092	2.25051e-07	9.79555e-24	5.19095	1.08862	1.15143	1.39055	1.93651	0.000196458	3.89901	5.43458	4.68399	2.16106	1.2196	4.16413	0.388665	2.40933	1.74782	2.37649	2.33775	50
1.2708	5.89261	2.03553	1.35798	1.08128	1.79691	6.4826	0.75979	1.69761	3.07418	1.7449	3.91144	2.03984	0.616424	1.96089	0.95899	0.920075	0.281052	5.23649	1.29812	0.890001	2.36828e-07	8.73996e-23	0.431808	1.06023	1.10392	1.87759	2.26733	0.000196341	3.53327	4.93577	3.73921	1.99068	1.63278	3.98078	0.462463	2.14891	1.83047	1.73079	2.14552	50
0.685114	0.925482	1.94593	1.61378	1.04434	1.08167	0.0125427	0.52774	0.0170534	0.0552965	2.72664	0.0204758	1.08641	0.936692	1.32026	0.012128	0.253167	0.396669	4.21902	1.51347	0.00467536	8.40813e-08	2.87863e-23	0.112401	1.46773	0.00822869	0.68055	1.0458	7.70936e-05	0.841053	3.92837	0.174604	0.277655	1.71275	1.73194	0.535691	0.361576	0.0205509	1.24844	1.7866	50
6.18192	4.67285	2.85311	1.83085	0.901012	6.08213	5.65668	0.78173	1.77576	4.52614	1.73419	4.552	1.0736	0.988021	2.54312	1.31813	0.925079	0.292282	3.60377	1.63415	0.808604	2.35153e-07	5.12427e-23	5.58417	0.970427	1.48033	2.05285	1.89153	0.000199225	4.21256	4.50384	3.28952	1.66196	1.93497	4.14496	0.450556	1.46151	1.38053	2.09329	2.38604	50
6.26096	5.69341	1.27686	1.48411	0.994595	6.41934	6.24757	0.927745	1.62526	4.34894	1.76309	4.09531	1.36202	0.817592	2.12162	0.890308	1.13742	0.28379	4.62	1.82763	0.849932	2.42425e-07	4.4428e-23	5.63966	1.41066	1.23189	1.79293	1.35263	0.00020145	4.22066	4.39519	2.91874	1.42348	1.9077	3.60373	0.397272	1.5744	2.50895	2.23627	2.29004	50
1.16634	5.50472	2.26833	1.57764	0.972262	1.87252	6.82444	0.931923	1.94018	4.19435	2.08368	3.03555	1.27378	0.823772	1.89812	0.891879	1.2047	0.266309	5.15138	1.15655	0.806797	2.63028e-07	1.16594e-22	5.37844	1.53763	1.24536	1.60964	2.17673	0.000198456	4.46939	4.06138	3.78669	1.8329	1.26621	3.91089	0.455142	1.43614	2.81998	1.32068	1.44405	50
6.27782	5.74158	3.0081	1.33354	1.23103	6.45561	6.11713	0.712442	1.85792	4.70845	1.48408	3.35824	1.25475	0.830794	3.30613	1.33883	0.944107	0.281578	5.25078	1.47329	0.889963	2.46751e-07	4.75873e-23	5.37285	1.95086	1.28019	1.9554	2.20222	0.000205067	4.23214	4.17173	3.46198	1.47669	1.38117	3.78614	0.487678	2.05894	2.05995	1.68812	1.91997	50
6.62002	5.12681	3.22047	1.5744	0.954602	6.50104	6.25814	0.759601	1.42278	3.76791	1.88981	3.78958	1.12132	0.802503	1.83857	0.739336	0.794491	0.302854	4.20903	1.67991	0.688215	2.1175e-07	1.05224e-22	5.56897	1.3398	1.33246	2.28769	2.11348	0.000167332	4.25534	4.61741	4.4685	1.913	1.65487	4.09002	0.418923	1.71541	2.16041	1.95245	1.67261	50
0.887339	2.39804	1.90337	1.17942	0.898795	1.25804	0.0471241	1.13658	1.54805	3.59632	1.409	3.85075	1.11757	1.12133	2.70738	1.03042	0.724815	0.284085	4.57926	2.03454	0.0157946	1.43911e-07	1.08383e-22	5.35497	1.28724	0.42583	1.85035	1.44914	0.000152992	3.75141	3.82843	2.51289	1.23943	1.28931	2.89584	0.476739	0.868882	1.03816	1.92231	1.57573	50
0.979519	2.10743	1.43621	1.18525	0.989308	1.15701	0.0207852	0.731312	0.040382	0.108171	1.17778	1.02877	1.21815	0.901697	3.18992	0.0150565	0.179464	0.27916	4.5507	2.18786	0.00289743	9.58106e-08	2.49935e-23	0.137832	0.98973	0.0111215	0.504137	0.879433	7.33668e-05	3.75514	2.18518	0.203849	0.568254	1.68145	3.26772	0.506102	0.384194	0.0370738	1.20105	1.10251	50
0.7829	1.43147	1.5912	1.11813	0.977431	1.42705	0.0166433	0.767934	0.0301902	0.0883212	1.91409	1.24715	1.2833	1.00777	2.48102	0.0147958	0.157082	0.290094	4.32023	1.53202	0.00400155	1.05564e-07	2.24782e-23	0.131939	0.959013	0.00989895	0.666808	1.06184	7.43255e-05	2.61845	2.48429	0.197709	0.543915	1.27908	2.64979	0.606815	0.449656	0.0305785	1.29715	2.47492	50
6.60985	5.58962	2.01883	1.75084	0.984678	1.5608	6.11338	0.929048	1.99014	5.23625	1.53386	3.79298	1.98553	0.753175	2.00584	0.974474	1.2716	0.288186	5.2011	1.42387	0.78173	2.22291e-07	6.74654e-23	5.04945	1.46417	1.2317	4.15485	1.89791	0.000211554	4.50835	3.28434	4.04956	1.48523	1.51021	3.73657	0.456464	1.42074	2.25708	2.04755	2.64018	50
0.817811	1.72133	1.36369	1.29809	0.987508	1.22081	0.0137279	0.703862	0.0289394	0.0754976	1.2063	0.0896595	1.4498	0.969616	1.57999	0.0138955	0.079865	0.302014	5.63518	1.5778	0.00287204	1.01659e-07	1.36769e-22	0.121089	1.08001	0.00911846	0.569263	0.735104	7.01707e-05	4.41704	2.63981	0.18866	0.501436	1.82079	1.44709	0.523946	0.312834	0.0239501	1.06719	1.74781	50
0.842429	1.41056	1.32876	1.15415	0.95357	1.48048	0.0199754	0.991628	0.0480985	0.103817	1.29276	0.109498	1.13496	1.10714	2.31312	0.0145627	0.0978925	0.296165	4.38496	1.98888	0.00314831	1.3434e-07	1.95991e-22	0.135704	1.26836	0.0116621	1.12164	0.945632	7.23361e-05	3.55313	3.22698	0.1994	0.503935	1.44676	2.90429	0.511336	0.391019	0.0421879	1.03075	1.14705	50
6.59525	5.03763	1.86397	1.41168	1.34233	1.44181	6.21699	0.712357	1.42523	4.12663	1.60945	4.07111	1.20381	0.884275	2.36194	1.2111	1.04238	0.303793	4.46491	1.52357	1.05131	2.57779e-07	1.36073e-22	4.35509	1.45982	1.2421	2.15269	1.63544	0.000199928	4.08343	3.05008	2.5879	1.99603	1.66039	5.20843	0.365055	1.62007	2.39179	1.44941	1.2497	50
6.57704	2.51013	2.05149	1.47282	1.0516	1.14663	0.462418	0.804127	2.26115	3.99185	3.06483	3.60112	2.00712	0.945389	4.00104	1.11219	0.95861	0.283193	4.93822	1.7965	0.301409	1.85628e-07	1.20845e-22	4.34461	1.09783	0.896692	1.80156	1.3459	0.000186277	4.50522	4.32549	2.84992	1.9949	1.38272	4.06432	0.53935	1.52557	2.43857	2.50298	2.06587	50
0.89175	2.21937	1.55048	1.45835	1.04792	1.53441	0.0251377	0.645757	0.207271	0.136624	1.37783	0.572884	1.39401	0.873077	1.36808	0.0195983	0.350921	0.315552	4.90924	1.79213	0.00372962	9.93963e-08	7.03144e-23	0.154238	0.872214	0.0147104	1.47587	0.848179	8.17714e-05	4.49594	3.2396	0.225349	0.467005	2.21966	3.95353	0.502298	0.4268	0.272877	1.27695	1.23191	50
1.07519	5.76101	1.99189	1.24788	1.02792	6.25769	5.95828	0.664737	1.82611	4.29038	1.86563	4.61526	1.19672	0.635023	2.18205	1.01606	1.19233	0.287378	4.86049	1.57984	0.759165	2.15543e-07	1.07382e-23	4.08305	1.33683	1.14612	2.02692	1.54729	0.000209633	3.85693	3.94636	2.82519	1.59826	1.22917	4.55317	0.425098	1.84616	2.19616	1.62677	1.69286	50
6.19386	1.89308	3.18738	1.15712	1.15835	6.0951	6.28632	0.87793	1.63422	4.58129	1.27496	2.98343	1.54123	0.709577	2.5744	1.56323	1.22182	0.281891	5.46224	1.16177	0.948972	2.61381e-07	6.93475e-23	4.3812	1.16442	1.37001	1.96343	1.85675	0.000196652	3.80623	3.80502	3.79713	2.45202	1.43048	4.01571	0.390436	2.36559	2.49726	1.71143	1.79658	50
6.32473	5.55566	1.78023	1.11651	1.02635	5.70518	0.0451109	0.762226	1.37723	3.67629	1.747	2.91187	1.39147	0.734659	2.48878	1.15137	0.99193	0.271252	4.67505	1.26677	0.00622572	1.12276e-07	5.50931e-23	0.397067	1.02937	0.451992	1.83415	2.32384	0.000199513	3.84694	3.75929	4.16142	1.90338	1.64529	4.21849	0.568867	0.956941	1.86089	1.92936	2.1086	50
0.992416	1.72265	1.82085	1.43342	1.31285	1.8589	0.0304143	0.65805	0.72021	0.27063	1.1687	3.70438	1.17781	0.78027	2.81231	0.0640783	0.502672	0.272232	4.14555	1.86327	0.00481894	9.21557e-08	1.28041e-22	0.218387	1.63002	0.0361519	1.83672	1.85721	9.33949e-05	3.68795	2.38776	0.304272	0.823992	1.48854	3.607	0.537783	0.675593	0.722363	1.31769	1.19282	50
6.25179	4.82638	1.48588	1.46766	1.02589	1.41813	6.31464	1.28006	2.01204	3.99394	3.05665	2.49377	0.983281	0.745627	1.95588	1.13761	1.01692	0.302431	4.68506	1.17156	0.868716	2.89564e-07	3.12642e-23	5.07816	1.22023	1.66942	1.82578	2.13444	0.00019618	3.89986	3.99332	3.84101	1.88542	1.37637	4.19943	0.44326	1.93904	1.86287	1.92483	2.17708	50
0.739411	0.0547433	0.00827596	1.11917	0.916453	1.50545	0.00233138	0.699732	0.00809976	0.0176062	1.45651	0.0246779	1.13125	0.721955	1.26336	0.0120179	0.081809	0.360326	4.76668	1.44145	0.00245929	1.01515e-07	9.6939e-23	0.417462	1.18194	0.00424074	0.00757678	0.790984	6.99039e-05	2.13872	0.12431	0.124592	0.36757	1.45656	0.217164	0.478443	0.202574	0.00946079	0.656275	1.06439	50
0.946686	2.91185	2.06104	1.26204	1.04623	1.408	0.0484013	1.18434	1.64496	3.65169	2.30076	4.01186	1.48753	1.1139	1.61058	0.999356	1.11344	0.302417	4.88031	1.46623	0.0081118	1.60056e-07	7.81719e-23	5.4274	1.50874	0.377485	2.08402	1.88979	0.000194343	3.89302	4.70358	1.80549	1.82196	1.19332	3.09686	0.517791	2.24871	2.62709	1.81938	2.45968	50
1.25081	4.8995	2.31882	2.04694	1.09664	5.80896	5.97856	0.999108	1.53364	3.98069	1.88835	3.06219	1.72248	0.777103	2.04253	1.13859	1.03461	0.28813	5.43853	1.48336	0.964061	2.44498e-07	2.17646e-23	4.8105	1.43673	1.38454	1.54078	1.99111	0.000204229	3.86908	3.93206	3.72173	1.16658	1.50128	4.04467	0.428134	1.9381	1.93734	2.2058	2.876	50
6.44716	5.90036	2.08463	1.38794	1.43041	1.37156	5.93321	0.928806	1.93235	4.30326	2.04655	3.61777	1.24669	0.786173	2.32331	1.17125	0.986627	0.299725	4.50737	1.784	0.786734	2.55599e-07	3.5281e-23	4.34498	1.34419	1.16284	2.17595	1.49644	0.000198893	4.5727	4.29695	4.5217	2.11312	1.35278	4.36398	0.402292	1.69901	1.27913	1.56593	1.92919	50
1.08783	2.38542	1.7207	1.19124	1.01285	1.15621	0.0391743	1.05738	1.40838	3.16138	1.50474	3.61145	1.03116	1.08789	1.75663	0.952791	0.847278	0.258957	4.15073	1.47592	0.00779297	1.51486e-07	2.13271e-23	5.01885	1.46038	0.331773	1.96916	1.73983	0.000166468	4.06447	3.55754	1.60641	1.24047	1.14027	3.93434	0.462991	1.06814	1.87375	1.39087	1.50353	50
1.17354	2.50222	1.72604	1.32629	1.17457	1.70592	5.7869	0.834305	1.26511	4.81724	1.76929	3.33739	1.25131	0.798984	2.59522	0.863353	1.34392	0.302399	5.22301	1.45517	0.743749	2.13723e-07	3.59683e-24	0.414171	1.91525	1.4014	2.0076	1.6636	0.000211242	4.811	4.4296	3.78343	1.60838	1.27358	4.25771	0.450212	1.83879	2.43529	1.39362	2.51113	50
1.03965	5.1331	2.25511	1.29711	0.983493	5.92489	0.0464712	0.855691	1.30591	2.92742	1.52891	4.14059	1.17713	0.852445	2.18149	0.933535	1.30764	0.286476	4.70732	1.34544	0.00564219	1.24882e-07	1.06974e-22	4.73203	1.40615	0.438486	1.43306	2.02741	0.000170149	3.13935	3.84034	2.24046	1.69252	1.72822	4.22582	0.520927	1.06418	1.31206	2.37126	1.66176	50
1.05806	5.48967	2.37123	1.15311	0.841334	2.1728	5.83315	0.890837	1.52015	4.11607	1.48445	4.00199	1.47127	0.86857	1.55919	1.0519	1.1646	0.262044	5.0093	1.79218	0.992635	2.62601e-07	6.95789e-23	5.28035	1.20178	1.14341	1.6304	1.72454	0.000186653	4.01184	4.39532	3.34228	1.07373	1.42005	3.7636	0.426419	1.93172	1.19498	1.85858	1.47546	50
0.853813	6.03472	1.5169	1.184	1.12998	1.32132	0.0450693	0.858043	1.29292	3.39475	1.61512	3.69521	1.30751	0.742515	2.36001	0.961804	0.815317	0.289327	4.29276	1.81086	0.00585377	1.25542e-07	6.12936e-23	5.36726	1.023	0.230763	1.51176	1.82959	0.000154338	4.75917	3.92498	3.50476	1.96089	1.60954	4.20687	0.523476	0.783677	1.56094	1.39722	1.75156	50
6.27709	2.36902	2.27502	1.29766	1.02243	5.97489	5.92616	0.874741	1.23471	4.48971	1.82179	3.40009	1.50556	0.780749	3.02048	0.876102	1.347	0.307269	4.7513	1.70686	0.653239	2.32602e-07	3.72315e-23	4.95938	1.85933	1.0843	1.69528	2.42299	0.00020029	4.28504	4.27883	4.23042	1.37683	2.06873	4.76334	0.414487	1.49005	2.13792	1.85436	1.8486	50
6.22327	5.9697	1.93962	1.25861	1.24835	2.1759	6.7162	0.899432	2.04587	4.81482	2.00006	3.60852	1.3667	0.801266	2.84963	1.03931	1.48979	0.285884	5.56008	2.15193	0.797313	2.73392e-07	2.26553e-23	0.49995	1.32405	0.970305	2.72659	1.71175	0.000209721	4.42864	3.65533	4.24397	1.89934	2.02125	4.67218	0.431643	1.55051	1.82648	1.84208	1.70164	50
0.753306	1.16157	1.29878	1.28142	0.980654	1.37343	0.0185919	0.632084	0.0404196	0.11181	1.13504	0.132776	1.3605	0.797659	1.74112	0.0147992	0.201508	0.277404	4.40147	2.31422	0.00334514	8.91718e-08	1.6422e-23	0.135437	1.0755	0.0111432	0.969898	1.24598	7.60761e-05	4.52257	3.24768	0.223288	0.570167	1.64856	1.70423	0.548203	0.525045	0.0458164	1.49428	1.27163	50
1.15187	3.87643	1.45205	1.42054	1.2271	1.59715	6.3316	1.03947	1.86092	4.76352	1.80856	4.02351	1.17359	0.967852	1.49834	1.0502	1.06563	0.283819	4.70536	1.42958	0.754902	2.76889e-07	4.78747e-23	5.27133	1.43576	1.25861	1.72309	2.17737	0.000212351	3.95991	3.99664	4.1207	1.68381	1.23044	4.25497	0.385832	1.73427	1.60387	2.08337	1.88388	50
6.34549	5.41592	2.07668	1.21882	0.815201	1.63188	6.0413	0.91163	1.40105	4.09952	1.34502	3.94233	1.49512	0.748763	1.83493	1.09076	1.31521	0.302576	4.76358	2.10507	0.748035	2.38551e-07	1.2633e-23	5.07203	1.13281	1.45017	2.52179	1.49595	0.000204543	5.17246	3.2539	3.68104	1.20349	1.47874	4.20785	0.3907	2.06891	1.69686	1.93221	1.39484	50
1.22839	4.92231	2.21327	1.40534	1.09389	6.47492	6.40136	0.784555	1.39531	3.59256	1.57868	3.21012	0.937742	0.627661	2.79799	1.0472	0.946971	0.320344	4.67221	1.22789	0.682789	2.20003e-07	8.51923e-24	0.428033	1.15647	0.991063	1.96047	2.32334	0.000191026	4.54695	4.75635	2.89944	1.44267	1.76175	4.06424	0.471329	1.71219	1.73211	1.56703	2.09194	50
1.10758	5.66241	2.69778	1.76598	0.943314	5.69294	5.96809	0.858351	1.54178	3.49815	1.37129	2.59021	0.800154	0.878692	1.79978	2.33915	0.894706	0.280837	4.9142	1.18622	0.768177	2.34983e-07	1.29888e-22	4.40161	0.981577	1.39047	1.81119	1.46031	0.000183321	3.71891	3.76293	2.43586	1.4731	1.27566	3.94522	0.42339	1.8675	1.6185	1.58968	2.1649	50
0.701381	2.08488	0.59966	1.77198	0.874	1.57688	0.0108709	0.84265	0.0189866	0.0795512	1.15172	0.0575121	1.05753	0.753495	2.32344	0.013621	0.189808	0.291113	4.84784	1.61448	0.00279824	1.23175e-07	5.60744e-23	0.112277	1.54308	0.00781792	0.204277	0.860629	7.49171e-05	3.74477	0.479447	0.195394	0.479419	1.55513	1.4507	0.482366	0.447705	0.0197835	1.16339	1.30076	50
6.3326	5.97255	2.29687	1.58988	1.19962	6.22428	0.0908143	0.886253	1.64282	2.33099	1.69359	3.69882	0.941791	0.722936	2.91148	0.916156	0.918747	0.301429	5.18959	1.37895	0.0590296	1.48918e-07	1.47972e-22	0.345283	1.36188	0.501653	2.08702	1.71619	0.000163921	2.22587	3.63619	3.04702	1.28478	1.77943	3.49451	0.477273	1.00399	1.96552	1.46886	1.93826	50
0.832881	0.0508469	0.0579313	1.57391	1.02096	1.21044	0.00270193	0.802396	0.0103462	0.0270662	1.6353	0.0274787	1.44039	0.780696	1.28643	0.0125062	0.114429	0.350706	4.69912	1.70451	0.00360573	1.10582e-07	3.41088e-24	0.0771831	0.845759	0.00443898	0.00769959	1.05362	7.12449e-05	2.45301	0.217079	0.139434	0.37955	1.72098	0.229064	0.568229	0.220512	0.0114133	1.02061	1.95278	50
6.64025	5.25288	2.53645	1.35651	1.19023	5.89961	6.30648	0.887966	1.6917	4.26494	1.75503	3.24677	1.17388	0.723378	2.40673	0.970223	0.966639	0.292615	4.76191	1.6519	0.870017	2.75132e-07	6.78744e-23	0.394453	1.15575	1.40284	1.97604	1.49468	0.000195898	4.34863	4.01245	3.01097	1.96694	1.18659	3.98782	0.359168	2.16917	3.03274	1.88908	2.55646	50
6.43802	6.16612	2.03801	1.19802	1.11196	1.53512	6.31249	1.02913	1.72266	5.21283	1.65467	4.72396	1.20255	0.715059	1.57196	1.27458	1.19993	0.304948	4.88638	1.33263	0.761091	2.46525e-07	7.43333e-23	5.34772	1.30343	1.6485	2.49261	1.81654	0.000207229	3.66177	3.50175	3.32564	2.46123	1.26226	4.44448	0.448159	1.38973	2.32372	2.53606	1.2928	50
1.1488	5.26427	1.10132	1.26538	1.21641	1.91891	5.12937	0.857152	1.31813	4.21581	1.37824	4.01661	1.31547	0.870172	2.39091	1.37307	0.892265	0.316809	4.85917	1.12857	0.569351	1.98184e-07	4.34829e-23	5.56721	1.24637	1.70303	2.9851	2.27985	0.000192388	2.30917	3.63174	2.36583	2.49987	1.26439	3.85749	0.44487	1.63075	1.73939	2.27482	1.58852	50
6.51952	6.04723	1.54946	1.37302	0.936842	6.33182	5.78664	0.856172	1.53193	3.95718	2.08079	3.66921	1.48492	0.68841	3.3877	0.943162	1.16636	0.283089	5.09318	1.4068	0.676835	2.18083e-07	8.45444e-23	4.64963	2.19048	1.41225	2.18604	1.17536	0.000202824	3.8608	4.35022	3.81419	1.64579	1.32432	4.4077	0.419883	1.55256	2.11946	1.62293	1.64042	50
0.819889	1.40372	1.31915	1.30655	1.0928	1.29401	0.0157002	0.760677	0.0408386	0.0924985	1.8851	0.0839574	1.05084	0.729196	1.4159	0.0144781	0.200471	0.293177	4.72956	1.89094	0.00386699	9.57382e-08	2.99332e-23	0.12462	1.4828	0.0097569	0.794442	0.810955	7.51744e-05	3.49374	2.07024	0.190594	0.527774	2.19741	2.03279	0.534578	0.424984	0.04126	1.32425	1.34857	50
1.19645	4.98516	1.99403	1.3558	1.25398	1.9959	5.94415	0.887295	2.05765	4.21501	1.66011	3.62312	1.22086	0.698798	2.44973	1.03784	1.08322	0.27607	4.71273	2.09051	0.728767	2.38303e-07	2.78205e-24	0.438195	1.16914	1.46809	1.49696	1.47044	0.000203057	4.37973	4.18581	3.66648	1.96134	1.77092	4.31269	0.464985	1.52182	1.4308	1.42548	1.48258	50
6.70556	5.87761	1.71434	1.33977	1.26073	6.07639	6.25538	1.04197	1.76404	4.16238	1.72493	3.10059	1.30268	0.753325	1.84879	0.959618	1.18157	0.277931	4.82439	1.62359	0.75752	2.53605e-07	6.83978e-23	5.59541	1.13187	1.29727	2.45562	1.59741	0.000205717	5.2159	4.75914	4.69776	2.00887	1.58445	4.1312	0.449651	2.45832	2.20514	1.72086	1.87867	50
0.873595	1.94693	1.57205	1.57995	0.960549	1.49261	0.0238315	0.713236	0.0464868	0.132177	1.53898	0.123013	1.12686	0.91837	1.81559	0.0144497	0.418396	0.265483	4.92055	2.07804	0.00384722	9.72403e-08	4.48505e-23	0.147144	1.31556	0.0123525	1.27346	0.84475	8.15479e-05	3.79003	4.30067	0.21985	0.536489	2.13357	3.55831	0.52738	0.607076	0.054347	1.65367	1.75013	50
0.930457	5.53307	3.64258	1.39956	1.09985	1.57843	0.0509917	1.09876	1.48233	3.75037	1.36244	3.45607	0.859346	0.885825	2.93691	1.36104	1.38889	0.27973	4.77923	2.10131	0.00875064	1.51036e-07	4.7257e-23	5.39524	1.32273	0.458891	1.87451	1.88135	0.000198992	3.59923	3.42057	1.46264	1.60239	1.43759	4.56779	0.575571	1.35078	1.44991	1.37834	2.02018	50
6.49808	5.20829	2.61683	1.31468	1.23186	1.26655	6.41628	0.654384	1.98207	3.69304	1.92617	3.86185	1.13519	0.778815	3.66017	1.24932	1.13893	0.295064	4.43609	1.16097	0.834285	2.182e-07	1.58896e-22	5.33123	1.30437	1.24087	1.78638	2.35577	0.000191466	4.68601	3.54679	2.71943	1.55535	1.28584	3.71418	0.438859	1.1995	2.43723	1.30489	1.75932	50
1.44684	5.90053	1.64275	1.06623	1.14714	6.25722	5.2245	0.869942	1.61981	4.39534	1.43654	3.73774	1.27617	1.09425	2.34924	1.05479	1.3216	0.279452	4.82699	1.8211	0.697503	2.38205e-07	4.83349e-23	4.86396	1.48613	1.15732	1.89322	2.13713	0.000217568	4.26774	4.85945	2.97964	1.64143	1.71936	4.15656	0.409178	2.40701	2.11944	1.6567	1.48173	50
6.31486	5.72916	2.03106	1.0658	1.074	1.63923	6.38761	0.946665	1.74283	3.45908	1.86552	4.17348	1.72874	0.727905	2.42299	1.19633	1.23231	0.295619	6.06468	1.16601	0.971379	2.68699e-07	1.35375e-24	4.62696	1.12808	0.88526	1.86228	2.31423	0.000196087	4.2448	4.92962	3.5872	1.80438	1.45824	3.76742	0.42813	2.04716	1.33501	1.82282	1.72187	50
1.10779	5.16769	1.72726	1.18004	0.964697	6.10829	6.14631	0.861882	1.79163	3.91759	1.74884	3.14363	1.10351	0.813884	3.23487	0.994294	0.918931	0.321017	3.96261	1.72804	0.872215	2.26919e-07	2.77967e-23	5.81301	1.32804	1.08661	1.61808	1.93928	0.000196353	3.91381	3.33869	4.91799	1.941	1.35507	4.07115	0.420832	1.67799	1.5049	2.21489	2.06157	50
6.43885	2.62736	1.88396	1.43726	0.910901	6.3837	6.10799	0.898449	1.41688	4.8266	1.52497	4.1897	1.56681	0.688805	1.46483	0.891674	1.20274	0.280704	4.01605	1.42293	0.738568	2.17316e-07	2.4048e-23	4.79392	1.35262	1.19284	2.20528	2.03961	0.000201349	4.30085	4.20757	3.71495	1.98466	2.35707	4.24156	0.447584	1.66554	2.16573	1.63029	2.15812	50
6.84169	4.61956	2.48862	1.07326	1.03268	5.92204	5.97815	0.991522	1.52207	4.15134	1.39892	4.13362	1.49587	0.752023	1.98203	1.05416	1.14523	0.310582	5.45472	1.85738	0.739598	2.338e-07	1.13008e-22	5.10183	1.0755	1.35215	1.84995	1.80611	0.000196305	4.96573	4.28673	2.37499	1.76353	1.16471	4.48563	0.436087	1.44591	1.42694	1.79223	1.63412	50
0.881885	0.929954	2.21649	1.51768	1.02421	1.4206	0.0125168	0.656674	0.0279197	0.09102	1.18115	0.455143	1.31225	0.84908	1.6591	0.0143275	0.190007	0.318734	5.44619	2.09813	0.00394674	1.04637e-07	2.31239e-23	0.128188	0.818169	0.00842402	0.438846	1.04883	7.50028e-05	3.33121	3.14967	0.209195	0.490513	1.45663	1.09567	0.561716	0.560639	0.0288089	1.40203	1.70323	50
0.768518	0.535984	0.198413	1.42495	0.769305	1.1348	0.0055516	0.656401	0.0116311	0.0386793	1.24064	0.0549641	1.35144	0.746873	1.03795	0.013296	0.0634518	0.321073	5.11007	1.42524	0.00283779	9.31121e-08	3.7057e-23	0.0915109	0.767657	0.00570195	0.0285942	0.921926	6.90432e-05	1.98625	0.42884	0.15373	0.451824	1.81146	0.593996	0.617852	0.306618	0.012444	1.12756	1.62038	50
6.40911	5.12337	1.7977	1.25695	1.18532	6.01541	6.22009	0.724702	1.38272	4.81744	1.82575	2.57243	1.4303	0.856964	2.08696	1.4573	1.13098	0.282911	4.29856	1.6539	0.734974	2.10303e-07	3.58009e-23	5.81509	0.960995	1.2172	2.42071	1.96233	0.000187758	4.90674	4.16153	2.89586	1.23128	1.35812	3.27008	0.442572	1.30789	2.2573	1.51987	1.80506	50
1.48804	4.1396	2.11625	1.26685	1.01718	1.41317	6.14614	0.766759	1.64064	5.26274	1.28155	3.26081	0.940384	0.681313	1.99624	1.00142	1.1517	0.307422	3.68177	1.22826	0.760248	2.28299e-07	4.73859e-23	3.56792	1.14661	1.99856	2.19441	2.93271	0.000197324	4.02789	4.41588	3.37988	1.08819	1.88755	2.94763	0.38514	1.62144	2.52136	1.76076	1.4333	50
1.15136	4.37291	1.90557	1.50427	0.727683	1.54333	6.31177	0.863456	1.29518	4.08773	1.72794	3.62116	0.965926	0.930453	2.25965	1.13679	1.0778	0.26666	4.93447	1.343	0.890702	2.52749e-07	1.06743e-23	3.3637	1.32359	1.25222	1.72732	1.89777	0.000200647	4.02437	3.81594	3.18552	1.68886	1.33507	4.4953	0.406574	1.90131	1.40077	1.82859	1.66651	50
6.4308	5.89285	1.61598	1.05024	1.01718	5.96876	5.98927	1.06702	1.5919	4.47593	1.91344	3.96353	1.26769	0.795026	1.78945	1.26347	0.858892	0.268105	5.52653	1.98392	0.659228	2.4525e-07	3.70381e-23	5.10932	1.80457	1.57502	2.03963	2.00774	0.000193977	3.34614	3.69016	4.53981	1.63866	1.25852	3.74006	0.529574	1.88888	1.48902	1.87952	2.17053	50
0.877216	2.28648	2.09848	0.969774	1.08833	1.39111	0.0266666	0.577422	0.164355	0.123293	1.47887	0.464929	1.41001	0.951715	1.48398	0.0171779	0.308989	0.325003	5.12008	2.38903	0.00320721	8.48805e-08	4.31431e-23	0.402754	0.860388	0.0153253	1.31795	0.914434	8.08024e-05	4.01558	3.94022	3.81196	0.5779	1.41334	3.88326	0.577536	0.515866	0.210292	1.53854	1.11077	50
1.00473	5.38274	2.12386	1.5974	1.04104	1.36353	5.48915	1.12192	1.27708	4.66473	1.48406	3.62918	2.08985	1.033	3.07165	1.01768	1.44738	0.286342	4.57531	1.57909	0.919771	2.67357e-07	8.20175e-23	5.16233	1.27125	1.08925	2.0471	1.98189	0.000204261	4.64571	3.0715	4.29082	1.57827	1.69041	3.69663	0.416431	1.73295	1.51018	2.13573	1.67404	50
1.09581	4.37471	2.00732	0.972376	1.20455	5.91105	5.45941	0.756101	1.99837	4.22662	2.0887	3.85125	1.28221	0.746497	2.69765	1.02131	0.836629	0.320828	4.97289	1.10565	0.719524	2.04822e-07	1.02584e-22	0.413425	1.67839	1.4064	1.71782	1.69505	0.000184639	4.82669	4.10701	4.12962	1.34764	1.27754	4.34892	0.449923	1.8099	2.09773	2.28883	1.65041	50
1.23733	5.74338	3.29453	1.38746	1.57836	6.3727	6.39567	0.979169	1.21472	3.32377	1.74417	3.72159	1.17589	1.00391	2.50252	1.19152	0.986768	0.294325	5.00051	1.39466	0.724431	2.31745e-07	5.28546e-23	0.391147	0.975115	1.43218	1.62299	1.96215	0.000180136	4.02844	4.97388	2.78029	1.59628	1.508	4.82764	0.405776	1.58481	1.58364	1.94361	1.86181	50
0.885864	0.373529	0.113054	1.48456	0.768038	1.20591	0.00439645	0.626191	0.0204401	0.0369596	1.08595	0.115812	1.49183	0.653746	3.1052	0.0132111	0.10196	0.327147	5.02187	1.48296	0.00248352	8.59734e-08	6.15189e-23	0.0933087	1.22268	0.00524092	0.0984074	0.817492	7.13147e-05	3.44917	0.19043	0.185333	0.479551	1.44253	0.470327	0.54987	0.316537	0.0269416	0.889485	1.21193	50
1.12345	5.53032	1.74164	1.63385	0.965493	2.51769	6.05824	0.889291	2.09275	5.2361	1.81154	3.93189	2.09273	0.817544	2.71855	1.03472	1.10681	0.274932	4.64281	1.80988	0.916172	2.47229e-07	5.3737e-23	4.82328	0.977309	1.13473	2.19497	1.88908	0.000195206	4.07901	5.1502	3.37474	2.12	1.62749	4.31499	0.431919	1.41155	2.15789	1.95598	1.65643	50
6.24974	5.59661	2.00055	1.09658	1.07527	6.08322	5.46867	0.852911	1.61197	3.71282	1.59361	3.59326	1.54138	0.945008	2.91426	1.04898	0.992947	0.289583	5.05932	1.24119	0.856221	2.51337e-07	5.81222e-23	5.13279	0.974265	0.987669	1.87064	2.63862	0.000193599	4.92157	3.43893	4.30268	1.89005	1.58886	3.97282	0.468656	2.96446	1.73632	1.94944	1.96244	50
1.33279	5.48464	1.7716	1.22573	1.30263	6.27895	6.02856	1.10353	1.43757	3.77814	1.5787	4.31445	1.24122	1.21797	2.52801	1.03452	1.47178	0.261626	4.9488	1.4133	0.877059	3.12922e-07	1.55846e-22	5.33255	0.986792	1.24242	1.93686	2.44187	0.000206637	3.85726	4.18931	2.23775	1.97472	2.45134	4.11591	0.509463	2.3088	1.90467	2.20103	2.2489	50
6.39888	5.44561	2.42683	1.26707	1.1074	6.13776	6.78204	0.825961	1.48664	2.89164	2.76507	3.42417	1.12112	0.881314	2.8314	0.992983	0.857247	0.273974	5.27427	2.53808	0.772234	2.27117e-07	5.90634e-23	5.12396	1.34086	1.57861	1.74852	2.43511	0.00016866	3.81132	4.30479	4.33845	1.73223	1.87748	4.46701	0.39566	1.67055	1.856	1.37416	1.58998	50
0.917122	0.91537	1.97713	0.910945	1.03728	1.51898	0.0142626	0.788886	0.0590862	0.104885	1.23785	0.907611	1.71159	0.72404	1.67436	0.0149079	0.109771	0.317547	5.09375	1.58697	0.00329173	1.09879e-07	4.80798e-23	0.123386	0.840926	0.00945297	0.381483	0.86844	7.26903e-05	3.06467	4.63899	0.240616	0.513118	1.17754	1.02124	0.505083	0.410312	0.0534286	1.22389	1.25963	50
0.857165	2.58924	1.77581	1.21629	1.47626	1.47423	0.0468501	0.857477	1.49963	4.30422	1.64995	3.31455	1.62311	1.06775	2.44565	1.08331	0.987491	0.272595	5.2683	1.58926	0.00611064	1.11233e-07	2.32109e-23	5.01182	0.82785	0.406995	1.70581	1.65931	0.000193192	4.14942	4.51753	3.10797	2.12063	2.77558	4.35114	0.598153	0.995627	1.53028	1.44029	1.5188	50
0.838304	0.0155678	0.011424	1.12624	0.86356	1.13014	0.00255767	0.706283	0.0129399	0.0314057	1.15694	0.109034	1.54173	0.78608	3.01435	0.0138436	0.0844453	0.296033	5.06083	1.90427	0.00278878	9.81731e-08	2.10387e-22	0.0745039	1.06914	0.00431496	0.0019476	0.869251	6.92486e-05	2.93874	0.0561423	0.141988	0.57844	1.97507	0.11751	0.594044	0.193941	0.0128578	1.55622	1.67809	50
6.43116	4.13258	1.62457	1.34254	1.36788	6.34325	6.47525	1.38609	1.4488	4.31974	1.41844	3.21297	0.909976	0.789084	3.09033	1.01172	1.30222	0.274157	4.51167	1.70444	0.759786	2.60964e-07	2.17143e-23	0.393739	1.55562	1.85314	2.27263	1.99151	0.000200181	5.02205	4.36553	3.23797	1.86411	2.45789	3.29706	0.460238	1.69724	1.56551	2.48604	1.90371	50
0.659737	0.00670031	0.00144385	0.953807	0.836077	1.14416	0.00116778	0.534601	0.00510987	0.0135059	2.29211	0.0133897	1.24307	0.676669	1.16763	0.0113232	0.0939759	0.369086	4.26977	1.45691	0.00286221	8.17145e-08	4.7298e-23	0.0676485	0.892157	0.00370073	0.00218369	0.747269	7.01459e-05	0.501641	0.0555945	0.115199	0.253265	2.05466	0.0419689	0.469999	0.130542	0.00613596	1.20417	1.76495	50
0.799395	1.21881	1.68491	0.983187	0.95276	1.26642	0.0200573	0.53622	0.0886978	0.115951	1.4832	0.168844	0.930066	0.624837	2.0192	0.0170514	0.15764	0.271913	5.24143	1.70137	0.00497744	7.95401e-08	1.65987e-22	0.141788	0.91708	0.012086	0.966554	1.45377	7.57437e-05	1.97694	1.81769	4.42416	0.480141	2.21442	1.99467	0.547073	0.60673	0.101838	0.986499	2.09912	50
6.3283	4.30158	1.91346	1.90512	1.2427	1.68293	6.2242	0.954137	1.50361	3.71623	1.40601	3.48838	0.958576	0.72764	2.35618	1.04848	1.21507	0.272023	4.41442	1.84724	0.834527	2.35271e-07	1.02193e-22	4.99149	1.39893	1.3461	2.67529	1.69882	0.000205025	4.81813	3.53009	4.57907	1.95772	3.22163	4.76322	0.447528	1.99385	1.71043	2.08153	1.53781	50
6.61449	6.58536	1.94801	1.25678	1.06904	1.73048	5.8042	0.893587	1.36616	4.05222	1.15537	4.07705	1.74435	0.820743	1.55401	1.07419	0.835501	0.297752	4.91953	1.76623	0.749132	2.35859e-07	8.56967e-23	5.08872	1.02293	1.26704	2.16218	2.11637	0.000196024	4.27006	3.89034	4.66806	1.97672	1.26159	4.41488	0.453307	2.33307	1.90303	1.70296	1.48585	50
1.0694	3.86929	2.06868	1.11589	0.989664	1.53143	0.0347819	0.909408	1.03241	1.4316	2.70825	2.28734	2.01543	0.719492	1.85925	0.436106	0.66366	0.276926	5.49654	1.42279	0.00755539	1.48158e-07	2.72969e-22	5.10765	1.50657	0.133739	1.56769	1.84093	0.000122051	3.85753	4.35852	0.371542	0.924625	1.92616	3.46109	0.499738	0.671555	1.28353	1.47369	1.68811	50
1.35027	4.96329	1.45229	1.58196	0.928022	6.03197	6.12846	0.840354	1.23041	3.96219	1.40053	4.08284	0.960566	0.943188	1.89868	1.5781	1.24338	0.302537	5.11233	1.32382	0.93662	2.48026e-07	5.29589e-23	4.82541	0.973476	1.33606	2.09385	2.98072	0.00019384	4.38086	2.74306	1.96754	2.48094	2.46952	4.32837	0.409767	1.96861	1.94286	1.92463	2.17063	50
0.634996	0.278669	0.107918	1.53556	0.758084	1.13533	0.00346343	0.717904	0.0082322	0.0220428	1.0736	0.0304439	1.13178	0.659668	2.55259	0.0124382	0.0595979	0.311749	4.87051	1.23057	0.00266278	1.03878e-07	5.60988e-24	0.0826446	0.860386	0.00481989	0.03456	1.14235	6.94559e-05	1.43998	0.533426	0.129179	0.3339	1.17918	0.349051	0.533481	0.22603	0.00899575	1.06731	1.49434	50
1.22116	5.53116	2.28661	1.47348	1.03053	6.12663	5.61664	0.92621	1.80301	5.14883	1.50331	3.05561	1.23659	0.79861	2.29132	1.05672	1.16594	0.288217	5.07351	1.27932	0.811027	2.56156e-07	5.27744e-23	5.14116	1.41696	1.31222	1.82187	2.07109	0.000207942	4.79571	4.36451	3.95668	1.78453	1.76529	4.41626	0.502831	1.56487	1.66524	1.85839	1.39402	50
1.01764	5.49911	1.59153	1.34949	1.01497	1.8158	6.36081	1.25402	1.27406	4.76597	1.90887	4.1487	1.89274	0.810716	2.1234	1.53426	1.078	0.320697	5.35798	1.45444	0.953967	2.82637e-07	3.07772e-23	0.421032	1.43907	1.11247	1.9143	1.95905	0.000209846	4.56172	3.98557	3.71479	1.59346	2.07196	3.45711	0.407367	1.43701	1.52303	2.18332	2.14373	50
6.52012	4.34156	1.56603	1.56229	0.907547	1.83144	4.55892	0.917181	1.8371	4.79412	2.40909	3.87145	1.35386	0.691045	1.87185	1.18487	1.15133	0.270977	4.28684	1.40258	0.702055	2.26809e-07	3.73406e-23	5.02634	1.57092	1.22699	2.24826	1.72502	0.000202003	3.4072	4.11179	4.56256	1.36136	1.15901	3.56368	0.436171	2.39246	1.82693	1.64053	1.42644	50
0.761839	1.55595	1.75714	1.12233	0.941856	1.2926	0.0167504	0.588039	0.0542515	0.0989934	1.17576	0.269749	1.27936	1.15015	2.71177	0.0147407	0.138641	0.283323	5.28661	1.67528	0.00284515	8.10705e-08	4.62376e-23	0.14729	1.17773	0.0102913	0.83604	1.17417	7.35281e-05	4.63662	2.52017	1.79281	0.522666	1.30189	1.57602	0.554609	0.533444	0.0593789	1.04389	1.00258	50
1.15548	5.48268	2.12765	1.17431	1.38548	1.75447	6.00648	1.20666	1.91821	4.59946	2.01582	3.4432	1.31281	0.837752	2.97591	1.48204	1.00417	0.303634	5.08863	1.6113	0.810098	2.43878e-07	1.40907e-22	5.44714	1.91991	1.25975	2.82242	2.48463	0.000198039	4.01768	4.60303	4.899	1.15225	1.32729	3.80859	0.419365	2.02198	2.09248	1.51933	3.29046	50
0.917089	5.81737	1.88061	1.30299	0.973614	1.56801	0.0451365	0.821148	1.44871	4.03583	1.48841	3.15778	1.20074	0.81602	1.76267	1.28409	0.997293	0.290563	4.81676	1.46356	0.00432034	1.28086e-07	1.01713e-22	5.53922	0.950225	0.406673	1.80972	1.37776	0.000186681	3.67	3.93227	4.57343	2.13366	1.06163	4.36743	0.505541	0.799975	1.73179	1.59341	1.96256	50
6.33322	5.93747	2.81406	1.34161	0.837532	6.0943	5.83164	0.710151	2.14742	4.6716	1.54188	2.36869	1.32317	0.9438	2.68574	1.54868	0.912146	0.271605	3.39125	1.24001	0.784574	2.05677e-07	7.2468e-23	5.21972	1.19754	1.74597	1.56897	1.86078	0.000193341	4.09842	3.93113	4.18678	1.97084	1.11512	3.70678	0.412423	2.05696	1.38299	1.70375	1.60245	50
0.710806	0.0117092	0.0274657	1.01544	0.740828	1.5177	0.00206025	0.769451	0.00623107	0.0189905	1.08618	0.0273717	1.08652	0.784345	2.08154	0.0124116	0.0406533	0.32625	5.19878	2.08315	0.00221687	9.73913e-08	7.73609e-23	0.0722352	0.794572	0.00411999	0.00119816	1.14408	6.7734e-05	1.72521	0.0740644	0.125043	0.410821	1.7063	0.0714748	0.508306	0.1992	0.00674099	0.992701	1.09647	50
6.22856	5.85076	1.68916	1.17791	1.51057	1.7484	6.32492	1.16652	1.41784	4.53992	2.38031	3.7189	1.65966	0.629362	1.81548	1.21653	0.876918	0.27152	4.69058	1.588	1.16472	3.24698e-07	2.88738e-23	3.64104	1.59296	1.3911	2.15051	1.57661	0.000194969	3.72747	3.84939	2.33863	2.02132	1.1775	3.7729	0.422276	2.54593	1.95046	1.8005	1.5912	50
0.656807	0.03805	0.0113306	1.39475	0.884326	1.0336	0.00256214	0.655579	0.0128908	0.0333495	1.23086	0.301493	1.03184	0.811929	1.78511	0.0132744	0.103893	0.288418	4.46277	1.15144	0.00321228	9.02219e-08	3.44705e-23	0.0749394	1.21929	0.00433622	0.0031331	1.30418	6.99924e-05	2.80655	0.0918809	0.144599	0.521486	2.6055	0.198422	0.486069	0.230085	0.0129921	1.24449	1.68394	50
1.5518	4.88052	2.14981	1.18011	1.05985	5.58544	6.19257	0.783546	1.14469	4.62478	2.46438	3.17535	1.38709	1.20564	2.07252	1.67457	1.21869	0.280567	4.90511	1.19228	0.945812	2.35314e-07	2.59913e-22	5.33296	1.29972	1.07935	1.83907	1.77794	0.000194801	2.70022	3.771	4.20938	1.68745	1.53967	4.25199	0.488956	2.18558	1.94662	1.61845	2.37287	50
6.8365	4.8853	2.26549	1.6523	1.1965	6.5381	6.39528	0.807489	2.07079	3.61987	1.31874	3.2168	1.26359	0.864429	2.21425	1.00666	1.05146	0.307898	4.74354	2.65274	0.601214	2.24794e-07	4.34007e-23	5.00579	1.11675	1.29434	1.85744	1.69221	0.000188788	4.41736	4.46093	2.90123	1.40857	0.94684	4.30792	0.502553	1.58311	2.1284	1.5394	1.72267	50
6.30132	2.69206	2.24329	1.55639	1.76606	1.69746	6.10077	0.835844	1.40016	2.5581	2.32058	3.87776	1.04288	0.931302	2.6225	1.05343	1.24734	0.282957	5.32701	1.4976	0.925204	2.35514e-07	3.72319e-23	5.37011	1.02708	1.365	1.73501	1.86593	0.000194446	4.32615	4.56091	3.12765	1.29555	1.44836	4.78217	0.441618	1.54874	1.62811	1.8234	1.97638	50
0.873777	2.94675	1.90767	1.03188	0.896663	1.8512	0.02804	0.839338	0.206732	0.119085	1.08525	0.720801	1.04274	0.777776	1.4709	0.021243	0.393154	0.33574	4.57363	1.25006	0.00359525	1.16611e-07	8.45289e-23	4.03857	0.801768	0.0166073	1.67781	0.911106	8.54708e-05	1.91632	3.89824	0.201855	0.53476	1.56862	3.67367	0.470001	0.526012	0.280518	1.34882	1.33767	50
1.29984	6.38212	2.661	1.21062	1.02239	1.33979	6.04419	0.808644	1.69805	3.10191	1.6077	3.44143	1.44413	0.7777	2.97613	1.14732	0.862508	0.282513	4.34097	1.84146	0.761635	2.02044e-07	8.02184e-23	4.90516	0.994104	1.07893	1.37339	1.66802	0.000191655	2.96846	4.18916	4.33364	1.4524	1.4581	3.49066	0.530049	1.63463	1.2198	1.68524	1.9786	50
0.625863	0.00184619	0.000552361	1.44608	0.933913	1.17281	0.00060972	0.666415	0.00348566	0.00912193	1.12308	0.00379656	1.07916	0.676319	1.42268	0.0102265	0.0300488	0.37982	5.60033	1.08739	0.00218358	9.38663e-08	5.86052e-23	0.0632593	1.87537	0.00341219	0.000420045	0.6848	6.6974e-05	0.304352	0.0224225	0.0984729	0.156253	2.33457	0.00973501	0.439087	0.0547492	0.00409698	0.618152	1.43925	50
6.24104	5.47243	2.39354	1.50768	0.899403	1.62503	6.54899	1.00402	1.48789	4.92495	1.25133	3.45411	1.33626	0.962483	3.00392	1.20782	0.971654	0.306261	4.88504	1.3861	0.749967	2.31964e-07	1.46179e-22	5.25897	0.946484	1.24581	1.68295	2.01384	0.000191287	3.65367	4.21241	3.91198	1.43661	1.4546	3.92853	0.4455	2.07922	1.62644	1.74592	1.68492	50
0.851505	2.0424	2.63522	1.2112	0.877801	1.28723	0.0262905	0.600664	0.294104	0.1699	1.48913	1.46871	1.18805	0.962626	2.1104	0.0190865	0.310957	0.306704	5.021	1.80897	0.00353377	8.74942e-08	9.98535e-23	0.570276	0.962537	0.0158487	1.25234	0.861443	8.15501e-05	3.31444	4.26718	0.260795	0.582709	2.40544	2.38626	0.466184	0.607486	0.297335	0.963697	1.3909	50
6.34028	5.04195	1.91942	1.47976	1.36369	1.70607	5.56388	0.791118	1.24261	4.84502	1.58364	2.60204	1.2825	0.877009	1.65138	1.02141	1.31093	0.282523	5.50785	1.61157	0.768845	2.16293e-07	2.05122e-23	5.25656	0.947938	1.46911	2.40335	1.58464	0.000204796	4.79803	3.34295	4.3051	1.12158	1.89227	4.06716	0.418467	1.48722	2.06348	2.08114	2.01275	50
6.54443	5.67101	1.93073	1.35167	1.00699	1.94502	6.40581	0.813791	1.67058	4.9302	1.71351	3.2795	0.952661	0.738336	1.64059	1.28256	0.989497	0.286186	4.95491	1.33541	0.778462	2.37083e-07	7.29682e-24	5.01701	1.05156	1.08359	1.92189	1.63852	0.000196301	3.74124	3.34551	2.21907	1.79905	1.03745	4.36903	0.418256	2.01849	2.3016	1.58671	1.49791	50
1.0476	5.10115	2.74866	1.27003	0.992854	1.16636	0.0380574	0.688156	1.19861	3.98824	2.48057	2.47151	1.07634	0.669216	2.30428	0.740333	1.43226	0.277462	4.95847	1.18384	0.0046383	1.09502e-07	4.03605e-23	5.32652	1.00364	0.199484	1.75215	1.27028	0.000161756	4.6958	3.69306	1.75548	1.03575	1.56339	4.5954	0.619364	0.878216	1.43125	1.61139	2.20903	50
6.355	5.77188	2.23342	1.19212	1.05054	2.32737	6.31885	1.20793	1.44793	5.18674	1.74183	4.28777	1.08614	0.737729	2.45832	1.07384	0.893437	0.29028	4.36764	1.46887	0.966268	3.04594e-07	1.70546e-22	5.37166	1.06926	1.15318	2.02975	2.42339	0.000193657	3.34178	4.30125	2.88407	2.83538	1.51614	4.57897	0.46391	1.72565	2.21292	2.18382	2.72871	50
0.661244	0.0134251	0.0302811	1.45096	0.817148	1.09436	0.00144123	0.669102	0.00446305	0.0127865	1.29923	0.0115124	1.46413	0.781914	1.36614	0.0111568	0.0968016	0.405036	5.15856	1.21516	0.00263766	9.85165e-08	3.30464e-23	0.0708556	1.19913	0.00387082	0.00260426	0.695297	6.92234e-05	0.400984	0.163915	0.117431	0.233164	1.78608	0.0642403	0.483726	0.171748	0.00539677	1.13367	1.39364	50
6.38767	5.11538	2.02618	1.44261	1.25969	1.23271	6.48624	1.13854	1.60895	4.86885	1.2665	3.47726	1.29221	0.572853	3.50327	1.3273	1.25107	0.276005	5.24508	1.39893	1.17548	2.8289e-07	5.98372e-23	4.87485	1.26082	1.26883	1.79863	2.22565	0.000216262	3.91224	4.30888	2.37841	1.23044	1.67914	4.37876	0.420331	1.36003	2.41193	2.13115	1.3783	50
6.38885	5.135	2.16926	1.05402	1.17197	6.39973	6.39666	1.13631	1.86543	4.94261	1.83111	2.4382	1.53963	0.816645	2.59874	0.914212	1.09359	0.271311	5.01548	1.85805	0.874415	2.33396e-07	1.24729e-23	0.41374	1.10005	1.40373	1.73329	1.90809	0.000197977	4.80216	3.24383	2.79325	1.85813	1.84107	4.33944	0.393902	2.06192	1.4434	1.53883	1.8851	50
6.26349	5.56311	2.32789	1.15538	1.17504	6.19533	6.49389	1.05299	1.74895	4.02021	1.82147	4.41614	1.43658	0.95922	3.4512	1.14664	1.29026	0.297024	5.22013	1.71182	0.946921	2.72887e-07	2.21956e-23	3.90977	2.054	1.27603	2.31946	1.36748	0.000211337	4.80618	5.37731	3.85398	1.72407	2.13826	3.11119	0.405626	1.71185	1.96841	1.83096	1.65424	50
1.47328	5.11418	1.61978	1.30379	1.22266	6.14759	6.01192	1.01344	1.50367	4.40104	1.96857	2.50783	1.4817	0.888915	2.46259	1.18048	1.06046	0.294884	4.75831	2.03485	0.685528	2.31281e-07	8.08045e-23	4.92657	1.28393	1.35756	1.99554	1.52938	0.000203374	4.62535	4.61011	3.98258	2.30786	1.32221	3.74349	0.484727	2.17575	2.33427	1.61833	2.03107	50
6.3069	5.63895	2.07435	1.37759	1.23041	1.96403	6.65313	0.839109	1.68286	4.773	1.76793	3.65791	1.35885	0.895521	2.77228	0.972879	1.15949	0.290876	5.24272	1.66576	0.755891	2.48414e-07	6.84387e-23	4.26564	1.8327	1.24753	1.96945	2.36806	0.000194785	4.26696	4.49816	4.37758	1.87116	1.92791	4.02287	0.402127	1.53762	1.66305	1.78839	2.09328	50
0.726004	0.010233	0.0107956	1.57363	0.592875	1.29029	0.00200666	0.589718	0.0094508	0.0217427	1.40192	0.0238317	1.42538	0.715886	1.19769	0.0123089	0.105578	0.287582	5.3609	1.98301	0.00281001	8.86756e-08	1.84938e-22	0.0726312	1.41991	0.00407285	0.00353567	1.0861	7.07626e-05	3.73684	0.0611941	0.129101	0.410593	1.58986	0.146417	0.459949	0.258927	0.0102468	0.963663	1.79188	50
1.18879	5.31533	2.76947	1.43401	1.071	1.6345	5.79513	1.00373	1.63846	3.34512	1.98755	4.13792	1.37302	1.14979	2.17521	1.17644	1.01697	0.272815	5.06697	1.41325	1.26079	3.13905e-07	3.02465e-23	0.442527	1.19943	1.03731	1.62975	2.52611	0.000183095	4.16765	3.83164	2.35118	1.51977	2.40716	4.48677	0.427132	1.84515	1.86506	1.60437	1.5822	50
0.799251	1.66804	1.77248	1.00869	0.813403	1.57476	0.0166662	0.661837	0.0702235	0.119928	1.98173	0.68068	1.19238	0.787345	2.71295	0.0160995	0.314878	0.261072	3.9919	1.56615	0.00484521	8.22425e-08	7.87982e-23	0.131735	0.767743	0.0104938	0.93564	1.40072	8.03104e-05	2.67616	3.31463	0.526159	0.616395	2.18032	1.86761	0.581586	0.521465	0.094439	1.10856	2.82034	50
1.03007	5.50875	2.1537	0.999866	0.789761	1.21549	0.0431236	1.08488	1.31937	2.07711	1.56884	3.80139	1.21427	0.710198	2.69875	0.947877	0.888823	0.261749	4.83337	1.87136	0.00604321	1.63353e-07	4.80153e-23	4.21617	1.03153	0.470967	1.76591	1.4279	0.000168709	3.43207	3.73548	0.695007	1.39881	1.29456	4.35559	0.586728	1.32764	1.17281	1.25344	1.32515	50
6.04204	6.1913	1.911	0.891303	0.857805	1.69234	5.97665	0.901072	1.40242	3.54193	1.46527	4.97471	1.13172	0.848115	1.72815	1.18778	0.666988	0.306108	4.72469	1.12173	0.789016	2.29755e-07	1.11326e-22	5.60598	1.45948	1.34173	2.48468	1.98896	0.000183375	3.1931	4.08694	3.4762	2.08888	1.10706	4.4438	0.455832	2.29609	1.45976	2.21082	2.18726	50
6.12285	2.61383	1.68288	2.1317	1.08391	1.68163	6.34606	1.01806	1.61843	3.76935	1.34933	1.7399	1.14196	0.803723	2.91442	1.08878	1.16034	0.296402	5.07406	1.29781	0.665112	2.29121e-07	3.74053e-23	0.359443	1.12438	1.37711	1.65843	2.70914	0.000202901	3.92192	3.24234	4.37471	1.30407	1.36847	4.4127	0.425126	2.11916	1.80494	1.59422	1.31733	50
1.79366	5.49376	2.19391	1.20486	1.31189	1.87607	5.83693	0.707473	1.46001	5.26315	1.78083	3.00441	1.2623	0.72506	2.2686	0.997365	0.970219	0.298767	5.15642	1.29806	0.805843	2.21497e-07	6.45784e-23	5.12818	1.01459	1.02292	1.81842	1.85609	0.000198077	4.88955	4.62741	3.83824	1.649	1.9026	3.61335	0.399697	1.47699	1.78177	2.34721	1.98072	50
0.972081	1.74922	1.97274	1.1063	1.07567	1.23988	0.0238968	0.677572	0.262208	0.159413	1.34079	0.991728	1.22402	1.04823	2.49257	0.0231734	0.447793	0.265536	5.2361	1.67989	0.00420784	9.44117e-08	7.15246e-23	0.194124	1.0714	0.0145687	1.63959	1.0467	8.68883e-05	3.23971	4.41946	0.270555	0.58786	1.46135	2.73715	0.584299	0.883795	0.356993	1.60206	1.62847	50
0.950022	1.70312	1.98229	1.25137	0.721629	1.29538	0.0253277	0.700109	0.325863	0.151535	1.45436	2.2297	1.144	0.92881	1.83421	0.0251401	0.452874	0.292939	4.4483	1.27917	0.00463199	1.11252e-07	1.05621e-22	0.158807	1.6353	0.0156107	1.34859	0.981853	8.89666e-05	4.63855	3.64332	0.230442	0.700623	1.67824	2.43289	0.441115	0.54445	0.812025	1.05924	1.55977	50
1.22196	5.74833	1.92285	0.929312	0.871459	1.45768	6.33661	0.84927	1.61832	4.02997	1.92542	3.71593	1.32033	0.959035	1.80686	1.29267	1.01153	0.302305	5.67362	1.97872	0.803271	2.29704e-07	1.88271e-22	4.63567	1.14164	1.07721	1.90365	2.11443	0.00018681	4.77679	4.87065	4.63396	2.24494	1.78035	3.81369	0.41286	1.29754	2.30117	1.38718	1.72474	50
6.43612	5.97728	2.1993	1.40841	1.29331	1.64325	0.045948	0.782613	1.21211	2.51497	1.45198	4.23715	1.56296	0.825574	1.28761	1.03521	0.988977	0.267805	4.16035	1.87498	0.00741149	1.125e-07	1.49504e-24	4.24468	0.849969	0.381783	1.81237	1.89043	0.000164026	3.74338	3.77629	3.52817	1.55435	2.17889	3.94945	0.453067	1.35866	2.00421	1.55	1.75204	50
0.872586	1.67431	1.759	1.16375	1.03387	1.29938	0.0234191	0.832218	0.26713	0.168031	1.17583	1.08072	1.38881	0.720529	2.31177	0.0228121	0.323903	0.296967	4.99214	1.47319	0.00342587	1.08486e-07	1.96783e-23	0.222896	1.14513	0.0152644	1.51303	1.13226	8.20741e-05	4.07094	2.25184	0.304332	0.597641	1.78958	2.39002	0.657854	0.532352	0.47267	1.68574	1.36549	50
1.32289	4.6048	2.18292	1.08086	0.943389	6.22589	6.35936	0.958705	1.46386	4.31659	1.83807	3.8145	1.08936	0.691438	2.47164	1.31933	1.16413	0.282981	4.94377	1.85165	0.772906	2.39726e-07	5.87985e-23	5.26661	1.26157	1.22039	1.68586	2.85431	0.000192291	4.39177	4.36372	3.18566	1.39557	1.68291	3.87748	0.403561	2.94929	1.6688	1.70461	1.19461	50
1.47442	5.43125	2.46257	1.0854	1.44974	6.30804	6.46918	1.44961	1.41721	4.74779	2.06288	4.14993	1.3442	1.09158	1.8076	0.979677	1.36052	0.292332	4.66781	2.32544	1.24331	2.81772e-07	1.0038e-22	5.74871	1.37564	1.53189	2.02651	2.48673	0.000195549	4.59432	3.71955	3.21212	1.91914	2.15054	4.15927	0.407659	1.81091	1.66362	2.27269	2.00135	50
0.721559	1.2118	1.07141	1.47597	0.879435	1.48038	0.0111731	0.589527	0.0740644	0.0965002	1.29908	0.646714	1.2697	0.762613	1.49932	0.0155162	0.246862	0.306136	4.9431	1.49582	0.00304811	8.32651e-08	3.28066e-23	0.113346	1.09137	0.00826759	0.499754	0.902214	7.67453e-05	2.96544	0.790023	1.88772	0.508769	1.89602	1.31621	0.489783	0.414079	0.0657095	1.60382	2.00593	50
0.795657	1.54149	1.16095	1.33398	1.16686	1.28339	0.0174741	0.754419	0.047738	0.075734	1.34634	0.11281	1.29109	0.699994	1.76741	0.013739	0.116118	0.334413	5.09761	1.29964	0.00340419	1.03708e-07	1.86029e-23	0.133079	1.66982	0.0108028	0.896293	1.21507	7.30735e-05	1.99275	1.11717	0.179648	0.402635	1.04677	2.42308	0.473143	0.513941	0.0464683	1.56876	1.87072	50
1.11423	1.82873	2.14726	1.03504	1.10379	1.65771	5.91939	1.09879	1.55926	3.40704	1.85465	3.61835	1.26515	0.605099	2.65691	0.863814	1.85603	0.285844	5.34687	1.46948	0.786528	2.63077e-07	2.56285e-23	4.61121	1.4158	1.35927	2.62203	1.75692	0.000195553	4.25754	3.82024	4.42876	1.76116	1.04956	4.12849	0.483523	2.63746	2.15823	1.83445	1.54057	50
1.25369	5.60767	2.17061	1.19624	1.08508	6.38542	6.1951	1.05315	1.37343	4.70229	1.70408	2.87894	1.32808	0.656249	2.33681	1.13362	0.896501	0.296171	4.79904	1.39185	0.686687	2.4368e-07	1.79771e-22	4.17091	1.16484	1.50922	1.89498	2.58019	0.000198146	3.77085	4.90783	2.06335	1.27312	1.21422	4.7538	0.387916	1.73509	1.49482	1.66738	1.54727	50
1.21037	5.76381	2.30166	1.17637	0.925509	1.35095	5.98501	0.770574	1.24732	3.95843	1.83128	3.80387	1.47048	0.815542	1.69623	1.12576	1.07708	0.272773	4.86728	1.40239	0.741902	2.16376e-07	4.59835e-25	0.421384	1.23371	1.2741	2.16516	1.7639	0.000194249	3.14955	4.56651	3.52429	1.35805	1.92473	3.22063	0.441363	2.19833	1.23493	1.62415	1.63184	50
6.70086	4.99682	2.10297	1.2738	1.21191	6.0301	5.57389	0.793261	1.55193	4.18899	1.58414	3.37615	0.913518	0.634209	2.95484	0.903605	1.08023	0.285262	4.35464	1.45501	0.933907	2.37687e-07	6.38688e-23	0.439861	0.945637	1.39417	2.23966	1.62209	0.000198042	4.56796	4.61947	4.1637	1.66535	1.0706	4.63647	0.364198	1.57515	2.02381	1.88704	2.45383	50
6.26891	5.38735	1.91672	1.12861	1.69171	6.35691	6.60997	0.755837	2.02101	4.50742	1.85938	3.84217	1.47726	0.856408	1.93931	1.34549	1.19692	0.311387	4.4365	1.74292	0.956085	2.40132e-07	1.07534e-23	5.29421	1.28343	1.83555	2.21818	2.60002	0.0002064	3.63516	3.23467	3.22728	1.43732	1.14714	4.2303	0.44745	2.32213	1.60677	1.97079	1.99029	50
6.06586	5.18203	2.54329	1.332	1.44527	6.29507	6.3039	0.84018	1.75422	4.84548	1.58513	4.72761	1.7474	0.900588	2.09752	1.1773	1.29141	0.268262	5.372	1.26138	0.796436	2.41534e-07	5.93505e-23	5.55049	1.90401	1.40401	1.98206	2.08567	0.000202137	4.24308	4.97386	3.20029	2.19614	1.451	3.54248	0.395193	1.71359	2.46849	2.15387	1.64662	50
0.732831	1.60353	1.58337	1.11996	0.801324	1.28557	0.0166402	0.735775	0.0511533	0.0835492	1.25028	0.294101	0.983657	0.789763	1.96385	0.0140721	0.184805	0.299344	4.35147	1.80354	0.00301832	1.06729e-07	4.92307e-23	0.152627	1.01987	0.00996412	0.816792	1.07968	7.44737e-05	4.3865	2.81697	0.201691	0.472653	1.16556	2.5159	0.491047	0.399603	0.0499036	0.949128	1.54737	50
0.796163	1.33297	2.11102	1.14044	0.881472	1.23389	0.0144951	0.700373	0.0300959	0.0814542	2.20461	0.484238	1.27671	1.01683	1.4916	0.0150416	0.133547	0.302131	4.39492	1.19398	0.00352907	8.90507e-08	2.1425e-24	0.119139	0.846711	0.00904883	0.146377	1.03528	7.18978e-05	3.88921	4.28148	0.184842	0.707386	2.05352	1.59785	0.505864	0.449559	0.027328	1.43512	1.86309	50
6.00754	2.69103	2.38472	1.71818	0.878584	6.37854	5.91044	0.911543	1.6167	4.06124	1.70029	4.28117	1.08588	0.77871	2.42852	0.992669	0.96519	0.274582	4.85595	1.41673	0.78723	2.30018e-07	2.36856e-23	4.43687	1.15798	1.51007	1.48157	2.35377	0.00019291	3.88312	4.78761	2.90571	1.65551	1.26882	4.54203	0.421999	3.1718	2.26234	1.69978	1.48483	50
0.943965	5.73469	2.14289	1.58355	1.06412	1.3285	0.0515831	0.845098	1.42314	2.91045	1.23419	3.449	2.07472	0.639417	2.16888	1.04541	1.40552	0.271033	5.76834	2.31348	0.0138932	1.1131e-07	3.9124e-23	5.1268	1.26366	0.838872	2.0814	1.21154	0.000184627	4.3256	4.82445	2.05073	1.47133	3.05088	3.90179	0.525074	0.933994	1.78713	2.25621	1.13176	50
1.02022	4.68121	1.89202	1.35382	0.801015	1.05854	0.0345486	0.773052	0.463859	0.23938	1.19825	2.03946	1.11507	1.11541	1.45421	0.212219	0.521414	0.304919	4.79251	1.19147	0.0038495	9.90472e-08	4.18579e-23	5.01396	0.916507	0.0740186	1.66461	1.1294	0.000100277	1.60573	3.76894	0.548362	0.927837	1.64384	2.03575	0.586123	0.739609	0.718947	1.21904	1.32576	50
6.46319	3.45442	2.06697	1.12692	0.871342	6.18085	6.29121	0.778243	1.21245	4.07197	1.52181	3.45845	1.07957	0.975091	1.59491	1.1868	1.24641	0.282958	5.24464	2.01074	1.22722	2.74744e-07	9.99526e-23	4.79514	1.28733	1.23086	1.96927	1.81612	0.000204849	3.40443	3.45834	3.31134	1.9468	1.96445	3.9077	0.434101	1.5447	1.73505	1.99015	1.72494	50
6.28084	5.8876	2.65307	1.4724	0.8634	6.37852	1.66945	0.888627	1.26262	3.65819	1.40092	3.61879	1.8458	0.663984	3.11997	0.847354	0.815069	0.30546	5.12625	1.85693	0.672239	2.36907e-07	7.23177e-25	5.32903	1.223	0.980872	1.62283	1.77482	0.000181065	4.20442	4.29684	2.6861	1.52984	1.17283	4.54242	0.442124	1.7723	2.34167	1.63275	1.75743	50
1.10439	2.32241	2.7927	1.3774	1.08107	1.13237	0.0450157	0.746136	1.51073	4.25121	1.66176	4.73764	1.32818	0.947804	2.72115	1.17507	0.971616	0.25997	3.98763	2.04089	0.0061102	1.06186e-07	6.65116e-23	5.5678	1.35214	0.236861	1.62682	1.84855	0.000188261	3.93711	3.72417	3.71155	1.52619	1.65378	3.55899	0.501223	1.07689	1.37964	1.5299	1.96688	50
0.96973	6.1851	2.0016	2.31697	1.09802	1.32208	0.0479678	0.895557	1.65966	3.00274	1.59843	3.84675	0.79341	0.840575	3.30943	0.945782	1.62344	0.252425	4.95631	1.42675	0.007072	1.1623e-07	9.36584e-23	4.59179	0.969152	0.636719	2.25194	2.34383	0.000186905	4.23384	3.58224	1.57581	2.12616	1.67384	4.51416	0.495623	0.863774	1.74262	1.31139	2.92832	50
6.13701	6.37755	2.78393	1.02377	0.937115	6.31514	6.26486	0.764147	2.41627	3.73125	1.9902	4.52665	1.12356	0.755194	3.90665	1.29751	0.891144	0.274622	4.98536	1.75343	0.838904	2.23527e-07	5.98769e-23	4.79167	1.52489	0.952942	1.93303	1.97223	0.00018619	3.5566	3.93645	3.40415	2.59623	0.982145	5.22437	0.423506	2.58592	1.9963	1.59721	1.60683	50
1.17091	5.81671	2.39611	1.70243	1.35911	1.46326	6.27607	0.939523	1.66124	3.21283	1.54707	3.90549	1.40535	0.797975	2.4221	0.986254	1.18896	0.299933	4.71162	2.24619	0.908856	2.6413e-07	1.18641e-23	5.00174	1.02142	1.55325	2.57469	1.33364	0.000188245	4.71876	3.93077	4.74252	1.47496	1.30887	4.72141	0.424908	2.27365	2.17058	1.51402	2.2404	50
6.58916	2.86885	2.28761	1.30251	1.06567	1.5202	6.34019	0.916631	1.40258	4.45181	1.68654	3.44001	0.795299	0.735812	3.45451	1.11236	1.08789	0.265739	4.45042	1.14623	0.873705	2.54763e-07	3.6554e-23	4.64965	0.942364	1.30085	1.99635	2.46399	0.000198634	3.71203	3.95058	3.61193	1.76142	1.71339	3.35473	0.471528	1.83349	2.54122	1.81505	1.62193	50
6.37404	5.64115	1.82956	1.10994	1.2999	2.0375	6.30589	0.870868	1.82435	3.66872	1.75447	3.46938	1.70873	0.826286	3.02597	0.922533	1.12549	0.298903	4.94194	1.79748	0.719747	2.27927e-07	2.41295e-25	4.95399	1.22478	1.23838	2.58259	1.92388	0.00020443	3.73225	3.89837	2.55159	1.57291	1.30886	4.58319	0.487435	2.71607	1.78824	1.8832	1.20201	50
0.852253	3.37994	1.81521	1.35061	1.14038	1.38538	0.0274226	0.763691	0.250314	0.163228	1.1404	0.983738	1.38751	0.759217	1.57281	0.0242729	0.35764	0.299754	4.9916	1.53013	0.00336364	9.75978e-08	2.71775e-23	0.806414	1.38176	0.0176468	1.89207	0.983392	8.40038e-05	3.64212	2.58537	0.503463	0.646038	1.23555	2.24685	0.608105	0.559689	0.242957	1.49428	1.1372	50
6.61658	6.01333	1.87666	1.32876	0.973978	1.84562	6.43475	0.888332	1.42264	5.20162	2.35151	3.79565	1.25969	1.00377	3.18951	1.24252	1.25625	0.287403	5.00794	1.41922	1.14318	2.46881e-07	2.4931e-22	4.78396	0.960517	1.4185	2.57532	1.41432	0.000199817	3.34598	4.8735	2.46106	1.94462	1.41682	4.47959	0.456778	2.1828	1.9243	2.28233	2.49836	50
0.950192	4.0242	1.39977	1.4072	1.42919	1.5105	0.0290555	0.675373	0.543635	0.188724	1.76009	2.32171	1.16126	0.912755	2.22196	0.0634909	0.552007	0.274167	4.62281	1.70263	0.0050169	9.97494e-08	1.0313e-23	5.21288	0.8211	0.0264075	2.24545	1.21928	9.28559e-05	3.57139	3.75139	2.02197	0.779359	1.63211	4.27586	0.559999	0.808658	0.512219	1.69463	1.44417	50
0.758448	0.441462	0.639546	1.29517	0.88878	1.1964	0.00723864	0.712829	0.016598	0.0658879	1.54421	0.0894521	1.60429	0.694121	1.35543	0.0133483	0.0629139	0.300354	5.16403	2.21757	0.00340677	9.87905e-08	5.84707e-23	0.0975377	1.1092	0.0063674	0.0175151	1.02778	6.93467e-05	3.13917	0.460801	0.180548	0.427329	1.79444	0.826147	0.543182	0.393125	0.0154678	1.48465	2.14131	50
1.1211	5.36694	2.17112	1.30415	0.923207	1.17264	0.043218	1.00833	1.80826	3.59416	1.63027	4.27277	1.30529	0.930726	1.77656	0.97516	0.978289	0.271031	5.17336	1.27669	0.00720141	1.18922e-07	9.37733e-23	4.75446	0.901961	0.254762	2.04839	1.65346	0.00018102	3.60952	3.60973	2.38176	1.62211	1.19124	2.73865	0.602508	0.929658	1.14782	1.58127	1.34226	50
1.26883	2.19217	1.71787	0.998823	0.997091	5.55272	5.8526	0.836049	1.60794	3.3735	1.26843	4.4441	1.14649	0.749378	1.61678	0.874243	0.680615	0.314441	4.72792	2.1381	0.768646	2.42626e-07	5.07783e-23	3.95555	1.03647	1.09489	1.97487	1.40106	0.000174372	3.81579	4.50428	3.07421	1.23748	1.44484	2.90038	0.435575	2.15946	1.68457	1.89046	1.89328	50
0.756885	0.979272	0.892032	1.19933	1.00636	1.2354	0.0117471	0.714116	0.0277601	0.0670883	1.5427	0.146443	1.19922	0.663847	1.49058	0.014691	0.0609109	0.288675	4.96145	1.48924	0.0031809	9.8487e-08	6.7237e-23	0.112938	1.07241	0.00806586	0.121542	0.91566	6.99725e-05	2.98052	2.19875	0.173529	0.575749	1.09316	1.59563	0.598633	0.345871	0.0243932	1.1818	1.45729	50
6.40892	5.72097	2.01174	1.20112	1.20629	1.25051	5.92524	0.824531	1.27031	4.36349	1.91864	4.16281	1.44321	0.779493	1.78026	1.01538	1.1637	0.286448	4.7809	1.87563	0.849121	2.26503e-07	1.40748e-22	5.43831	1.35751	1.74112	2.11756	1.73096	0.00019458	4.21617	4.04209	2.16197	2.11057	1.45356	3.25499	0.440972	1.84772	2.34927	2.55576	2.79295	50
0.634052	0.288997	0.915545	1.3694	1.31244	1.13467	0.00693708	0.640318	0.0112375	0.0473303	1.26176	0.0324698	1.28944	0.83023	1.97783	0.0124261	0.0634949	0.316581	4.61181	1.35954	0.00239283	9.37653e-08	1.59838e-23	0.095349	1.2613	0.00622321	0.0235835	0.933313	6.90363e-05	3.74356	0.596754	0.162496	0.395986	1.65769	0.675067	0.544108	0.257355	0.0114071	1.20622	1.28323	50
6.21202	6.07148	2.71803	1.13606	1.20307	1.21671	6.67066	0.74076	1.35131	4.4901	1.58879	2.37074	1.21639	0.662108	2.69374	1.12941	0.997875	0.301246	3.99871	1.39944	0.895448	2.52962e-07	8.17153e-23	5.40902	1.20617	1.2085	1.69882	2.13055	0.000186936	4.61038	3.75458	3.82065	1.8631	1.01686	3.8303	0.450739	1.78615	2.15025	1.41655	1.67979	50
6.5194	6.19331	1.58797	1.7517	1.12409	1.8354	6.02837	0.933757	1.41493	4.81887	1.65951	2.02829	1.53132	0.826904	3.15484	1.06048	1.16531	0.292141	4.8262	1.9751	0.73644	2.2485e-07	1.21253e-22	5.38083	1.85522	1.24127	2.18953	1.70932	0.000199142	4.93141	4.21207	3.8158	1.16036	1.916	3.68136	0.379523	2.58307	2.23515	1.95647	1.19138	50
6.33242	5.24957	1.89398	1.52184	0.954136	6.43518	5.95236	0.938782	1.52327	2.42559	2.205	3.33269	1.04381	0.73902	2.79157	1.0897	1.20269	0.278943	4.87069	1.20644	0.665374	2.36439e-07	3.9313e-23	5.60801	1.35078	0.843927	2.11892	1.51743	0.000179501	3.91791	4.31422	4.4682	1.99694	1.76432	4.15752	0.434302	1.97241	2.05884	1.94568	1.63691	50
6.1702	5.86646	2.79064	1.74647	0.976076	6.18608	6.86392	0.811775	1.33455	3.15846	1.74598	4.25683	1.0401	1.05259	3.54964	0.824827	0.916059	0.273686	4.31112	1.53575	1.0196	2.43243e-07	6.97937e-23	4.7929	1.18236	1.38708	1.82504	1.94995	0.000185501	4.03675	3.9865	3.85882	1.33678	1.26518	3.07497	0.439554	1.80674	1.78496	1.82472	2.35618	50
1.21434	5.90023	1.60601	1.00822	1.01942	6.16838	6.60556	0.841111	1.14114	3.52289	1.70633	2.29973	1.21471	0.783139	2.71031	1.41328	1.01148	0.272047	5.41277	1.45878	0.832177	2.43687e-07	7.19346e-23	3.72831	1.33196	1.35235	2.14203	2.13574	0.000194797	3.97456	3.37224	3.13856	1.63732	1.57683	4.64045	0.452945	1.72823	1.87211	1.79985	1.83331	50
6.61418	5.62599	1.73234	1.25952	1.13301	1.633	6.58112	0.849018	1.47677	4.49792	1.7252	2.92439	2.61164	0.999543	2.10948	1.11186	1.28721	0.261349	6.09388	1.622	0.953172	2.5333e-07	6.32613e-23	5.1149	1.64129	0.95298	2.62571	2.62894	0.000207608	4.97438	3.91664	3.58682	1.56639	2.29663	4.82719	0.372783	1.89641	2.03163	1.83303	2.0281	50
0.921739	1.75892	2.08026	1.13954	0.854271	1.27612	0.0326198	0.672416	0.550419	0.201293	1.31292	2.22156	1.72065	0.699383	2.50911	0.0409311	0.758559	0.308339	5.02965	1.73588	0.00492727	1.12388e-07	9.07279e-24	4.37559	1.10548	0.0249807	1.85793	1.31535	9.65254e-05	2.13893	3.73445	0.281862	0.761003	1.43776	3.1783	0.57525	0.781639	0.54379	1.88994	1.60793	50
6.55286	4.56732	2.12523	1.05011	1.17058	1.46239	6.11409	0.863328	1.60664	4.25087	1.44057	3.24081	1.71143	0.869754	2.02811	0.797016	0.941208	0.315322	4.98259	1.4133	0.90623	2.55328e-07	6.9596e-23	5.07127	1.29329	1.55182	2.2176	2.09119	0.000184096	2.88069	3.93583	4.24381	1.76778	1.11327	4.00721	0.430671	1.51221	2.02328	2.00059	1.52641	50
1.15045	5.57412	2.34699	1.12377	1.17339	1.57272	6.17957	0.919995	1.57196	2.88154	1.78433	3.21476	1.48853	0.929474	2.03343	1.28748	1.07321	0.283889	5.01431	1.20964	0.744545	2.36552e-07	1.25431e-22	5.3444	1.48327	1.52985	2.17574	2.23606	0.000194721	4.18992	4.91133	4.31835	2.55096	2.50648	3.85879	0.449794	1.53407	1.66501	1.7304	2.26942	50
0.659545	0.00679827	0.00156331	1.39598	0.923619	1.23878	0.00154636	0.681064	0.00524665	0.0114142	1.39628	0.0258287	0.911189	0.735795	1.18374	0.0121915	0.0707331	0.397364	4.7369	1.12851	0.00241273	9.05601e-08	7.92059e-23	0.0695793	1.0264	0.00385946	0.00151898	1.01396	6.91998e-05	0.591355	0.0356694	0.114554	0.344688	1.371	0.0296757	0.547982	0.119407	0.00613016	0.651432	1.40172	50
1.07474	2.9238	1.64968	1.44581	0.985644	6.76851	6.13729	1.1421	1.99775	5.03677	1.97601	3.76149	1.3785	0.684215	2.68346	0.923807	1.15461	0.282424	5.3854	1.49986	0.769389	2.45728e-07	1.02887e-22	5.28817	1.27122	2.06765	1.38725	1.83693	0.000200893	3.20712	4.30056	3.60438	2.30814	2.11505	4.52887	0.405212	1.47441	1.4575	1.70971	2.07695	50
6.6051	5.90146	1.94227	1.20269	1.21983	5.98661	6.02769	1.1927	1.62316	3.17666	1.69067	3.78047	1.14201	0.894818	2.71534	1.06634	1.32848	0.279636	4.75641	1.38512	0.768011	2.84131e-07	2.07194e-23	5.53241	1.25066	1.56473	1.47865	1.95543	0.000206104	4.74373	3.57074	4.08231	1.44308	1.56376	4.39914	0.482972	2.26281	2.33426	1.38203	1.66491	50
1.12938	6.00835	2.57962	1.19059	1.12524	2.14633	6.44881	1.03231	1.93094	4.03546	1.51546	3.39484	1.1818	0.762719	2.09831	0.969698	0.926026	0.279317	5.26711	1.05439	0.800518	2.45328e-07	1.33173e-24	5.27156	1.34834	1.00144	1.82587	1.87724	0.000185556	3.72412	4.29272	2.27821	1.81776	1.57368	3.51839	0.435118	2.2682	1.17589	1.55947	1.72085	50
1.41156	2.07375	2.0971	1.51799	0.952566	6.20596	6.46975	0.918673	1.5378	4.99432	1.56292	4.35799	1.31377	0.765439	2.45125	1.0289	1.00553	0.293244	4.57655	1.15415	0.910228	2.2896e-07	1.44017e-23	0.409307	1.06728	1.2135	2.00955	2.09477	0.000198276	3.5858	3.05992	2.70093	1.66571	1.69385	4.01419	0.455501	2.16541	1.73452	1.72118	1.98815	50
1.28119	5.55649	2.33948	1.22128	1.14185	1.46431	6.46437	0.901788	1.37707	3.55793	1.92235	4.09701	1.35017	0.790382	2.09716	1.03764	0.836961	0.292169	4.87202	1.55157	0.868581	2.56444e-07	3.41223e-23	4.90934	1.48293	0.913139	2.21206	1.91068	0.000197049	4.13008	4.46594	4.34892	2.33991	1.55477	4.58495	0.410311	1.84055	1.74633	1.52478	2.05933	50
1.48531	5.67435	1.6756	1.22654	0.943131	1.40353	6.56518	0.75624	1.29844	4.82167	1.9214	3.74095	1.43449	0.991609	3.14663	0.921844	0.976857	0.301792	4.50122	1.605	0.911327	2.38643e-07	2.47385e-23	5.50526	0.988765	1.14772	1.98291	1.96288	0.000194563	4.12081	3.90951	4.43475	2.14197	1.58284	3.94255	0.401464	1.98116	2.17268	1.66089	1.31712	50
6.83305	6.11182	2.13677	1.30804	1.20507	1.21703	5.85288	1.08499	1.55646	4.69719	1.72023	4.05319	1.38961	1.11189	2.16595	1.09304	1.09472	0.285327	4.66454	1.30046	0.798053	2.52265e-07	2.90917e-24	3.68677	1.40315	1.02988	2.12264	1.69448	0.00020018	3.43417	4.34955	4.24517	1.86351	1.42713	4.00774	0.408114	1.68183	1.91095	1.50048	2.43284	50
1.29908	5.6174	2.16827	1.44483	1.15276	6.46592	5.70118	0.772248	1.89789	4.79259	1.62293	3.98707	1.05241	0.739459	1.79307	1.2132	1.31043	0.318571	4.14276	1.26025	0.84036	2.31498e-07	6.98589e-23	5.51511	1.06453	1.13084	1.74321	2.43754	0.000202525	4.48492	4.38576	4.62184	1.77219	1.67937	3.50872	0.415362	2.13559	1.95983	2.11365	1.79991	50
1.04541	4.24617	2.33643	1.91874	1.34401	6.296	5.98452	0.971921	1.45425	4.3606	2.13309	3.75915	2.23195	0.92082	1.80268	1.16488	0.996105	0.291711	4.84641	1.56577	1.13081	2.76839e-07	6.60413e-23	3.92769	1.29465	1.4101	1.82036	2.13085	0.000193609	3.77296	4.01556	4.4226	1.38924	1.32023	4.14972	0.49094	1.51941	1.96931	1.9921	2.42162	50
0.962324	5.58666	1.91623	0.892623	1.0177	1.34717	0.0441409	1.14026	1.65462	1.86983	2.6036	4.11566	0.834159	0.898865	2.01099	0.900934	0.773431	0.258751	4.0906	1.19262	0.00671626	1.56882e-07	4.12794e-23	4.31964	1.11257	0.294963	1.79739	1.85115	0.000156253	3.54151	3.98375	2.9794	1.6116	1.22988	4.16493	0.503919	0.864381	1.543	1.26022	1.42512	50
1.20626	5.73249	1.81165	1.22962	1.17484	6.44195	5.8827	1.26509	1.59276	4.30769	1.42889	3.78145	1.04869	0.850464	2.09869	1.33998	1.29864	0.293931	5.07836	1.55094	1.08764	2.66715e-07	9.3855e-23	4.24114	1.0788	1.47267	2.20975	1.75772	0.000213028	4.54822	4.18805	4.34152	2.54397	2.02287	4.61398	0.423708	2.06528	1.64911	1.82643	1.55034	50
1.42309	6.61793	1.9753	1.0212	0.974507	1.5065	6.60537	1.33149	1.14905	4.41353	1.8297	3.53074	0.990166	0.942113	2.00917	1.11067	1.28417	0.296788	4.15795	1.4919	0.825772	2.66544e-07	5.20811e-23	4.99148	1.39998	1.43935	2.06594	2.11069	0.000207006	3.77182	3.94298	3.8785	2.2289	1.95019	3.694	0.450314	1.90744	1.94638	1.59699	2.06523	50
1.57434	5.89297	2.08614	1.22974	1.31261	1.65453	5.38683	0.881062	2.11141	4.5332	1.88638	4.06316	1.28786	1.11657	2.13373	1.36666	0.906697	0.276734	5.03968	1.68701	0.774072	2.21323e-07	9.84082e-23	0.458599	1.35538	1.45107	1.64669	1.97148	0.000202213	4.0035	4.4357	2.91707	1.73687	1.83062	4.03037	0.435826	1.61032	1.96171	1.74432	3.14298	50
1.25397	5.92997	2.76891	1.33646	0.982075	1.1928	6.26854	0.772111	1.73168	4.52757	2.21118	3.374	1.64144	0.949388	2.03289	1.18654	1.22657	0.277521	4.73984	1.6231	0.966259	2.2995e-07	3.9359e-23	0.454691	1.04772	1.63755	1.97537	2.1532	0.000201275	2.71504	3.51017	2.38426	1.268	2.20782	5.15313	0.419083	1.59073	1.665	1.98316	1.84957	50
0.700259	0.00881436	0.00254601	1.03485	0.805097	1.49575	0.00174462	0.664121	0.00630088	0.00998895	2.56741	0.0354347	1.18247	0.67202	0.970842	0.0124423	0.0331937	0.342401	4.78414	0.972383	0.00258722	9.58012e-08	3.82953e-23	0.0700117	0.923934	0.00393583	0.000708802	0.888806	6.71788e-05	0.917055	0.0493058	0.107411	0.398672	1.58477	0.0370021	0.577872	0.130126	0.00667414	0.501268	1.31377	50
6.35718	4.61386	1.3286	1.21622	0.983727	1.38707	5.40171	1.02631	1.45367	4.59318	1.32938	2.81685	1.43188	0.714717	1.70986	1.22175	1.33041	0.283427	5.20151	1.23324	0.782826	2.75354e-07	3.86019e-23	5.03759	1.43022	1.12724	2.20613	1.94236	0.000197289	5.38859	4.00651	4.41316	1.05084	2.37772	4.3421	0.457175	1.79268	2.41597	2.05923	1.59986	50
0.756922	0.314778	0.435957	1.36564	0.874708	1.24781	0.00547344	0.622004	0.00772935	0.026447	1.04307	0.0164231	1.5202	0.795466	1.11144	0.011814	0.078149	0.378821	5.12668	1.38806	0.00228234	9.71491e-08	3.93043e-23	0.0968772	1.18843	0.00568137	0.0980855	0.902814	6.96871e-05	1.00226	0.541197	0.145162	0.302005	1.68281	0.496004	0.549211	0.19842	0.00860819	0.665689	1.00316	50
0.623949	0.00779228	0.00768813	0.778109	1.10806	1.2778	0.00182147	0.595814	0.00886141	0.0181613	1.23671	0.0294783	1.41057	0.640442	1.15645	0.0124002	0.0303051	0.303315	5.16804	1.82727	0.00233252	8.34258e-08	2.34417e-24	0.0698182	0.951072	0.00396009	0.000592594	0.720178	6.70093e-05	2.60075	0.032397	0.120798	0.468879	1.77531	0.0412972	0.546389	0.117222	0.00859976	0.677178	1.56885	50
6.80003	5.82258	2.51514	1.01631	1.13796	6.11982	6.1848	0.954645	1.44768	3.85346	2.10695	3.35245	1.55395	1.03099	2.71635	1.14228	1.12237	0.302098	5.61571	1.4747	0.771016	2.73074e-07	5.28489e-23	4.74151	2.19306	1.1935	1.79525	2.18801	0.000198829	4.8167	3.54561	4.98534	1.61569	1.12512	5.3153	0.440734	1.78099	2.12146	1.56074	1.47482	50
6.29799	5.5475	2.48197	1.15279	1.27464	6.16258	6.55806	0.934878	1.53773	3.88128	1.75351	3.7107	1.45728	0.790325	2.66051	1.21614	1.20312	0.29115	4.88274	1.22751	0.948205	2.65722e-07	7.45282e-23	5.42607	1.11663	1.27687	2.08702	2.47874	0.000208956	3.18853	4.24355	3.4077	3.06171	1.37575	4.53736	0.420783	3.16157	1.81018	1.91579	1.70012	50
6.44782	5.99578	1.59952	1.48669	0.933712	2.16341	5.53608	1.27345	1.44262	5.22256	1.91737	2.93407	1.63971	0.743948	3.45711	1.09591	1.17459	0.284503	5.65955	1.45349	0.977125	2.58963e-07	1.11893e-22	5.21186	1.54332	1.05872	1.53782	1.55311	0.000195325	3.67088	3.79208	4.37625	1.60355	2.06923	4.19781	0.405763	1.90339	1.88391	2.07598	1.85966	50
6.43001	5.71669	1.97903	1.79267	1.17503	1.63329	6.29958	1.03748	1.30004	3.28855	2.44721	2.53216	1.15963	0.670958	1.86175	1.32477	1.06706	0.284205	4.97557	1.60295	0.973585	2.79638e-07	3.36496e-23	5.15644	1.55331	1.21227	2.02478	1.91631	0.00019269	4.36279	3.57771	2.94753	1.80406	1.47087	4.13062	0.498159	1.85443	1.79714	1.9261	1.56517	50
1.16213	5.648	2.85786	1.29763	1.18243	6.394	6.57998	0.926131	1.33048	4.34086	1.61926	3.49978	1.10338	0.70012	1.61648	0.926353	0.730049	0.290864	5.1088	1.99993	0.681283	2.17258e-07	8.83895e-23	5.49191	1.39733	1.05974	1.85465	2.42317	0.000184852	4.83676	4.55004	3.535	1.75985	1.17292	4.37043	0.424561	2.04474	1.66965	1.50381	2.1043	50
0.857354	2.04919	2.00073	1.30703	1.44273	1.54637	0.0423616	0.778193	1.4738	3.16602	1.5626	3.6514	1.4011	1.09228	1.93896	1.00815	1.08942	0.272351	5.75251	1.19578	0.00534445	1.02698e-07	9.46593e-23	5.67791	1.44535	0.335212	1.8162	1.41574	0.000165793	4.24935	4.34325	1.84326	1.91333	1.79588	3.56634	0.483077	0.992568	1.81763	1.43423	2.43023	50
1.19638	5.93387	2.90656	1.18467	1.12203	6.25008	5.80198	0.950857	1.99909	4.48229	2.11911	2.48868	1.31445	0.686204	3.18292	1.07543	0.998221	0.296265	5.28501	1.55049	0.843896	2.53422e-07	4.08184e-23	5.52635	1.00019	1.69929	1.93934	1.56418	0.000189503	4.51554	3.6553	2.46173	1.15365	1.69607	3.91184	0.410364	1.21517	2.34706	1.43772	1.80238	50
1.15541	2.39708	1.57758	0.898487	0.993	6.4152	5.17284	0.918203	1.88438	4.52469	1.64467	3.74596	1.39792	0.989509	2.48196	1.09737	1.3787	0.289085	4.92159	2.61069	0.946107	2.39461e-07	2.67075e-23	4.63688	1.1456	1.30318	2.14606	1.82539	0.000206984	3.93836	4.93579	3.17889	1.59917	1.52195	2.81006	0.372455	1.99055	1.67487	1.47808	1.96071	50
6.37427	5.85174	1.7131	0.895476	1.39881	6.33784	6.14184	0.73829	2.33401	4.70009	1.44384	3.035	1.44573	1.03577	2.66176	1.01711	0.928655	0.280308	4.46575	1.22938	0.702325	2.38044e-07	8.3085e-24	4.52209	1.49627	1.36625	1.8735	1.32777	0.000193388	4.12309	4.26231	4.00875	1.27877	1.2371	4.51974	0.434586	1.9406	2.00736	1.69591	1.40114	50
6.51564	5.90818	1.28639	1.00074	1.14562	5.51916	6.23128	0.788365	1.70779	4.27344	2.19712	4.67722	1.19567	0.962615	2.42706	1.25647	1.27069	0.273201	4.77149	1.50682	0.842092	2.26028e-07	2.66258e-23	5.52498	1.34038	1.28237	2.07499	2.85062	0.000196824	4.70281	4.73486	3.44368	2.34877	1.4682	4.09706	0.400858	1.32038	1.70521	1.83869	2.06719	50
1.15098	5.70313	2.90112	1.38218	1.05426	2.28457	6.67792	1.4045	1.1727	3.61292	1.85343	3.74671	0.988558	0.830163	3.04287	1.19798	1.05435	0.275819	4.41312	2.20347	0.935735	2.98426e-07	4.2917e-23	5.78484	1.56614	1.30721	1.86609	3.17861	0.000200616	3.86959	3.91752	2.86497	1.78429	1.55697	4.08354	0.415127	2.36065	1.43198	1.74811	1.79554	50
1.40279	6.31916	1.97084	0.87698	1.04518	1.32283	6.00873	0.610688	1.4271	3.77029	1.86061	2.96828	1.27369	0.713173	1.71926	1.18302	0.845931	0.308439	4.53659	1.61674	0.809822	2.0989e-07	3.31595e-23	5.61989	1.14256	1.30591	2.34121	1.34556	0.000174559	3.64559	4.63036	5.02482	1.47638	1.61514	4.03361	0.443109	1.66917	1.71579	1.94652	2.15017	50
0.823877	0.725623	0.987168	1.088	1.07684	1.30712	0.00962096	0.779386	0.0160648	0.0566555	1.3268	0.157695	1.73145	0.755603	2.12947	0.0135337	0.0670554	0.335487	4.9986	1.5144	0.00267783	1.21573e-07	1.26876e-23	0.10714	0.976943	0.00716828	0.0319671	1.34492	6.95064e-05	2.81354	0.964297	0.168833	0.46772	1.44775	1.18479	0.579542	0.28601	0.0164253	1.28298	1.40411	50
1.13418	1.96771	1.67516	1.83737	0.898454	1.37583	5.81699	0.742919	1.72551	3.62543	1.69516	3.19132	1.16832	1.08154	2.18699	1.13105	1.19172	0.281713	5.07757	1.2439	0.668919	2.06078e-07	2.60164e-23	5.6882	1.53873	1.13736	1.41412	1.57585	0.000190732	2.73196	4.40391	2.7478	1.35053	1.62442	4.12442	0.416427	1.50065	1.8381	1.24239	1.97273	50
0.907382	5.57929	2.08183	1.3818	1.05246	1.84247	0.0463709	0.959729	1.65268	3.84591	2.06741	3.00332	1.25736	1.30708	2.05072	1.0658	1.04712	0.273062	4.76978	1.57701	0.00663201	1.33747e-07	1.20552e-22	5.27509	1.00132	0.526775	1.71895	1.44451	0.000193403	3.25196	3.51446	2.7105	1.4141	1.53819	4.01467	0.502326	0.942088	1.27037	1.40825	1.96547	50
0.976912	1.38512	1.70926	1.36577	1.03658	1.45151	0.0184539	0.709718	0.0767125	0.126963	1.15943	0.298693	1.54876	0.757501	1.75881	0.0153281	0.384145	0.295232	4.79853	2.01362	0.00345694	9.71596e-08	5.44073e-23	0.140198	0.968675	0.0114263	0.846262	0.871193	8.49327e-05	2.39733	2.72258	0.21116	0.613602	1.45809	1.62703	0.49014	0.574226	0.140228	1.52196	1.0914	50
0.569511	0.001606	0.000523489	1.50705	0.815994	1.18749	0.000559703	0.697482	0.00293616	0.00499967	1.08223	0.00318216	0.92062	0.738914	0.645826	0.0100573	0.0194077	0.418313	4.52568	2.02971	0.00182584	1.0141e-07	8.41783e-23	0.0637344	0.891029	0.00337418	0.000354634	0.571676	6.67138e-05	0.284119	0.0208884	0.0859246	0.138112	1.45415	0.00831557	0.640558	0.0489218	0.00350276	0.0528733	1.12362	50
1.4061	3.82041	2.45043	1.2484	0.95843	1.58458	6.16963	0.945479	1.48643	3.97661	1.67022	2.3149	1.22122	0.827653	1.83787	1.15181	1.27062	0.298021	4.79787	1.56225	0.807795	2.38582e-07	2.00149e-24	4.58812	1.57834	1.14559	2.29173	1.99705	0.000195107	3.89699	4.53522	4.52971	2.37713	3.28736	3.15957	0.452971	1.83557	1.98987	2.20722	2.27065	50
1.13288	5.09343	3.16836	1.40368	0.888684	6.0812	6.70661	0.863288	1.36423	4.76671	1.51298	3.76902	1.0953	0.724166	2.24507	1.33155	1.28248	0.295154	4.95483	1.46063	0.911006	2.44518e-07	1.24412e-22	5.16468	1.41467	1.46388	1.65782	1.47223	0.000211243	4.53166	4.23175	3.51576	1.717	1.45855	4.09457	0.396537	1.27567	1.72068	1.53889	1.80964	50
0.574593	0.00150685	0.000520815	1.05732	0.816732	1.17893	0.00052112	0.675522	0.00287175	0.00674757	0.946249	0.00296945	1.1049	0.843528	0.873452	0.010027	0.0423648	0.400056	4.66245	1.79455	0.00180339	9.26345e-08	3.34065e-23	0.0628794	2.14345	0.00336244	0.000831862	0.518215	6.79083e-05	0.308613	0.0164694	0.0929083	0.12939	1.40751	0.00834202	0.494381	0.0504489	0.00358688	0.271732	1.16748	50
1.34755	5.77299	2.1739	1.20199	1.01477	2.65432	5.56299	0.901442	1.6648	4.22054	1.63445	3.56269	1.17328	0.853547	2.51363	1.12492	1.05764	0.297959	4.37112	1.15396	0.870033	2.56142e-07	1.12507e-23	5.44792	1.12256	1.50057	2.0851	2.28774	0.000202788	4.77668	4.30829	3.47415	1.85241	1.75809	5.07892	0.419784	2.81628	1.4212	2.06122	2.43842	50
6.23443	5.65274	2.05474	1.34824	1.21173	6.28013	6.01605	1.0867	2.17744	3.39277	1.88745	2.94881	1.08347	0.622545	2.72423	1.14191	1.42231	0.306061	5.11231	1.24534	0.947716	3.02669e-07	2.02851e-22	4.95091	1.30767	1.25139	2.26269	1.87801	0.000210031	4.59501	3.86576	4.02334	1.21857	3.53607	4.15519	0.410188	2.31794	2.54769	1.77636	1.79863	50
1.19081	4.74717	2.07438	1.56839	0.900095	1.70783	6.16328	0.784402	1.24423	5.34359	1.70538	4.25261	1.56688	1.04476	1.85325	1.21772	1.01261	0.282168	4.94107	1.64951	0.970279	2.20293e-07	1.19637e-22	4.97735	1.22469	1.12666	1.74156	1.96101	0.000196322	4.17713	3.59532	3.3017	1.38676	1.44606	4.22317	0.399725	1.6266	1.62958	2.39508	2.55638	50
6.28851	5.87396	1.76447	1.58465	1.11736	1.65364	6.51725	0.882471	1.84199	4.65339	1.33814	3.84961	1.29614	0.782438	2.61366	1.20445	1.11403	0.272746	4.81468	1.28862	0.918706	2.44542e-07	3.91154e-23	4.17189	1.55522	1.49051	1.91395	2.17765	0.00018796	4.79287	3.69147	3.8383	2.56278	2.75823	4.33278	0.37317	1.59315	1.98288	1.69091	1.79536	50
5.78866	5.53113	1.93346	1.35086	1.17686	1.61132	5.65476	0.839162	1.11494	4.05658	1.66349	3.5948	1.26291	0.913161	2.88541	1.46502	0.918202	0.338084	4.83085	1.70957	0.78092	2.48065e-07	3.97435e-23	4.4178	1.27705	1.67904	1.92606	2.45556	0.000187326	4.13719	3.79868	3.34651	2.00374	1.99483	3.57007	0.443922	1.58754	2.00192	1.99512	2.18324	50
0.97472	5.04248	1.74784	1.34258	1.10357	1.25276	0.0441668	0.699859	1.65993	3.18657	2.05783	4.15051	1.00856	0.627888	1.42881	0.846135	0.846221	0.293177	4.58659	1.21007	0.00691106	1.10832e-07	4.09965e-23	4.16526	1.08561	0.354826	2.02606	2.00205	0.000177745	3.94889	3.54695	4.36814	1.32912	2.19601	5.21194	0.568299	0.795175	2.08824	1.26529	1.78583	50
0.962098	5.6873	2.49366	1.21385	1.06855	1.11954	0.0393213	0.78636	1.17254	2.44331	1.37347	4.31273	1.14727	0.93847	1.16016	0.625248	0.963045	0.312204	4.82134	1.2211	0.00418887	1.17351e-07	1.77805e-22	0.292162	1.19697	0.223454	1.70319	2.11028	0.000158245	2.63901	2.86968	0.460873	1.6372	1.52158	3.87808	0.499271	0.694552	1.2076	1.27744	1.55697	50
0.700958	0.0565837	0.00655731	1.2526	0.847082	1.30917	0.00212154	0.793136	0.00707821	0.0216932	1.27435	0.0354913	1.23433	0.736252	1.21905	0.0126623	0.0766757	0.347381	4.31279	1.73943	0.00252427	1.04868e-07	1.30708e-23	0.0741672	1.73323	0.00418164	0.00324798	1.40137	6.99857e-05	1.14713	0.0697998	0.133424	0.359532	1.8157	0.120065	0.498202	0.191049	0.0080468	1.03409	1.9765	50
6.21562	5.71011	2.05067	1.18271	0.852858	1.54613	6.84538	0.765973	1.72973	3.89779	1.74435	3.42191	1.43902	1.03454	1.37309	1.30471	1.00108	0.282254	4.47938	1.45731	0.780765	2.08279e-07	3.22987e-22	4.81722	1.18166	1.21902	2.27716	1.78179	0.000196783	3.99119	4.15431	3.79152	2.07871	1.52512	4.57028	0.486325	1.86387	1.51814	1.94095	2.04177	50
0.739503	0.00298188	0.000698908	1.29909	0.731389	1.17668	0.000689424	0.875568	0.00334224	0.0124894	1.22513	0.00416613	1.44326	0.700045	1.27363	0.0103639	0.0409543	0.466138	4.42175	1.57468	0.0021055	1.07466e-07	2.09415e-24	0.0658982	1.87875	0.00346307	0.00111476	0.688147	6.75545e-05	0.350525	0.0282988	0.108379	0.160168	1.58279	0.01596	0.526537	0.0910921	0.00411336	1.07019	1.43545	50
0.871335	3.24987	2.19103	1.0741	1.14755	2.08421	0.0381377	0.760577	1.06893	0.920138	2.12231	4.0839	1.0818	0.71273	1.68527	0.378697	0.619519	0.306638	5.16483	1.88166	0.00546977	1.16794e-07	1.78258e-23	5.79844	1.10588	0.139048	1.75557	1.48513	0.000113342	3.87991	3.95351	1.81462	1.04124	1.86498	4.04815	0.479462	0.579977	1.07435	1.80766	1.77085	50
1.0967	5.91914	2.25659	1.14347	1.32115	5.95689	6.63412	0.801606	1.64404	4.09013	1.4781	3.87065	1.34798	0.986028	2.68415	0.850413	0.867164	0.328043	5.34824	1.29694	0.770147	2.16098e-07	7.21396e-23	5.56559	1.90229	1.26511	1.78041	1.89161	0.000175027	2.76615	4.28268	2.33734	2.14309	1.44245	4.37587	0.443498	1.88061	1.17737	2.08719	1.40888	50
6.57851	5.33722	2.32373	1.36303	1.01874	6.31233	6.34728	0.941815	1.46732	4.83493	2.37922	4.91926	1.21071	0.77399	2.62103	1.88256	1.06619	0.312346	3.54381	1.63253	0.903907	2.65144e-07	4.16941e-23	4.3351	0.860853	0.975758	1.91758	1.95412	0.000194675	4.99523	4.29264	3.43262	1.63358	1.32105	4.10229	0.425943	1.80819	2.43215	1.61521	2.82999	50
6.40425	5.57002	1.97633	1.18999	1.34236	1.52919	6.42317	0.846879	1.44453	3.76381	2.04535	2.66924	1.20749	0.755066	2.78003	1.04426	0.951985	0.275856	4.71337	1.3096	0.92531	2.49973e-07	1.13419e-22	0.419454	1.49604	1.45158	1.70463	2.51299	0.000201964	4.75154	4.74114	4.1631	2.00469	1.71624	3.62406	0.472242	1.70929	1.85367	1.88514	1.28316	50
1.85457	5.89502	3.29173	1.23986	1.01882	2.12762	4.66598	0.84101	2.00134	4.5712	1.68077	3.33065	1.46023	1.03115	4.17711	1.14435	1.42932	0.278181	4.66718	2.07812	0.611827	2.19274e-07	6.06419e-24	3.38903	1.2886	1.20784	2.50507	1.9521	0.000206962	4.60994	3.60276	3.14685	2.02549	1.53929	4.60349	0.439847	1.82292	2.04706	2.72167	1.31817	50
6.66187	5.18483	1.78189	1.1598	1.11717	1.46106	6.18844	0.76133	1.26194	3.78868	1.46633	2.9951	1.10639	0.816732	2.05387	1.01749	1.15134	0.306632	4.67407	1.43153	0.702294	2.14372e-07	3.07577e-23	0.474392	2.01767	1.0266	1.82208	2.02449	0.000204345	3.91952	4.6076	3.48921	1.62187	1.92439	4.37079	0.427555	1.56441	1.68214	1.66545	2.05484	50
1.11855	5.1533	2.77537	1.05551	0.760825	1.39514	6.54939	0.988452	1.58409	3.91171	1.45362	3.72286	1.3866	0.644357	2.49698	0.964175	1.09898	0.281387	5.49723	1.84947	1.02839	2.63197e-07	5.8367e-23	5.30954	1.37149	1.36153	1.87643	1.81582	0.000189805	3.8291	4.10288	3.16378	1.45523	1.31884	3.82994	0.398328	1.78451	2.00873	1.78696	1.56158	50
6.54523	5.53407	1.89166	1.10425	1.04919	1.60013	6.4837	1.00218	1.31373	4.80885	2.12442	3.2263	1.86039	0.952883	2.34872	1.09958	0.848968	0.288214	5.02569	1.49924	0.782722	2.34521e-07	5.19069e-24	5.0507	1.78546	1.1652	1.80766	1.38005	0.00019411	4.28304	4.08333	3.82041	1.11397	1.14064	4.5609	0.450646	1.62422	1.68047	1.7203	1.75469	50
6.31233	5.35246	1.81521	1.55045	1.03075	6.165	5.7336	0.787363	1.47019	5.13504	3.03896	3.47701	1.11709	0.839521	2.71972	1.19433	1.03643	0.293758	4.79623	1.2444	0.829866	2.3256e-07	3.08654e-23	4.95577	1.18056	1.20073	1.53175	3.3204	0.000207838	3.65509	3.42257	2.64096	1.43307	1.47461	4.56827	0.45815	1.8546	2.22588	1.81226	2.10849	50
1.21334	5.63736	1.81319	1.0864	1.08289	6.09609	6.52304	0.77078	1.56036	4.27633	1.27264	3.0905	1.60732	0.634634	1.67436	1.22587	1.21164	0.307001	4.70966	1.46476	0.718316	2.18272e-07	6.3709e-24	4.99441	1.27186	1.10555	2.39818	1.70062	0.000201151	4.2048	4.41446	3.01721	1.42235	1.56371	3.65655	0.435997	2.72667	1.64888	1.56308	1.49228	50
6.29736	5.88396	2.29714	1.53355	0.9516	5.85225	5.59196	0.751054	1.35442	4.92326	1.37466	2.84952	1.78844	0.634476	2.83299	1.03552	1.14267	0.30695	5.44236	1.49877	1.06419	2.69901e-07	1.30663e-23	5.54427	1.65416	1.38425	2.18023	2.04796	0.000200963	3.50745	4.27333	3.67588	1.34166	2.0048	4.08463	0.427064	1.52834	2.5863	1.54646	2.09209	50
5.96102	5.86234	1.64792	1.41593	1.23285	1.56832	6.55479	0.708278	1.32668	4.20902	1.91989	4.25558	0.79997	0.750738	1.48809	0.88607	1.06607	0.306082	4.64569	1.00705	0.732766	2.069e-07	2.30213e-22	4.84337	1.08651	1.58312	2.48962	1.65495	0.000201615	3.9762	3.75624	4.48387	1.98159	1.67184	3.41134	0.461966	1.74979	1.94969	1.61391	1.90419	50
6.76195	4.76906	2.16922	1.32854	0.945264	5.75116	6.90545	0.804199	1.2111	4.74243	2.09319	4.22602	1.01675	0.739864	2.13317	1.20751	1.16949	0.301164	4.89113	0.98775	0.822819	2.42247e-07	4.11443e-23	0.381092	1.58291	1.4689	1.82845	1.90113	0.000200493	4.09188	3.85558	3.70103	1.44141	2.4963	4.36952	0.405756	2.06615	2.26378	1.92352	1.17851	50
0.823068	1.86901	2.07959	1.15599	0.888726	1.63589	0.0285626	0.723831	0.0649661	0.153204	1.36522	0.0925336	1.46441	0.806685	3.17671	0.0141713	0.274323	0.299664	4.7717	1.62101	0.00320605	1.06657e-07	7.73096e-23	0.158453	1.26172	0.0150203	1.15777	1.08491	7.90473e-05	4.34885	3.89356	0.255661	0.488475	2.14304	2.59508	0.528282	0.49423	0.0747019	2.18884	1.46872	50
0.95847	4.10146	2.22011	1.19823	1.16873	1.35232	0.0386148	1.09925	1.32009	3.73456	1.546	2.2547	1.34762	0.913539	2.30056	0.761448	1.03813	0.273057	4.60242	1.58189	0.0056612	1.45206e-07	1.58947e-22	4.13902	1.39604	0.200335	2.17339	2.2042	0.000161857	3.49291	4.03659	2.34731	1.3212	1.86517	4.41303	0.474097	0.89828	1.25083	2.39356	1.33776	50
1.21825	5.13237	1.80845	1.08569	0.833483	1.75576	6.53577	0.720858	1.62451	5.21359	1.71396	2.06638	1.42428	0.881443	2.13533	1.07884	1.47236	0.3096	4.2746	1.41595	0.639668	2.10491e-07	6.92086e-24	4.9222	1.08772	1.25715	2.05209	1.76116	0.000208565	3.56455	3.89601	3.15659	1.53474	2.18552	3.88305	0.401464	1.51681	1.54245	1.77839	1.77307	50
1.27103	6.25434	2.18898	1.66485	1.01509	1.28371	0.0435133	0.913756	1.92578	4.53731	1.73001	3.72442	1.17139	0.631677	2.47753	1.12766	0.949851	0.265303	5.10112	1.29402	0.00662807	1.47641e-07	1.08156e-22	4.31564	1.19345	0.36737	1.8034	1.5372	0.000195797	3.71653	3.54208	0.540255	1.29129	1.08444	3.64893	0.582179	1.41291	1.85077	1.73809	2.21845	50
6.53635	2.36585	1.69229	0.89746	1.67947	6.22004	5.52078	0.844518	1.43399	4.69783	1.64043	3.91949	1.8624	0.949169	3.08155	1.08239	0.853591	0.307141	5.12524	1.5446	0.857594	2.68504e-07	2.60684e-23	5.22725	1.36764	1.35459	2.56365	2.11158	0.000189561	3.90188	4.28001	2.81603	1.60731	1.22068	4.05567	0.411449	1.29968	1.86775	2.23138	1.51942	50
1.23685	3.95246	2.82699	0.964047	1.13358	1.83687	6.18304	1.0127	1.28764	4.50387	3.96124	3.92282	1.36807	0.702297	2.59491	1.05594	0.77096	0.326048	4.97415	1.27875	1.16736	2.58306e-07	1.38885e-23	4.70567	1.10087	2.22118	1.78453	1.55854	0.000196383	3.94555	4.06751	3.94082	1.6997	1.41204	4.29908	0.43302	1.93213	1.60549	1.4977	1.61471	50
0.950725	4.53073	2.27602	1.34496	0.876845	1.32528	0.0443561	0.959374	1.33475	1.06211	4.0766	3.55586	1.29327	0.648683	3.37826	0.911126	0.73143	0.281635	4.99494	1.9136	0.00655476	1.3923e-07	1.2134e-22	4.25089	1.34318	0.245837	1.9363	1.69653	0.000132394	3.00508	4.75795	0.543882	1.51495	1.59051	4.45809	0.529925	0.661889	1.41924	1.45287	1.62488	50
6.71024	5.56073	1.92877	1.79542	1.33065	1.79371	6.13971	0.844676	1.73132	3.93183	2.72323	3.25561	1.3272	0.661505	2.50899	1.10367	0.916676	0.28639	4.48797	1.31012	0.974088	2.57785e-07	1.88121e-23	4.61787	1.96878	1.13223	1.97771	2.42289	0.000204766	3.88117	4.25365	1.80089	1.81368	1.61468	3.13179	0.422458	2.13383	2.13013	1.53407	1.67342	50
6.62568	6.00041	2.21362	1.1976	1.04902	1.48797	6.97397	0.873757	1.27948	3.90732	2.31551	3.49074	0.96284	0.615455	3.22775	0.885157	0.844172	0.306748	4.49272	1.19101	0.82766	2.51841e-07	8.12733e-23	0.434995	1.28219	1.02909	1.97535	2.22075	0.0001901	5.21424	3.93558	2.90924	1.80137	2.46566	4.61353	0.455996	3.41565	1.54075	2.22051	1.4719	50
6.18488	2.53492	1.6872	1.2504	1.00109	6.12069	6.51112	1.15501	1.60616	4.65959	2.33965	2.43158	1.14768	0.922382	2.12282	0.911987	0.848859	0.280154	5.30133	1.25404	0.864996	2.52491e-07	4.53357e-23	2.78748	1.3409	0.990141	1.90863	1.71351	0.000191089	4.66542	4.20255	3.70687	1.9634	1.67501	4.3061	0.43455	1.58784	2.34465	1.49308	2.75542	50
6.36553	2.3619	1.60316	1.32924	0.973646	1.34215	5.88541	0.72106	1.4124	3.09466	1.41492	3.47106	1.16	0.965787	2.44528	0.855034	1.10613	0.283563	4.97994	1.44797	0.777767	2.07375e-07	2.29676e-23	4.6053	1.31062	1.1765	1.42374	2.53162	0.000183287	3.11158	3.28271	3.19585	1.16804	1.89369	4.6082	0.375711	1.91039	1.52719	2.03247	1.74724	50
1.17061	5.6362	1.92383	1.33208	1.26863	6.39494	6.59758	0.846807	2.09948	3.65205	2.4169	2.57673	1.00926	0.912123	3.02157	0.99735	0.976142	0.284688	5.03582	1.48735	0.939558	2.38905e-07	7.32415e-23	5.16295	1.09037	1.63783	1.95047	1.95465	0.000197631	3.33501	3.15961	3.1263	1.25703	2.06477	3.5387	0.439783	1.44192	2.00278	1.95169	2.12901	50
0.827609	1.47633	2.49553	1.41674	0.953499	1.07856	0.0216419	0.557518	0.0491052	0.151212	1.46212	0.079948	1.30026	0.81074	1.55742	0.0148355	0.459532	0.295771	4.42432	1.44559	0.00407468	8.03517e-08	5.1424e-23	0.139887	0.977366	0.0117681	1.61266	1.17861	8.58401e-05	4.49151	5.34473	3.66355	0.514924	1.45084	2.69769	0.454952	0.709267	0.0716264	1.47039	1.53938	50
0.840075	4.29514	1.61648	1.34772	1.48378	1.25774	0.0390676	0.912341	1.30797	2.15946	2.43511	2.66006	0.901321	0.777328	3.45924	0.666296	1.00762	0.293938	4.43561	1.59526	0.00880864	1.35565e-07	6.8842e-23	0.284018	1.61538	0.170645	2.11647	1.89372	0.000156064	2.78824	4.45049	0.445453	1.34329	2.4619	2.22416	0.547284	1.08923	1.55728	1.74012	1.57221	50
6.72496	5.4471	1.90428	1.30526	1.11488	6.5339	6.19095	1.0621	2.88636	5.01455	1.74829	4.00541	1.5063	0.971074	2.57824	1.53334	1.23191	0.283569	4.63718	1.3358	0.898831	2.87681e-07	1.37464e-22	5.19184	1.55605	1.21067	2.72285	2.36604	0.0002167	4.70513	5.35486	3.40848	1.73276	1.38086	4.77825	0.505775	2.13204	1.89269	2.04315	1.26089	50
6.45647	6.1165	1.94169	1.38462	0.902459	6.47807	6.20591	0.804025	1.63905	5.04859	1.73442	2.23419	1.07108	0.825315	1.77047	1.53888	1.1757	0.280336	4.2517	1.77909	0.722711	2.28784e-07	7.72214e-24	5.84085	1.2897	1.36551	2.54294	1.70239	0.00020812	4.81061	3.07658	5.00479	1.82489	1.86376	4.04363	0.425749	1.4027	1.99143	1.85503	1.81547	50
0.712312	0.10571	0.0317547	1.08718	1.01578	1.82356	0.00214438	0.853819	0.00613183	0.0285887	1.21697	0.0181134	1.52215	0.912454	0.949939	0.0119414	0.0494291	0.384161	5.21654	1.55719	0.00237674	1.1853e-07	9.50554e-23	0.0760383	1.4933	0.00423967	0.00552514	0.715913	6.85699e-05	0.861382	0.200801	0.14256	0.28169	1.44039	0.144516	0.605136	0.15081	0.007141	0.989829	1.34028	50
6.40601	6.32401	2.094	1.16857	1.55106	6.23284	6.33487	0.881327	1.92185	4.21805	1.50381	3.15953	2.09071	0.646574	2.09784	0.898243	0.945044	0.275406	5.0394	1.41856	0.682082	2.36843e-07	4.94574e-23	0.408464	1.41317	1.66847	1.76195	3.18489	0.000192338	4.09541	3.64652	4.50558	1.47247	1.4198	3.85146	0.417193	1.87023	1.71582	1.77583	1.29516	50
1.26809	5.01648	1.81652	1.47997	1.00636	1.83937	6.01743	1.16269	1.60712	4.34045	1.55052	3.18719	1.2264	1.1292	1.9867	1.12877	1.28699	0.27748	5.1908	1.95361	0.748798	2.69771e-07	7.47241e-23	0.498142	1.21089	1.37692	1.87386	1.7401	0.00019999	4.47127	3.38981	4.85451	1.87597	1.46017	4.20947	0.422093	1.63326	1.84332	1.72836	1.95624	50
0.741449	1.01105	1.37126	1.05723	0.780409	1.72435	0.0128099	0.66319	0.0317639	0.0742546	1.35094	0.285045	0.929436	0.722395	1.35963	0.0144434	0.0805675	0.277466	3.62071	1.90558	0.00304711	1.04787e-07	6.23964e-23	0.116463	1.07321	0.00848572	0.178091	1.08041	7.02819e-05	4.41751	1.8269	0.282552	0.621451	1.46734	1.32945	0.493381	0.386771	0.0258762	0.902194	1.50887	50
6.78728	5.7505	1.77197	1.41928	1.03126	1.55748	5.82681	0.951196	1.50492	3.86939	2.11571	3.18455	1.5665	0.732966	1.84072	1.11286	1.22513	0.285745	5.12564	1.74185	1.04026	2.53165e-07	2.7158e-23	4.77357	1.46612	1.55625	1.87854	1.51969	0.000205113	3.89051	3.21233	2.67118	2.02252	2.28147	4.20481	0.42447	1.96105	1.98426	1.97644	2.80226	50
1.18185	4.87886	1.95113	1.24661	1.24957	5.8788	6.42005	0.693647	1.64217	3.53109	1.39266	3.31568	1.1326	0.922646	2.21372	1.04132	0.818628	0.31437	4.03976	1.31378	0.998725	2.48556e-07	4.87606e-23	4.74558	1.08555	2.20626	1.76493	2.72127	0.000171314	2.71175	3.91131	4.21215	1.65748	1.43595	2.85087	0.41668	2.24024	1.29751	2.11608	1.48763	50
1.44492	5.66935	2.43955	1.30931	1.27217	6.2064	6.16404	0.710843	2.05396	4.3326	1.52496	3.57682	1.34904	0.633262	1.98922	1.48518	1.13065	0.30999	5.19283	1.55766	0.551722	1.93669e-07	1.52884e-22	5.13269	1.0398	1.3086	2.84478	2.31503	0.000198765	4.20557	4.08567	4.2372	2.17189	2.41922	3.96588	0.391793	2.16873	1.64074	1.94072	1.76328	50
6.73577	6.04022	2.57247	1.6847	0.913628	1.52329	6.12264	0.914654	2.01385	4.03633	2.0642	4.29504	1.01814	0.637119	2.47436	1.22086	1.25708	0.317134	4.58722	1.5067	0.893963	2.45237e-07	3.86018e-23	4.56326	1.55001	1.35154	1.6752	1.44597	0.000202577	4.49507	4.3876	3.7844	1.51113	1.27779	3.7778	0.457439	1.43328	2.41743	1.4709	2.65649	50
1.08076	5.28603	1.79697	2.06421	1.26891	1.84425	6.08738	1.06593	1.21429	4.22365	1.48431	3.20899	1.48183	1.01343	1.7616	1.06793	0.899019	0.279818	4.11856	1.44117	0.821641	2.67275e-07	5.29831e-23	4.41248	1.04104	1.24239	2.11814	2.14597	0.00019559	4.40424	3.52081	4.43947	1.28725	1.81638	4.44627	0.4298	1.51738	1.68866	2.02717	1.29708	50
6.46804	5.49625	2.31214	1.61045	1.06215	6.25936	6.2044	0.778288	1.43988	4.57625	1.69679	4.08753	1.59696	0.673925	2.74936	1.08656	1.63959	0.280381	5.23924	1.12851	0.68375	2.18579e-07	1.21665e-22	5.43913	1.24407	1.26721	2.31524	1.82648	0.000218008	3.74364	4.11646	3.8224	1.95842	2.42991	3.75003	0.406923	1.97464	2.44622	2.47731	2.07217	50
1.71447	5.64995	1.75847	1.22182	0.99362	1.51889	6.14536	0.895708	1.95027	5.13683	1.61603	4.08	1.11733	0.845093	2.26	1.18024	1.20105	0.271452	4.85638	2.25796	0.751846	2.20801e-07	2.95882e-23	0.440278	1.75568	1.92306	2.20714	2.16144	0.000209335	4.61742	4.30137	3.7564	2.10407	1.65733	3.7832	0.398134	2.9368	1.44785	1.52443	1.82967	50
0.987502	5.69297	2.24755	1.23873	1.12071	2.62346	0.337242	0.985111	1.41853	3.15661	1.94028	3.56776	1.53454	0.886037	3.25357	1.08447	0.880822	0.268116	4.46884	1.67665	0.38137	2.18964e-07	1.09129e-22	4.8495	1.18924	1.3273	2.52359	2.02067	0.000189996	4.05955	4.57956	1.52149	1.43836	1.45669	2.96344	0.452951	1.58577	2.6981	1.64634	2.22526	50
6.17337	5.76027	1.38521	1.23123	1.4984	6.39293	5.83024	0.887278	1.92006	5.28332	1.38463	3.53414	1.17284	0.897469	2.63485	1.09406	1.34688	0.294541	4.91427	1.27008	0.849202	2.38446e-07	5.16396e-23	0.388994	1.06562	1.22124	1.78162	3.10684	0.000199236	4.93603	3.6825	4.25036	1.91237	1.73157	3.83378	0.418223	2.84855	2.10957	1.83024	1.40786	50
1.26522	6.125	2.74726	1.40989	0.946215	1.93457	6.48177	0.784736	1.34532	3.04924	1.45623	3.98623	1.51292	0.664053	3.25063	0.977903	1.3332	0.271758	4.47444	1.30444	0.874082	2.37962e-07	3.626e-23	4.77461	1.78444	1.60797	2.58914	2.00314	0.00020306	3.97121	3.98003	3.43438	2.70406	1.24362	4.90099	0.392111	1.97447	1.58955	1.87057	1.89686	50
6.52556	5.94151	2.4429	0.95385	1.01474	5.88611	6.17356	0.795223	1.73384	3.4606	1.84758	4.59344	1.33144	0.990413	2.71972	1.96699	0.965976	0.29199	4.86189	1.28268	0.738564	2.07823e-07	8.20361e-23	4.88131	1.01272	1.21856	1.80262	2.36148	0.000195085	4.61043	4.23705	3.1791	2.14042	1.42663	3.58578	0.437751	1.4815	2.62197	1.68385	2.36198	50
1.41412	5.75953	2.33256	1.35014	0.974626	6.27174	5.6667	0.760668	1.81971	4.18373	1.24149	3.6189	1.50815	0.849007	3.15213	1.08106	1.13506	0.2815	5.74213	1.41116	1.0033	2.41126e-07	1.23291e-22	4.71742	1.28148	1.28175	2.83528	2.51198	0.000204709	4.40713	3.18332	2.42245	1.33564	1.85418	3.82153	0.390101	1.80768	1.67947	1.45033	1.43205	50
1.1117	5.42844	1.53587	1.14223	1.41672	1.41757	0.0462038	0.936205	1.7816	1.9294	1.49443	4.18891	2.64087	0.797358	2.19534	0.840742	1.69399	0.260886	5.66162	1.96177	0.00898936	1.59883e-07	6.22743e-23	4.20527	1.43341	0.435755	1.96104	1.69547	0.000199721	3.89974	3.75808	1.5467	1.21784	2.23511	4.05921	0.481391	1.56059	1.77564	1.494	1.76394	50
1.0748	2.49272	1.64533	1.18794	0.83889	1.54885	5.67918	0.861858	1.10591	4.15346	1.50666	3.64421	1.20404	0.885584	1.48234	1.08612	1.13555	0.299047	5.43327	1.69771	0.713889	2.1929e-07	6.63563e-23	4.51319	1.39822	1.07487	2.22847	1.5558	0.000194379	4.10378	3.81691	2.23706	1.8536	2.02739	4.13085	0.404885	1.61467	1.702	1.60822	1.42316	50
6.38237	5.70682	2.5478	1.02014	0.890123	6.41523	6.27143	0.811887	1.62034	4.5125	1.67865	3.36745	1.41773	0.845943	3.33351	1.65685	1.10613	0.275255	5.69943	1.49657	0.895686	2.43491e-07	7.81055e-23	5.29645	1.11611	0.949116	2.12013	2.45136	0.000196295	4.40355	3.8448	3.94698	1.64569	1.55644	4.15355	0.396854	1.9925	1.56884	2.15407	1.401	50
1.23532	5.32361	2.40449	1.27989	1.14139	1.50381	6.2504	0.711204	1.4255	3.87024	1.46852	3.15887	1.62662	0.646363	2.53922	1.06919	1.09069	0.285454	4.26345	1.33166	0.845024	2.49715e-07	6.21593e-23	5.02036	1.70496	1.37363	1.90203	1.71035	0.000198444	3.36013	4.24132	2.5614	1.55247	1.12857	4.57883	0.445388	2.81177	1.79151	2.10308	1.69598	50
0.879444	1.2364	2.39608	1.3869	0.883194	1.30638	0.0217601	0.776198	0.0717491	0.129715	1.54441	0.385508	1.27901	0.694495	2.22841	0.0149401	0.240774	0.312657	4.84593	1.26069	0.00376364	1.19575e-07	4.08199e-23	0.161212	1.93273	0.0126321	1.13682	0.899857	7.88114e-05	2.57876	4.12217	0.295192	0.51158	1.08036	2.76792	0.518292	0.558315	0.09429	1.40659	1.70733	50
6.0579	6.05542	2.30226	1.21442	0.849072	6.32029	5.98419	0.822169	1.68037	2.97825	1.57315	3.70119	1.27928	0.697386	2.46753	1.16391	1.38429	0.28553	5.21571	1.4684	0.879506	2.47051e-07	7.37326e-23	5.15943	1.44678	1.50895	1.5265	1.69631	0.000186558	4.94399	3.65483	4.16534	1.81222	1.76072	4.41542	0.41053	2.08734	1.84734	1.57402	2.02631	50
1.23467	5.15285	1.90916	1.33496	1.25181	3.09949	6.26549	0.923139	1.49505	3.95614	2.08474	3.56764	1.75445	0.775525	2.21913	0.941469	0.957723	0.31194	4.98303	1.58875	0.807104	2.46889e-07	4.21852e-24	4.85808	1.11384	1.18359	2.24849	2.0778	0.000198465	3.80604	3.95158	3.6747	1.35336	1.41428	4.0852	0.442266	2.63084	1.4791	2.50371	2.44883	50
0.745003	1.58811	2.1407	1.37734	0.729239	1.22423	0.0127381	0.701744	0.0196997	0.0703932	0.990337	0.401953	1.5058	0.907146	2.09136	0.0150486	0.11106	0.317434	4.44144	1.73324	0.00283066	9.55778e-08	6.26661e-23	0.117263	0.995932	0.008434	0.304216	1.37428	7.23411e-05	2.10662	4.39999	0.179764	0.523358	1.298	0.850708	0.513337	0.442863	0.0238598	1.14594	1.16698	50
6.65433	5.46435	2.08749	1.16241	0.966188	1.46978	4.02918	0.999037	1.47318	3.95783	1.40487	4.15114	1.16197	0.890341	2.56932	0.932351	1.28694	0.319077	4.61954	1.77788	0.758948	2.44641e-07	3.45296e-23	0.43877	1.07891	0.982016	1.68639	1.64605	0.000208064	4.26883	3.34391	3.14262	1.14396	2.36335	4.80513	0.35988	1.4019	1.59276	1.83902	1.5428	50
1.13495	5.06132	2.37134	1.48396	1.17293	6.195	6.39346	0.924262	2.10606	4.05785	2.12792	3.98791	1.17509	1.10318	1.62918	1.5897	1.10061	0.343668	4.63776	1.79318	0.714566	2.32965e-07	7.91016e-24	4.5119	1.08282	1.79846	1.98384	1.92736	0.000205686	3.99097	3.74585	2.85341	1.53075	2.26926	3.76479	0.422293	2.23021	1.92399	2.17635	1.82576	50
0.750415	1.50256	2.32447	1.94412	0.814648	1.47192	0.0225783	0.658713	0.0662419	0.130015	1.24341	0.157816	1.28277	0.933331	2.42501	0.0149171	0.273432	0.293502	5.14768	1.65939	0.0044145	9.524e-08	8.17585e-23	0.141833	0.695748	0.0130287	1.54298	0.993203	8.07953e-05	2.86851	2.87711	0.213085	0.439968	1.28932	2.73425	0.691118	0.626296	0.0969102	1.27895	1.43031	50
6.53921	6.02153	2.10219	1.34725	1.0066	6.0609	6.0558	1.28072	1.87173	5.0748	1.62049	4.45959	1.08003	0.819255	1.71988	1.52204	0.915509	0.283052	5.31007	1.93626	0.734223	2.69084e-07	1.0725e-22	5.41099	1.72406	1.2603	2.16675	2.52673	0.000199326	4.56872	3.66478	2.81351	2.10715	1.77759	4.1377	0.426644	1.64845	1.92927	1.51521	1.70464	50
6.39851	5.8491	2.13214	1.34022	1.12264	1.5219	5.21446	0.89132	1.51373	3.73299	1.41982	3.39213	1.08465	0.733841	2.5232	1.54224	0.865433	0.270067	4.91056	2.10933	0.854598	2.46495e-07	1.83574e-23	5.34793	1.73595	1.08662	2.12513	1.7601	0.000190458	4.17	3.53197	3.72803	2.04375	1.24864	3.58135	0.403501	1.67305	1.48037	2.26313	2.13021	50
6.69586	5.12901	2.09297	1.51071	1.02401	6.05312	6.35918	1.0233	1.70464	3.66891	1.45776	4.2218	1.08493	0.578686	2.12539	1.25407	1.15655	0.282995	4.25136	1.32813	0.915817	2.66338e-07	8.09768e-23	5.10519	1.03985	1.36876	1.81582	1.70721	0.000212662	4.21256	4.09039	2.42503	2.03069	1.37182	3.90957	0.412646	1.91102	1.84322	2.12527	1.51235	50
6.02072	6.12443	2.96039	1.64531	1.00869	6.33776	5.48907	1.16146	1.45603	4.68784	2.74012	4.34232	1.40839	0.642637	2.15505	0.946572	1.05701	0.290015	5.50187	1.90643	0.740024	2.45364e-07	3.29915e-24	5.23648	1.15386	1.05276	2.1872	1.45301	0.000204201	4.0521	3.67498	3.35258	1.74477	1.57997	4.26731	0.395222	1.75976	2.69071	2.11672	1.6968	50
6.73322	5.84322	1.90228	1.69596	1.2089	2.52488	6.4758	1.06087	1.7408	4.5039	1.81167	3.62832	1.31812	0.610537	2.03654	1.29879	1.27691	0.303107	4.54991	1.92772	0.964565	2.35084e-07	5.91305e-23	4.65443	1.08852	1.5863	1.826	2.08807	0.000203749	3.64647	3.46968	2.34238	1.80785	2.27331	4.30063	0.472779	1.39934	1.97587	2.03653	1.91284	50
0.828828	1.52072	2.03656	1.16831	1.01381	1.71507	0.018737	0.519701	0.0879939	0.131094	1.2242	1.77248	2.04823	0.623707	3.01128	0.0165274	0.206365	0.274183	5.15558	1.98865	0.00328912	7.42686e-08	6.47825e-23	0.134196	2.14428	0.0109058	0.638028	1.39326	7.51826e-05	3.12475	4.09852	2.46271	0.613391	1.63146	3.94429	0.539436	0.469418	0.0790893	1.45412	1.28355	50
1.03325	5.5716	2.29605	0.993603	1.02472	1.6623	5.90113	0.786285	1.61466	3.87959	1.34834	2.9498	1.02946	0.985335	2.29169	1.08001	0.944433	0.292962	5.13774	1.46335	0.873768	2.46492e-07	2.19156e-23	0.457647	1.56685	1.22921	1.85181	1.83481	0.000197815	4.92726	3.49837	3.77867	1.44133	1.15628	4.14619	0.423974	1.94911	1.54511	1.77253	1.66772	50
6.61625	4.4395	2.06412	1.28835	1.14861	6.26237	6.45713	1.16925	1.54644	4.16231	1.78035	3.84211	1.13346	0.77272	3.35224	1.02038	1.09194	0.271355	5.22122	1.56336	0.80824	2.53855e-07	1.29589e-22	5.7181	1.56812	1.04653	1.51413	2.54622	0.000172018	4.53888	3.16503	3.19208	1.70998	2.0299	3.84583	0.447225	1.76492	2.39638	2.01848	1.58332	50
0.723075	0.14727	0.169286	1.07105	1.06792	1.4528	0.00363812	0.889546	0.00919586	0.0345429	1.00125	0.0611552	1.53319	0.997084	1.24598	0.0129224	0.0585649	0.35959	5.28336	1.41683	0.00257475	1.1689e-07	3.89334e-23	0.0841354	1.32386	0.00491367	0.0176806	0.764491	6.90781e-05	2.08747	0.277897	0.145219	0.402157	1.69764	0.254777	0.557489	0.232163	0.00978302	1.20453	1.21149	50
0.881859	1.14019	1.83382	1.11978	0.789154	1.31987	0.0144587	0.855411	0.0218143	0.0982991	1.18425	0.1161	1.16218	0.626589	1.75974	0.0143904	0.170314	0.284471	5.03474	1.23164	0.00320072	1.12482e-07	7.4795e-23	0.120857	1.31079	0.00897988	0.355309	0.970209	7.51923e-05	3.29264	2.35445	0.20491	0.63221	1.53724	1.58749	0.525907	0.607507	0.024315	1.42637	1.31633	50
1.38628	5.66731	3.82462	1.24989	0.833583	6.55351	6.29618	1.04416	2.22001	5.18362	1.54939	3.83073	1.76536	0.800948	2.29609	1.08514	1.01403	0.295965	4.92276	1.82231	0.72684	2.32705e-07	5.7332e-23	5.21217	1.63723	1.23546	2.28963	1.95414	0.000199474	4.58526	4.92297	4.88867	1.66441	1.01914	4.24231	0.427661	2.42483	2.35122	1.54415	1.97916	50
1.05496	4.05357	3.40415	1.10547	0.922641	1.58644	0.0392982	0.597916	1.2312	1.70073	1.92799	3.86707	1.0597	0.901264	2.54668	0.741668	1.05022	0.300203	4.45284	1.56471	0.00478806	9.51343e-08	4.04523e-23	4.52239	1.11588	0.158486	2.25085	1.6752	0.000144378	3.67304	3.6384	4.39347	1.39523	1.68234	3.74249	0.536938	0.767709	1.45526	1.29917	1.46026	50
6.3908	5.82167	1.90194	1.4895	1.51238	1.25396	6.03037	0.948765	1.42096	4.2808	1.93624	4.12911	1.96687	0.731249	3.07273	1.24571	1.29906	0.300712	5.79742	1.77106	0.766861	2.24565e-07	7.62719e-23	5.39207	1.25967	1.42297	2.16379	2.00534	0.000198923	3.27564	4.17056	3.48973	1.97313	1.51696	3.98468	0.417057	1.73002	2.56795	1.97959	1.66596	50
0.765988	1.98835	1.62239	1.17918	1.07702	5.29818	0.0292341	0.561929	1.00788	0.250733	1.94364	1.45843	1.10578	0.871627	1.84746	0.071729	0.609971	0.283163	4.82964	1.32746	0.00559161	8.9038e-08	8.15411e-23	0.175231	1.23922	0.0310435	1.45143	1.13708	9.5675e-05	2.80187	3.89063	0.800411	0.854189	1.17183	2.60234	0.514078	0.740667	0.909137	1.95353	1.33777	50
6.37672	5.72436	2.02877	1.12423	1.37304	1.66571	6.27073	0.849471	1.3529	4.1838	1.7333	4.11121	1.26441	0.854491	2.99871	1.39093	1.02393	0.293292	4.6847	2.26108	0.759301	2.22746e-07	7.47589e-24	0.415412	1.3407	1.34046	1.71678	1.91762	0.00020204	3.81807	4.24877	4.26713	2.21513	1.2271	4.10591	0.428242	1.61539	2.12157	2.39092	1.27623	50
1.63878	1.69395	2.61679	1.26301	1.04524	5.92112	6.15904	0.860705	1.24647	4.96345	5.36623	4.18913	1.32494	1.37824	2.42678	0.864675	1.09916	0.287297	3.83648	1.32664	0.684021	2.41847e-07	4.20077e-23	0.382901	1.02378	1.53386	1.97812	2.13494	0.000196073	2.24502	3.167	5.06123	1.39786	1.91784	4.44416	0.409092	2.76485	1.2882	1.6286	1.67282	50
6.66135	5.46706	1.78401	1.71496	1.02527	1.61503	6.37522	0.838745	1.87443	4.67897	1.83022	4.27195	1.39389	1.05563	2.14941	1.20081	0.992949	0.289479	4.95344	1.13572	0.813612	2.34945e-07	6.85431e-23	5.28792	1.37825	1.59521	1.75235	2.58766	0.000195501	3.12217	4.4756	3.7017	2.25669	1.54227	4.9331	0.444764	1.95965	2.39331	1.57673	1.78454	50
6.30283	5.9243	2.42625	1.23463	1.03531	1.32949	6.32732	0.946527	1.19883	4.11495	1.43288	3.06594	1.24455	0.895864	2.669	1.10359	1.41663	0.306557	5.31927	1.33716	0.630291	2.20702e-07	5.70796e-23	4.23215	1.17289	1.39397	2.57018	1.54933	0.000210549	4.37533	3.40093	3.98914	1.7685	1.9684	3.36919	0.450899	1.70669	1.55508	1.79783	1.62674	50
0.707805	0.00178844	0.0006069	1.22162	0.77417	1.21281	0.000594789	0.606974	0.00286376	0.0108866	0.943546	0.00362098	1.43169	0.627927	0.98174	0.0101954	0.0300044	0.392694	4.65797	2.0382	0.00178214	9.47388e-08	1.19208e-23	0.0632563	1.23401	0.00340418	0.00041999	0.897194	6.69692e-05	0.347965	0.0241785	0.103886	0.146418	2.11472	0.00866358	0.641204	0.0662832	0.00365336	0.700163	1.21523	50
6.53787	5.22139	1.68191	1.45262	1.48462	6.12214	5.80236	0.828436	1.51362	4.25252	1.83458	3.14587	1.42399	0.928134	2.36056	1.07085	1.13139	0.276823	4.76921	1.28549	0.974906	2.55538e-07	8.83481e-23	5.32346	1.47014	1.12816	2.43694	2.00925	0.000204484	4.55636	4.31527	4.2836	1.30499	1.52036	4.43013	0.517541	2.13889	1.94028	1.67408	1.79876	50
0.88907	1.60171	1.709	1.65606	0.937232	1.15507	0.0205273	0.709151	0.0948641	0.114624	1.22381	0.770171	1.47994	0.67095	1.74955	0.0224541	0.47925	0.306796	4.82369	2.01612	0.00286645	1.0623e-07	2.57562e-23	0.148692	0.932511	0.0124958	1.33784	0.955501	8.36458e-05	3.27782	2.6394	0.225947	0.611571	2.72863	1.81417	0.706682	0.44662	0.107518	1.15736	1.33143	50
6.5036	5.75195	1.72085	1.55527	1.04832	1.92519	6.9384	0.842757	1.59586	4.84689	1.685	3.10245	1.22618	0.765618	2.72783	1.42739	1.17048	0.265396	4.98588	1.40291	0.952426	2.47745e-07	1.57803e-23	4.31308	1.32653	1.5156	2.15226	1.72463	0.000202031	4.41925	4.60888	2.77415	2.13857	2.7921	3.9831	0.474892	1.67398	1.90331	1.69509	1.87349	50
1.2393	5.74143	3.02157	1.23126	1.34983	6.35613	6.65775	0.818443	2.39437	5.21256	1.45544	4.77932	2.00869	0.67516	2.97169	1.021	1.47799	0.300205	5.41601	0.974559	0.964184	2.74715e-07	6.20261e-24	5.33105	1.2668	1.13493	1.98674	1.99441	0.0002108	4.11761	3.28983	3.60013	1.40064	1.36136	3.0436	0.385838	1.8814	2.48435	1.80189	1.36778	50
1.5615	4.0705	1.87441	1.78319	1.14431	1.5532	6.45327	0.88548	1.81323	5.32512	1.37281	2.42129	1.90068	0.923113	1.8659	1.08163	1.28779	0.293317	5.41573	1.28516	0.939304	2.52811e-07	2.79329e-23	0.489909	1.0666	1.24481	1.91104	1.66147	0.000212805	4.9545	3.86866	3.22678	1.46535	2.69083	4.10032	0.419196	1.95209	1.81919	2.64278	1.2709	50
0.61759	0.00276316	0.000671976	1.0601	0.994602	1.12843	0.000807201	0.788799	0.00315303	0.00698883	1.06056	0.00588854	1.43102	0.899998	0.560414	0.0106279	0.0201588	0.405063	5.13326	1.04297	0.00188349	1.18681e-07	1.37029e-22	0.0647151	1.19743	0.00350431	0.000403125	0.720661	6.68233e-05	0.316218	0.0267223	0.0942702	0.197161	1.17601	0.0102254	0.446351	0.0764051	0.00380831	0.47889	1.09906	50
0.706044	0.963884	2.95579	1.59494	1.02754	1.53415	0.015539	0.648062	0.0404058	0.0860865	1.0938	0.117569	1.02672	1.02137	1.77484	0.0146573	0.183517	0.273141	4.85323	1.37577	0.00285003	9.36232e-08	2.84727e-23	0.125636	1.23564	0.00975787	0.405141	1.01685	7.48101e-05	2.78847	3.63717	0.193278	0.584624	1.96037	1.44156	0.478851	0.445953	0.0390425	1.00767	1.15794	50
1.30282	5.7856	1.75542	1.27426	1.02507	1.5187	6.13104	0.809751	1.70743	3.4476	1.48485	4.4331	1.17274	0.68611	2.27957	1.2983	1.08928	0.308498	3.92732	1.78312	0.821309	2.50892e-07	3.03193e-23	4.94714	1.18291	1.12088	1.75888	1.66343	0.000182281	3.93128	4.21069	2.83667	2.96474	1.86702	5.12414	0.371933	1.45863	1.89376	1.53551	1.88394	50
6.5372	5.88947	2.15278	1.14198	1.30085	6.22093	0.82775	0.792435	1.43869	2.9203	1.58076	3.81184	1.49867	0.880102	2.34958	0.923569	1.29431	0.275108	5.37878	2.12525	0.447626	2.07499e-07	3.56929e-23	4.95614	0.921432	0.834998	2.26129	2.05067	0.000202352	4.10089	4.32674	2.59612	1.78887	1.19687	3.44172	0.505755	1.34253	2.054	1.84446	1.79809	50
6.2522	4.44452	2.46099	1.43605	0.881215	2.30356	6.67556	0.762501	1.47644	4.3268	1.43087	4.72135	1.08473	0.947926	2.72099	1.11426	1.10265	0.261523	4.3248	1.50673	0.789187	2.27778e-07	2.5916e-23	5.46285	1.52756	1.39067	3.06201	1.6854	0.000204849	4.52892	3.57879	4.36208	1.50044	1.44851	3.66813	0.430211	1.55965	1.46589	2.24334	1.23239	50
0.796895	0.0195756	0.0103231	0.871996	0.793445	1.26666	0.00226429	0.695758	0.0138959	0.0316462	1.44776	0.0625316	1.80092	0.685701	2.1777	0.0129304	0.0461088	0.334781	4.92285	1.64937	0.00392488	1.06194e-07	1.23434e-22	0.0719924	1.54394	0.00417461	0.00152589	0.98851	6.79815e-05	2.60906	0.0967491	0.137988	0.50227	1.64619	0.148715	1.03643	0.211563	0.0130854	1.66128	1.93909	50
6.61234	5.07685	1.92428	1.19204	1.5421	1.81137	6.233	0.965159	1.34202	4.8409	2.39751	3.68949	1.39737	0.604747	1.99152	1.28911	0.935175	0.295714	5.19873	1.46223	0.895734	2.54686e-07	1.48834e-23	4.81307	2.04376	1.55156	1.66661	3.21927	0.000201288	4.21683	3.42212	1.42892	1.78161	2.32284	4.16956	0.429371	1.79946	1.7463	2.44797	2.24554	50
0.855041	1.93503	2.33365	1.18937	0.809551	1.17371	0.0238132	0.695562	0.0854454	0.110152	1.23156	0.348325	1.46004	0.683485	2.28561	0.0160564	0.296155	0.280774	4.63743	1.46477	0.00348979	9.35805e-08	8.11585e-23	2.52078	1.02902	0.0126915	1.23612	0.898068	7.7395e-05	3.45622	2.08535	0.218993	0.659451	2.62861	3.01029	0.454913	0.493417	0.0804201	1.4878	1.3319	50
6.3835	5.31603	1.18365	1.23688	0.796845	6.51903	6.20343	0.901338	1.44359	4.33243	2.17853	3.70107	0.88187	0.89332	2.19556	1.14554	1.01879	0.30662	5.12592	2.22141	0.913616	2.49815e-07	3.10308e-23	5.03805	1.10105	1.47748	1.81866	2.03431	0.000206075	3.75072	3.26038	4.40985	1.92451	1.90312	3.61314	0.419488	1.66983	2.32104	1.60972	2.20497	50
1.05048	5.0249	2.78823	1.21314	1.38781	6.12947	5.96495	0.823337	1.32816	4.30547	1.7874	3.14088	1.08535	0.669423	2.04199	1.04709	1.13864	0.293688	4.85161	1.38798	0.923622	2.35379e-07	1.39821e-22	5.29488	1.50545	1.51795	1.5277	2.17659	0.000203408	2.96661	4.34606	3.34826	2.43259	1.40347	4.66743	0.452166	2.48709	1.37985	1.75169	2.06681	50
6.27633	5.35985	2.11556	1.51669	1.74723	1.48769	5.94258	0.88984	1.61006	3.3706	2.63178	4.54824	1.23448	0.90654	2.76359	1.17191	1.21943	0.289545	4.81747	1.25071	0.658219	2.21931e-07	1.3253e-22	5.10573	1.36192	1.38403	1.70474	1.92689	0.000199572	3.75369	3.5642	4.23257	1.81882	2.67151	3.7488	0.475875	2.15258	1.72088	1.81047	1.92623	50
6.41336	5.25464	2.83142	1.30513	1.34683	6.04534	5.54185	0.950868	1.62048	4.5354	1.37951	3.59496	1.75493	0.810271	2.32494	1.32254	1.46551	0.274551	5.51807	1.64988	1.08896	2.66234e-07	3.21239e-23	5.40897	1.52542	1.31655	1.89803	2.33038	0.000210436	4.03287	3.7062	2.47924	1.27379	2.35919	4.13392	0.40513	2.21376	1.77759	1.59078	1.63777	50
6.71435	5.32899	2.14106	1.16812	1.14251	5.82277	5.80922	0.935858	1.6706	3.19675	1.89452	2.92941	1.37306	0.967725	2.83087	1.17408	0.852097	0.297669	5.18597	1.32471	0.703086	2.21876e-07	1.23688e-22	4.7376	0.956548	1.13787	1.96088	2.05423	0.000173449	4.5312	4.00128	2.54195	1.56034	1.2441	3.471	0.43424	1.67585	2.17544	1.91942	2.14015	50
1.08739	5.32932	1.86422	1.01931	0.894711	2.49654	6.58238	0.824674	1.24591	5.19111	1.29183	2.82822	1.1119	0.842907	1.61039	0.928881	1.03402	0.311843	5.2307	1.40563	0.979056	2.64408e-07	5.69227e-23	4.5906	1.18168	1.23416	2.03523	1.48923	0.000205608	2.52755	4.09449	3.86701	1.44271	1.64658	3.91983	0.451618	2.63212	1.31074	1.87527	1.21258	50
1.1439	5.97355	2.15125	1.50154	0.933715	1.76164	5.90247	0.880699	1.61475	4.76433	1.87842	3.13179	1.26619	0.712164	2.42713	1.62869	1.23634	0.274698	4.61752	1.15675	0.954945	2.52155e-07	1.94954e-23	4.62464	0.977641	1.3409	2.14756	2.15865	0.000216276	4.76585	3.17498	3.36752	2.61462	1.68937	4.51907	0.37743	1.88474	2.64201	1.53015	1.59248	50
0.847475	1.52273	1.3256	1.27591	0.985043	1.41711	0.0196228	0.866835	0.0380476	0.0990931	1.29845	0.0419442	1.01209	0.641028	1.90977	0.0139917	0.362174	0.305485	4.8116	2.61038	0.00347098	1.15394e-07	5.37245e-24	0.140993	1.22884	0.0114538	1.23784	0.724304	8.25539e-05	2.41877	3.97753	0.201229	0.475695	1.90084	1.76994	0.587363	0.381446	0.0436283	1.03602	1.36549	50
0.904925	5.40927	1.89026	1.41343	1.25214	1.53446	0.0482112	0.831274	1.53659	1.48261	1.6518	4.30722	0.94527	0.670013	2.03775	1.00435	0.855428	0.272818	5.34172	1.59423	0.0136336	1.20512e-07	4.38479e-23	4.82263	1.20976	0.413134	1.98591	1.49063	0.000157418	3.20945	3.51173	4.05715	1.39251	1.30141	4.20239	0.586913	0.889686	1.54396	1.34706	1.47158	50
1.35592	5.45723	2.26448	1.18462	1.02026	2.10909	6.68315	0.926811	1.57039	4.76782	2.12621	4.33624	1.01702	0.631821	1.89168	1.03542	1.39589	0.320411	4.62446	1.88394	1.21918	2.61931e-07	1.04606e-22	5.48105	1.36064	1.18857	1.93267	1.44654	0.000207013	4.38301	4.46262	2.34652	2.35618	1.58085	3.64291	0.404747	1.75079	2.32244	2.46391	1.59913	50
6.36784	5.70706	2.31648	1.49035	0.780384	1.74787	6.13336	0.732781	1.30147	4.12599	1.7523	3.19928	1.18577	0.755749	2.11543	0.97172	0.885864	0.274421	5.08333	1.73943	0.808825	2.40911e-07	5.61883e-23	5.06756	1.19871	1.21659	1.85357	1.80779	0.000186907	4.85041	4.47203	3.62977	1.49192	1.99267	3.81042	0.429314	1.52402	1.73784	1.76269	1.64552	50
1.27462	5.01854	1.64118	1.54093	1.11153	2.16095	5.16292	0.775832	1.70783	3.98294	1.55105	3.96959	1.60799	0.824941	2.12627	1.17572	1.16584	0.291212	5.15721	1.40962	0.858867	2.22395e-07	3.918e-23	0.427344	1.35385	1.0759	2.029	1.60811	0.000202638	4.10859	4.09498	4.52048	2.03555	2.06504	3.85042	0.446825	2.33552	1.52003	2.01564	2.06144	50
1.07728	5.92548	2.1471	1.15337	0.999777	1.45156	0.0479997	0.70532	1.35117	4.17153	1.86758	3.24655	1.26713	1.05309	2.07831	0.86938	1.04689	0.285422	4.81638	1.63674	0.00673599	1.08874e-07	3.42922e-23	0.401129	1.12317	0.461483	2.17061	2.02663	0.00018944	3.75232	3.38059	4.04647	1.90919	1.57929	3.15921	0.565523	1.28433	1.574	1.90773	1.35088	50
0.996721	5.6836	2.54853	1.17557	0.937524	1.51623	0.0456824	1.03267	1.29596	3.83392	1.80656	4.53088	1.38197	0.751899	2.50027	1.07326	1.23207	0.310666	5.26229	1.59897	0.00556262	1.43997e-07	1.00922e-22	4.53025	1.36018	0.290602	2.50008	1.80187	0.000185048	3.5665	2.42683	2.15934	1.58863	1.6842	3.96438	0.555098	0.786313	1.65719	1.52622	2.5449	50
6.70483	5.81319	1.75067	2.95869	0.990924	1.59022	5.77182	1.06703	1.48871	4.62491	1.27374	3.74269	1.18129	0.736663	1.68762	1.48932	1.15959	0.275121	4.56537	1.50002	0.70548	2.35241e-07	1.18809e-23	4.56715	1.47305	1.16645	2.10993	2.03451	0.000207619	4.78419	4.05193	2.35197	1.85246	1.78982	4.07368	0.430999	1.83742	1.98212	1.27123	1.91265	50
0.832817	1.81324	1.9267	0.88519	1.27182	1.51412	0.024959	0.584959	0.387879	0.181923	1.19655	3.8952	1.75472	0.725243	1.34721	0.0373016	0.378533	0.298484	4.97725	1.75188	0.00414996	8.35453e-08	1.54079e-23	3.65513	0.864748	0.0203496	1.14809	1.37632	8.6906e-05	2.79886	3.26923	2.16096	0.569431	1.19943	2.31066	0.508575	0.749487	0.459547	1.47329	1.1064	50
0.834465	1.75051	1.84802	1.09796	1.0308	1.55448	0.0272418	0.568373	0.467409	0.241505	1.62562	1.6623	0.986241	0.724731	1.28335	0.131672	0.499702	0.274378	4.91167	2.16627	0.00497961	8.10541e-08	1.11017e-22	4.30463	1.21089	0.027574	2.09602	1.49493	9.14358e-05	4.28383	3.4315	1.20145	0.885889	1.63337	4.18626	0.669978	0.757368	0.683638	1.36044	1.69312	50
0.751876	0.00953146	0.00805246	0.932632	1.08459	1.10242	0.00168601	0.664018	0.007131	0.0297818	1.01568	0.0198472	1.15371	0.873906	2.3886	0.0122275	0.0404343	0.340893	5.60687	1.95854	0.00219687	9.26784e-08	2.06178e-23	0.0705752	1.07048	0.00396219	0.00113827	1.04892	6.80325e-05	1.81919	0.041024	0.138961	0.382455	1.46599	0.0680314	0.637921	0.180506	0.00769695	1.29456	1.20943	50
0.89784	5.41916	2.0549	1.12178	0.70081	1.28293	0.047008	0.772526	1.41354	3.91923	1.77104	3.89398	1.32354	0.907819	2.77164	1.3816	0.974651	0.280049	5.58663	1.26398	0.00630941	1.19649e-07	6.80216e-25	5.73186	1.36131	0.453321	2.14473	1.80865	0.000169178	4.56904	3.78131	2.18526	1.58485	1.08118	3.49966	0.569304	1.0209	1.2703	2.13206	1.72148	50
6.76139	4.28485	1.92795	1.18226	0.865401	5.98727	6.15717	1.10343	1.89403	4.36391	1.44829	4.23886	1.3765	0.774847	2.8003	1.20772	1.4201	0.310303	4.56863	1.39493	0.900535	2.81552e-07	2.15986e-23	5.55483	1.64697	1.45843	1.93347	1.4902	0.000198237	5.32673	4.31919	4.70676	1.64535	1.90428	3.94392	0.427837	2.15557	2.3315	1.83505	2.1206	50
1.15925	5.59991	2.41001	1.297	1.12434	1.77048	5.67277	0.772497	1.12899	4.37713	1.58014	3.33616	1.25096	0.749124	1.75965	1.11752	1.13565	0.28011	5.46087	1.23431	0.799358	2.20155e-07	4.48111e-23	4.31862	1.30296	1.39215	1.58484	1.56938	0.000208726	3.72546	3.86146	3.09078	1.73825	1.96071	3.46029	0.433267	2.14567	1.99502	1.74559	1.29452	50
0.707897	0.372497	0.0806778	0.876556	0.813565	1.31008	0.00378007	0.810748	0.011579	0.0292318	1.23678	0.296477	1.3892	0.765512	1.30351	0.0140663	0.0942497	0.345414	5.17309	1.79659	0.00329317	1.05677e-07	9.10014e-23	0.188175	0.876538	0.00497783	0.0185706	1.03736	7.09458e-05	0.831083	0.244312	0.264454	0.417331	1.95964	0.276325	0.532816	0.254517	0.0131965	1.07442	1.57729	50
0.805145	1.90071	2.39889	1.0647	0.901956	1.2409	0.0245585	0.688142	0.0519459	0.13288	1.43209	0.843232	1.28638	0.820004	2.64221	0.014409	0.146673	0.302791	4.61724	2.52416	0.00392247	9.16603e-08	8.59738e-25	3.42981	1.2849	0.0130218	1.17847	0.805187	7.46472e-05	4.48627	3.86314	0.233489	0.498982	1.2934	3.66846	0.469476	0.491251	0.0490583	1.09433	2.10976	50
0.558449	0.00279139	0.0410989	1.61314	0.86733	1.12091	0.000973228	0.797065	0.00332439	0.00843649	1.44163	0.0038065	0.911839	1.26706	1.28388	0.0102853	0.0395264	0.445109	4.69807	1.44521	0.00215524	1.0296e-07	8.30637e-23	0.0684029	1.37171	0.00363796	0.00107301	0.725382	6.75433e-05	0.287066	0.131599	0.102072	0.15312	2.3894	0.0316709	0.529399	0.121087	0.00396829	0.774815	1.14594	50
6.33024	4.82009	2.54905	1.29655	1.16097	1.40102	4.93363	0.798727	1.48594	4.3076	1.83635	3.58407	1.28434	1.23705	2.09915	1.128	0.704558	0.278958	4.94668	1.27435	0.580281	2.32105e-07	2.80661e-23	5.35324	1.06923	1.31693	2.25866	1.81179	0.000172552	4.56768	5.49316	3.63819	1.2436	1.03014	4.4507	0.439978	1.50358	1.80736	1.89028	1.92049	50
1.17887	5.54877	1.57027	1.77064	1.12347	6.19957	6.44134	0.890532	2.01483	5.10583	1.86227	3.7985	1.16889	0.889805	2.09985	1.08088	1.08156	0.287446	4.57679	1.28162	0.679229	2.39625e-07	3.13039e-23	4.96319	1.48305	1.07086	1.84189	2.41847	0.000208443	3.94637	4.80734	2.09582	1.41357	2.32127	4.37864	0.392457	2.73332	1.84831	2.12747	1.66836	50
0.863168	1.10915	1.71089	1.50509	1.04562	2.05572	0.0188402	0.638911	0.126991	0.144247	1.15927	2.31524	1.57798	0.765089	2.79402	0.0198619	0.214316	0.310702	4.98655	1.18993	0.00319693	8.55381e-08	1.60625e-23	0.390945	0.920367	0.0118297	0.950046	1.65289	7.69857e-05	4.02524	3.54827	3.18573	0.718838	1.50154	0.988612	0.465085	0.559016	0.147115	1.49402	1.07233	50
1.25591	2.2775	1.86061	1.15594	1.39744	6.41508	5.87156	1.04799	1.65055	3.88406	1.97877	4.05961	0.835871	0.678524	2.03234	1.26664	0.956148	0.313007	4.92764	1.10344	0.81711	2.6518e-07	1.50194e-23	5.42759	1.4499	1.38419	1.6984	1.7097	0.0002042	3.26358	3.43226	4.86077	1.92183	1.14285	4.05615	0.394248	2.2702	1.28796	1.54485	2.11231	50
0.688329	0.00237678	0.000751784	1.02963	0.797554	1.22894	0.00072228	0.777435	0.00333645	0.00727214	1.06854	0.00489207	1.28398	0.802991	0.613251	0.0104319	0.0188593	0.37038	5.26326	1.1429	0.00205005	1.02342e-07	2.98046e-23	0.0651532	1.22597	0.00346668	0.000411541	0.864164	6.67796e-05	0.297248	0.0388347	0.0961938	0.174398	1.69551	0.0128145	0.537339	0.0756358	0.00392817	0.420394	1.23955	50
0.867213	0.102495	0.0459246	1.39484	0.819603	1.46144	0.00314483	0.786896	0.0126962	0.0467933	1.46054	0.0642429	1.36325	0.738147	1.25053	0.0130815	0.10223	0.296662	4.69545	2.94045	0.00260096	9.79741e-08	1.11908e-22	0.0791443	1.19464	0.0046384	0.00681004	1.01059	7.0499e-05	4.31946	0.125112	0.163506	0.41481	1.49699	0.309001	0.482807	0.259722	0.0135454	1.09924	1.21373	50
0.696557	1.32928	1.87299	1.59733	0.829418	1.29081	0.0181129	0.719815	0.0298576	0.0887995	1.52409	0.0776194	1.174	0.998327	1.76779	0.0142228	0.190804	0.324185	5.04429	2.36938	0.00336121	1.08767e-07	1.74291e-24	0.129591	0.762412	0.010424	0.844542	1.20382	7.64385e-05	2.65496	3.60017	0.197499	0.484583	1.4139	1.83827	0.498713	0.341732	0.03398	1.17375	1.40842	50
6.38661	1.71856	2.25565	1.26286	1.07945	1.26905	6.54042	0.810184	1.44401	4.04317	1.42458	3.93596	0.999582	0.878873	2.33445	0.848474	1.10256	0.302704	5.47456	1.64535	0.791594	2.38149e-07	2.5434e-23	5.93145	1.13667	1.70432	1.92499	1.93598	0.000193249	4.61621	3.87115	3.33245	1.88704	2.96437	3.95122	0.396742	2.1943	2.13793	1.73844	1.69197	50
6.38486	6.00329	1.81094	1.19484	1.46411	6.3998	6.06322	0.934873	1.60539	3.94488	1.95751	4.10609	1.31905	0.743579	2.1626	0.987024	1.28847	0.295248	5.27543	1.40358	0.99078	2.64485e-07	2.83492e-23	5.12093	1.15639	1.20029	1.59386	1.60523	0.000202536	4.75385	3.58674	2.07179	1.80568	1.52162	3.74878	0.389497	2.54802	1.66578	2.04832	1.6769	50
1.18875	4.28925	2.20977	1.15019	1.07987	5.93746	6.06332	0.817152	1.45823	4.8701	1.38458	4.09462	1.13463	0.860892	2.34697	1.06323	1.05244	0.302273	4.50305	1.76664	0.944155	2.39835e-07	5.6882e-23	4.80596	1.3204	1.4894	2.35269	1.78607	0.000196837	3.5848	4.01389	2.00765	1.56542	1.18117	4.29685	0.391592	1.58309	1.70039	1.78508	1.90695	50
1.52264	4.91922	2.2199	1.16886	1.11667	6.15231	5.87661	0.764808	1.85554	3.37428	1.61759	3.81951	1.58882	0.91279	1.59154	0.91479	1.07003	0.279489	5.38974	1.89506	1.10491	2.54235e-07	1.11867e-23	5.07592	1.35381	1.30694	1.5025	1.53408	0.000198595	3.26387	3.99093	3.16509	1.50301	1.81035	4.32593	0.408435	1.5415	1.5567	2.02577	1.66143	50
2.66669	3.28587	2.36983	1.50745	1.24437	6.05842	0.187538	0.828889	1.40232	4.30582	1.98307	3.79498	0.903314	0.753549	3.1948	0.866989	1.33304	0.283409	4.84467	1.65835	0.142985	1.44389e-07	2.77332e-23	0.368378	1.11943	0.653348	2.30141	1.98785	0.000188294	4.14838	3.57429	3.11951	1.27647	2.3925	3.39828	0.471038	1.07031	1.66888	1.78344	1.89903	50
0.745541	0.971031	1.11559	1.06882	0.824713	1.07814	0.0125549	0.70272	0.0230391	0.0707281	1.18232	0.088947	1.0003	0.742231	2.63013	0.0139144	0.178223	0.291485	4.63935	1.91649	0.00258196	1.01146e-07	6.27178e-23	0.117639	0.924042	0.00865546	0.619583	0.938657	7.59132e-05	4.24899	0.952708	0.177182	0.507492	1.14917	1.31123	0.584881	0.464013	0.0285567	1.38454	1.0129	50
6.43017	5.6682	1.75336	1.06644	0.933646	2.0208	6.39719	0.871027	1.41779	4.80312	2.15653	4.37858	1.81838	0.839202	2.6875	1.21152	0.988407	0.273787	4.67008	1.39806	0.787545	2.29524e-07	3.62444e-23	4.48757	1.27381	1.34317	2.00921	1.69306	0.00020451	4.69782	5.02525	4.33572	2.22897	1.45301	3.11629	0.473966	2.37152	2.12726	2.17188	2.87996	50
0.7721	3.2006	2.35038	1.19777	0.990798	1.07481	0.0296117	0.74962	0.767204	0.408203	1.39684	2.46722	0.912906	1.00209	2.66641	0.231765	0.530734	0.266661	4.2048	1.8472	0.00559352	9.7985e-08	6.24368e-23	2.59334	1.68175	0.0949285	1.16156	1.3455	9.89986e-05	3.25034	4.04632	0.916113	1.03601	1.76888	2.73314	0.483515	0.808209	1.22074	1.78775	2.10944	50
6.55127	4.61936	2.65904	1.63193	1.00176	2.16236	6.2436	1.02273	1.67731	4.58359	1.79056	4.21535	1.35899	0.726668	1.61919	1.34085	1.23958	0.286233	4.70074	1.94771	0.881119	2.64272e-07	1.3307e-22	4.64299	1.6353	1.54181	1.77532	2.00134	0.000212858	5.03775	2.97066	4.41808	1.69261	1.3387	4.46045	0.437046	3.25594	2.02801	1.43845	2.57891	50
6.57648	2.37196	1.8247	1.49648	0.956938	6.56356	6.15255	0.66238	1.49147	3.97304	1.45001	3.58447	1.55986	0.686164	2.76649	0.959988	1.18081	0.277937	5.19664	2.7618	0.977154	2.20352e-07	6.6174e-23	4.44717	1.58737	1.095	1.69429	2.77894	0.000196829	3.74968	3.2034	3.78286	1.28998	1.42191	3.64115	0.433737	2.98813	1.59235	1.601	1.1101	50
1.18075	5.5799	1.80779	1.52821	1.13152	6.38709	6.36062	1.07539	2.0131	4.72205	1.48955	3.66691	1.59457	0.987283	2.69373	1.57869	1.34074	0.293491	3.71898	1.55897	0.65292	2.30894e-07	7.16736e-23	4.93421	1.30785	1.27565	2.27071	1.67723	0.000210669	4.29186	4.76937	2.90736	1.64672	2.31996	3.14299	0.418196	1.67544	2.24721	1.9472	2.30156	50
0.826283	1.0298	0.147684	1.35345	0.844603	1.29602	0.00896886	0.846424	0.0226005	0.0603207	1.54249	0.0738642	0.936969	0.603893	0.949788	0.0136298	0.133333	0.279853	4.95337	1.3378	0.00401672	1.018e-07	1.3805e-23	0.103034	1.18003	0.00686269	0.0491897	0.835577	7.208e-05	2.06083	0.512689	0.195609	0.49238	1.59988	1.52307	0.631079	0.282749	0.0216926	1.92115	2.44405	50
0.969479	5.58569	1.62693	1.44805	1.43691	2.59923	0.0483084	0.874686	1.41207	4.37111	1.65986	4.31526	1.09655	0.763957	2.69873	1.66621	1.08449	0.293405	5.21804	1.4469	0.00605216	1.1808e-07	2.14785e-22	4.28699	1.52458	0.354367	2.01285	2.13904	0.000187115	2.47168	2.87968	2.10775	1.426	1.58093	3.72024	0.601645	1.40448	1.9493	1.38789	2.77928	50
1.03021	5.42434	2.08497	1.49909	1.06344	1.25751	0.0450706	1.04555	2.09659	3.00428	1.3982	3.6756	1.28754	0.766576	2.3208	0.887872	1.02335	0.276408	4.77237	1.09284	0.00927514	1.37529e-07	7.57173e-23	4.98077	1.00351	0.340055	2.36478	1.69106	0.000186737	3.21498	3.88581	2.39549	1.23714	1.20806	3.36091	0.643321	1.27604	1.5561	1.41257	1.68492	50
1.33679	6.04307	2.03661	1.46803	0.891266	2.02051	6.49421	0.761069	1.50922	4.27055	2.09395	3.71185	1.20211	0.943132	1.84233	1.00162	1.67859	0.291166	4.72746	1.43641	1.11339	2.82179e-07	2.5477e-22	5.61551	1.8394	1.49128	2.27093	2.3334	0.000211442	3.58577	3.93261	3.40134	1.65728	1.72977	4.81405	0.414669	2.21996	2.06727	1.896	2.56172	50
6.70341	4.47934	1.79188	1.33774	0.810292	1.56882	6.11479	0.738807	1.52801	5.35849	1.83415	4.50394	1.44515	0.581506	3.01063	1.29989	0.975688	0.301662	5.67469	1.2961	0.854011	2.3195e-07	5.13007e-23	3.98278	1.22576	1.32704	1.76747	1.95559	0.000195479	4.09267	3.94516	2.84881	2.10081	2.2627	4.20072	0.468371	2.00838	1.83735	2.57349	1.63852	50
1.19998	5.99333	2.36066	1.50424	0.947645	1.58054	0.0545258	0.736023	1.60808	3.34461	1.74712	4.14289	1.2677	0.994997	1.96569	1.13502	0.879928	0.281255	5.20268	1.71517	0.0180674	1.19652e-07	3.27384e-23	2.51916	1.13656	0.476826	1.5233	1.57859	0.000167373	2.95196	4.14461	2.52459	2.13203	1.41082	4.61156	0.492372	1.16367	1.68104	1.73881	2.22367	50
6.71895	5.28978	1.65098	1.10404	1.52531	5.94443	5.07999	1.22703	1.62808	4.27613	1.64554	2.72263	1.22388	0.839876	2.28582	1.04954	0.936372	0.269398	4.57618	1.32786	0.736126	2.36904e-07	3.73408e-23	4.79983	1.82767	1.29969	1.54041	1.82028	0.000200751	3.98312	4.40991	4.01584	1.15038	1.94002	4.14653	0.400856	1.76812	2.1646	1.35317	1.68075	50
6.2607	5.79447	2.17328	1.80309	1.18302	1.34197	5.90293	1.01833	1.4058	3.95225	1.58892	4.38676	1.00021	0.739478	3.06281	1.10886	1.32261	0.303273	4.50204	1.40095	0.879111	2.51446e-07	5.22055e-23	5.1112	0.978003	1.49695	1.96805	2.15617	0.00019863	3.67505	3.99468	3.29098	1.6331	1.94366	4.15537	0.406031	1.71939	1.63526	1.66421	1.6312	50
1.13575	4.91094	2.17669	1.46962	1.21458	6.05406	6.02814	0.845764	2.09078	5.24521	1.72193	3.42953	1.20701	0.616628	2.08923	1.16865	1.09204	0.309232	4.5992	1.59032	0.78615	2.30826e-07	5.02859e-24	4.86274	1.1956	1.41587	1.62097	1.56523	0.000212207	4.14965	4.79932	4.64748	1.50296	2.24226	3.25777	0.444428	1.37385	1.61626	1.52246	1.64007	50
0.90589	5.48687	2.40766	1.26937	1.01589	1.60777	0.0447336	0.893862	1.73673	4.63754	2.33515	4.24038	1.4076	0.707512	2.32335	1.41828	0.84861	0.278372	4.79712	1.78546	0.00593046	1.25693e-07	1.01083e-23	5.47575	1.09479	0.356139	2.0985	1.54661	0.00018975	4.18078	3.13315	2.285	1.37874	1.55021	2.96033	0.655404	0.880004	1.39284	1.56916	1.93995	50
1.50828	5.90886	1.67325	1.26901	0.798557	5.84766	6.55901	1.12228	1.78196	5.07815	1.69206	3.37338	1.03997	0.7859	1.61742	1.23193	1.28796	0.279582	5.95128	1.57188	0.7698	2.58579e-07	3.73983e-23	5.27018	1.65404	1.14496	1.80058	2.39876	0.000209057	3.66144	4.36604	3.81353	1.485	1.43511	4.39636	0.463601	1.77584	1.68496	2.73113	2.19987	50
0.71479	0.00179787	0.00058968	1.03592	0.966152	1.00612	0.000596209	0.792856	0.00295159	0.00733922	1.11219	0.00359749	1.35362	0.83832	0.899575	0.0101803	0.0291032	0.395812	4.16697	1.26351	0.00184145	1.01758e-07	2.98588e-23	0.0630773	0.982976	0.00340256	0.000492304	0.538827	6.70797e-05	0.303607	0.0260377	0.0962241	0.146146	1.41758	0.00935526	0.529555	0.0654513	0.00385218	0.38429	1.13755	50
6.38102	5.78169	1.54929	1.53359	0.874975	2.03646	6.21648	0.87554	1.32997	4.33317	1.51577	3.9349	1.28636	0.976245	2.04312	1.11875	0.921436	0.286311	5.00924	2.12023	0.794998	2.5574e-07	4.13173e-23	5.34033	1.02938	1.15471	1.77671	1.92494	0.000198126	4.21904	3.53943	3.96281	1.465	1.71867	4.28111	0.433809	1.86064	1.48488	2.26495	2.35521	50
0.703339	1.40247	1.55036	1.10424	0.757631	1.02518	0.0153228	0.697837	0.0303049	0.0937842	1.3287	0.284174	1.56815	0.760895	1.87117	0.0152913	0.184093	0.304523	5.23076	1.60952	0.00287236	1.02048e-07	1.15191e-23	5.57065	0.994508	0.00963151	0.680756	0.924773	7.64782e-05	3.08227	0.951644	0.202141	0.559342	1.12316	1.30147	0.471544	0.484326	0.036424	1.13722	0.918786	50
1.06436	5.17988	1.98516	1.29225	1.0223	1.55456	5.8771	1.11043	1.51474	4.01998	1.55308	3.82866	0.921645	1.04155	2.21419	1.05056	0.993811	0.288333	4.29545	1.31642	1.05373	2.93024e-07	3.90362e-23	4.85054	1.26401	1.41297	2.18735	1.97828	0.000194764	4.58003	4.14119	2.16612	1.44474	1.76702	3.73287	0.481173	1.58278	1.46427	1.58539	1.30524	50
1.31111	5.36535	1.94759	1.40279	1.0633	1.41104	6.39452	0.950213	1.66106	4.39541	1.6672	3.37848	1.0408	0.617953	2.67035	1.52927	1.34462	0.279772	5.04544	1.48995	0.767487	2.47808e-07	2.11118e-23	5.22772	1.92093	1.25329	2.12259	1.69534	0.000207134	4.58225	3.75911	4.51189	2.50747	2.7352	3.75089	0.435009	1.46823	2.12426	1.58954	2.09482	50
6.38421	5.28171	1.98526	0.887173	1.41543	6.0588	0.0500603	0.928	1.48055	4.28675	1.57604	3.4973	1.03257	1.05019	3.31184	1.00531	0.902143	0.301183	4.96053	1.91641	0.0209749	1.33691e-07	2.27277e-23	5.48021	1.44226	0.433757	1.89825	1.40949	0.000186886	3.60464	4.25506	2.02278	1.45493	2.09839	3.83308	0.454107	1.14916	2.34986	1.77147	2.31016	50
1.01824	1.90684	1.60059	1.54888	0.986701	1.45355	0.0422058	1.03077	1.74337	3.60406	2.02002	3.71825	1.43867	0.643187	2.3314	0.755914	1.05911	0.280545	4.99558	1.39014	0.00562447	1.41971e-07	2.70928e-23	5.20171	1.33653	0.330735	1.4915	1.56873	0.00017046	3.29145	3.05852	2.35308	1.29567	1.37653	4.13402	0.494154	1.13414	1.94369	1.64595	1.36038	50
6.50569	4.44311	1.75733	1.023	1.33646	2.12685	6.4386	1.14746	1.56879	4.64148	1.45108	4.17093	1.3233	0.761774	3.08117	1.44554	1.0563	0.278957	4.68989	1.59818	0.77418	2.70381e-07	2.34617e-23	4.1914	1.42382	1.23751	2.30436	1.87197	0.000207853	4.16023	3.38865	4.28893	2.27306	1.37993	4.95244	0.371141	1.83114	1.72331	1.37663	1.87571	50
0.818317	1.46329	1.01759	1.32889	1.1182	1.33404	0.0163261	0.837748	0.0507865	0.0767223	1.96596	0.139708	1.26861	0.675476	1.66622	0.0141097	0.180172	0.301879	4.32492	1.68054	0.00476377	1.11884e-07	2.40235e-23	0.128481	0.784635	0.0102149	0.996181	1.09024	7.49023e-05	2.33853	3.31225	0.215077	0.51932	2.55663	1.71024	0.618455	0.4393	0.051044	1.07702	2.27673	50
1.20438	5.54842	1.96654	1.08234	0.918482	6.43119	6.2102	1.27663	1.58609	4.12055	2.4631	4.02309	1.02614	0.740675	2.00372	0.839393	0.991435	0.275195	4.64186	2.11337	0.930934	2.79932e-07	2.69825e-23	5.21923	1.80211	1.14221	2.23966	1.39164	0.000192684	4.71772	2.74573	4.40379	1.54931	2.52795	4.03458	0.410066	1.06718	1.72463	1.82273	1.42657	50
1.20436	2.54103	1.86655	1.48977	0.954696	1.90138	6.54845	0.887201	2.51831	4.77307	1.49241	3.73794	1.19808	0.916699	2.65865	1.16219	1.11884	0.271556	4.72416	1.88363	0.968265	2.58565e-07	6.05554e-23	5.66893	1.48423	1.39917	1.55147	1.68055	0.000195714	3.30509	3.53061	3.33904	2.40408	1.48255	4.3437	0.47766	1.99021	1.8674	1.69102	1.49879	50
0.739976	0.00211255	0.000521918	1.71918	0.582476	1.46162	0.000677167	0.667934	0.00270473	0.00952062	1.00778	0.00440613	1.68458	0.785104	1.71669	0.0103725	0.0426776	0.456529	4.8601	1.28314	0.00166207	1.04719e-07	2.40537e-23	0.0633068	1.32709	0.00343984	0.000726658	0.665157	6.76841e-05	0.315926	0.0196647	0.0998629	0.162531	1.42915	0.00858524	0.477107	0.0685987	0.00348461	0.825687	0.949539	50
1.30889	5.3803	2.31373	1.50463	1.04263	1.67083	5.1978	0.892441	1.79117	4.24576	1.82573	3.02968	1.54572	0.75522	3.41554	1.27051	1.11917	0.30837	5.2187	1.55314	0.807224	2.42953e-07	2.67877e-23	0.446789	1.56902	1.24925	1.80807	2.00794	0.000201242	3.48673	4.07938	2.55803	1.21232	1.2119	3.41366	0.42474	1.90623	2.0884	1.53274	2.31377	50
5.98699	5.34708	2.02461	2.28878	1.24226	1.75487	6.21612	0.742431	1.31624	3.25381	1.31453	3.50464	1.62476	0.621923	1.68711	0.829235	1.27914	0.288705	4.80348	1.49756	0.821527	2.31076e-07	1.18833e-22	4.83142	0.964017	0.975574	1.48219	1.88931	0.000182706	4.36033	4.34308	3.8134	1.26418	2.75992	4.73988	0.487156	1.75682	1.92771	1.56499	2.20916	50
1.01346	5.71978	1.86226	1.13997	0.849204	1.37215	0.0481926	1.0012	1.59238	3.97035	2.16625	4.10261	1.03694	0.723955	1.78664	1.17202	0.717133	0.277423	4.93821	2.29184	0.00930765	1.17027e-07	2.38158e-23	4.41114	1.13119	0.263696	2.0296	1.85184	0.000173168	3.8629	3.81506	0.774971	1.84359	1.48856	4.67162	0.490221	1.14477	1.88689	1.63133	2.14582	50
6.68576	4.33843	1.93595	1.49194	1.41959	2.0424	6.05637	0.864512	2.03583	3.93183	2.12665	4.94859	1.22419	0.84743	1.73559	0.988913	1.36459	0.289644	5.80048	1.35914	0.979955	2.51641e-07	4.08287e-24	5.73807	0.806759	1.38997	2.49777	1.91727	0.000212736	3.34996	3.63677	3.13807	1.69657	1.382	4.56838	0.372044	1.98768	2.04729	2.46641	2.99202	50
6.25107	5.64381	2.12622	1.18949	1.35079	2.01919	6.23216	1.30769	2.28278	4.68165	2.35314	2.99808	0.98912	0.880332	2.65265	0.976515	1.1625	0.286142	4.78491	1.56507	0.93774	3.00243e-07	6.88257e-23	5.56181	0.958236	1.19095	1.64298	2.4349	0.000200301	3.43592	4.48999	2.5354	1.69258	1.3308	4.02157	0.465367	2.26414	1.90738	1.82727	1.73124	50
1.20664	6.16418	1.51618	1.52295	1.13803	6.34778	6.39309	0.780795	1.03381	5.19859	2.32649	3.04537	1.39088	0.769081	1.5959	1.06327	0.943162	0.298323	4.67045	1.87156	0.904544	2.70239e-07	4.66609e-23	4.66492	1.2275	1.01896	1.79914	2.22609	0.000184739	3.13794	4.25702	2.36496	1.5499	1.92304	3.53551	0.437307	2.55563	1.47241	2.15002	2.6269	50
6.3107	5.31507	1.47263	1.1393	1.07289	6.23996	6.18859	0.773305	1.3608	4.37621	1.52301	3.6155	1.1716	0.792577	1.41309	1.16476	1.08154	0.321592	4.72319	0.985194	1.17425	2.73857e-07	8.81004e-23	5.12233	1.46846	1.21617	1.7015	2.03941	0.000203753	2.93057	4.24326	3.66446	1.53403	1.8222	4.78837	0.480831	1.5905	1.98002	1.69241	1.4776	50
1.36641	4.82819	2.7816	1.16791	1.12597	1.40056	5.99518	0.755485	2.26781	4.29461	1.57352	2.44906	1.10457	0.750816	3.05997	0.902722	1.1911	0.29705	5.13221	1.4822	0.773191	2.20278e-07	3.56756e-23	5.35027	1.18516	1.35378	1.87472	1.85878	0.000204761	4.77865	4.82445	3.52463	1.2463	1.45204	3.93591	0.44158	1.90699	2.72207	1.40347	1.71309	50
1.46158	5.69173	2.49355	1.183	1.28545	6.09299	6.17709	0.759537	1.40387	4.65607	2.48357	3.03708	1.22938	0.9181	2.90452	1.26785	1.2154	0.293228	4.63806	1.49471	0.839193	2.27306e-07	5.80241e-23	0.458418	1.53387	1.3979	1.94725	1.45076	0.000206978	4.46211	3.45511	2.92612	2.73851	1.32833	4.49618	0.41559	1.74451	2.04409	2.02781	1.4116	50
6.55663	5.5886	1.8821	1.58918	1.20124	1.39336	5.65704	1.08198	1.30514	4.14211	1.62167	4.5028	0.75917	0.849599	2.71874	0.951991	1.14524	0.299543	3.82747	2.18292	0.844669	2.72862e-07	3.73389e-23	0.429072	1.17908	1.58704	1.87581	1.93612	0.000189688	4.02623	4.17472	1.88984	1.74367	1.63199	4.04417	0.418345	1.55968	1.74278	1.76997	1.50385	50
6.65445	5.44013	1.59152	0.940401	0.927582	1.5281	0.388199	0.844102	2.32817	2.7193	1.70721	3.49194	1.58969	0.807289	2.58136	0.935437	0.965611	0.2787	5.04382	1.89905	0.31874	1.82338e-07	1.80791e-23	4.63216	1.07497	0.796951	2.43003	1.53629	0.000162682	4.9118	3.38986	1.83588	1.49159	1.60794	2.84546	0.515549	1.45581	1.78766	1.50149	2.10265	50
0.769538	1.34311	1.83169	0.973505	0.776206	1.28698	0.0134776	0.803211	0.0221006	0.0787688	1.84544	0.0639823	1.2718	1.04812	2.20093	0.0133979	0.0682072	0.343164	4.8122	2.11399	0.00367885	1.09011e-07	3.91983e-23	0.117295	1.15682	0.00861105	0.107001	0.849462	6.96896e-05	3.6337	2.74131	0.185724	0.44815	2.06371	1.38521	0.544992	0.385062	0.020529	1.3109	2.26217	50
1.34649	3.29096	2.02688	1.21442	0.937036	6.08358	5.96425	1.00497	2.34206	4.56217	1.89924	4.29422	0.890205	0.879163	3.04807	1.17399	1.16218	0.292984	4.31155	2.06344	1.39837	3.1669e-07	9.16935e-23	4.751	1.47265	1.06205	3.19648	2.1826	0.000207452	3.85248	3.68754	3.53612	1.42375	1.50189	2.79403	0.455375	2.22124	1.56964	1.84611	2.86089	50
0.952412	5.20839	2.42426	1.20861	1.0632	1.41858	0.0378863	0.848438	1.40553	1.85743	1.61756	3.4974	1.05153	0.953384	1.74029	0.881938	1.04485	0.292948	4.21986	1.37558	0.00739997	1.44117e-07	6.97122e-23	4.88356	0.981655	0.275575	3.35896	1.83761	0.000147094	3.82312	4.75861	0.949863	1.03827	1.53351	3.5644	0.47295	0.965578	1.12277	1.24099	1.84422	50
0.683325	0.00428702	0.00264672	1.17404	0.701388	1.20914	0.000873967	0.701286	0.00309641	0.00710971	1.26513	0.0101941	1.13797	0.927102	1.04882	0.0107845	0.0333422	0.432604	4.99277	1.99967	0.00193681	9.58996e-08	3.31314e-24	0.0687166	1.18073	0.00355648	0.000726205	0.751993	6.74513e-05	0.312997	0.037049	0.0971007	0.200354	2.04708	0.0133776	0.470941	0.103263	0.00382275	0.527744	1.12115	50
0.812601	1.16884	2.88234	1.14971	0.8595	1.45674	0.0196735	0.561766	0.0316283	0.0915484	1.46731	0.0536512	1.1374	0.795148	1.98419	0.013944	0.261243	0.310506	4.56945	2.11577	0.00363811	8.26565e-08	8.86009e-23	0.139159	0.905304	0.0113194	0.954403	0.735275	7.6918e-05	2.86493	4.52502	0.196222	0.455462	2.03463	2.58257	0.502839	0.478142	0.0334188	1.53209	1.11867	50
6.3176	2.15523	2.29786	1.2131	1.01695	6.54939	6.29349	0.682359	1.8199	3.70145	1.43129	4.30649	1.22352	0.750021	1.91519	0.856429	0.841176	0.293028	5.69842	1.92516	0.726384	2.13909e-07	1.11765e-22	5.20307	1.24417	1.40892	1.6236	1.40044	0.000170209	3.80524	4.85946	3.83183	1.21591	1.13989	4.08093	0.443133	1.46398	1.84065	1.97038	1.08966	50
6.2491	5.41834	2.11993	1.39108	0.799306	6.87197	6.4004	0.723497	1.35158	4.65802	1.70343	3.74765	1.03361	0.825379	2.87466	0.946818	0.942607	0.274675	4.74238	0.920741	0.742517	2.05767e-07	4.7447e-23	4.48967	1.41881	1.47673	2.29122	1.86512	0.000196883	3.09482	3.88491	2.86387	1.98756	1.37232	3.49696	0.427533	1.20488	1.90897	1.89938	1.82759	50
1.24957	5.95638	2.26627	1.10218	0.996344	2.30337	6.27218	0.824142	1.37575	4.70129	2.38025	4.1014	1.39595	0.672304	1.95195	1.1785	1.4707	0.295927	4.86919	1.50668	1.01713	2.38817e-07	8.08417e-23	3.9902	1.35601	1.45929	1.73715	2.94827	0.000202942	4.41425	2.94894	3.20363	1.78102	1.66167	4.32398	0.451891	2.94099	1.86902	1.51248	1.65851	50
1.41551	5.73813	2.14753	2.24051	0.952298	5.91436	4.74532	0.792366	1.48025	3.42995	1.68802	2.86647	1.28396	0.829352	1.97412	1.04279	1.20405	0.319561	5.25956	1.65035	0.762354	2.29482e-07	7.23628e-23	5.22573	1.4549	1.67942	1.63117	2.22853	0.00019891	3.26907	4.28095	3.88362	1.4003	2.94697	4.20763	0.389996	1.82979	1.94011	1.46711	1.90415	50
6.20574	5.63733	2.06354	1.10975	1.45199	1.50223	6.25564	1.0218	1.67919	4.03098	1.36559	3.63772	0.883276	1.03206	2.28208	1.06442	1.14744	0.300209	5.02718	1.36891	0.811341	2.37982e-07	1.46537e-22	4.63214	1.70613	1.25586	1.58741	1.71293	0.000204629	5.07022	3.63106	3.75899	1.9477	1.39529	4.82415	0.440248	2.1451	1.53142	1.74988	2.16313	50
1.19785	5.56239	2.18491	1.44551	1.02107	1.41471	6.18819	1.07434	1.78982	5.34096	1.8027	3.77707	1.3435	0.647355	3.18076	1.13338	0.970455	0.303203	4.84218	2.41346	0.895575	2.63307e-07	4.51928e-23	4.19644	1.36189	1.10891	1.7722	1.56758	0.00020094	3.84169	4.51833	3.68871	2.02578	2.03185	4.24316	0.423729	2.23421	2.05323	2.39641	2.52659	50
1.07719	5.44927	2.33307	1.46201	1.13373	1.52537	6.321	0.892554	1.65772	3.84235	2.0017	3.42478	1.15347	0.614628	1.79519	1.32823	0.925667	0.296434	5.25754	1.5734	0.765737	2.39646e-07	2.34332e-23	4.91372	1.43513	1.26829	1.64422	1.82251	0.000185941	4.28997	4.25593	4.39218	1.55366	1.80913	4.17442	0.544718	1.56988	1.82939	1.61865	1.70609	50
6.54852	5.67945	2.0031	1.8031	0.988643	1.45501	5.91908	1.0153	1.6794	4.6069	2.27166	2.10419	1.46069	0.850665	2.25526	0.987216	0.995216	0.288863	5.05137	1.87157	0.725428	2.41815e-07	5.72239e-23	4.61301	1.41573	1.19604	1.83717	1.88031	0.000198343	2.8927	4.70592	3.38296	1.41346	1.39254	4.37467	0.459379	1.64178	1.91389	1.50526	1.33539	50
6.20787	6.39931	2.94427	1.27134	0.868178	5.97983	6.22963	1.02904	1.29161	4.21428	2.22242	3.95291	1.1295	0.84133	2.99312	1.16339	0.879321	0.291824	4.8745	1.02183	1.16163	2.7115e-07	5.7832e-23	0.475341	1.05488	1.38107	2.45857	1.65361	0.000195007	3.81578	4.79526	2.92425	1.95039	1.15472	4.3048	0.413729	1.89161	1.81744	1.6321	1.67894	50
0.651423	0.00175157	0.000529936	1.21182	0.779199	1.22321	0.000588094	0.745644	0.00270073	0.00567547	1.36887	0.00355677	1.12346	0.710354	0.623076	0.0101499	0.0137027	0.415082	4.64662	1.61631	0.00166513	1.06944e-07	1.21377e-23	0.0628417	1.06504	0.0033954	0.000236931	0.699478	6.64311e-05	0.291509	0.0187675	0.0900112	0.147621	1.49137	0.00739927	0.405556	0.0555451	0.00327261	0.241975	1.14349	50
1.03725	2.12021	1.60285	1.1935	0.848045	1.37595	0.0221518	0.591569	0.308022	0.139114	1.2965	1.77923	1.46668	0.788277	1.5705	0.0355313	0.262233	0.303822	4.94869	1.63194	0.00330935	8.67167e-08	1.23513e-22	3.91439	1.06811	0.0165319	1.03602	1.55104	8.03088e-05	2.60434	3.47758	0.324438	0.713842	1.20766	3.5426	0.570499	0.523434	0.259806	1.48256	0.881171	50
1.31148	5.97807	2.42596	0.912481	1.1117	5.98454	6.52289	0.741076	1.79807	4.76326	1.77394	3.6368	1.20466	0.636808	1.97054	1.09616	1.30958	0.286629	4.39864	1.49226	0.792828	2.48988e-07	1.21102e-22	4.77872	1.7941	1.23771	2.09581	1.84652	0.000203654	4.1018	2.87267	3.60921	1.16923	1.52553	4.24645	0.466689	2.12515	2.10876	1.29547	1.4218	50
1.1342	5.2852	2.96545	1.41349	0.901882	1.77673	6.22646	0.888389	1.53154	3.86585	2.09576	3.54428	1.1267	0.70533	1.59629	1.0013	0.980938	0.319794	4.54231	1.19246	0.763669	2.34486e-07	6.10603e-23	3.87415	1.27059	1.14127	1.78802	2.12862	0.000198875	4.15096	4.05916	2.04775	1.40468	1.92322	3.41821	0.469039	1.61395	2.01504	1.55141	1.83491	50
1.05436	5.14843	1.95783	1.34445	0.963572	1.3559	6.29235	0.788429	1.42927	5.13919	1.3878	3.53123	1.22351	0.855237	2.97177	1.02289	1.12909	0.297495	4.35747	1.21921	0.893809	2.30478e-07	4.57725e-23	0.437108	1.47007	1.40942	2.13116	1.8165	0.000204017	4.61373	3.97356	4.36719	1.71281	2.36886	4.50047	0.450884	1.87559	1.56517	2.25429	1.48674	50
6.35783	5.81196	2.08961	1.0616	0.957595	6.29778	6.42826	1.16442	2.21491	4.01674	1.43435	4.10583	1.40659	0.695629	1.48801	1.71614	0.912534	0.287061	4.68134	1.89898	0.700253	2.35703e-07	7.23082e-23	0.435452	1.12362	1.49827	1.70053	1.59153	0.000200961	4.29352	2.91608	4.04714	1.57045	1.30958	3.52917	0.515998	1.7371	2.10725	2.12216	1.64353	50
1.4007	5.97564	2.22617	1.21531	1.01995	1.45071	6.09971	0.822234	1.78607	3.72292	1.77967	3.65971	1.06603	0.65754	2.47041	0.970908	0.931516	0.277251	5.19374	2.28055	0.818347	2.38718e-07	3.88957e-23	4.63438	1.30575	1.36465	1.62343	2.06332	0.000191794	3.90807	4.73801	3.7623	2.00518	2.36342	3.94274	0.416402	2.40654	2.40457	1.74614	2.04517	50
1.12929	5.79561	2.33519	1.04493	0.89172	1.51	6.64469	1.4757	1.57112	3.10141	1.33769	3.88245	1.28013	0.780505	1.7454	1.29681	1.03008	0.317119	3.99317	1.60574	0.777425	2.79031e-07	2.48344e-23	5.24025	1.73167	1.20108	2.35537	1.72437	0.000187985	5.27973	4.49084	3.41499	1.69173	1.44879	4.72934	0.485164	1.67373	1.28695	1.67199	1.52757	50
0.745924	1.49416	1.7553	1.81307	1.25046	1.37148	0.0216602	0.68428	0.0516887	0.122089	1.0856	0.144236	1.49472	0.696213	1.82222	0.0146523	0.345687	0.302038	4.6703	1.93315	0.00302493	9.90344e-08	2.66158e-23	0.143745	1.24362	0.0121202	1.6805	0.666314	7.94312e-05	3.86587	2.40481	0.214528	0.547122	1.74131	2.4791	0.51513	0.359121	0.046881	1.23123	1.44478	50
1.23019	5.54032	2.42858	1.30135	1.34205	2.03202	6.37385	0.671928	1.73704	3.7243	1.99356	3.2762	1.56037	0.845633	2.74626	1.22252	0.867339	0.294916	4.78706	1.22726	0.642669	1.97519e-07	3.4005e-23	4.81232	1.63898	1.26995	1.7838	1.58401	0.000192433	3.94745	2.64137	3.58713	1.59974	1.4133	3.72912	0.504659	1.89665	2.09648	1.615	1.32528	50
0.999998	5.9152	1.67933	1.16939	0.913525	1.30957	0.0436714	0.941644	1.54877	2.87559	1.6117	3.49945	1.38271	1.24226	1.60023	0.95864	0.83899	0.28724	4.83166	1.31306	0.00568346	1.3788e-07	4.48054e-23	5.08994	1.37205	0.291938	2.03605	1.60818	0.000166275	3.82976	4.75339	1.00194	1.97324	1.49057	3.89221	0.636645	0.789458	1.06423	2.00083	1.86077	50
0.801568	1.35805	1.71972	1.38775	0.886132	1.23964	0.0187113	0.679546	0.135461	0.119995	1.21439	0.598248	1.18753	0.998703	2.79511	0.0151964	0.232069	0.293441	4.74545	1.20156	0.00330579	9.99616e-08	1.14912e-23	0.140978	1.06395	0.0119194	1.03097	1.31521	7.8376e-05	3.24783	3.11774	0.288527	0.439473	1.60664	1.66394	0.559367	0.486243	0.140222	1.41143	1.16704	50
1.00175	5.37877	2.40719	1.21617	1.4626	1.18423	0.0367908	0.737522	1.11994	0.711465	1.57106	4.11437	1.14351	0.799717	2.86423	0.53506	0.759666	0.293497	4.18874	1.5551	0.00474903	1.23467e-07	1.75661e-23	5.22819	1.08104	0.134451	2.23033	2.4461	0.000121939	4.44489	3.88132	0.378397	0.844732	1.62572	3.59231	0.521437	1.00562	1.18734	1.35645	1.49066	50
6.48366	5.61756	2.8554	1.16251	1.19967	1.95695	5.13187	0.820141	1.74734	4.58038	1.66347	3.57773	1.12405	0.803398	2.73567	1.02818	1.13378	0.29986	4.82024	1.10789	0.895501	2.59096e-07	8.35998e-23	5.52381	1.36279	1.75876	2.16967	1.83527	0.000193336	3.9835	4.12271	3.14849	1.94042	1.40403	3.63658	0.479517	2.5409	1.69057	2.21732	2.20828	50
6.42045	5.77344	2.06714	1.42524	0.944506	6.40847	5.80553	0.911228	1.70095	4.52018	1.34312	2.92072	1.1593	0.899822	2.03182	1.00532	1.23609	0.300699	4.81598	1.37342	0.800331	2.45007e-07	6.55841e-23	0.368621	1.00979	1.24552	1.71592	1.41655	0.000199038	5.30514	4.04025	3.92662	1.27436	1.52741	3.93517	0.398806	1.44196	2.62701	1.5361	1.55083	50
6.36667	5.12654	1.75052	1.35668	1.13406	5.9139	6.45354	1.09685	1.312	3.6825	1.64905	2.90778	1.95329	0.64423	2.54263	1.10991	1.42173	0.277538	5.14206	1.32228	0.766735	2.40176e-07	7.21947e-24	5.22505	1.58089	1.31936	2.10392	1.80586	0.000211378	4.02637	5.2952	3.87081	1.39123	1.78242	3.33029	0.436022	1.79918	1.47892	1.75382	1.437	50
6.30725	4.36076	1.95849	1.12581	1.14636	6.29569	5.78936	1.06076	1.59961	4.77072	1.73019	3.58946	1.50823	0.745862	2.44741	1.12002	1.03623	0.280879	5.113	2.31081	0.789679	2.45284e-07	7.98379e-23	5.57458	1.53575	1.37566	1.80518	1.67451	0.000208072	3.98448	4.78249	3.24403	1.28115	1.86703	4.18857	0.443172	1.74083	2.0121	1.66062	1.87751	50
0.9383	5.51451	1.40912	1.5097	0.882558	1.14618	0.047227	1.15862	1.39608	4.52161	1.67055	3.83346	1.06623	0.703059	2.43316	1.22917	1.1236	0.277379	4.91628	1.18138	0.00807527	1.66212e-07	8.66358e-23	3.40118	1.45323	0.380921	1.8025	1.73028	0.000199615	4.4806	3.71258	2.61148	2.18813	1.5461	4.22178	0.581055	1.12545	1.5565	1.27456	2.1783	50
1.34349	4.46936	1.70527	1.01946	0.968188	6.2341	6.36136	0.847554	1.68466	4.93647	2.4706	2.94096	1.44992	0.780298	2.57497	1.44063	1.27715	0.323646	5.18951	1.41267	0.88334	2.64972e-07	6.15586e-23	5.84842	1.00246	1.01761	1.87063	2.36704	0.000199163	4.9119	3.92904	2.86447	2.29721	1.2596	4.79525	0.427126	1.60463	1.94706	2.19537	2.32711	50
6.4824	4.67221	2.26672	1.1526	1.09482	1.66901	5.07472	1.05112	1.28009	3.84909	2.0597	4.2417	1.40039	0.67078	3.1776	1.82549	1.02854	0.28192	5.16049	1.09927	0.848236	2.57758e-07	3.78572e-23	4.82795	1.65012	1.26462	1.81305	1.58486	0.000196275	3.65604	4.57486	2.36412	1.43169	1.54038	4.27453	0.468573	2.55963	2.35368	1.62681	1.55275	50
0.804782	1.52105	2.24763	1.4247	0.796519	1.31007	0.0156504	0.595631	0.0361236	0.101182	1.04071	0.261232	1.51166	0.714079	1.05061	0.0147089	0.241081	0.30089	5.07403	1.45379	0.00333866	8.69337e-08	8.17012e-23	0.120729	1.6507	0.00963324	0.618648	1.67309	7.62913e-05	4.0211	2.87174	0.198559	0.489776	2.19741	2.57007	0.484817	0.494243	0.052348	1.32145	1.38046	50
6.26569	5.40829	2.10479	1.15372	1.35563	1.69481	6.09876	0.923452	1.71135	2.41981	1.30998	2.50851	0.861048	1.00099	2.36934	0.93962	1.0021	0.289346	4.91051	1.64049	1.01124	2.54829e-07	7.40427e-23	4.96211	1.08785	1.28103	2.01136	1.81968	0.000177761	4.10573	4.51683	3.99102	1.37406	1.37601	2.76147	0.417623	1.81866	2.09331	1.60474	1.44133	50
0.915348	1.65884	1.86063	1.22618	0.807711	1.21603	0.0129749	0.625216	0.0228528	0.085733	1.24933	0.104707	1.51504	1.01119	3.05618	0.0136414	0.09895	0.336035	5.09157	1.64875	0.00303387	8.54382e-08	2.73184e-23	0.115673	0.938976	0.00859305	0.449572	0.952592	7.1624e-05	3.73445	1.81666	0.212486	0.483442	1.87507	1.61905	0.594587	0.406371	0.024491	1.61064	1.27933	50
6.27605	5.68581	2.62563	1.75689	1.09448	6.3571	5.8035	0.916245	1.65012	4.75953	1.65861	4.31975	1.32231	1.53452	1.99809	1.16076	1.19511	0.268811	4.6299	1.95107	0.752321	2.27369e-07	1.45627e-24	5.55642	1.98038	1.40087	1.81495	1.63246	0.000207456	3.71806	4.28236	2.0314	1.53207	1.9056	4.759	0.390848	2.20367	2.02342	2.30439	1.9253	50
6.61144	4.29468	1.9335	1.7434	0.951426	5.9985	6.11705	0.932406	1.23618	3.70661	1.32333	3.32764	1.04641	0.896245	2.62937	1.89831	1.03287	0.3088	4.17653	1.87677	0.796992	2.42527e-07	1.96559e-22	5.08726	1.24112	1.61021	2.55841	1.98581	0.000195076	4.75479	4.13008	3.4209	1.90061	1.79254	3.49695	0.424501	1.41956	1.93852	1.66137	1.59584	50
6.59388	6.05253	2.09545	1.43906	1.10701	6.5574	5.98151	1.36527	1.81464	4.95005	1.80969	3.29995	1.18059	0.717297	2.91519	0.95586	1.37425	0.292761	5.40838	1.12856	0.829977	2.75547e-07	6.92959e-23	5.08332	1.46142	1.08142	1.8885	2.29912	0.000206132	4.81539	3.62417	3.36857	2.70803	1.73927	3.75662	0.391896	1.60168	1.77434	2.11988	1.85441	50
6.34261	5.84978	1.65085	1.12605	1.03054	6.07246	6.29415	1.07069	1.45502	4.4633	1.96646	4.43655	1.19009	0.94811	1.94951	1.10282	0.910252	0.292233	5.30421	1.75595	0.722635	2.70408e-07	3.17369e-23	6.05739	1.19331	1.08048	1.67684	1.86423	0.000204444	4.17719	4.76827	3.05324	1.54774	1.88291	3.97526	0.513093	1.54986	1.94795	1.81844	1.92872	50
1.16322	6.10293	1.94559	1.15751	1.07395	6.49439	6.42185	0.829974	1.25228	3.94868	1.60131	3.7128	1.31222	0.88534	2.02286	1.23738	1.46092	0.297787	5.28899	1.24753	0.819708	2.51579e-07	2.45431e-23	4.57103	1.60666	1.32128	2.35685	1.82382	0.000199811	3.35608	3.99932	4.37561	1.33163	1.53829	3.87246	0.379899	2.08923	2.42981	2.00494	1.64072	50
1.14516	5.49557	2.01068	1.47124	1.14895	1.58035	0.0490428	1.12887	1.81761	4.72867	2.18103	4.70979	1.21741	0.817277	3.04884	1.23014	0.98291	0.275915	5.11809	1.4467	0.00530778	1.45667e-07	3.63307e-23	6.05456	0.976141	0.463057	1.96981	1.52093	0.000184046	3.38613	4.06866	1.77843	2.29295	2.85563	4.55193	0.56132	0.883565	1.80634	1.63594	1.76921	50
1.68069	5.76091	2.11008	1.53465	0.910684	5.9269	6.71249	0.671433	1.50251	4.35082	1.70882	3.11194	1.78377	0.619204	1.40153	1.15182	0.958429	0.299927	5.3302	1.00858	0.766203	2.14606e-07	2.78504e-23	4.80593	0.993684	1.20944	1.54299	1.83977	0.000199314	4.35966	3.42678	3.79817	1.5862	1.25515	4.63191	0.411169	1.64468	3.08306	1.88534	1.55775	50
6.40857	5.01324	1.92709	1.12589	1.10306	3.49598	6.52579	1.02338	1.49818	4.46715	2.39698	3.37721	1.06233	0.733189	2.20152	1.45206	0.961512	0.314851	4.72725	1.99845	0.858787	2.5431e-07	4.25167e-23	5.06095	1.40672	1.25183	1.52374	2.43008	0.000198206	4.61767	3.8082	3.41776	1.35662	1.56457	3.85956	0.394124	1.50318	1.63234	1.7906	1.75538	50
6.71252	5.11424	2.43456	1.22123	0.847292	1.66273	6.41492	1.05795	1.522	3.49606	1.67292	2.14139	1.00849	0.854563	2.45573	0.936203	1.2832	0.281662	5.02667	1.26824	0.727962	2.46639e-07	4.67793e-23	5.29739	1.69112	1.10081	3.31977	1.79269	0.000201555	4.43583	4.22069	3.59073	1.55993	1.80452	3.57189	0.427473	2.55914	2.02558	2.17485	1.48407	50
6.47484	5.60168	2.12906	1.251	0.805185	6.37615	5.93637	0.94794	1.56021	4.94046	1.38746	3.10563	1.6801	0.81983	1.83465	0.879492	1.2414	0.308922	4.58062	1.08458	0.929077	2.46285e-07	8.48034e-24	0.45251	1.22776	1.43614	2.17886	1.55342	0.000194632	3.27867	4.16479	4.13093	1.47864	1.7165	3.98691	0.38191	2.00308	1.79641	1.79884	1.60475	50
1.02734	1.61095	1.25859	1.89724	1.04312	1.58019	0.0415203	1.03742	1.28385	1.56467	2.68793	2.53199	1.21249	0.828827	1.92668	0.789669	1.02474	0.272476	4.935	1.67441	0.00512763	1.76995e-07	3.40836e-23	4.0175	0.972905	0.213627	1.59891	1.91711	0.000145474	3.47963	3.37689	1.15024	1.02205	1.26587	4.54712	0.525092	0.801308	1.89576	1.56666	1.68951	50
1.28778	5.24439	2.04548	1.49371	0.970666	1.50829	6.53061	0.885529	1.1991	4.72464	1.39151	2.9484	1.06267	0.991599	2.35697	1.25482	0.973721	0.255652	4.99306	1.65283	0.825513	2.43598e-07	3.00054e-23	5.21736	1.66834	1.20781	1.97929	2.27199	0.000199058	4.29691	4.00704	3.94052	2.01368	1.18506	3.60198	0.445351	1.95163	1.74769	1.7097	1.56108	50
6.33624	5.72014	1.98288	1.06951	0.974135	1.78329	5.97005	0.914351	1.77988	4.43899	1.84331	4.25488	0.932385	1.0784	2.9469	1.48974	1.0835	0.32239	5.31112	1.55918	0.872218	2.49175e-07	7.21634e-23	0.440855	1.13252	1.50354	2.23956	1.58252	0.000201119	4.47374	3.99662	2.83257	2.43295	1.12354	3.19077	0.41601	2.08514	1.80587	1.57822	1.94944	50
0.982452	2.67825	1.92114	1.78149	1.15968	1.37505	0.0434618	1.35966	1.73804	4.14591	2.27121	2.59633	1.37124	0.904443	2.60537	1.13382	0.906231	0.273305	4.0855	1.30481	0.00543831	1.82136e-07	8.44747e-23	5.83767	1.09414	0.280051	1.58686	1.39628	0.000177508	1.57273	3.39989	0.556876	1.28139	2.58198	3.54747	0.707246	0.850135	1.80462	1.70585	1.35501	50
0.883728	5.50854	2.05393	1.17838	1.16656	1.43108	0.0306002	0.614956	0.923132	0.264326	1.68424	1.66002	0.973006	0.954592	2.44764	0.119805	0.630073	0.285014	4.74792	1.09736	0.00452912	1.00786e-07	7.53454e-23	1.32479	0.954977	0.0439108	1.42102	1.32231	9.85199e-05	3.98647	3.72856	0.285192	0.802797	1.40849	2.9124	0.485933	0.709916	0.923961	1.22241	1.12112	50
1.31376	6.33573	1.81644	1.25198	1.38465	1.72274	6.49412	0.781563	1.43597	4.64638	1.75892	3.79964	1.25187	0.586199	2.12434	1.54862	1.22081	0.2922	4.69525	1.1929	0.868854	2.21868e-07	4.7892e-23	0.442614	1.25863	1.43621	1.7242	2.06852	0.000212619	4.45459	3.98889	4.26526	1.69068	1.52241	4.07492	0.420772	1.82776	3.16636	2.12273	2.71425	50
1.3663	6.13977	1.79067	1.67088	0.849124	6.3867	6.3848	1.08539	1.77141	3.15016	1.75423	4.33642	1.0321	0.663328	2.52553	1.37849	1.43095	0.282633	5.07554	1.46986	1.20876	3.03836e-07	2.77871e-23	0.415918	1.00249	1.93497	2.1031	1.47369	0.000208103	4.74965	4.49703	2.70406	1.63353	2.11688	4.58482	0.429759	2.26574	1.93155	1.56261	2.24043	50
0.827568	1.70465	1.78764	1.5315	1.02736	1.3599	0.0287736	0.652906	0.533968	0.174416	1.48048	1.14497	1.01035	1.03231	1.89624	0.0379797	0.267509	0.267674	3.78038	1.35475	0.00395223	8.85265e-08	5.23356e-23	0.661927	1.07505	0.0238813	1.40946	1.1515	8.06234e-05	3.63195	3.67267	2.34354	0.644577	1.41549	2.08935	0.530109	0.621245	0.561195	1.2784	1.08667	50
1.18878	4.65012	1.85709	1.4879	1.00731	6.34818	6.39387	1.03323	1.2185	4.45333	1.78056	3.76633	1.30314	0.73348	1.80035	0.979946	0.636851	0.295955	5.54537	1.26651	0.79043	2.58566e-07	4.79438e-23	4.62659	1.32668	1.18531	2.08836	1.96769	0.000188466	4.2534	4.24792	2.94646	1.28379	0.989112	3.91525	0.433509	1.69519	1.62147	1.5863	1.76633	50
1.2487	5.74049	2.85949	1.83479	1.0749	6.35093	6.42974	0.811276	2.04291	5.11307	1.53243	4.13554	1.36878	1.19186	1.75908	1.31611	1.39438	0.286285	5.1851	1.20786	0.873684	2.39579e-07	3.16893e-23	5.01189	1.69714	1.4369	1.96368	1.59566	0.000213985	4.69659	3.17853	3.97114	1.94574	2.88178	3.73984	0.442801	1.87253	1.85854	2.1119	2.14145	50
1.19585	5.65055	3.28591	1.99834	1.52638	5.8991	6.42921	0.928256	1.19961	4.38853	1.49575	3.01184	1.20442	0.876926	2.17216	0.89414	1.2586	0.304399	5.25541	1.96163	1.07337	2.5725e-07	6.61769e-23	0.38794	1.41011	1.29806	1.67398	1.9855	0.000186521	3.72162	4.2916	3.6789	2.21529	2.09819	4.67086	0.405744	1.67053	2.10489	1.55565	1.94861	50
6.32325	3.14952	2.16381	0.963883	1.27646	1.7992	0.039342	0.831645	1.48908	3.24161	1.80116	3.57346	1.39774	0.8587	2.08916	1.19471	0.979503	0.26091	5.12667	1.40725	0.00599177	1.18162e-07	1.2713e-23	4.77383	1.26655	0.271217	2.50949	1.11499	0.000166375	3.9626	3.28403	0.465708	1.14736	1.35715	3.46293	0.546591	0.907153	1.77732	2.18517	1.64777	50
0.991649	5.57813	2.54402	1.1384	0.896355	1.51859	0.0524709	1.02407	1.47105	4.46288	1.26007	3.75505	1.11513	0.903451	2.42266	1.47412	1.08366	0.282063	4.70772	1.34016	0.00453467	1.56597e-07	7.73984e-23	4.2671	0.982462	0.479663	1.68546	1.57362	0.000190877	4.96778	3.88921	3.04052	2.13995	1.4798	3.39896	0.571926	1.01229	1.65901	1.46702	1.29881	50
0.898277	4.5984	1.85599	1.08645	0.965437	1.26653	0.0440147	1.1365	1.11619	0.757463	1.55216	4.00781	1.17079	1.12935	3.59534	0.442403	0.720062	0.327139	5.09338	0.97919	0.00440836	1.47815e-07	2.0652e-23	0.246105	1.03495	0.0928871	1.78836	1.91452	0.000116835	2.0894	3.435	0.327387	1.51623	1.42041	3.97968	0.546013	0.564947	1.10888	1.60588	1.62299	50
0.987699	4.95587	2.00523	1.47709	1.53859	1.57342	0.0338281	0.653447	1.11323	0.325601	1.47397	3.01542	1.39495	0.825267	1.89263	0.147033	0.802833	0.299713	4.47107	1.32084	0.00618758	1.00351e-07	3.27649e-22	5.10546	1.06959	0.0615832	2.32544	1.76745	0.000108149	4.27024	4.43222	1.17101	0.70619	1.34322	3.58551	0.473312	1.1328	1.37063	1.71888	1.59497	50
1.31251	5.62474	1.88159	1.56109	1.12054	6.16849	6.43585	0.885186	1.56627	4.37073	5.06543	4.28284	1.04468	0.88629	2.06867	1.6836	0.999158	0.274674	4.30918	1.31904	0.816636	2.76436e-07	6.66543e-23	5.41488	1.47859	0.953788	1.62077	1.41295	0.000194707	3.12269	3.54617	3.63832	2.33591	1.60802	4.26136	0.454539	1.15707	1.63503	1.73211	1.9907	50
0.920431	1.59046	1.77781	1.49326	0.8999	1.18971	0.0235601	0.582509	0.241576	0.154939	1.33575	2.92486	1.14998	0.651641	2.01067	0.0186025	0.324772	0.281139	5.02448	1.36614	0.00371225	8.20585e-08	6.62137e-23	0.431185	0.880259	0.0139474	1.39872	0.911346	8.32748e-05	3.69173	1.86905	0.34763	0.625869	1.24275	3.04268	0.590602	0.659423	0.27829	1.23765	1.49095	50
0.707904	0.00504503	0.00141968	1.06248	0.633937	1.17685	0.000847493	0.688845	0.00290955	0.010412	1.22449	0.00651081	2.35305	0.682354	0.830421	0.0107572	0.0178365	0.3833	5.18861	2.19093	0.00175953	9.31512e-08	8.93855e-23	0.0660474	1.10214	0.00354887	0.000451413	0.612014	6.65918e-05	0.338764	0.0279075	0.103837	0.196285	1.47878	0.0127351	0.490316	0.0965812	0.00363732	0.82315	1.10648	50
0.942055	2.07663	1.69844	1.06075	1.23288	1.24829	0.023257	0.826234	0.0750614	0.156959	1.26295	0.210101	2.24275	0.826428	2.20702	0.01562	0.276901	0.299721	5.1131	1.93586	0.00329149	1.17985e-07	4.41739e-23	0.148736	1.41507	0.0131956	1.64739	1.93742	7.98916e-05	3.90331	2.03871	0.23917	0.574748	1.35057	2.03945	0.489406	0.680783	0.0947514	1.43872	0.965806	50
6.25993	5.55611	2.0321	1.57233	0.975905	1.68461	5.89094	0.813732	1.45983	4.61465	2.46186	3.64872	1.0261	0.628296	2.09832	1.25405	1.21473	0.279676	4.91298	1.83933	0.981007	2.4365e-07	3.9349e-23	4.48539	1.13656	1.64818	1.77888	2.40219	0.000205877	3.50039	3.63955	4.45339	1.77477	1.56341	4.2756	0.421843	2.02548	1.71469	1.87038	1.5699	50
1.1859	5.07879	1.54898	1.13459	1.07825	5.9422	6.13461	0.835826	1.37762	4.16879	2.25824	3.81502	1.13425	0.905884	2.41526	1.12233	0.955376	0.28092	5.05563	1.48306	0.710718	2.16756e-07	5.41526e-23	0.385261	1.39894	1.46392	1.60343	2.0184	0.000190119	3.27051	4.7072	2.64734	1.40888	1.59073	4.01277	0.403703	1.82051	1.88306	1.61284	2.62176	50
6.70163	5.93036	2.21224	1.64074	0.973582	6.4977	6.24168	0.868962	1.57049	5.06651	2.12061	3.96533	1.3945	0.704962	2.55958	1.29797	1.1364	0.297327	4.914	1.70773	0.898403	2.4739e-07	7.78154e-23	5.08179	1.57477	1.73772	1.82085	2.54583	0.000211636	5.11569	5.41255	2.8221	2.15485	1.3526	4.5542	0.45832	2.37257	2.84858	1.93974	1.5393	50
6.50651	5.75585	2.15432	2.07085	1.34303	1.46332	6.04106	0.712245	1.9101	3.65309	1.38252	4.2764	0.99202	0.783316	2.77105	1.25447	1.26291	0.26958	4.66406	1.71124	1.06113	2.2854e-07	6.89255e-23	4.9162	1.69181	1.37473	2.28992	1.56243	0.000186825	4.8763	5.38071	3.33655	1.05812	1.92818	3.76388	0.422006	1.61346	1.82785	1.86118	1.29148	50
6.76021	3.63363	1.92565	1.28003	1.10654	1.52606	6.23178	0.907892	1.66159	4.83066	1.8647	3.06651	1.14522	0.785792	2.34288	0.873718	0.945334	0.273817	5.35762	1.1378	0.832437	2.43235e-07	4.45615e-23	5.35524	1.37475	1.58628	1.98832	2.65121	0.000196963	4.01338	4.14428	2.77096	1.15835	1.43616	4.32694	0.484392	1.62766	2.01193	2.14194	1.91524	50
6.64187	4.26547	3.63614	1.22326	1.05019	6.21365	6.42395	0.99193	1.39454	4.1515	1.42982	3.2479	1.29021	0.710461	4.00212	1.07658	1.11997	0.296401	4.74897	2.1703	0.815305	2.42327e-07	3.89433e-23	4.72311	1.15667	1.09178	1.99122	3.12658	0.000193606	3.75315	3.50936	3.49368	1.65591	1.71692	3.9982	0.441675	2.12935	1.8267	1.7727	1.34452	50
1.35463	5.57931	3.04753	1.16954	1.01432	6.31745	6.69381	0.9484	1.38139	2.76818	1.83773	4.25389	1.13812	0.597008	1.98811	1.17256	1.00814	0.32139	5.10697	1.08391	0.846986	2.46493e-07	4.81036e-23	5.15984	1.06506	1.51409	2.1191	1.81345	0.000190998	3.3445	3.93828	4.23308	1.34532	1.36928	3.87395	0.40466	2.26643	1.54637	1.62198	1.54775	50
6.36437	6.29966	1.69248	1.11513	1.07591	6.1068	6.69879	0.702726	1.32739	4.9821	1.55898	3.43045	1.72747	0.733422	3.04638	0.979316	0.776809	0.301277	4.56205	1.68074	0.865875	2.31645e-07	1.24358e-23	5.19426	1.26314	1.45904	1.55116	1.71225	0.000194163	4.09743	3.9922	4.63224	1.8185	1.16401	4.3787	0.413373	2.08417	1.54348	1.67302	2.06633	50
6.62297	1.88276	1.80438	1.03155	1.03231	6.08451	6.44251	0.928676	1.41074	4.45283	1.66449	4.27897	1.40866	0.89118	1.75292	1.12262	0.911894	0.282962	5.29542	2.06522	0.862442	2.4438e-07	5.78896e-23	3.2094	1.10117	1.09139	2.12892	1.77111	0.000179441	4.22393	3.02796	4.77322	2.00447	1.16744	4.61158	0.437223	1.41789	2.30906	1.57161	1.73981	50
1.21785	5.20317	3.64083	1.63135	1.10465	6.12411	6.26798	0.874155	1.5886	4.71121	1.66306	4.10673	1.19496	0.59983	2.73513	1.11721	1.32487	0.295079	5.91004	1.62757	0.873527	2.72819e-07	4.00881e-23	5.6328	0.866661	1.53772	2.05627	1.7073	0.000202558	2.74598	4.19853	3.9912	1.75872	1.50682	4.09967	0.433036	1.61986	2.47077	1.75864	1.49483	50
6.83902	2.74349	1.59455	1.15463	1.24426	6.2119	6.12214	1.21753	2.19445	4.36967	1.62396	4.19418	1.26824	0.887567	2.82726	0.971421	0.853078	0.298259	5.10469	1.37073	0.938546	2.62136e-07	8.68134e-23	0.389057	1.25906	1.43202	1.88446	2.04041	0.000191768	4.28787	4.00676	3.59142	1.53412	1.17223	3.93825	0.380025	1.75596	1.58035	1.52131	1.57605	50
1.09319	5.77342	1.78368	1.1552	0.908022	1.50673	5.54283	0.843473	1.35634	4.62998	2.60399	3.69818	1.70628	0.715317	2.03311	1.01218	1.29781	0.304905	4.71284	1.28999	0.756139	2.36332e-07	7.834e-23	5.84479	1.25654	1.08399	2.34881	1.9735	0.000198077	3.13593	3.77584	3.78728	2.10155	1.73218	3.83757	0.431554	1.49182	1.4548	2.06856	2.35228	50
1.76408	5.6518	2.54888	1.38269	1.13003	1.61452	6.50931	0.860687	1.76286	4.51902	1.88065	3.53737	1.90687	0.915253	2.82487	1.034	1.4375	0.291852	5.28767	1.59339	0.844426	2.40393e-07	6.51639e-23	5.05784	1.34468	1.52736	1.93	3.10604	0.000194119	5.38876	4.19989	2.25634	3.02027	1.5721	4.27366	0.449772	1.97267	1.32426	1.98567	2.07523	50
6.10782	5.07715	1.59535	1.00921	1.38756	5.79916	6.53043	0.970256	1.85099	4.19374	1.78308	3.5508	1.44262	0.863081	2.26146	1.02566	0.939145	0.266721	4.56853	1.75778	0.637013	2.24727e-07	1.11373e-23	4.78717	1.54306	1.42901	3.31596	1.44274	0.000195011	4.42095	3.78127	3.79575	1.61853	2.71948	4.04978	0.478724	1.66468	1.87742	1.87843	1.35986	50
6.19191	4.75946	2.11793	1.32564	0.890748	6.6645	5.57164	0.764684	1.79058	4.53006	2.62597	4.69733	1.26592	0.685365	2.32347	1.19921	0.937093	0.281348	4.28186	1.71664	0.699632	2.18207e-07	8.58177e-23	5.22357	1.25528	1.16719	2.19705	3.4448	0.000201844	3.61138	4.06906	3.51457	1.70321	1.45426	3.61124	0.408211	1.69872	1.5991	1.70247	1.76999	50
6.53997	5.27026	1.61868	1.62443	0.94171	2.28856	6.34892	1.20482	1.62606	3.30731	2.57235	3.64944	1.40022	0.694116	2.5878	1.18251	1.0031	0.303907	5.12071	1.44128	1.05757	2.90889e-07	6.93045e-23	0.408929	1.3727	1.94351	1.91825	2.08584	0.000197851	3.39454	4.34904	4.62097	1.96345	1.24467	5.05636	0.415038	1.51741	2.01949	2.46953	2.38507	50
0.727602	0.654083	0.667852	1.00989	0.812095	1.10363	0.0063745	0.664501	0.0098825	0.0290138	1.06048	0.0219601	1.06537	0.853091	1.22609	0.01212	0.0639878	0.334972	5.01481	1.53427	0.00221065	8.77932e-08	3.79864e-23	0.0958806	1.32616	0.00603566	0.0790399	0.959707	6.88552e-05	1.18349	0.83555	0.139062	0.335163	1.83266	0.43245	0.499698	0.210367	0.0099191	0.581794	1.04896	50
0.915394	1.82161	2.05061	1.46738	0.981939	6.35421	0.0408013	1.04446	1.50144	2.28631	1.41856	2.77614	1.22463	0.887524	2.47984	1.19081	0.924108	0.304867	3.87887	1.28717	0.00697362	1.70058e-07	4.62662e-23	0.301762	1.36438	0.34483	1.86142	1.53725	0.000151621	2.79853	4.47035	0.578805	1.15028	1.3915	3.48132	0.557227	0.84121	1.12184	1.46109	1.39557	50
1.30315	5.90985	1.74855	1.36319	1.25187	1.37944	6.27121	0.908852	1.51885	4.95611	1.80144	3.72203	1.00514	0.667724	2.32477	1.26533	0.95042	0.301901	5.06758	1.28198	0.953327	2.38184e-07	1.33795e-23	5.21455	1.39298	1.51333	1.81381	1.65678	0.000199973	4.6646	4.28017	3.73106	1.84053	1.35448	4.42283	0.401844	1.71908	1.99318	1.93029	1.85169	50
1.21346	5.90917	1.68507	1.33523	0.859728	6.23754	6.24471	0.884203	1.73166	3.6238	1.53483	3.47596	1.15488	0.770075	2.12331	0.922426	1.1168	0.284187	5.71161	1.82911	0.876178	2.45361e-07	1.18359e-22	5.24814	1.38688	1.13641	2.28663	2.87664	0.000198185	4.24955	4.50215	4.13456	1.95617	1.68127	3.73509	0.457476	1.98639	1.90101	1.99398	2.47697	50
6.33441	2.21767	2.39194	1.07416	0.857254	6.46396	6.51788	0.985262	1.50462	4.66335	1.51301	3.76118	1.16647	0.96856	1.80572	0.903958	0.96893	0.314984	4.21176	1.67141	0.97041	2.48889e-07	1.7041e-22	4.91327	1.61596	0.983245	2.15202	1.88984	0.000188877	4.41121	4.48778	1.65883	1.50374	1.60469	4.23721	0.427071	2.3384	1.51309	1.85824	1.64626	50
6.24944	5.77047	1.66023	1.20165	1.03161	6.43499	6.10871	0.917631	1.70515	3.73593	1.79039	4.65708	1.01173	0.986574	2.41132	1.27334	0.872972	0.296271	4.11539	1.3881	0.762992	2.59505e-07	7.162e-23	5.21003	1.48742	1.5651	2.40541	1.89267	0.000197594	4.88784	3.69539	3.62971	1.46765	1.50411	4.65009	0.448718	2.71129	1.78704	2.0472	2.12623	50
1.17185	6.2048	2.09672	1.89983	1.12559	6.57093	6.20071	0.963371	2.09731	3.848	1.41812	3.45648	1.36142	1.02079	1.81609	1.34512	1.32908	0.287685	4.96021	1.62123	0.722104	2.47969e-07	5.5054e-23	5.39862	1.368	1.17662	1.73592	1.59621	0.000198406	4.79403	3.95303	3.96216	1.8606	1.89721	3.64165	0.396914	2.35847	2.86302	1.64096	1.41786	50
1.00748	5.86906	1.83248	1.42259	1.22618	1.50936	6.01715	1.41314	1.40124	4.7391	1.53513	4.16158	1.14782	0.865646	3.11003	1.51435	0.846345	0.2976	4.5269	1.42358	0.881704	3.00555e-07	3.37424e-23	5.64042	1.16872	1.14736	1.69885	2.00495	0.000194167	2.87036	4.09605	2.83876	1.71821	1.89088	3.94803	0.504528	3.08675	1.55841	1.87249	1.23841	50
1.28814	5.75945	1.95184	1.05932	1.07361	1.95865	6.21923	0.980785	1.40764	3.78185	1.52805	3.62749	1.19502	0.820656	2.81847	1.073	1.31589	0.303858	4.88243	1.35925	0.788395	2.36822e-07	3.49671e-23	4.99605	1.37194	1.11351	1.52723	1.91583	0.000204986	3.56872	3.86984	4.69067	1.45998	1.56333	4.22948	0.411156	1.84291	2.14935	1.71305	1.57076	50
6.68209	5.29758	2.063	1.41906	1.15316	5.85895	6.25257	0.809775	1.6207	3.72032	1.84082	4.20281	1.77021	0.679974	2.9659	1.0658	1.06113	0.288008	5.36198	1.65412	0.655822	1.95886e-07	5.26036e-23	5.19096	1.39434	1.15694	1.92577	1.85635	0.000195616	4.03724	3.57666	3.4767	1.92604	1.38363	4.48221	0.403799	1.907	1.33922	2.68736	1.6704	50
6.15634	6.39994	2.32819	1.43411	1.13517	1.58671	5.89558	1.09387	1.42569	3.60081	1.86318	3.21329	1.21211	0.717035	2.37844	1.08416	1.02822	0.276616	4.69083	1.34128	0.739745	2.31987e-07	1.03119e-23	5.24499	1.24608	1.40725	2.2778	1.76402	0.000187925	3.88044	4.30574	3.91689	1.68584	1.72299	3.23954	0.41699	1.64068	1.74415	2.04449	2.8851	50
6.72079	5.15668	1.74326	1.44367	0.955895	1.40678	6.17453	0.739626	1.60008	4.39571	1.21932	3.50521	1.11269	0.892797	1.51994	0.912674	0.916008	0.270707	5.28053	1.8356	0.675733	1.98095e-07	1.08241e-22	0.393933	1.41888	1.5656	2.24679	1.57646	0.000195352	3.73874	3.25193	3.97569	1.53504	1.70193	3.29954	0.421027	1.56502	1.69075	1.70754	1.22451	50
6.34893	2.3691	1.83035	1.28647	1.0978	2.05133	6.61315	0.865644	2.07252	4.38316	1.78309	4.03912	1.05578	0.848878	3.50567	1.24851	1.31054	0.292584	5.59233	1.48111	0.721376	2.3376e-07	4.30881e-23	5.49446	1.41314	1.10664	1.94398	1.70246	0.000204194	3.48417	3.79231	3.89708	2.42748	1.09364	4.26031	0.427448	1.77463	2.19783	1.6642	1.74404	50
1.11143	5.85066	2.21889	0.869539	1.19219	5.94731	6.30518	0.92135	1.31511	3.41526	1.61241	3.49878	1.44856	0.71249	1.5609	1.25319	1.07075	0.303774	5.54226	1.1644	0.885072	2.71926e-07	1.85276e-23	4.6727	1.4851	1.85123	2.28688	1.34279	0.000199303	4.32507	4.18892	3.57991	1.47652	1.24394	3.23576	0.419686	1.83978	1.69053	1.74641	1.64078	50
1.22691	5.05896	1.82167	1.07482	1.75282	1.62672	6.35553	0.812635	1.41076	4.55012	1.41458	3.3685	1.28229	0.757625	2.23036	1.09137	1.51709	0.294742	4.85927	1.80545	0.752897	2.24243e-07	1.70773e-23	5.44314	1.00787	1.48545	2.9207	1.98755	0.000208435	3.56209	4.41001	4.1393	1.28341	1.3955	4.65615	0.415324	2.15195	1.57098	1.77045	1.34933	50
1.36848	5.38658	1.87342	1.47552	1.13155	5.91259	5.82941	0.871482	1.26591	3.76923	2.09703	3.98343	1.3962	0.910196	2.66131	1.00225	1.17772	0.316673	5.09613	1.47639	0.736605	2.45463e-07	2.17528e-22	5.02756	1.35279	1.23605	1.64037	1.70558	0.000202612	3.56783	3.93718	3.94022	1.18863	1.15709	3.40342	0.448018	1.97829	1.76228	1.68229	1.14175	50
0.843777	5.27246	1.94525	1.19079	1.37809	1.2787	0.0207201	0.616814	0.207759	0.167103	1.0999	1.32039	1.75661	0.704956	1.7975	0.0285851	0.259427	0.304945	5.38559	2.42423	0.00435276	9.59036e-08	5.13425e-23	0.636336	1.05567	0.0131129	1.24513	1.29129	7.89727e-05	3.52886	3.96195	0.307937	0.528063	1.33726	2.30513	0.526608	0.604331	0.238063	2.00219	1.30008	50
6.16121	5.47503	1.49476	1.42951	1.04339	1.52852	6.2536	0.743636	1.53629	4.59022	2.18714	3.98492	1.30804	0.636171	3.28175	1.08117	1.40907	0.313075	4.75963	0.972241	0.91406	2.36045e-07	5.11228e-23	4.99647	1.11942	1.51173	1.85561	1.6567	0.00020804	3.87563	4.67511	4.16685	1.76809	1.75207	4.20916	0.513966	2.49685	2.05369	2.20622	1.73811	50
1.11056	4.94038	2.08194	1.3298	1.05848	1.61507	6.50084	0.885098	1.25828	4.41378	1.38142	3.86755	1.56128	0.798221	1.85678	0.974981	0.860082	0.295802	4.55723	1.77386	0.74537	2.2384e-07	5.30054e-23	4.65787	2.0843	1.50202	2.05968	1.79636	0.000192879	4.51518	4.9219	4.33669	1.65706	1.59459	4.32441	0.446933	1.78961	1.29015	2.17419	2.69572	50
6.28402	3.61981	2.11864	1.55279	1.54394	1.54425	5.84298	1.05055	1.47427	4.97323	1.66292	3.15616	1.60153	0.665181	2.63329	1.05074	1.64533	0.266183	5.25267	1.77335	0.743737	2.39342e-07	4.66456e-23	4.13017	1.53637	1.10398	2.16615	1.80851	0.000204448	3.90197	4.24078	3.01832	1.69143	2.02297	3.10795	0.366588	1.92815	2.38868	1.79712	1.59113	50
0.775263	1.63474	2.11056	0.953845	1.07499	1.56817	0.0135797	0.753933	0.0235245	0.0793322	1.21906	0.0279755	1.12751	0.76766	1.10039	0.0125328	0.212034	0.29206	4.94985	1.84592	0.00361021	9.56254e-08	4.86853e-23	0.120517	1.32606	0.0085507	0.393704	0.815795	7.5078e-05	3.42574	3.77293	0.204831	0.39884	1.78982	1.62244	0.590389	0.397873	0.0252542	1.09144	1.60574	50
1.2291	5.86256	1.88788	1.52447	0.975086	6.48572	6.23409	0.926377	1.54114	4.68288	1.74829	3.04378	1.61368	0.716237	2.42827	1.007	1.50738	0.297684	5.02626	1.75259	0.708925	2.3186e-07	8.86058e-25	0.439502	1.24955	1.26051	1.79645	2.20253	0.000204454	4.56171	2.50724	3.1721	2.11326	1.32755	4.24985	0.402216	1.52639	1.49944	1.8347	1.30332	50
2.48334	5.53808	2.13096	1.04557	1.23263	6.29853	0.0505111	1.11128	1.89635	2.78927	2.56178	4.06096	1.02239	0.732926	1.20295	1.43924	1.62204	0.281516	4.92982	1.26802	0.00857625	1.4091e-07	6.32194e-24	3.86477	1.13261	0.509691	2.42201	2.97243	0.000206455	4.48134	4.82387	3.22516	2.33609	2.42842	4.06313	0.526728	1.3768	1.71067	1.44074	3.49889	50
1.10233	5.31675	1.94799	1.27299	1.20013	1.95939	6.26649	0.861926	1.69226	4.53262	1.66526	3.6591	1.47166	0.669919	2.10817	1.10179	1.14105	0.287087	4.98275	1.33586	0.622621	2.19457e-07	1.42256e-22	4.79125	1.19128	1.15617	2.39415	2.44913	0.000186181	4.218	3.44538	4.32598	1.79903	1.41338	3.85494	0.398911	1.78561	1.7089	1.7232	1.84301	50
6.60629	5.60099	1.7183	1.48248	1.2019	6.43129	5.91144	0.768908	1.35326	3.95177	2.03942	4.30463	1.25716	0.723294	2.43866	1.05904	1.22672	0.284339	5.07762	1.44802	0.769837	2.24829e-07	9.16414e-23	4.30016	1.14648	1.16111	1.91641	2.08295	0.000211422	4.71354	4.04935	2.24785	1.16002	1.41433	4.27762	0.442643	1.62694	1.51496	1.67896	1.79869	50
1.08675	5.29374	1.88037	1.29085	0.978946	6.06885	5.28468	0.877238	1.70494	2.61742	3.62151	4.1927	1.21216	0.599611	2.86369	1.18717	1.08411	0.292578	4.7188	1.48319	0.662261	2.23937e-07	7.26051e-23	5.10467	1.10341	1.29095	1.74317	2.90443	0.000183542	4.23702	4.82841	2.16076	1.32061	1.32932	3.69769	0.394102	1.92577	1.92171	2.15576	1.93765	50
1.35227	4.89465	1.78469	1.16499	1.23991	1.74297	6.30024	0.837821	1.34483	4.59207	1.63772	2.83559	1.59117	0.940172	2.54101	1.20085	1.07345	0.29664	4.94596	1.2951	0.845135	2.54279e-07	1.05218e-22	4.95602	1.36173	1.81698	1.81006	2.15011	0.000188866	4.27313	4.04579	3.28835	1.45071	1.3685	4.73385	0.417195	2.08225	1.27245	1.84184	2.27429	50
6.12026	4.43115	2.43612	1.53122	1.08305	1.62458	5.8515	0.898523	1.80152	3.62648	1.80883	4.12939	1.595	0.860328	2.09562	1.16416	1.14336	0.282135	5.61036	1.25679	0.823068	2.39555e-07	1.47899e-23	5.22597	0.955211	0.954998	2.09562	1.52797	0.000192818	4.61273	4.27789	4.50985	1.28012	1.70635	5.25849	0.45845	1.45523	1.64823	2.09282	1.50858	50
0.992022	3.83366	1.85964	1.0939	0.995253	1.25426	0.0415853	0.752517	1.25743	1.88192	1.77779	2.73798	1.09924	0.893565	2.16616	0.974948	0.758189	0.305208	4.59976	1.1981	0.00979575	1.07639e-07	7.38215e-23	5.34688	1.50926	0.379535	1.71868	1.29311	0.000152678	4.42378	3.47447	1.96899	1.07494	1.41535	4.28754	0.509324	0.941749	1.47635	1.40466	1.78707	50
6.62662	5.93702	2.86213	1.35894	1.12862	1.78862	6.24507	0.932981	1.48598	4.40923	2.00383	4.64576	1.41829	0.815317	3.0565	1.10636	0.92656	0.300824	4.21742	1.67748	0.937808	2.6198e-07	6.2111e-23	4.8823	1.11932	1.60617	1.66321	1.72759	0.000197587	3.67947	3.68617	3.70135	1.41725	1.50054	4.47032	0.444485	1.78044	2.09928	1.63641	2.35512	50
6.4911	5.65746	2.71778	1.78374	1.15429	6.41972	6.46714	0.996821	1.40303	4.28886	1.73444	2.58263	1.1104	0.753079	2.27696	1.41573	1.34977	0.280826	3.63937	1.25815	0.776639	2.44286e-07	9.31984e-23	5.07092	0.970905	1.44022	1.88932	1.39768	0.000211137	4.74274	4.02554	3.94318	1.29173	2.35268	4.07063	0.396791	1.92535	1.98991	1.78236	1.80668	50
0.790832	1.18241	1.28137	1.28609	0.747712	1.15669	0.0165317	0.700348	0.0431648	0.0890035	1.19469	0.1535	1.12429	0.619958	2.29557	0.0149994	0.288985	0.307359	4.38307	1.74474	0.00306871	9.69433e-08	6.92133e-23	0.127066	1.05435	0.0104521	1.00608	0.853027	7.85758e-05	3.90847	1.05695	0.196768	0.583351	1.44644	1.89432	0.489019	0.439157	0.0545587	0.994697	1.31432	50
0.69175	0.00196523	0.000505635	1.44682	0.680589	1.25283	0.000653867	0.82297	0.00280767	0.00774754	1.04755	0.00410694	1.26866	0.745116	0.742775	0.010273	0.0421012	0.463172	5.29433	1.03872	0.00171091	1.11244e-07	7.73913e-23	0.0634443	1.44558	0.0034254	0.000620295	0.607252	6.74497e-05	0.283794	0.0167528	0.0982228	0.160158	1.72935	0.00783614	0.457408	0.0553202	0.0035736	0.601683	1.05282	50
0.752997	1.02983	1.22395	1.10781	0.853859	1.58755	0.0127024	0.645561	0.0285229	0.101383	0.934449	2.49828	1.54782	0.836142	2.60675	0.0172429	0.0755951	0.292292	5.07711	1.66704	0.00245459	8.56826e-08	4.79348e-23	0.122608	1.13687	0.00855313	0.115988	0.826948	7.06465e-05	3.36675	1.38215	0.247231	0.687543	1.7535	0.983255	0.510188	0.332545	0.0261687	1.50916	1.47603	50
1.35353	5.62614	2.20769	1.3237	1.38155	1.48861	5.65668	0.921415	1.69376	5.4764	1.85458	3.15714	1.26386	0.782488	2.40229	1.14756	1.41296	0.274811	4.99664	1.29525	0.773205	2.87865e-07	3.30239e-23	4.90027	1.13615	1.11729	2.66614	2.32835	0.000212517	4.04578	4.43649	3.72785	1.36172	1.54738	4.82061	0.432584	1.47087	2.34729	1.5079	2.45175	50
6.25369	5.72067	1.39689	1.44728	1.20666	1.37365	0.0425553	0.963095	1.40254	3.20516	1.32765	3.41159	1.1615	0.743016	2.03798	1.19635	1.04949	0.271099	4.62761	1.3058	0.00982673	1.25976e-07	6.66864e-23	4.00406	1.10193	0.501988	1.6161	1.47328	0.000180383	4.1357	4.13578	2.29556	1.42875	1.14238	3.11062	0.515172	1.0906	2.23709	1.69386	2.26358	50
1.16839	5.40761	2.26352	1.5186	1.22968	6.08785	6.3017	0.982301	1.76213	4.12917	1.7665	4.02531	0.984206	0.941796	3.99191	1.15965	0.860996	0.272186	4.77061	1.62912	0.740848	2.30259e-07	2.75153e-23	5.38753	1.17795	1.2307	1.74892	1.60232	0.000194756	3.74364	4.42098	2.8782	1.47558	1.6728	4.21489	0.421847	2.40295	1.21766	1.58713	2.1597	50
6.1752	4.8522	2.42089	1.14304	0.947898	5.77248	6.19122	0.931233	2.20417	5.57883	1.45175	2.5354	0.957555	0.75703	1.93253	1.42324	1.07748	0.295477	5.13814	2.33434	0.813418	2.57784e-07	5.77377e-24	4.55657	1.28509	1.17752	2.02437	1.61297	0.000195229	4.3454	5.19418	3.732	1.3754	2.12267	4.00548	0.464605	2.52789	1.7	1.53486	1.5482	50
1.16394	5.65924	2.21076	1.08976	1.00577	1.65216	6.26884	0.82575	1.59474	4.13532	2.93277	4.1329	1.24988	0.733573	2.61981	1.38228	1.38043	0.29008	5.01883	1.2307	0.820489	2.6029e-07	2.09021e-23	5.38394	1.83872	1.65606	2.04832	1.75372	0.000200865	3.82805	3.32949	3.33423	1.42268	2.50015	3.54822	0.458511	2.27803	1.90567	1.47687	1.32838	50
1.17252	5.64747	2.70778	1.22577	1.03533	1.31784	6.29466	0.677215	1.46816	4.73294	1.79322	3.84623	1.01081	0.63996	2.14427	1.11551	0.980451	0.2948	4.93085	1.27212	0.963544	2.53606e-07	1.2058e-23	5.53089	1.08485	1.33125	1.64672	2.10858	0.00020043	3.92	4.32957	4.77941	1.66147	1.84784	4.79336	0.416678	1.70729	1.7526	1.76241	2.78485	50
1.24879	4.83657	2.20351	1.24096	1.11474	6.04252	4.57519	1.03783	1.41105	4.91415	1.5314	3.39214	1.47603	0.762526	2.35451	1.14749	1.30519	0.282588	5.28839	1.54198	1.03891	2.51735e-07	1.70653e-23	4.38941	1.19948	0.940523	1.75896	1.6191	0.000201489	4.44961	3.50103	3.81193	1.99286	1.40258	3.09101	0.411073	2.21193	2.02026	1.92523	1.85924	50
1.06461	5.93369	2.36712	1.11821	1.19853	5.98486	6.13584	0.893274	1.77012	4.88429	1.63078	4.35554	1.46285	0.770536	2.22363	1.01245	1.07228	0.286792	5.36668	2.00407	0.843066	2.36534e-07	5.72154e-23	4.24258	1.42162	1.42388	2.05889	1.76298	0.000189406	4.07006	4.75071	2.96038	1.3968	1.59369	4.00156	0.398224	1.81476	1.41125	1.91681	1.64848	50
6.29064	1.99066	1.55159	1.60479	1.02741	2.39527	6.61282	0.938693	1.49337	4.15385	2.03383	3.81027	1.21681	0.734183	2.29793	1.04233	1.4322	0.281027	4.94376	2.11975	0.879383	2.52867e-07	2.54028e-22	5.45726	1.72877	1.11753	2.08855	1.7443	0.000199273	4.88848	3.6216	3.73957	1.68855	1.65556	3.7799	0.445632	1.78749	1.87064	1.39796	1.31774	50
6.48385	3.10008	2.87776	0.889769	0.728238	6.13352	6.22924	0.832305	1.24755	4.17117	1.45601	3.30021	1.3397	0.888392	1.92681	0.989765	1.24394	0.297743	5.15555	1.58671	0.861231	2.27892e-07	2.29401e-24	0.421201	1.25376	1.18954	1.75558	1.85319	0.000201489	4.31871	3.62512	4.31727	1.35641	2.30722	4.05222	0.39916	2.48689	2.17623	1.51426	1.88362	50
6.53001	5.80398	1.24094	1.32472	1.24279	1.2245	5.9569	0.844137	1.59456	4.76487	1.62979	3.70911	0.862949	0.633425	3.12614	1.0814	0.989179	0.295329	4.99818	1.44894	0.828459	2.31911e-07	6.72913e-23	5.28859	1.28649	1.17035	1.3408	2.32583	0.000199624	3.85419	3.41258	1.65369	2.03122	1.35661	4.57963	0.452315	2.02735	1.88874	1.53043	1.42911	50
1.54017	5.06866	2.43933	1.2937	1.19894	1.74886	6.20964	0.929904	1.44702	4.4579	1.74337	4.09099	1.44916	0.785148	1.61478	1.01273	1.01459	0.297044	4.7551	1.96414	0.940194	2.76958e-07	4.55068e-23	4.76836	0.913991	1.25264	1.46387	1.65478	0.000193205	3.83831	3.70973	3.61827	1.73304	1.89921	4.45697	0.387423	2.49005	1.24101	1.72076	1.28616	50
6.57593	5.49046	1.46071	1.73845	1.09188	1.67949	5.8051	0.931698	1.77143	4.00885	1.70084	4.09592	1.19487	0.801843	1.86228	1.15471	1.08822	0.290655	4.73514	1.24884	0.866959	2.27834e-07	6.56839e-23	4.07987	1.06663	1.46802	1.95853	3.15046	0.000190287	3.59241	3.50167	3.06981	1.67957	1.36025	4.4221	0.437518	2.29971	2.21034	1.46795	1.58667	50
6.93277	6.11639	1.89148	1.07817	1.2177	1.21809	6.1854	0.832023	1.42787	5.25542	2.28043	4.27636	1.58983	0.781014	1.75497	0.931394	1.07146	0.279895	5.2031	1.69387	0.691929	2.09868e-07	1.93813e-22	4.88715	1.01762	1.22903	2.96684	1.98133	0.000208089	4.01146	3.98728	3.14856	1.69723	1.53528	3.77688	0.404018	2.00212	1.85352	1.49568	1.88452	50
1.67985	4.9738	1.89459	1.47646	1.18534	6.15974	5.90721	0.797799	1.80253	4.38823	2.22396	4.14095	1.30547	0.695608	1.80297	1.12332	1.35862	0.287079	5.63176	1.58744	1.00269	2.57559e-07	1.91688e-23	4.52419	1.21249	1.42899	1.46517	2.87401	0.000206465	3.87972	4.45696	3.43343	1.34947	2.32605	4.20323	0.450275	1.47865	2.35193	1.80123	1.38399	50
1.31128	5.88055	2.01137	1.27008	1.07524	6.34765	5.93338	0.953853	2.04147	4.9811	1.6868	3.43987	1.25009	0.691169	1.85775	1.14732	1.02724	0.299303	4.69637	1.25429	0.905097	2.44326e-07	8.76145e-23	5.37316	1.45567	1.75963	1.85662	1.74278	0.000203893	4.09812	4.89254	4.05877	1.47619	1.54462	3.84865	0.502783	1.16944	1.74458	2.20486	2.28476	50
1.01103	5.62683	1.8594	1.71665	1.04951	1.69942	0.0462577	0.765309	1.5407	2.88464	1.69336	3.67066	1.12794	0.854186	2.74509	1.04082	1.46712	0.283149	4.77485	1.11037	0.00557058	1.07733e-07	4.81484e-23	5.11485	1.23257	0.510331	2.22134	1.56016	0.00019508	3.80735	4.26363	1.98687	1.30946	2.18691	3.86804	0.560157	1.23854	1.65167	1.47693	1.62713	50
1.13807	6.06174	2.46349	1.20105	1.07596	1.72407	5.77451	1.29886	2.4038	4.9375	1.86789	3.38002	1.07584	0.770053	2.69823	1.08582	1.5063	0.289461	5.03519	1.55652	0.840627	2.75445e-07	3.2295e-23	5.40901	1.65658	1.56143	1.71771	1.98533	0.000206062	4.50748	4.82622	4.23392	2.37618	2.51505	3.52799	0.400406	2.97139	1.56802	1.82163	2.16572	50
0.969732	6.49367	2.188	1.14612	0.884515	2.08334	0.0522972	1.09491	1.65522	4.39284	1.73227	3.61839	0.901075	1.16757	2.7125	0.983372	1.20754	0.257596	5.14612	1.15923	0.00853687	1.48206e-07	5.7909e-24	5.05069	0.892996	0.425494	2.05083	1.65056	0.000203001	3.09223	4.59113	3.13669	2.14063	1.46285	3.57695	0.526613	1.08614	1.86248	1.70525	1.67931	50
1.36669	5.84908	1.95089	1.34347	1.05017	1.43687	6.52076	0.760784	1.53006	4.63001	1.68916	3.20096	1.76638	0.672303	2.42852	1.12423	1.11005	0.30325	5.56066	1.42369	0.912887	2.31721e-07	3.69211e-23	0.452839	1.64353	1.34196	1.57146	2.02972	0.000193394	4.40099	4.97407	3.6506	1.48224	1.14095	3.26845	0.443929	1.88363	1.88309	1.69342	1.81938	50
6.53251	5.28502	2.34068	1.34396	0.949312	6.20312	5.44631	0.797283	1.60873	5.14968	1.36768	3.61048	1.5952	1.10858	2.0412	1.23159	1.09032	0.288652	4.72339	1.43767	0.792761	2.24789e-07	1.03671e-23	0.396988	1.12452	1.35193	1.9219	1.62349	0.000202154	4.47372	4.05312	4.14527	1.49448	1.2637	3.2327	0.465281	1.52184	1.71017	1.37754	1.49301	50
1.2326	6.33578	1.7906	1.05106	1.18001	6.09844	0.0554038	1.07149	1.1371	2.60139	1.80625	4.52485	1.51982	0.785259	2.1979	1.3949	0.848616	0.309271	4.64776	1.36983	0.00825234	1.39879e-07	1.46294e-23	5.19387	1.39298	0.570715	1.76742	1.74447	0.000171939	3.24316	4.24603	1.5982	1.84634	1.27636	5.00669	0.612427	1.11482	2.06018	2.46517	2.29934	50
0.800093	0.452149	0.699811	1.11835	1.11947	1.66239	0.00745217	0.845261	0.0158556	0.054014	1.26503	0.140658	1.37961	0.754072	1.72432	0.0132184	0.100787	0.299437	4.88596	1.67993	0.00272852	1.13661e-07	3.01818e-23	0.104601	0.771989	0.00644131	0.0680281	0.891895	7.06809e-05	3.77016	0.64978	0.167423	0.492369	2.07709	0.682622	0.519513	0.294892	0.01776	1.15093	1.59113	50
1.4585	6.17066	2.99461	1.20752	1.09529	6.43561	6.35131	1.02393	1.57831	5.0619	1.98131	3.33074	1.12709	0.882577	2.17537	1.01356	1.14526	0.279157	4.71791	1.33758	1.03679	2.67548e-07	1.00036e-22	4.10506	1.27851	1.38512	2.27777	1.75643	0.000197809	3.97655	4.01898	1.81381	2.28336	1.50826	5.1226	0.434067	1.58249	1.49782	2.07596	2.22668	50
6.20457	5.66221	1.98497	1.6265	1.6541	6.1986	6.44114	0.915605	1.82277	4.61662	1.61397	3.71891	1.27297	0.731434	2.32558	1.12679	1.33385	0.294283	4.43947	1.55792	0.758265	2.27627e-07	1.48974e-22	4.63812	0.903695	1.19196	2.21967	1.53853	0.000195049	4.5491	3.90819	2.79651	2.99798	2.68542	4.26528	0.447388	2.07269	1.54166	2.21021	2.16392	50
0.956083	4.61252	1.8112	1.04613	0.957004	1.73364	0.0331676	0.971854	0.988812	0.515583	1.4993	3.11194	2.02695	0.781835	1.99994	0.349105	0.574017	0.281972	4.97834	2.84189	0.00401833	1.19513e-07	9.9357e-24	0.205252	0.889876	0.12052	1.53824	1.62065	0.000100639	3.3472	4.39574	0.819361	0.891065	1.71817	3.2254	0.603586	0.685591	1.15298	1.67112	1.39251	50
1.31804	5.9298	2.29638	1.35496	1.03522	6.22822	6.22898	0.86312	1.71166	4.34897	1.49553	4.0611	1.31317	0.571194	3.10907	0.825428	1.13842	0.331222	5.17712	1.84898	0.934155	2.61436e-07	1.27058e-22	5.04062	1.75724	0.987433	1.60688	1.51306	0.00019052	4.27812	3.77532	3.15465	1.3586	2.01866	4.49273	0.395529	2.40617	1.44303	1.46306	1.56245	50
1.06631	2.11571	2.19478	1.62353	0.83694	1.51061	0.0390929	0.778318	1.96235	1.96827	1.78584	3.31097	1.49239	0.781227	1.52176	0.669455	1.05331	0.269389	5.0764	2.06698	0.00632468	1.07879e-07	1.59635e-23	4.53957	1.14749	0.149423	1.79863	1.83286	0.000146867	4.43226	3.67438	1.59613	1.02787	3.12669	4.41738	0.557342	1.08442	1.47884	2.10629	2.53761	50
6.58311	4.87992	2.18841	1.20418	1.08387	6.92499	6.12752	0.816165	2.34528	3.96138	1.96597	3.15569	1.07368	1.16627	3.4902	1.09882	0.94737	0.305921	4.88008	2.32322	0.642447	2.16364e-07	9.83286e-24	5.19176	1.11512	1.16387	1.72508	2.02398	0.000191372	4.84296	3.8163	3.83037	1.54291	1.16864	4.41519	0.450116	1.5869	1.69302	1.63276	2.35158	50
6.6457	5.14967	1.5881	1.53992	1.03831	1.4018	6.05098	1.23364	1.24991	3.34326	1.98764	4.27219	0.976625	0.91548	2.13705	0.942799	1.22227	0.290514	4.57317	1.57912	0.709559	2.4477e-07	6.45421e-24	5.26841	1.19954	1.44449	1.7852	1.84208	0.00021295	3.96113	3.99776	3.52416	1.23092	2.76871	3.7742	0.402255	2.24672	2.88649	1.54329	1.71452	50
0.67327	0.550894	0.676596	1.01621	1.0835	1.20304	0.00675436	0.572777	0.0137572	0.0412819	1.25255	0.0431055	1.17278	0.667842	1.22044	0.0130108	0.0706873	0.303497	4.86967	1.49471	0.00331672	8.15301e-08	1.59168e-23	0.0950114	1.50746	0.00608372	0.0154715	0.77006	6.9534e-05	1.58699	1.02891	0.150027	0.375584	1.94826	0.812807	0.560327	0.26501	0.013022	1.00103	1.36323	50
6.80724	5.45663	1.95464	1.25446	0.947642	6.13845	6.40138	0.872573	2.188	3.80762	2.03956	4.23463	1.13321	0.761137	3.87373	0.830418	1.08211	0.290142	5.17526	2.01513	0.858326	2.35488e-07	4.21876e-24	6.06961	0.922928	1.12202	1.94775	2.00324	0.000185885	4.31679	3.12821	3.78776	2.1467	2.36197	3.16846	0.419173	1.61694	1.64809	2.00425	1.90967	50
0.848559	2.08262	1.86448	1.3324	1.10322	1.56309	0.049041	1.72995	1.27541	4.43331	1.53545	2.60254	1.35611	0.74179	2.09158	0.924616	0.962314	0.302068	5.20339	2.51844	0.0072407	1.98029e-07	7.9175e-23	5.45327	1.03931	0.184571	1.90028	2.01942	0.000167329	3.60776	4.73876	0.746128	1.93888	2.23633	5.04643	0.548965	1.41768	1.76425	1.78486	2.2158	50
1.08209	5.08918	2.53476	1.13081	0.915019	1.60311	5.18318	0.751556	1.47604	4.45909	2.99198	2.58387	0.996419	0.945829	2.90316	1.15534	0.981338	0.289788	4.8251	1.41141	0.751855	2.28127e-07	6.64699e-23	6.02695	1.54481	1.79879	1.72368	1.69352	0.00020306	4.40657	3.73198	3.3922	1.34793	1.59284	4.03551	0.45827	2.08618	1.86707	2.24249	2.01025	50
0.650348	0.00177121	0.000624048	0.941118	0.82063	1.34339	0.000583871	0.575972	0.00351094	0.00900841	1.20689	0.00349101	1.85773	0.946195	1.01946	0.0101519	0.0244477	0.380508	5.16593	1.47041	0.0021812	8.13313e-08	1.31124e-22	0.0630054	1.10307	0.00339789	0.00038289	0.675915	6.67968e-05	0.291787	0.0360765	0.0982074	0.143631	1.76771	0.011537	0.490421	0.0576341	0.00415009	0.501856	1.04095	50
0.750507	0.618813	0.833229	1.07114	0.965035	1.50336	0.00633002	0.913044	0.0105773	0.0238465	1.32112	0.0267379	1.20395	0.833201	1.14733	0.0124637	0.035073	0.347521	4.52165	1.91795	0.00387812	1.41432e-07	4.86072e-23	0.0931231	1.34473	0.00591643	0.010957	0.738185	6.77967e-05	0.704384	1.87888	0.135791	0.371898	1.88749	0.552843	0.486297	0.232142	0.0105284	0.745499	1.63716	50
1.40878	4.92214	1.89202	1.43666	1.08364	5.89636	6.37137	1.03369	1.84686	4.23066	1.40014	3.62926	0.981871	0.639193	2.3568	1.19409	1.01851	0.274872	5.21244	1.48388	0.917002	2.76954e-07	2.13599e-23	5.09861	1.71905	1.13137	1.72343	1.77834	0.000208125	4.52844	5.08161	3.4487	1.88237	1.13294	5.00864	0.466017	1.62287	1.38321	1.45486	1.67824	50
6.88694	4.9882	1.91313	1.18179	1.02152	1.71388	5.85651	0.757982	1.16654	3.56452	1.87035	4.3959	1.0487	0.805458	1.79278	1.05351	0.978014	0.330149	5.02255	1.50782	0.830882	2.21487e-07	4.57671e-23	0.380574	1.16656	1.09024	2.01327	2.01232	0.000191147	3.79602	3.92962	3.37882	1.615	1.26804	4.27144	0.426759	1.5267	1.65178	2.39205	1.92212	50
1.08418	5.38228	2.36907	1.15147	1.06521	1.40666	0.0418334	0.934235	1.29396	2.011	1.48905	4.12444	1.134	1.07446	2.10619	0.714009	0.832953	0.261033	4.00267	1.62305	0.00497737	1.31525e-07	1.53415e-22	4.27916	1.0553	0.266121	1.45134	1.77538	0.000146971	3.72826	4.31271	2.95921	1.4588	1.31661	3.16885	0.470642	0.772813	1.49692	1.71389	1.77184	50
6.57629	6.04969	2.02993	1.21655	0.931355	1.47993	6.43036	0.949462	1.44491	4.06687	1.88772	3.87443	0.986633	0.801821	1.61898	0.946771	0.861161	0.287959	5.33927	2.14648	0.84015	2.53241e-07	3.4939e-23	5.37133	1.24093	1.23755	2.69898	1.72256	0.000195945	2.55186	2.95059	3.49049	1.25334	1.30084	4.79017	0.457905	2.00034	1.78563	1.55875	2.07235	50
0.73209	0.101256	0.1312	1.16124	0.792014	1.18602	0.00298459	0.945917	0.00843127	0.028578	1.37398	0.0372971	1.34989	0.732326	1.61289	0.0123605	0.152417	0.322831	5.10769	1.62555	0.0025609	1.1972e-07	9.46688e-23	0.0869214	1.24349	0.00457635	0.0212542	1.44559	7.22965e-05	1.92157	0.271208	0.140418	0.362238	1.56339	0.25555	0.505218	0.281326	0.0100041	1.03733	1.31995	50
1.20164	2.48538	1.64757	1.5248	1.08657	1.49728	6.41676	0.769248	1.4108	4.60043	1.85459	3.64791	1.13165	0.802285	2.35734	1.295	1.348	0.293333	5.15463	1.30026	0.825983	2.2777e-07	1.69535e-23	3.16427	1.53867	1.30106	2.56583	1.93786	0.000194773	4.10763	5.29469	3.56789	1.67153	1.98431	3.42143	0.398131	2.04867	1.74459	1.66212	2.50365	50
1.37161	5.89811	2.6443	1.67213	1.04901	6.13372	6.47501	0.829474	1.52484	4.73075	1.34195	4.25181	1.30384	0.737245	3.01411	1.27587	1.09975	0.293601	4.86636	1.8997	0.770098	2.29506e-07	2.10631e-23	4.7477	1.66073	1.15643	2.62359	2.36213	0.000199661	4.05475	4.15915	4.29544	2.27594	1.21347	4.27398	0.444231	1.61443	1.68037	1.69926	1.54449	50
0.811543	0.49453	1.38345	1.28206	0.701011	1.08944	0.00841473	0.620845	0.0242219	0.0585279	1.21425	0.133628	1.16512	1.21437	2.28128	0.0134046	0.0543053	0.33379	5.05695	2.07521	0.00247084	8.90216e-08	6.2017e-23	0.104701	1.14321	0.00687742	0.0769115	1.00121	6.92932e-05	3.05181	1.76463	0.163474	0.456292	1.02082	0.640178	0.543671	0.274035	0.0260292	1.22456	1.45767	50
1.42146	6.02765	2.71476	1.52849	1.41697	6.11868	6.40404	0.995378	1.80224	4.36217	2.31362	3.85617	2.33928	1.05052	2.45341	1.61726	1.10547	0.286632	5.31427	1.19062	0.8454	2.45103e-07	1.0341e-23	5.23732	1.85434	1.09206	1.56602	2.29813	0.000207886	3.83543	3.35962	3.05713	1.73302	1.36636	4.36939	0.416041	1.49981	1.67068	1.45989	1.78985	50
6.6603	2.9456	1.45607	1.20918	0.853751	1.53728	4.37107	0.74894	1.69518	4.57107	1.79506	3.78848	1.13698	0.735597	2.24684	1.466	1.12305	0.28055	5.01573	1.74082	0.754643	2.12778e-07	5.85522e-24	4.06011	1.67152	1.32264	1.59114	1.93088	0.00020802	4.35913	3.67404	4.06523	2.87726	1.3751	4.88428	0.452335	2.24319	2.19474	1.85088	1.8227	50
1.52389	2.87492	2.35791	1.51768	1.39595	1.33378	6.08845	0.760351	1.96368	4.77309	1.5148	4.44643	1.00749	0.753768	1.77214	1.06803	1.07136	0.272331	4.89677	1.3792	1.04559	2.54846e-07	7.5882e-23	5.59585	1.75809	1.23897	2.28706	2.14084	0.000196997	4.44285	4.69938	3.79814	1.63666	1.016	4.1055	0.410509	1.33406	1.76288	1.62378	2.80953	50
1.25013	6.05229	1.48567	1.33143	0.948245	2.1477	6.06541	1.02859	1.63228	4.05145	1.94062	4.12034	0.904251	0.736358	2.11189	1.29582	1.37842	0.32904	4.74415	1.56999	0.670147	2.31041e-07	9.62771e-24	5.46234	1.21456	1.31592	1.66984	1.88708	0.000215283	4.4583	3.55605	4.32408	2.08193	1.4534	3.88951	0.420365	1.29557	1.89683	1.486	2.47961	50
1.10098	5.13074	1.39285	1.37462	1.15894	1.9577	6.53475	0.837933	1.24545	4.95494	1.71982	3.29637	1.26038	0.860557	2.16124	1.0425	1.59459	0.296895	4.86371	1.46659	0.878	2.54434e-07	7.45517e-23	5.36348	1.00039	1.07641	2.04572	2.52254	0.000222164	4.69422	3.29712	2.93666	1.51634	1.96952	3.92635	0.479521	2.21864	1.77382	2.42625	2.58499	50
6.17701	5.39642	2.54122	1.4411	0.937909	1.61534	6.53706	0.807701	1.85857	3.61619	1.68749	3.60762	1.34256	0.944135	1.8902	1.16043	1.1217	0.30896	4.82103	0.943917	0.76212	2.17052e-07	7.56633e-23	5.03815	1.32031	1.27537	1.60495	1.72347	0.000207539	4.24934	4.12724	3.5741	1.56259	1.49858	4.29948	0.454292	1.93127	1.96044	1.47821	1.66288	50
0.798361	0.0166676	0.0163368	1.15961	0.959165	1.33858	0.00241878	0.724453	0.0120176	0.0244175	1.38046	0.0776686	0.942017	0.894258	2.45541	0.0132875	0.0252724	0.277406	4.20159	1.31426	0.00271764	1.02742e-07	6.27838e-23	0.0742129	1.07432	0.00425706	0.00110201	1.55968	6.71141e-05	3.87944	0.0739241	0.130774	0.52034	1.69458	0.127818	0.5083	0.205984	0.0115445	1.11413	1.76654	50
1.23712	6.31656	2.08466	1.24266	1.07261	5.96394	5.29218	1.18435	1.8586	4.83895	1.34574	4.34961	1.22851	0.979745	1.83666	1.27279	1.36528	0.264243	4.35241	2.22992	0.65145	2.40261e-07	1.93426e-23	5.04569	1.88151	1.15737	1.71917	1.69597	0.000210347	4.23556	4.19797	2.88244	1.88455	1.96088	4.70941	0.4366	2.157	1.78169	1.78627	1.61882	50
6.41647	2.18078	1.69104	1.08983	0.961827	1.73972	6.30465	0.798927	2.29647	3.38817	2.06168	3.94563	1.70502	0.644429	1.99691	0.895953	1.02838	0.294583	5.44299	2.14996	1.0198	2.41512e-07	1.46018e-23	4.1823	1.73405	1.4884	2.15962	1.38521	0.000180985	4.04546	3.9432	3.23631	1.57586	1.84305	4.1846	0.485708	2.17775	1.78171	2.21381	2.08215	50
6.46892	5.29199	2.52911	1.1636	0.793652	5.93961	6.20698	0.936535	1.41875	4.83728	1.83258	3.84137	1.2438	0.680455	2.16749	1.19061	1.03233	0.2681	5.39838	1.47778	0.796897	2.42828e-07	2.38438e-24	4.99534	1.2981	1.09629	1.94708	1.58316	0.000194072	5.23481	4.32791	2.9824	2.00636	2.04472	4.35062	0.43816	1.82476	1.68466	1.70382	2.25976	50
0.65442	0.00177465	0.000498087	1.44265	0.9149	1.17727	0.000594295	0.6438	0.00296868	0.00787683	1.29247	0.00360754	1.34833	0.805939	0.797424	0.010189	0.0251881	0.450951	5.03046	2.00344	0.00188067	8.99001e-08	1.64953e-24	0.0630842	1.09434	0.0034009	0.000437146	0.735314	6.69703e-05	0.293838	0.0219209	0.0972881	0.148187	1.75003	0.00857018	0.528672	0.0604909	0.00363813	0.36339	1.12885	50
6.85337	4.33833	2.1069	1.58468	0.866495	1.78755	6.44232	0.975778	1.48429	4.57365	1.60909	4.50442	1.17009	0.647878	2.54625	1.1331	0.978988	0.285298	4.21293	1.37964	0.782894	2.58093e-07	7.27555e-23	5.01407	1.45793	1.32569	1.82228	2.18571	0.000196429	3.38611	4.7265	3.22281	1.34589	2.03507	4.58176	0.462176	2.11105	1.38861	1.66042	1.67965	50
6.47041	6.35034	2.06196	1.24449	1.25718	6.26679	6.27726	0.808865	1.78326	4.00101	1.72668	3.93044	1.13766	0.522663	3.30107	0.9719	1.24523	0.286471	4.47264	1.39567	1.0219	2.48854e-07	1.01756e-22	4.11446	1.29478	1.52992	2.2365	2.00912	0.000200861	3.99668	3.89125	4.14444	1.87105	1.02878	4.33993	0.450334	1.94508	1.60246	1.59787	1.63214	50
1.1534	5.40137	1.78907	1.02939	1.02345	2.35024	0.0426339	0.742303	1.15786	3.04383	1.75857	4.01406	1.36849	1.15923	1.93287	0.715197	1.10379	0.284532	5.10286	1.89657	0.00655762	1.12364e-07	8.50177e-24	5.02768	0.875812	0.282957	1.79615	1.57264	0.000179432	2.68001	3.71166	1.59056	2.16371	1.31042	3.72739	0.483019	0.861624	1.53439	1.36587	2.3796	50
1.37226	5.90038	2.33735	1.13413	1.07176	1.50347	6.18658	1.31962	1.56403	4.36423	2.98244	3.47214	1.04285	0.853703	1.73081	1.40104	1.11176	0.282359	3.82548	1.73752	0.882647	2.80885e-07	5.64413e-23	5.20625	1.08829	1.85765	2.77733	1.53557	0.000198452	3.70637	4.68191	3.6519	1.54497	1.21521	4.69058	0.489072	1.78785	1.81264	1.8973	1.92584	50
1.12153	5.90541	1.8396	1.50436	1.23308	6.09018	6.20996	1.00353	1.44475	4.13534	1.65218	3.41053	1.12152	0.776061	2.93137	0.828884	1.00969	0.278454	4.7951	1.43541	0.943008	2.79174e-07	3.86157e-23	5.07587	1.14894	1.69737	1.58283	2.14045	0.000186365	4.41168	3.8271	2.64932	2.21142	1.23696	3.67893	0.406793	1.81994	1.34546	1.69435	1.79473	50
1.09181	5.94187	1.88661	1.35955	0.856932	1.55475	0.043058	0.826005	1.49176	4.64505	1.93852	4.14808	1.07297	0.763545	2.30362	0.907708	1.07521	0.280975	5.42642	1.31698	0.00921454	1.24282e-07	1.19081e-22	5.99112	1.27568	0.529793	1.65257	1.59259	0.000192174	3.87964	4.04624	3.24696	1.27217	1.26504	4.54044	0.559231	0.75486	2.06471	1.60227	2.29739	50
0.85675	1.62457	2.17274	1.28628	1.15968	1.32957	0.0252993	0.846386	0.141017	0.180166	1.69797	1.195	1.53894	0.634249	1.6291	0.0163938	0.500994	0.296929	4.37007	1.4122	0.00344391	1.14805e-07	6.44285e-23	0.152634	1.01181	0.0139912	1.80086	0.749255	9.11412e-05	2.49165	3.41613	0.258304	0.573532	1.06073	2.51722	0.579123	0.471807	0.260204	1.61453	1.46503	50
6.21642	6.54769	1.66664	1.66486	0.985867	1.57501	5.3245	1.01659	1.56653	5.47557	2.58242	3.93564	1.2066	0.761269	2.20378	1.03439	1.08923	0.311158	5.54247	1.76684	0.974862	2.75647e-07	9.73375e-24	5.43581	1.39895	1.06832	1.95951	1.89661	0.000190972	4.91159	3.87592	5.20197	1.47292	2.17279	3.77174	0.398762	2.14627	1.94712	2.05559	1.32677	50
6.602	5.82195	2.31287	1.18834	0.980472	1.40692	6.42377	1.31168	1.37951	4.23231	2.04782	3.25757	1.19308	0.925204	3.30357	1.22492	1.1124	0.300895	5.33914	1.8734	0.871055	2.76054e-07	6.55378e-23	4.27747	1.02933	1.15239	2.0172	1.80008	0.000199402	4.73989	4.57841	3.76618	1.50404	1.23224	3.48548	0.441993	2.03575	1.50858	1.54609	1.35992	50
1.00581	4.95358	2.39471	1.95401	0.983104	2.18844	6.12878	1.17896	1.9052	4.20976	1.69075	3.52451	1.54633	0.853302	1.70811	1.15035	1.05731	0.310684	4.44751	1.4945	0.799601	2.6009e-07	1.44963e-23	0.457453	1.03278	1.22969	2.14398	1.95913	0.000200533	3.88922	3.44692	2.02768	1.70903	2.07929	3.57211	0.368113	1.52715	2.05682	1.4531	2.13917	50
0.990223	5.45054	2.03966	1.69544	1.0463	1.76271	0.0435011	0.624029	1.39718	3.72188	1.59553	3.83482	1.46084	0.604823	1.97492	0.774341	0.627029	0.289998	5.10773	1.54193	0.00524612	9.99339e-08	8.49055e-23	3.4418	1.21103	0.281755	1.55013	1.59944	0.000141369	3.83682	4.59465	2.78833	1.41583	0.964632	4.25459	0.543791	0.705101	1.22273	3.03724	1.51091	50
6.36955	5.70334	2.33166	1.26798	1.06457	1.80339	6.60066	1.04012	1.90866	4.53023	2.26936	3.56339	1.71762	0.962889	2.27096	0.966226	0.930574	0.285998	5.1843	1.72406	0.947102	2.74075e-07	1.82438e-22	0.403077	1.55067	1.3357	2.36235	2.10084	0.000187566	3.95979	4.25487	3.92519	2.25925	1.53311	4.99466	0.442574	1.60804	1.4956	1.59703	2.73057	50
0.859256	4.70021	2.77839	1.29357	1.15132	1.40241	0.0425388	0.936963	1.1087	1.63011	1.61463	3.61881	1.00686	0.778827	2.11475	0.666297	1.08025	0.298715	5.29949	1.63156	0.00735041	1.30104e-07	5.10057e-25	5.10023	0.972703	0.405324	2.41518	1.65923	0.000170411	4.28567	4.28483	3.83399	1.33512	1.47176	4.18095	0.488889	1.63859	2.16757	1.48725	1.4535	50
1.27137	5.54956	1.95158	1.27832	1.10885	5.93485	6.27798	0.945656	1.64718	3.80912	1.507	4.12891	1.71536	0.727067	2.39495	1.55703	1.27623	0.294525	5.29515	2.08177	0.715312	2.27772e-07	2.53253e-23	5.23297	1.76909	1.12038	1.94527	2.09946	0.000196201	4.55729	4.09928	3.1105	2.00084	1.44536	3.5582	0.413206	1.76157	1.88061	1.63561	1.9894	50
5.95402	5.60824	1.83174	1.71469	1.13031	1.72325	0.0831892	0.730647	1.28578	1.58764	2.08425	3.08068	1.21451	0.664014	2.73137	1.01548	1.1433	0.299219	3.86055	1.35317	0.0747884	1.33478e-07	8.08342e-23	5.17656	1.01615	0.737378	2.44641	2.36609	0.000178368	3.66781	3.56926	3.96707	1.02797	1.77424	4.08685	0.51948	1.21302	1.91393	2.08723	2.20688	50
6.65646	4.68775	1.92181	1.28844	1.3203	1.25902	5.99844	0.859173	1.44793	4.60637	1.58857	4.80413	1.36946	0.881381	2.13445	0.912986	1.00675	0.319581	5.77596	1.18091	0.95562	2.4484e-07	3.62409e-23	5.20019	1.30567	1.28423	2.36118	2.05521	0.000194647	4.59123	3.30885	3.78927	1.73428	1.92939	4.54792	0.476208	1.61321	1.69067	2.03778	1.37196	50
1.38372	5.05492	2.1596	1.26388	1.13027	5.61959	6.11975	1.10236	1.53542	3.83693	1.4072	3.90204	0.844779	0.796269	2.92042	1.26089	1.10624	0.281337	4.81819	1.00775	0.861927	2.58152e-07	1.44062e-22	5.18988	1.47278	1.12219	1.77056	2.2238	0.000196989	3.96536	2.97511	2.8421	2.25645	1.49838	5.10504	0.432177	1.64155	1.57146	1.6601	1.4751	50
1.0933	3.81717	1.43537	1.1214	1.16655	6.01443	0.0430404	0.790118	1.475	3.84634	1.61727	4.07372	2.08428	0.864429	2.41238	0.997328	0.889219	0.279295	5.18397	1.66093	0.00456632	1.21822e-07	2.12185e-22	5.58747	1.30914	0.187972	1.75149	1.77829	0.000175801	3.77287	2.6009	2.04268	1.48456	1.77589	4.08711	0.600409	0.724349	1.97025	1.69993	1.33798	50
0.785959	5.78346	2.26576	1.0385	1.17085	1.58318	0.040643	0.694336	1.04227	3.22029	1.45916	3.06236	1.51047	0.876986	2.53116	0.643122	0.717421	0.281426	5.25315	1.46309	0.00564693	1.14843e-07	5.95394e-23	5.23097	0.964018	0.174222	1.97882	1.38244	0.000143424	4.66982	3.37844	3.95634	1.21169	1.23658	3.28396	0.577927	0.895586	1.70862	2.08773	1.36918	50
0.898947	0.00920854	0.00487954	1.19642	0.617648	1.19568	0.00192563	0.762096	0.00775478	0.0143628	1.27321	0.033191	1.1745	0.856213	2.00989	0.012663	0.0322822	0.341137	4.15655	1.24916	0.00245664	1.02685e-07	4.78072e-23	0.0709059	1.00078	0.00402228	0.000813278	1.28095	6.72454e-05	1.95584	0.0443235	0.116914	0.439705	1.26854	0.0556501	0.591674	0.16304	0.00800667	0.518119	1.29501	50
6.58333	5.64641	1.29004	1.35891	1.05491	6.34461	5.90647	1.00208	1.51235	2.28784	1.80174	3.5086	1.15979	0.963802	3.41446	1.12	0.973599	0.306458	5.20232	1.51281	0.887532	2.57245e-07	3.48588e-23	4.59515	1.07335	1.26574	2.4968	1.95599	0.000186328	3.88589	3.64363	3.92145	1.83097	1.43347	3.30928	0.415557	1.56354	2.15923	1.69067	1.38426	50
1.23634	5.86549	1.82789	0.982209	1.11371	5.87845	6.68539	1.26434	1.46194	4.43258	2.30133	3.22679	1.01455	0.683878	3.28622	1.13674	1.15639	0.319608	4.30692	2.04	0.876398	2.52686e-07	8.54863e-25	5.58608	1.40503	1.26742	1.90125	2.03287	0.000201105	4.54656	5.2151	4.26659	2.26286	1.50153	3.78111	0.410717	1.82112	1.95772	1.59266	1.91266	50
0.929176	2.22241	2.03755	1.32466	1.12273	1.29857	0.0416959	0.718882	1.1595	2.89005	1.35331	4.07937	1.53621	0.996116	2.04532	0.803825	1.11133	0.261867	5.0157	1.81485	0.00434684	1.07923e-07	7.55029e-23	5.06863	0.872003	0.272106	2.50822	2.42155	0.000171694	3.26292	3.65267	3.80739	1.42088	1.58281	3.56263	0.519163	0.808946	2.03751	1.62353	1.4418	50
1.10849	5.85504	2.17192	1.4382	1.21666	6.38207	5.96406	0.807163	1.48343	5.23048	1.7376	2.7096	1.26588	0.637764	2.64455	1.53548	1.42081	0.300134	4.32314	1.35881	0.718435	2.44232e-07	2.83619e-22	0.402387	1.59307	0.995116	1.95944	1.76897	0.00022009	4.35697	4.17592	4.21727	1.68979	2.32807	4.47064	0.410894	1.86906	1.56922	2.23583	1.55361	50
6.36966	5.95986	1.91758	1.0472	1.1527	1.84248	6.30348	0.862622	1.91104	3.43055	1.93148	3.82919	1.56011	0.972596	1.51193	0.966027	1.10912	0.279043	5.3838	1.97419	0.947325	2.38574e-07	8.03001e-23	5.61356	0.852575	1.32451	1.77791	1.48605	0.000183979	2.45849	3.28999	3.46323	1.84232	1.73361	4.53086	0.435634	2.11815	2.29405	2.15717	1.38491	50
0.941711	2.00332	1.98502	1.41183	0.978967	1.63387	0.0240279	0.84877	0.131803	0.140712	1.6875	0.923951	1.81004	0.825174	1.39816	0.0175975	0.353469	0.332543	4.96711	1.51373	0.00376641	1.17704e-07	1.75492e-22	4.95793	1.08235	0.0135746	1.80631	0.929213	8.06331e-05	3.1154	2.01026	0.272341	0.685298	1.89335	2.85727	0.512627	0.46379	0.159083	1.36896	1.48291	50
6.40131	5.54468	2.49838	1.30689	0.91862	6.0311	6.61692	0.85967	1.64124	4.3279	2.25363	3.92887	1.19579	0.633272	2.5328	1.47789	1.39833	0.309438	4.56595	1.23667	0.883242	2.56855e-07	2.74793e-23	5.42522	0.932957	1.28961	2.04309	2.05071	0.000209408	4.01802	3.70084	3.36478	2.17262	1.9739	3.69327	0.480954	2.26622	2.67414	1.72018	2.33505	50
1.12168	5.68175	2.75849	2.17724	1.25511	1.75341	5.74334	1.15484	1.47767	3.97591	1.57452	4.03001	1.10058	0.854015	1.75022	1.07506	1.10934	0.306826	5.37993	1.68881	0.726587	2.43803e-07	2.46245e-23	0.428066	1.15471	1.54513	1.75032	2.27411	0.000201673	2.5944	3.8128	4.61751	2.47369	1.76623	4.58934	0.541494	1.70295	1.73152	3.09393	1.86914	50
6.28909	5.79385	2.98967	1.80656	0.96812	1.42977	5.3466	1.05447	1.91636	4.78869	1.54176	4.4749	1.27355	0.881242	2.52239	0.954094	1.44677	0.278969	5.17781	1.20213	0.681354	2.4618e-07	5.65611e-24	4.92266	1.06133	1.23447	1.85802	1.71433	0.000210488	3.65765	3.95741	3.56961	1.34118	2.25553	4.49362	0.446918	1.73433	2.18067	1.77959	1.20027	50
6.5436	5.8285	2.29869	1.17067	0.981611	2.21636	6.14811	0.998944	1.54826	3.84469	1.40389	3.62286	1.55581	0.888043	1.88901	1.22772	1.163	0.322534	5.36251	1.33322	1.08732	2.71483e-07	7.15515e-23	3.8146	1.06273	1.71581	1.82224	2.28882	0.000205987	3.7688	3.59705	3.54818	1.70651	0.960757	4.22998	0.479225	1.94181	1.52109	1.62982	1.78213	50
1.1902	5.17686	1.81783	1.0444	1.31856	1.85105	6.55695	1.01334	1.31831	3.9321	2.07678	4.01374	1.32527	0.768531	1.76355	1.17516	1.24643	0.276373	4.45683	1.15783	0.924982	2.26929e-07	4.53284e-23	5.16045	1.26567	1.21134	2.2435	1.47045	0.000204821	4.46614	4.56325	3.35634	2.13922	1.39406	3.77082	0.467719	1.82758	1.49168	1.64723	1.9406	50
6.55783	5.98385	2.80695	1.06325	1.20144	6.35912	6.40474	0.860699	1.62665	4.08117	1.32235	3.15979	2.04919	0.766174	2.78261	1.19109	0.862502	0.285923	5.28385	1.13159	0.820224	2.35398e-07	2.891e-23	0.3868	0.975096	1.00018	1.71295	1.56367	0.000195781	3.96938	4.10573	3.68491	1.54727	1.63352	3.66939	0.383514	1.6745	1.73052	1.75681	2.25394	50
1.29312	4.95303	2.24819	1.02747	1.50548	1.43313	6.44039	0.908758	1.70019	3.80643	1.71247	3.65347	1.50882	0.646388	3.11553	0.923754	1.10686	0.294858	4.77824	1.08596	0.863143	2.53716e-07	1.03964e-22	0.360323	1.50494	1.24416	2.20863	1.7797	0.000198532	4.37083	3.89438	4.2396	1.30646	1.98163	4.53983	0.423029	1.50708	1.76296	1.48332	1.64051	50
1.02989	6.32853	1.85624	1.37246	0.84765	6.19851	6.77694	0.869192	2.01474	4.48434	1.64017	4.1336	1.09751	0.634845	2.11592	1.21324	1.14407	0.29499	5.1154	1.80103	0.635484	1.96993e-07	9.61374e-23	4.99172	2.02948	1.37838	1.97285	2.29972	0.000199234	4.13956	3.47525	4.98964	1.96007	2.03418	3.93341	0.394899	2.32033	1.81577	2.23202	2.45144	50
1.21251	5.18124	1.85708	1.42238	0.904249	1.83484	5.99987	0.783214	1.52773	2.95705	2.8171	3.01187	1.38419	0.787578	2.66859	1.25141	1.30617	0.283417	5.18263	1.68329	0.822047	2.34425e-07	5.16365e-23	4.73686	1.62361	1.85758	2.36253	1.79892	0.000192518	3.27253	4.35748	3.36465	1.4007	1.27252	4.27698	0.452862	1.8089	1.83025	1.56985	1.99229	50
6.61768	5.57484	1.865	1.33387	1.47727	6.1319	6.3202	0.811254	1.61014	4.70441	1.47019	3.75641	0.940762	0.845842	1.94837	1.86896	1.08436	0.275388	4.84632	1.81367	1.07206	2.45984e-07	1.03006e-22	4.93067	1.56708	1.33292	2.19117	1.67522	0.000206925	4.16782	4.43268	3.36973	1.94594	1.52405	3.41667	0.443124	2.44139	1.7026	2.62641	1.82199	50
6.39541	5.26135	2.55096	1.07812	1.21181	6.35189	6.23474	1.09038	1.44327	4.37665	2.29883	2.94248	1.5644	0.666143	2.48662	1.02683	0.999706	0.281439	5.06373	1.30878	1.09746	2.98212e-07	5.79738e-23	5.73342	1.81214	1.30395	1.7587	1.56982	0.000193779	4.58669	3.40653	2.37617	1.31026	1.86783	2.81112	0.437737	2.33765	1.98791	1.75438	1.46057	50
1.29072	5.92586	1.48232	1.06386	1.24153	1.77026	6.09041	0.929469	1.2047	4.67089	1.33038	4.12098	1.17292	0.770568	2.5984	1.18488	0.948437	0.301862	5.19794	1.25293	0.730206	2.36265e-07	9.34555e-23	5.29538	1.57332	1.48537	2.01629	1.59709	0.000200953	4.11649	4.6167	3.58278	1.63334	2.70423	4.04352	0.439621	1.89761	1.90513	2.21983	1.99916	50
1.83928	4.39388	1.92244	1.31228	0.85033	6.15307	6.25719	1.07071	1.6293	4.03883	1.32294	3.94282	1.17232	0.871532	2.29478	1.11527	1.15204	0.311938	4.28024	1.47728	0.827512	2.79033e-07	9.02353e-23	5.38217	1.30628	2.1697	1.7188	1.70356	0.000190411	3.51058	4.16748	1.3046	1.17068	1.38252	4.89973	0.502304	1.53645	1.48486	1.60537	1.22261	50
6.66337	5.8682	2.32051	1.16069	1.27749	5.99568	2.92966	0.884599	1.23876	4.24766	2.20866	3.56372	1.01773	1.13196	2.46705	1.10233	0.960086	0.300391	4.72518	1.88113	0.488023	2.01918e-07	1.61069e-23	5.67709	1.15676	1.0853	1.611	1.91167	0.000196241	4.98817	3.65983	3.90011	1.19389	1.69459	4.54128	0.400849	1.28824	2.05083	2.27239	1.84466	50
1.27245	5.30159	2.12224	1.10361	0.894453	5.74059	6.17972	0.808324	1.65189	3.2729	1.36584	2.19443	1.08202	0.706378	2.28429	0.949557	0.86261	0.276217	4.46558	1.43514	0.632071	2.05739e-07	1.36683e-22	5.69581	1.30106	1.21402	2.03496	1.96921	0.000193002	4.05081	4.28691	4.00688	1.45482	1.51052	4.05062	0.446397	1.77872	2.30603	1.59791	1.88717	50
1.27676	5.75689	1.79082	1.19289	1.39785	6.33658	5.37121	1.11452	1.51911	4.60777	2.24377	3.79442	1.78997	0.802929	2.54085	1.52147	1.1665	0.286644	5.32765	1.61761	0.68738	2.30291e-07	9.66646e-23	5.10203	1.09129	1.39184	1.83128	1.92111	0.000213199	3.7527	3.89505	3.71564	1.52083	1.7552	4.28417	0.421601	1.92455	1.22849	2.16746	1.86156	50
1.2337	4.8583	1.56194	1.13344	0.887172	1.49952	5.96731	0.727399	1.89869	4.17984	1.82548	3.8674	1.35052	0.761403	2.5238	1.40333	1.27898	0.305271	5.11848	1.3975	0.868413	2.16248e-07	1.138e-22	5.35244	2.60012	1.10441	1.88596	1.71676	0.00019912	3.9211	3.85881	4.41238	1.79858	2.25644	4.60979	0.386985	1.838	2.04111	1.71443	2.64883	50
0.672279	0.00151369	0.000518331	1.60468	0.897038	1.2538	0.000524658	0.610872	0.00274073	0.0083343	1.21093	0.00300737	1.49523	1.10095	0.55506	0.0100345	0.0375315	0.446658	5.57116	1.27521	0.00170352	8.62439e-08	7.1996e-23	0.0628324	1.02062	0.00336631	0.000509354	0.538239	6.72062e-05	0.317866	0.014939	0.0982957	0.131909	2.17128	0.00737903	0.489215	0.0486256	0.00340252	0.26322	1.12767	50
6.64684	5.95414	2.17864	1.38755	0.904461	2.76352	6.42426	0.908941	1.77798	4.13788	1.23366	3.66225	1.58094	0.799012	2.35713	1.61167	1.54122	0.292482	5.16073	1.64428	0.825669	2.51288e-07	1.3805e-23	4.31321	1.53321	1.83339	2.28601	1.81771	0.000231475	3.41184	3.62164	2.9566	2.01732	1.98031	4.27455	0.428725	1.38982	1.83551	2.19421	1.49339	50
1.05798	4.80123	2.65591	1.10929	1.19213	1.55047	6.05096	0.870776	1.49714	4.06627	1.67919	4.16103	1.2461	0.776793	2.99898	1.30831	1.34417	0.278275	4.57247	1.78888	0.757399	2.3657e-07	2.22766e-23	4.77082	1.30512	1.12451	1.94031	1.6292	0.000195819	2.85513	4.12309	3.96942	2.035	1.98244	4.02965	0.398227	1.94733	1.8009	1.94396	2.78434	50
0.731326	1.14123	1.21638	1.19641	0.893718	1.45771	0.0126985	0.784221	0.0252689	0.0612746	1.39612	0.0887948	0.966259	0.64784	1.56518	0.0136309	0.113852	0.275463	5.3542	1.48779	0.00337143	1.13117e-07	4.97976e-23	0.114023	1.09758	0.0082381	0.184364	0.855807	7.16857e-05	2.82625	1.78279	0.174098	0.499208	1.48624	1.5909	0.47776	0.377762	0.0235656	0.889301	1.55832	50
7.0257	5.78594	2.22791	1.21381	0.896292	1.35632	0.907834	0.901899	1.64257	4.47083	1.56187	3.90057	1.98706	0.984232	3.26162	1.53454	1.4721	0.283509	5.61265	1.28224	0.577975	2.31899e-07	8.40824e-23	5.03984	1.11956	1.04721	1.96226	1.93309	0.000216012	5.00492	5.0494	3.70514	1.72996	1.61642	4.17964	0.425033	2.29181	1.97422	2.18699	1.71493	50
6.39028	4.59837	2.18046	1.22106	1.07841	1.74238	5.19301	0.794916	1.82652	4.31798	1.46922	3.53841	2.2937	0.726956	1.51328	0.98026	1.09139	0.293404	5.548	1.62882	0.645898	2.06992e-07	7.15392e-23	4.13869	1.20148	1.20555	1.76388	1.62329	0.000206922	4.47055	4.59308	4.24964	1.24858	1.80324	5.27398	0.412229	1.69392	1.34019	1.46522	1.728	50
1.35666	4.75712	2.37768	1.40481	1.22787	6.20333	6.55076	1.03279	1.62111	4.37445	1.73542	3.13988	1.01942	0.725675	2.03225	1.05696	1.16601	0.312649	4.08235	1.72453	0.835898	2.58028e-07	5.49235e-23	5.04665	1.10937	1.13796	1.74843	2.19319	0.000193131	4.65654	4.12344	4.0652	1.86771	2.82353	3.75239	0.42975	1.92784	1.71965	1.957	2.25057	50
6.64866	2.35375	1.40127	1.31663	1.08114	2.23027	4.69286	0.8948	1.62294	3.72583	1.61425	2.89989	1.69114	0.675051	2.98575	0.943112	0.78091	0.317055	5.10686	1.40307	0.889287	2.68612e-07	6.41139e-23	5.51062	1.36066	1.33216	2.21799	1.50455	0.000187426	4.08094	4.47749	4.19392	1.64099	1.21184	4.17778	0.512575	1.29673	1.53367	1.84433	1.55469	50
6.21783	5.98565	1.88931	1.02086	0.930336	1.82378	6.12671	0.807998	1.65291	3.95784	1.61424	3.67513	1.38381	1.05207	1.96122	0.982731	0.836852	0.289798	5.31646	1.25149	0.8135	2.43649e-07	7.14441e-23	4.99024	1.31085	1.27657	1.9844	1.75164	0.000198007	4.15473	4.56896	4.10124	1.8954	1.2536	4.49607	0.434142	2.51434	1.71127	1.77414	1.40194	50
1.13931	5.51842	1.83033	1.76726	1.11829	6.36001	6.63931	0.843721	2.02638	3.68511	1.68815	4.88011	1.35199	0.689309	1.84354	0.965194	0.875027	0.302726	5.16501	1.54781	0.77031	2.69136e-07	1.24263e-23	5.27139	1.56285	1.25102	1.75333	2.03576	0.000187434	3.95257	4.03916	4.24696	1.97998	1.03198	3.87975	0.418755	1.76035	1.55396	1.52396	1.66617	50
0.651851	0.00188655	0.000791066	2.07361	0.847331	1.14032	0.000635546	0.867916	0.00315665	0.0125618	1.24387	0.00376832	1.9979	0.686281	0.878912	0.0102865	0.0493526	0.403461	4.97746	1.5906	0.00198935	1.09967e-07	2.4946e-23	0.0636017	1.1919	0.00342947	0.000753864	0.89903	6.7829e-05	0.322665	0.0346634	0.110237	0.151927	2.08527	0.0111985	0.524969	0.0812454	0.00391446	1.09148	1.14643	50
6.58958	5.47686	1.35532	1.19248	1.1606	6.14929	6.05082	0.93882	1.34853	4.4575	1.98152	3.23691	1.327	0.659266	2.07039	1.00637	1.21954	0.307848	4.42871	1.38409	0.863867	2.41513e-07	6.4495e-23	4.29393	1.27885	1.24722	1.74464	1.78781	0.000198645	4.10213	4.56015	4.00861	2.42287	1.54746	4.54977	0.405849	1.79702	1.98775	1.52974	2.89773	50
6.29586	5.8995	2.16698	1.45326	1.13934	1.50359	6.49271	0.7318	1.39045	4.80106	1.74959	3.00434	1.25644	0.730689	3.60927	1.30475	0.939122	0.274374	4.70685	1.41843	1.3541	2.46452e-07	1.16574e-22	5.41897	1.24905	1.37295	2.05589	1.89778	0.000199508	4.07102	3.91554	4.68636	1.8549	2.52881	4.33294	0.384085	1.41032	1.84468	1.58754	1.76532	50
1.14531	5.97359	2.98253	1.31053	1.09806	6.25883	6.45289	1.19896	1.7153	3.76858	1.766	4.0599	1.06214	0.799627	1.65862	1.22312	1.05341	0.28909	4.96463	1.85571	1.09126	3.04227e-07	4.1394e-23	5.21723	0.971542	1.11685	1.92504	1.60727	0.000185883	4.31178	4.46725	3.74311	1.80597	1.35995	3.46039	0.351099	1.94176	1.45486	2.10726	1.8281	50
0.840295	1.31095	2.42965	0.983188	0.833287	1.46705	0.0159637	0.690552	0.084635	0.100647	1.32071	0.281182	0.992916	0.767298	2.21731	0.0147	0.125333	0.288974	4.81486	1.64175	0.00363934	1.05242e-07	5.87714e-23	0.134728	1.32817	0.010312	0.676077	1.04897	7.42159e-05	3.51427	2.85228	0.196689	0.572719	1.11941	1.33545	0.51445	0.517332	0.0795016	1.13678	2.50324	50
0.647387	0.0033325	0.00147204	1.15307	0.801024	1.32152	0.000966436	0.666175	0.00534152	0.012809	1.16989	0.00796494	1.62431	1.0184	0.753327	0.0109839	0.104601	0.373772	4.62983	1.89085	0.00286109	9.62301e-08	3.87951e-23	0.0658586	1.04221	0.00358872	0.00184011	0.818468	6.99863e-05	0.887928	0.0416728	0.11295	0.23573	2.24034	0.0241146	0.478736	0.0920231	0.00626422	0.745466	1.91705	50
0.811249	2.62255	1.47778	1.15142	1.09501	1.27021	0.0324627	0.816483	1.13958	0.880514	1.38402	3.92111	1.41332	0.648951	2.47141	0.298393	0.589089	0.316856	5.74988	1.86633	0.00466219	1.04706e-07	1.5185e-23	2.76285	1.09654	0.0820782	1.8106	2.04963	0.000114372	2.32906	3.53669	1.25723	1.05721	1.52511	3.36295	0.62939	0.698464	0.917381	1.43028	1.8849	50
0.792722	1.62334	2.13532	1.18923	1.03089	1.28382	0.0238635	0.797518	0.171503	0.114098	1.26658	1.18438	0.786213	1.07121	1.53098	0.0170528	0.282261	0.287797	4.47125	1.2104	0.00322734	1.09599e-07	7.28972e-23	0.149617	0.886579	0.0131616	1.7618	1.28354	8.08098e-05	4.85464	2.84342	0.214913	0.61927	1.21368	4.03035	0.495213	0.412195	0.164502	0.986079	1.13734	50
0.81162	1.85729	1.84701	1.02613	0.930658	1.22573	0.0311114	0.579354	0.114289	0.184935	1.39431	1.34032	1.19127	0.808996	1.58378	0.0173891	0.226056	0.293551	4.68431	1.78899	0.00490318	8.5282e-08	4.48564e-23	0.165783	0.907402	0.0163802	1.2033	1.27442	7.84904e-05	4.04466	4.33064	0.300051	0.73491	1.29193	2.71177	0.479828	0.562719	0.103912	1.30055	1.96975	50
6.34956	6.18283	2.16982	1.06074	0.904897	6.19554	6.48702	1.0946	1.29202	4.09716	1.26631	2.82248	1.0233	0.963491	1.4689	1.65885	0.945587	0.3061	5.07184	1.09751	0.67323	2.49578e-07	1.74837e-23	4.33731	2.6812	1.35581	2.10833	2.03146	0.000189696	1.56514	4.38696	2.14769	1.84599	2.12901	3.5055	0.413441	1.83145	1.66568	1.50417	1.65895	50
1.11217	5.26142	2.49355	1.30433	1.03573	2.04862	6.21236	1.01696	1.39149	3.65963	2.5522	4.7354	1.03259	0.734006	1.77138	1.0397	1.39812	0.310654	4.13647	1.57196	0.740781	2.42818e-07	4.67807e-23	5.48433	1.17026	1.21967	2.30184	1.74461	0.000189171	3.86129	3.58857	4.50905	1.70028	1.89861	2.99286	0.421406	1.32498	1.62168	1.64291	1.52442	50
6.47478	4.84096	2.11822	0.900019	1.28706	5.91633	6.68916	0.856841	1.53846	4.31059	2.10078	3.14869	1.68641	0.933996	1.77222	1.21895	1.17977	0.283867	5.72265	2.71653	0.774655	2.45296e-07	6.02701e-23	5.52699	1.01593	1.26272	2.81687	1.67674	0.000201413	5.13837	3.52064	3.57986	1.33644	1.50186	4.32725	0.40313	1.79903	1.90741	1.68122	2.32076	50
6.64949	5.62884	1.88645	1.27517	1.18465	6.05997	5.94085	0.899217	2.09059	4.61523	1.65965	3.14506	1.92754	0.692483	2.40387	1.17387	1.15148	0.292597	4.84179	2.4412	0.8797	2.54687e-07	3.59858e-24	5.30974	1.79836	1.50016	2.14122	1.83046	0.000203519	4.48026	3.79522	2.90823	2.06526	1.62047	4.27309	0.440655	1.7105	2.26636	2.28858	2.10737	50
1.44645	5.46401	1.70414	1.25533	1.17093	1.47083	6.28066	0.794925	1.08673	4.43374	1.77517	3.80462	1.34315	0.969089	2.78855	1.11392	1.16682	0.321848	4.28322	1.22951	0.91132	2.43702e-07	2.3895e-24	4.96747	1.35368	1.75286	1.49711	1.54325	0.000193088	4.15261	3.03257	3.94076	1.35208	2.21893	3.6459	0.424326	1.61585	2.04203	1.71997	1.96169	50
1.28598	5.2478	1.98501	1.44571	0.991473	1.64618	0.0470746	0.834947	1.62856	2.97675	1.41861	3.46907	1.03313	0.733591	2.69898	1.03236	0.894361	0.26242	4.35469	1.47097	0.00539716	1.18798e-07	1.85553e-23	5.01875	1.15994	0.552327	1.39892	2.27789	0.000192527	4.04971	3.23891	2.97581	1.40599	1.85789	4.40574	0.519699	1.08928	1.94264	1.89591	1.92569	50
1.11839	5.83583	1.83824	1.27745	0.977916	5.55108	5.67021	1.17257	1.92574	4.31626	1.67683	3.91443	1.16148	0.898647	2.74576	1.62321	1.13936	0.291767	4.58602	1.68691	0.705288	2.55804e-07	2.49236e-22	6.10308	1.09457	1.4587	2.23612	1.66451	0.000210767	4.03938	3.9878	3.81139	1.62445	1.89185	4.22415	0.407932	1.35513	1.85759	2.20495	1.75581	50
1.25232	5.26972	1.79077	0.89732	0.923946	6.40691	6.38562	1.13146	1.89355	4.68605	2.74182	3.87592	1.19298	1.07593	1.72705	1.20089	1.23755	0.299043	4.19173	2.02886	0.857386	3.11124e-07	8.1661e-23	4.87323	1.29557	1.51416	1.47976	1.94591	0.000194093	3.32605	3.91125	3.06428	1.67281	1.94664	4.52871	0.439434	1.87653	1.59059	1.81808	2.82679	50
0.730137	0.0162945	0.00542725	0.909304	0.887246	1.30034	0.00217213	0.652923	0.00743213	0.0207819	1.12328	0.0403004	1.07395	0.886605	3.66091	0.0128852	0.0446407	0.292569	5.58269	1.28086	0.00251349	1.01564e-07	9.39298e-23	0.0728977	1.28097	0.00415562	0.00132071	0.926399	6.77684e-05	1.20713	0.0573756	0.125551	0.446533	1.64986	0.0851378	0.462323	0.159888	0.00777391	1.01007	1.50809	50
0.889694	5.52852	1.89766	1.29798	0.867217	1.34088	0.0465069	0.76053	1.42225	4.09042	1.40798	4.34768	1.03226	0.746881	1.86816	1.20827	1.16376	0.284793	4.89595	1.04071	0.0065484	1.19015e-07	7.60625e-23	5.04173	1.37558	0.410437	1.71201	1.93765	0.000197449	3.62125	3.99943	3.14817	1.84104	2.15681	4.33158	0.525706	2.07954	1.55814	1.8541	1.52344	50
6.1017	4.77767	3.28942	1.49253	0.970072	1.72652	6.21894	1.08828	1.41187	3.84878	1.81462	3.7713	1.30995	0.629566	2.18362	0.985716	0.988557	0.275604	5.05473	1.57668	0.653419	2.27022e-07	3.69905e-23	5.2666	1.46403	1.32427	1.58773	2.03721	0.000202016	3.56514	4.5959	2.23852	1.58742	1.2041	3.92734	0.425393	2.12215	1.79588	1.65095	2.89166	50
5.55396	5.90889	3.12913	1.49794	0.918768	1.43752	0.0507695	0.761393	1.50707	4.25873	1.14768	3.84391	1.73369	0.92858	2.0523	1.10172	1.18939	0.26734	5.09181	1.43724	0.00629937	1.14596e-07	3.27098e-23	5.51684	1.21508	0.444903	1.96064	2.56706	0.000203892	3.39366	4.46527	4.05686	1.79934	1.53151	4.31723	0.499705	1.50539	1.85969	1.81667	1.33345	50
1.20037	5.65051	1.57668	1.12796	1.06052	1.34968	6.50651	1.06005	1.16927	4.75251	1.78161	3.72795	1.77227	0.93798	2.04341	1.07632	1.3613	0.291402	4.31244	1.49038	0.81693	2.7568e-07	5.63164e-23	5.11697	1.4238	1.18692	1.94858	1.9621	0.000206872	3.88703	4.68336	3.72786	2.12375	1.76346	5.20256	0.446087	1.90872	1.32223	1.68742	2.23891	50
0.691989	0.0102503	0.00470641	1.20205	0.576405	1.29777	0.0016667	0.614578	0.00523738	0.016763	1.42881	0.0218128	1.48053	0.76911	3.2188	0.0120389	0.0445942	0.380577	5.14684	1.69195	0.00227361	8.69605e-08	4.09383e-23	0.0709539	1.06729	0.00393524	0.00113818	0.999377	6.7637e-05	0.729688	0.0840923	0.124235	0.324991	1.81895	0.0578054	0.520886	0.143847	0.00574661	1.3233	1.06127	50
6.45415	5.75033	1.85986	1.28554	1.10605	5.89992	4.57837	0.682485	1.9852	4.43014	1.95998	4.00476	1.27101	0.750468	2.37059	1.13434	1.2029	0.263691	5.13121	2.40184	0.925863	2.40197e-07	8.72365e-25	4.5683	1.15987	1.22283	2.56423	1.55335	0.000199362	5.33949	4.64094	3.24252	1.38303	1.99181	4.33102	0.420504	1.63249	1.62521	1.74715	1.33586	50
0.828217	5.91654	1.8487	1.19347	1.0421	1.87698	0.0440699	0.845011	1.52093	3.79916	2.84003	3.65541	1.10271	0.837747	2.77393	1.12766	0.859832	0.28143	4.23868	1.40737	0.00552094	1.23213e-07	6.83443e-23	5.17737	0.932166	0.329737	1.57319	1.1949	0.000164212	4.4899	3.80269	2.12735	1.94584	1.76351	3.43159	0.555714	0.84821	1.46304	1.63111	1.73812	50
6.34876	5.53923	2.52546	1.59625	0.933068	5.90008	6.30024	0.887296	1.87503	4.12265	1.84948	3.32555	1.33196	0.72285	2.23524	1.02405	0.965115	0.319143	4.36481	1.35893	0.889943	2.74134e-07	8.34823e-23	5.42723	1.73673	1.27237	2.16396	2.41405	0.00019522	4.54127	4.40992	3.36145	2.15033	1.37337	4.05267	0.379859	1.45262	1.67585	1.65299	1.68402	50
1.19276	5.39628	2.7087	1.59186	0.949469	6.10842	5.95479	0.860714	1.99324	4.6792	1.44518	3.57089	1.25768	0.978999	2.41839	1.13633	1.00761	0.292421	5.81411	2.18231	0.654268	2.25683e-07	9.20823e-23	4.81009	1.01041	1.60005	1.98643	1.98756	0.000193226	3.81112	3.98039	4.6159	1.63118	1.8581	4.13144	0.441301	1.21965	2.28947	2.31216	1.86918	50
6.29199	5.32742	1.81115	1.61409	1.00677	1.64391	6.07115	0.699131	2.09188	4.36581	1.99775	4.27333	1.90631	0.876465	2.41877	0.868273	1.12638	0.277986	5.1597	1.67279	0.759159	2.18444e-07	7.33468e-23	5.28303	1.29582	1.3332	2.04596	1.57529	0.000194475	3.97828	5.2025	3.68701	2.0838	1.60124	3.50072	0.422113	2.28615	2.2548	2.07376	2.00008	50
1.17102	6.3521	2.23356	1.43734	1.04349	6.30839	4.89724	0.768906	2.01202	4.29214	3.31504	3.02557	1.31421	0.807223	2.5891	1.3257	1.03922	0.281377	4.22301	1.63794	0.607246	2.0595e-07	8.23585e-23	5.47262	1.33392	1.29795	1.6874	1.78795	0.000201267	3.606	4.0916	3.1099	1.26315	1.52427	3.8973	0.465758	1.85756	1.37179	1.65456	1.39613	50
1.0471	4.5837	1.92048	1.28723	1.35458	5.71369	5.36661	1.00616	2.23935	3.98153	1.63662	3.41051	1.0318	0.588688	2.59575	0.859163	1.07924	0.275665	4.29537	1.5349	0.919479	2.77791e-07	1.45309e-22	0.434838	1.73415	1.36232	2.00003	1.34561	0.00019634	4.11943	3.56145	3.69874	1.20144	1.24785	4.74977	0.451633	1.59071	1.57662	1.36971	1.77983	50
6.49696	5.50161	1.57787	1.22643	0.862376	6.28402	5.78797	0.961367	1.87902	4.0244	1.82919	3.24907	1.11334	0.83	2.6406	1.44839	1.67392	0.300334	4.60118	1.91932	0.797673	2.34744e-07	3.31804e-23	4.69649	1.33242	1.02963	1.85089	2.23679	0.000208522	3.38076	4.10331	3.29814	1.37332	1.51666	3.76445	0.39291	1.87502	1.48082	1.79152	1.38825	50
0.995573	5.18489	2.15774	1.25082	1.02521	6.27467	0.421993	0.963896	1.61073	3.85578	1.43761	3.22444	1.2583	0.739138	2.02151	1.06648	0.987437	0.270232	5.82758	1.27584	0.215978	1.84017e-07	2.89012e-23	5.39976	1.10977	1.13607	2.12777	1.70742	0.000188614	3.95957	4.33897	3.8712	1.94792	1.28784	3.96523	0.499955	1.06206	1.75146	1.53688	1.78423	50
6.6012	5.86531	2.68436	1.24022	1.13571	6.35782	6.70882	0.834584	2.03533	4.47278	2.11917	4.02846	1.63858	0.81419	2.40459	1.26257	0.800701	0.307629	4.62065	1.38743	0.929588	2.40171e-07	1.009e-22	5.49229	1.25155	1.27761	2.11527	1.89164	0.000195753	4.65774	4.6268	1.95236	2.51554	1.59826	4.09693	0.463327	1.49327	2.25393	2.03969	3.00515	50
0.671019	0.131014	1.46868	0.96569	0.870463	1.44763	0.00641953	0.646556	0.00660647	0.029245	1.18928	0.0443841	1.2181	0.775412	1.72098	0.012181	0.0489429	0.359674	4.66401	1.9476	0.00225747	9.52514e-08	3.95432e-23	0.0967723	1.3694	0.00603982	0.028097	1.15504	6.9077e-05	0.667798	2.31951	0.140649	0.302161	1.23117	0.280158	0.601059	0.258406	0.00780116	0.73361	1.31474	50
6.47161	4.89945	2.70728	1.24393	1.24612	5.96076	5.77127	1.20718	1.30804	4.39636	1.83228	3.09734	1.04507	0.651916	2.10714	1.07105	1.26683	0.2753	4.74937	2.32555	0.741781	2.73203e-07	6.92669e-23	0.457848	1.39434	1.19647	1.79379	1.38393	0.000213954	4.01133	3.83082	3.65062	1.64188	2.04113	3.75982	0.422159	2.08878	1.79659	1.80382	1.74585	50
0.984136	5.11564	2.34312	1.12137	0.908471	1.33796	0.0385838	0.872633	1.54471	2.63787	1.85673	2.8869	1.16815	0.670534	2.56689	0.648216	0.866582	0.288353	4.09366	1.9329	0.00516357	1.16025e-07	3.27848e-23	4.85634	0.922351	0.248501	1.78383	1.38804	0.000153722	4.09458	3.96635	0.469661	1.47845	1.33323	3.89767	0.495054	0.8221	1.61473	1.5476	2.04335	50
1.22117	4.07538	2.7217	1.43089	0.920684	6.1963	6.09564	0.953072	1.60468	4.60205	1.43707	2.53229	1.14958	0.815793	2.24248	1.10203	1.02556	0.28374	4.40811	1.72379	0.803279	2.35111e-07	7.07523e-23	4.87175	1.09545	1.40816	1.85609	2.24706	0.000197777	3.76422	3.6911	4.39803	1.2093	1.36671	4.35721	0.374343	1.79159	1.67787	1.68544	1.36843	50
6.45522	6.24566	2.36294	1.37891	0.950268	1.99406	6.20792	0.93731	1.79603	4.21167	2.17092	3.45924	1.50493	0.644503	2.41659	1.07757	1.14334	0.291835	5.19491	1.48127	0.983446	2.53364e-07	1.06345e-22	0.431306	1.56947	1.41782	1.81909	1.85498	0.000201149	3.73647	4.4957	3.30433	1.61963	1.1045	4.67583	0.478044	2.15929	1.97464	1.58926	2.14557	50
1.39232	5.39794	2.07638	1.5842	0.855092	1.78785	6.22484	0.890458	1.50412	4.88793	1.78596	3.33568	1.08245	0.774365	2.39385	0.920909	0.953239	0.317478	4.78245	1.08751	1.11152	2.54152e-07	1.16735e-23	5.75736	1.09211	1.14086	1.68811	1.43143	0.00019103	4.00657	4.402	3.94323	2.75513	1.55525	4.04207	0.444024	1.9807	1.47491	1.86996	2.30824	50
6.30385	6.05318	2.69187	1.3477	1.03644	5.72467	6.46527	0.791869	1.67322	4.54296	4.08459	3.57999	1.22689	1.11294	2.3883	1.28977	1.23726	0.289394	5.19371	1.90087	0.666944	2.26365e-07	7.8694e-23	4.61238	1.24372	1.45805	2.27114	1.97054	0.000199031	4.66759	4.36338	3.40249	1.28292	1.38852	3.86493	0.399878	1.67548	1.5664	1.67342	2.04774	50
1.13737	5.07045	2.04327	1.2631	0.845824	1.86857	6.29937	0.685704	1.74582	4.92041	1.34854	4.36401	0.960905	0.714705	1.69077	1.0292	0.930715	0.298413	4.54812	1.79182	0.812379	2.28321e-07	1.09576e-22	5.15638	1.29383	1.20092	1.95168	2.17693	0.000179431	4.42391	3.93285	3.88845	1.90442	2.05506	3.17398	0.448162	1.22338	1.2987	1.47718	1.20041	50
0.81709	2.13955	1.55022	1.03091	1.03243	1.13849	0.0247741	0.908108	0.115804	0.152896	1.51286	0.847696	1.86197	0.685415	1.97279	0.0159019	0.224871	0.302003	5.60958	1.66402	0.00358653	1.15678e-07	6.50143e-25	0.352532	0.829154	0.0139746	1.21626	1.05282	7.77151e-05	3.79625	3.70179	0.236959	0.566232	1.40654	3.26195	0.531049	0.643346	0.141443	1.5542	1.28777	50
6.48359	5.59291	1.98227	1.71952	1.17751	5.97681	6.07266	0.792999	1.4993	4.06278	1.69828	3.57183	1.13779	0.622341	3.96917	1.02648	1.03822	0.294021	5.39469	1.39759	0.65581	2.0922e-07	4.37514e-23	5.68654	1.08659	1.06655	1.78155	1.61152	0.000198705	2.70929	3.76391	3.75266	2.10573	1.91334	4.25084	0.439619	1.35761	1.73784	1.94036	1.29311	50
1.17437	5.89519	2.61655	1.1807	0.940092	1.31852	0.0466184	0.882211	1.92099	2.73421	2.00055	4.11433	1.15789	0.815421	2.62776	0.857621	1.1013	0.263572	4.64936	1.17495	0.0069538	1.28488e-07	3.83798e-23	5.44584	1.3217	0.374595	2.18873	1.98091	0.000171633	3.15914	2.89263	1.97413	1.91943	2.27239	3.69369	0.578216	1.10163	1.5736	1.87892	1.75547	50
0.852341	1.80622	1.64723	1.70895	1.15894	1.66628	0.0148016	0.671419	0.118752	0.0972847	1.9468	1.8298	1.25189	0.994369	1.44195	0.0187708	0.23447	0.320622	4.33192	1.09885	0.00487353	1.03076e-07	3.34376e-23	4.88927	0.938969	0.00961575	0.675192	1.10235	7.72149e-05	3.32076	3.90798	0.223394	0.604174	1.43212	1.84777	0.590118	0.455159	0.127551	1.07113	1.79699	50
6.10264	5.0638	1.5718	1.07434	1.14879	6.06189	5.8011	0.839711	1.36887	4.70086	1.26518	3.06975	1.50756	0.757937	2.2642	1.03767	1.17937	0.30306	4.82041	2.14581	0.62663	2.19061e-07	9.80782e-24	5.64381	1.07194	1.48833	1.79529	1.94363	0.000202471	4.62707	4.86917	3.32231	1.30074	1.24284	4.54647	0.400599	1.4829	2.61429	1.48866	1.68024	50
6.26762	6.03924	2.74738	1.6519	1.03947	1.2197	6.8871	0.647124	1.69415	4.81191	1.89669	2.46352	1.27409	0.759614	2.38184	1.11869	0.990499	0.292807	4.71323	1.09842	0.852665	2.07008e-07	6.98045e-23	5.04135	1.18346	0.927879	2.2875	1.87255	0.000189008	4.98482	4.2886	4.48721	1.6086	1.10021	3.65633	0.416625	2.32106	2.36193	2.88908	1.45643	50
1.0547	5.17534	2.21092	1.36967	1.35677	1.56119	0.047706	0.988041	1.88731	2.6647	1.50581	4.20774	0.930499	0.995501	2.51603	1.04187	0.910841	0.273034	4.95585	1.74877	0.00551213	1.35947e-07	4.28829e-24	5.1356	0.77211	0.387786	1.78692	1.57444	0.000191052	3.36341	4.30936	3.37009	1.8948	1.76471	5.20854	0.477402	1.19093	1.63386	1.65386	1.75818	50
1.39646	5.27642	1.77178	1.53964	1.27042	1.45093	6.33318	0.826924	2.1172	4.66656	1.56747	4.23927	2.35602	0.703553	3.1434	1.61376	1.04533	0.302801	4.70742	1.97544	0.769498	2.40225e-07	1.08731e-22	5.65345	1.3281	1.22268	1.87921	1.53357	0.000191867	4.39945	3.53444	3.45965	1.91286	1.61116	3.39022	0.483968	2.00953	2.22822	2.15707	2.06159	50
0.942984	2.15479	1.75953	1.18405	0.860406	1.24661	0.0261395	0.646303	0.157102	0.16142	1.27112	1.20452	1.47906	0.574998	1.47894	0.0273893	0.469431	0.27125	4.90126	1.12552	0.003565	1.03277e-07	5.52469e-23	2.73683	1.80646	0.0150076	1.64943	1.26516	8.53667e-05	3.27	3.83786	0.245809	0.699162	2.39134	3.04782	0.461453	0.540046	0.22834	1.54239	1.43574	50
6.53521	5.60964	1.84691	1.10292	1.05675	1.79123	6.46568	0.83796	2.15872	4.89038	2.04455	3.75266	1.30314	0.776067	2.07384	1.10775	1.1641	0.276029	4.8409	2.46181	0.971771	2.44302e-07	2.15575e-23	4.87554	1.62074	1.3539	1.86122	1.88583	0.00020312	4.77422	3.94114	2.74317	1.88326	1.14048	3.90075	0.463277	2.51205	2.46802	2.35003	1.85966	50
6.45857	5.6521	3.32439	1.07643	0.894127	5.94658	5.76202	1.0313	1.95139	3.6889	1.75026	4.11169	1.42803	0.790912	1.82303	1.01125	0.95042	0.276812	4.69005	1.59709	0.789544	2.42516e-07	1.13839e-23	4.85412	1.26407	1.37012	1.59725	2.22071	0.0001979	2.94042	4.2995	4.55727	1.18489	1.54462	4.139	0.444917	1.92313	1.65663	2.33128	1.9297	50
0.96858	4.68219	2.24306	1.50403	1.18403	1.69366	0.0425072	1.10499	1.57506	2.92365	1.30716	4.23149	1.29499	0.656581	2.76968	0.921044	1.36068	0.284411	5.38582	1.47762	0.00692808	1.54536e-07	7.72454e-23	4.77928	1.95566	0.280342	2.56214	1.44643	0.000170616	3.75406	4.2735	0.559044	1.23563	1.34244	3.77842	0.517126	1.20274	1.22743	1.64595	1.7194	50
1.01232	6.15996	1.74054	1.76959	1.16161	1.29982	0.0467971	1.00165	1.25861	3.08728	1.612	3.87032	1.91957	0.852421	1.79383	1.01242	1.44296	0.261748	5.4246	1.63248	0.0059398	1.34289e-07	1.85178e-22	5.27819	0.743531	0.337436	1.93079	1.38455	0.000196949	4.92644	3.95882	2.19355	1.5835	1.74122	3.40495	0.533989	0.985586	2.77868	1.49743	1.31128	50
6.28872	4.70003	1.69503	1.51954	1.23798	1.4172	5.78589	0.799209	1.33234	3.29967	1.87228	3.28366	1.00349	0.96956	2.69294	0.983865	0.959535	0.279899	4.51765	1.45972	0.748403	2.24832e-07	1.35372e-23	4.52363	1.41956	1.24283	2.23132	1.50228	0.000197128	3.76005	3.95446	2.61848	1.73029	1.11625	4.08616	0.444611	1.82491	1.53865	1.93804	1.28205	50
1.17171	6.06723	2.95644	1.29913	1.03488	1.57727	6.05716	0.975611	1.91585	4.06001	1.82177	3.57034	1.34913	0.652016	1.77151	1.4331	1.28446	0.293953	4.97285	2.03506	0.901297	2.92749e-07	4.17024e-23	0.459704	1.1549	1.19304	2.72078	1.83304	0.000212059	3.68804	4.99791	3.12726	1.86719	1.89216	3.33908	0.479284	1.90584	1.88774	1.77883	1.68344	50
6.65348	5.88222	2.00912	1.38462	0.954687	2.29016	5.68978	0.86268	1.7093	4.42173	1.96956	3.87526	1.57488	0.8125	2.06195	1.27362	1.33647	0.298204	4.6767	1.42957	0.969844	2.29151e-07	8.98942e-23	5.34274	1.35246	1.24328	1.96139	1.83459	0.00020391	4.53993	3.37515	4.19213	1.38966	1.35844	4.45162	0.425621	1.84392	1.98005	2.06178	1.40724	50
6.49117	5.76571	2.07269	1.32346	0.921634	1.6537	6.22045	0.870472	1.62336	3.24253	1.9368	4.39956	1.83402	0.599257	2.93145	1.00653	1.01536	0.310228	5.29402	1.7589	0.957738	2.55449e-07	7.78416e-23	4.26311	1.52506	1.51178	1.81376	2.05432	0.00019121	5.06845	4.47943	3.42693	1.48051	1.40811	4.38918	0.390965	1.62949	2.25393	2.5044	1.74706	50
0.763807	4.44798	2.02298	0.916033	1.05116	1.33238	0.031616	0.607855	0.529554	0.229674	1.48179	2.19045	1.47103	0.821609	2.26969	0.0830014	0.367277	0.278007	4.98012	2.15762	0.00552481	8.41265e-08	4.82558e-23	0.324591	1.06563	0.0474359	1.53568	1.34227	8.82901e-05	3.28387	3.75372	1.92735	0.643855	1.05748	2.59727	0.627574	0.927417	0.507576	1.55106	2.14312	50
6.49719	4.75835	1.84141	2.0397	0.968998	2.62265	6.49223	0.845081	1.87976	4.21048	1.88159	4.3386	1.14842	0.759136	1.94496	0.944751	1.06193	0.280357	5.00532	1.35303	0.736668	2.23845e-07	7.79223e-23	0.413209	1.20737	1.28429	1.85553	2.4922	0.000195512	4.26185	3.7241	2.50221	1.88357	1.40956	4.02128	0.385737	1.89298	2.51281	1.60864	1.98987	50
6.37598	5.30498	1.61487	1.49773	1.03954	6.18174	6.44802	0.718368	1.38441	4.45737	1.30351	3.52674	1.28229	1.12157	1.61004	0.965298	0.783709	0.288055	5.09717	1.50757	0.758144	2.27272e-07	1.46432e-23	5.19279	1.09461	1.27321	1.58778	1.50212	0.000187575	4.63538	3.80745	4.5849	1.63264	1.5932	4.62417	0.417286	1.49908	1.64358	1.65914	1.28091	50
6.61139	5.87687	2.47528	1.23304	1.0013	6.11874	6.1298	0.86119	1.30113	4.12262	2.27578	3.2337	1.15503	0.727166	2.59306	1.40378	1.00273	0.327838	4.79481	2.04891	0.738961	2.38561e-07	3.55901e-24	4.52444	1.47144	2.36876	2.13334	1.61285	0.000194922	3.5572	3.0124	3.83656	1.27374	1.2183	3.03102	0.425938	2.03325	1.51686	1.89175	2.37408	50
1.28085	5.54144	2.75465	1.14625	1.22617	6.01493	0.794251	0.880577	1.5959	3.75144	1.71295	3.59806	1.62167	0.773738	2.6551	1.55385	1.36834	0.281643	5.26961	1.71556	0.484012	2.28793e-07	7.74504e-23	4.98551	1.05555	1.64416	3.04131	1.73056	0.000189759	3.63523	4.80818	2.90615	1.25099	1.74093	4.26656	0.461946	1.3661	1.89896	2.11007	2.48906	50
1.2771	5.46203	1.34695	0.885917	0.991914	5.82265	6.03861	0.932281	1.70741	3.97235	1.52268	3.76669	1.14777	0.69931	1.8341	1.52278	0.894205	0.322869	4.89098	1.46871	0.799533	2.51213e-07	1.6118e-22	4.9596	1.00871	1.27019	1.8217	1.67565	0.000196789	4.07723	3.47574	3.80598	1.20519	1.17561	4.02102	0.433805	1.48573	1.8392	1.56934	1.69466	50
0.663365	1.605	2.53828	1.42552	0.830302	1.67141	0.0186358	0.62717	0.0654269	0.0993176	1.29568	0.665335	0.92842	0.834485	3.28215	0.0154287	0.130348	0.282185	5.00574	1.59262	0.00405529	9.7134e-08	3.00022e-23	0.133145	0.872872	0.0108953	0.800593	1.39247	7.33493e-05	2.97644	3.27663	0.215152	0.653609	1.8574	1.50701	0.657169	0.4926	0.064387	1.06756	1.61169	50
1.29821	4.0244	1.83766	1.15812	1.21447	1.59041	6.11696	0.651965	1.31395	4.56694	1.60257	3.61601	1.14108	0.722589	1.5953	0.980021	0.723181	0.284194	4.28705	1.55303	0.874322	2.12842e-07	1.07297e-22	4.854	1.9689	1.18596	2.07521	1.60207	0.000188608	4.11342	3.67692	3.13675	1.67623	1.32755	4.25086	0.449743	2.2931	1.92801	1.72542	2.2413	50
0.793482	0.771361	0.31156	1.41741	1.03004	1.2074	0.00704434	0.845185	0.0200647	0.0465568	1.61344	0.0742998	0.919167	0.970255	1.06379	0.0135062	0.0676084	0.309912	4.63943	1.69903	0.00383986	1.2626e-07	7.73974e-23	0.0956651	1.2161	0.0061745	0.0950326	0.923169	6.96321e-05	3.19336	0.604332	0.154572	0.456447	1.35554	1.19033	0.612175	0.319066	0.0193763	1.04135	1.43075	50
6.50372	2.10972	3.39175	1.44025	1.05308	1.69702	5.32084	1.22049	1.96181	5.13734	1.67651	3.26822	1.33653	0.606773	1.75244	1.17575	1.07118	0.28841	4.81509	1.24435	0.709591	2.76424e-07	1.44453e-23	4.49746	1.68837	1.49145	1.91426	1.8105	0.000201039	4.08362	3.55301	3.18179	1.50108	1.42188	4.03854	0.443806	1.5151	1.74291	2.43644	1.61976	50
0.830754	1.90115	1.79132	1.22291	1.06769	1.00665	0.0226282	0.946517	0.153936	0.127793	1.93617	0.773675	1.1618	0.725657	2.76067	0.0195493	0.162488	0.332172	4.57727	1.51586	0.00492786	1.27258e-07	7.34609e-23	0.196549	1.08765	0.0133446	0.898163	0.783504	7.55702e-05	2.85315	3.35173	0.223942	0.493171	1.26884	2.90882	0.601934	0.419157	0.304149	1.02514	1.8447	50
1.15642	5.79827	1.78164	0.938534	0.9018	6.28308	6.01068	0.861661	1.74914	4.92534	1.39636	3.53336	1.06398	0.847105	1.81405	1.19065	0.782161	0.297421	4.92863	1.47155	0.820911	2.30447e-07	4.65027e-23	5.26625	1.25654	1.46146	1.94046	1.69741	0.000188597	4.39334	3.03004	3.08184	1.78348	1.33941	3.49059	0.434057	2.29521	1.44236	1.97188	1.75766	50
0.755058	0.847003	2.22955	1.60841	1.0281	1.22517	0.0140447	0.706026	0.0626313	0.0927471	1.481	0.417307	1.83372	0.910612	2.66507	0.0144362	0.227453	0.28507	4.9398	1.48393	0.00409557	1.08878e-07	7.9531e-24	0.292474	0.820974	0.00955045	0.599848	1.021	7.75954e-05	3.29348	3.12464	0.205477	0.431963	1.68406	1.18443	0.588282	0.604993	0.0781186	1.43288	1.73587	50
1.15166	3.48069	1.58683	1.3876	1.16049	6.58712	6.0757	0.846915	1.68325	4.8436	1.76797	3.40475	1.14232	0.682665	2.08479	1.12017	1.03595	0.287356	4.28138	2.11213	0.891092	2.2976e-07	3.09892e-23	4.57646	1.32026	1.39216	1.48533	2.17052	0.000186602	4.3462	4.13471	2.79413	1.92543	1.87482	4.42423	0.394744	2.45666	1.66096	2.04284	2.31714	50
1.21395	4.96921	2.36487	1.76951	1.21402	1.36824	0.0465917	0.740901	1.71171	2.4302	2.40371	3.39114	1.23218	0.647294	2.90436	0.775645	1.01997	0.311295	4.8552	2.38611	0.0069934	1.05987e-07	1.01862e-24	4.845	1.05133	0.298126	1.55611	1.39122	0.0001652	4.45138	4.13977	1.29334	1.20586	1.90703	4.09417	0.508173	1.02022	2.11164	1.42236	2.48577	50
6.97124	5.94176	1.6027	1.10463	1.08328	1.73562	6.30804	1.07009	1.60596	4.52729	3.07244	3.4248	1.07249	0.777541	1.8469	1.17585	1.07044	0.297039	4.12187	1.80981	0.639293	2.44124e-07	2.09359e-23	4.94749	1.60718	1.48643	1.82753	1.91444	0.000208527	4.64833	4.27862	3.38481	1.78174	1.28487	4.43842	0.51727	1.58454	2.0942	1.65326	2.73078	50
1.28093	6.12584	2.19814	1.38954	1.01868	5.86293	6.36824	0.759964	1.86807	3.22355	1.5863	3.70261	1.28243	0.684461	1.9045	0.976251	1.04909	0.277722	5.55421	1.61406	0.793279	2.18984e-07	3.57084e-23	5.79003	1.19371	1.69431	1.5556	2.33204	0.000191528	4.60308	4.42576	3.93668	2.6633	1.32974	4.44968	0.445146	1.49179	2.63467	1.7223	1.77879	50
0.852864	4.30046	2.66562	0.92012	0.869889	1.2085	0.0295586	0.554875	0.4485	0.191571	1.31266	1.4938	1.51901	0.719791	2.49865	0.0283487	0.612285	0.289662	4.15579	1.73085	0.00580481	8.03701e-08	1.50668e-22	4.60358	1.04342	0.0194919	1.53546	1.39278	9.35538e-05	4.1763	3.94643	0.611165	0.655514	1.62093	3.47442	0.523034	1.01265	0.629621	1.43255	1.44064	50
6.60057	5.45042	1.86357	1.22983	0.947142	1.45588	0.449803	0.834994	1.78843	3.86201	1.84513	3.38794	0.964675	1.2181	1.56303	1.04084	0.887607	0.293993	4.7033	1.16604	0.299034	1.75689e-07	1.4048e-22	0.437673	1.83712	0.869493	1.79371	2.3866	0.000198813	3.79653	4.49815	2.13896	1.57318	1.46198	5.15607	0.483759	1.71848	1.94181	1.82581	2.61335	50
1.09075	2.27706	1.58938	1.21278	0.943803	1.21656	0.0408734	1.1116	1.3532	2.0577	1.97238	2.6573	1.10214	0.715554	2.37858	0.598176	1.18776	0.269769	4.14889	1.75033	0.00528296	1.44513e-07	1.24698e-22	5.3621	1.32669	0.220047	1.8279	1.94031	0.000157942	3.35496	3.12107	3.01887	1.18349	1.89814	4.9369	0.490452	1.06258	1.53827	1.44266	1.85464	50
6.36083	2.96337	2.73926	1.15553	0.940745	5.69213	5.76026	0.839284	2.10313	4.61586	1.29325	4.78483	1.19479	0.865157	2.16799	1.03906	0.810519	0.27863	5.01456	2.17105	1.02413	2.98359e-07	8.52465e-23	5.12102	1.24612	1.16672	2.17224	2.08451	0.000194718	4.57134	3.7079	3.60644	1.4817	1.24052	4.1662	0.442769	2.11338	1.73834	1.81331	1.29817	50
0.865435	2.35185	1.92865	1.32565	1.19621	1.39072	0.0299701	0.735853	0.0979575	0.154688	1.27271	0.238328	1.38799	0.968298	1.70251	0.0151022	0.570177	0.302016	5.23901	2.13786	0.00482502	1.06987e-07	1.20109e-22	0.165521	1.0598	0.015843	2.53594	1.22316	9.2742e-05	3.72749	3.82402	0.293382	0.604036	1.3404	3.1639	0.547943	1.20665	0.188974	1.59703	1.16929	50
6.32276	4.48313	2.94867	1.46853	0.926165	5.83456	5.78802	0.918508	1.12238	4.28565	1.507	4.11776	1.16499	0.937263	3.34661	1.32748	2.10151	0.310911	4.8679	1.18242	0.753643	2.57866e-07	5.26073e-23	5.00015	1.85934	1.27959	1.91965	1.93616	0.000216826	4.39783	3.99855	2.04703	1.54242	1.99141	4.40286	0.394657	1.96043	2.05238	1.59573	1.25793	50
1.13734	5.63232	1.61093	1.17378	0.892217	1.43888	6.31671	0.925935	1.7134	5.07101	2.25306	3.4976	0.889175	0.647686	2.01565	1.09595	1.61683	0.337033	4.32381	1.49088	0.805868	2.49137e-07	3.04592e-23	5.40555	1.27382	1.14261	2.08836	2.26677	0.000206814	3.79965	5.01288	3.59606	2.60365	1.37772	4.45622	0.414468	1.74046	1.96177	2.01114	1.68429	50
1.22462	5.01886	1.94432	1.31938	1.04361	6.36173	6.09149	0.793124	1.77152	5.22698	1.71996	3.23981	1.20468	0.969758	2.29739	1.12484	0.938215	0.30644	4.32191	1.33912	0.798762	2.33017e-07	6.23671e-23	5.27841	1.53347	1.04003	2.43849	2.18632	0.000197664	4.17124	3.45768	2.28558	1.66866	1.52962	4.2313	0.494648	1.66526	1.61394	1.81022	2.0991	50
6.19228	5.92464	2.88856	1.19112	1.25494	5.95482	6.48459	0.828061	1.54333	3.94444	1.69537	4.29026	1.19983	0.642896	3.32873	1.07685	0.964848	0.288115	5.52972	1.62844	1.30415	2.82247e-07	2.0568e-23	4.98485	1.88433	1.66284	2.40086	1.89842	0.000192447	3.92128	4.28771	3.73832	2.82497	1.80865	3.41869	0.492617	2.18464	1.78038	1.72311	2.12423	50
6.27277	4.81293	2.10885	1.25948	0.833749	1.82127	6.54303	0.857319	1.999	3.04839	1.07765	3.80339	1.18867	0.72947	2.98574	0.973059	1.08937	0.266359	4.54153	1.36144	0.929424	2.46136e-07	3.04803e-23	4.36533	1.03821	1.69909	2.18486	2.21608	0.000185165	4.07144	4.69917	4.2164	1.78831	2.24955	4.31	0.451536	1.12011	1.85064	1.74311	1.27698	50
1.03033	3.449	1.97168	1.56194	1.08555	6.02839	6.12517	0.782568	1.28578	3.72217	1.57832	3.6907	1.07222	0.935016	1.46497	1.1989	0.959775	0.294027	4.32438	1.94772	0.851327	2.29737e-07	4.18845e-23	5.30526	1.05781	1.4542	2.52245	1.59943	0.000200934	4.67564	3.9423	4.38269	1.591	1.21546	3.95829	0.419618	2.29241	1.58385	1.83935	1.80245	50
6.64313	4.51512	2.21503	1.29666	0.989384	6.10625	5.94885	0.772924	1.47801	4.40252	1.90794	3.35422	1.49734	0.704144	3.07117	0.987031	1.19784	0.304537	4.42847	1.79199	0.72012	2.06006e-07	3.54542e-25	5.09822	1.06295	1.44938	1.74428	1.98853	0.000201444	4.77933	3.68445	2.74726	1.41704	1.73678	4.35465	0.428718	2.65323	1.68141	1.80823	3.1529	50
6.30099	5.82636	2.44742	1.28578	0.86183	6.20001	5.94597	0.869228	1.34779	4.64325	1.85063	2.84067	0.983419	0.765106	2.5706	1.02755	0.918837	0.310134	4.79177	1.44102	0.833212	2.50487e-07	1.06449e-23	5.52469	0.912612	1.34872	1.79577	1.49562	0.000201534	4.01359	3.80422	2.01206	1.61229	1.53138	3.23934	0.418095	1.46265	1.79852	1.45468	1.87719	50
6.25632	5.69056	2.41385	0.975709	0.855914	1.38942	5.57458	0.792398	2.03667	4.69681	1.63435	3.68497	1.09823	0.92224	2.56583	1.308	1.24023	0.27223	5.06154	1.85432	0.816352	2.37605e-07	6.36842e-23	5.23512	1.02645	1.3309	2.60506	1.80805	0.000211018	3.80956	3.3099	3.99024	1.58928	1.70135	3.7006	0.36366	1.89264	4.02546	1.95681	2.27533	50
6.72959	5.19688	1.49435	1.71111	0.846696	6.65952	6.00391	1.01762	1.53552	3.46677	1.61352	3.41354	1.4625	0.861717	2.36774	1.1552	1.20093	0.304167	4.56046	1.53201	0.970269	2.71829e-07	4.923e-23	5.46954	1.17065	1.15171	1.62005	1.55786	0.000189978	4.23773	4.58778	2.83583	1.55678	1.47392	4.86591	0.429195	1.82909	1.79296	1.76043	1.91935	50
0.758605	1.02435	2.17795	1.38722	0.995224	1.19707	0.0140515	0.648656	0.0361916	0.0793799	1.78468	0.453999	1.10142	0.725905	1.94267	0.0152873	0.122375	0.29988	5.38791	1.09777	0.00454605	9.27324e-08	1.12973e-22	0.119873	0.934905	0.00896276	0.382191	0.860773	7.25627e-05	3.21361	2.2384	0.191133	0.594277	1.29207	1.6126	0.548292	0.391561	0.0391605	1.11258	2.92904	50
1.20962	5.46096	2.54814	1.59039	0.961028	6.41457	6.42135	1.09635	1.58303	4.1341	1.37409	3.66688	1.14519	0.651621	3.63201	1.21293	1.50875	0.30709	4.74362	0.903245	0.862908	2.77025e-07	5.88465e-23	0.432629	1.69718	1.16953	1.95382	2.05313	0.000206663	4.09103	3.85893	4.3361	2.32769	2.32338	3.48877	0.39059	2.12568	1.62257	2.17541	1.56726	50
1.16963	5.70162	1.7592	1.25659	0.946998	5.73489	6.13148	0.792423	1.25565	4.86018	1.30172	3.93698	1.96303	1.36662	1.84263	0.845128	1.26592	0.288382	5.57079	1.76343	0.79277	2.24259e-07	3.03521e-23	5.18267	1.09911	1.36425	2.16963	1.52559	0.000207958	3.34107	4.38383	2.7645	1.19503	1.83637	4.67014	0.409578	2.362	1.30773	2.23147	1.52278	50
1.08159	5.2397	1.9343	1.35008	1.87451	5.9627	6.50388	0.914561	1.89666	4.65951	3.1037	3.63936	2.01675	0.881353	2.85775	1.04207	0.899664	0.270556	4.58609	0.965507	1.03969	2.63798e-07	5.46992e-23	5.18531	1.71251	1.26705	1.60919	2.44233	0.00020237	4.97061	3.86855	3.77136	1.372	1.59263	3.27963	0.453277	2.24532	2.21807	1.87446	3.06672	50
6.78276	6.11484	2.90186	1.50617	0.875857	1.88967	5.621	0.83264	1.38648	3.56723	1.15028	3.78073	1.05299	0.988924	2.17894	0.997568	1.10729	0.281078	5.50788	1.35348	0.649797	2.19211e-07	7.39556e-24	5.35059	1.16255	1.18733	1.85688	1.78849	0.000192706	4.32999	3.48552	4.43305	1.3961	1.51017	4.23418	0.418241	1.55484	1.80541	2.06345	1.19242	50
1.00297	3.24784	2.20578	1.19372	1.015	1.1988	0.0440097	0.822054	1.15652	2.18185	1.94408	3.63648	1.24343	0.868868	1.81269	1.10999	1.12296	0.280074	5.0349	1.12945	0.0044044	1.29077e-07	7.40076e-23	5.12961	0.926725	0.308761	1.81946	1.37282	0.00016203	2.82517	2.14838	0.592591	1.71432	2.73675	3.73039	0.450484	0.600839	1.70971	1.454	1.20561	50
6.51183	6.22754	2.1972	1.66042	1.15023	1.34386	6.13303	1.03797	1.32243	3.20266	1.84004	3.63963	1.10961	0.730741	2.72079	1.23099	1.44009	0.310655	4.32356	1.59684	0.797174	2.69317e-07	6.11182e-23	5.32022	1.23152	1.14027	1.92442	1.75863	0.000195779	2.49841	5.06406	2.74345	1.76424	2.51105	4.74267	0.38751	1.4933	1.58965	1.70191	1.79451	50
1.00664	6.17865	2.13731	1.32385	1.19673	1.38067	0.0467762	0.872659	1.8844	3.50581	1.65733	4.04654	1.8607	0.664282	2.64249	0.962297	1.36119	0.290091	4.83349	2.12547	0.00647103	1.21174e-07	1.02451e-22	4.50495	1.50669	0.436618	2.21715	1.66214	0.000194581	3.52408	4.53047	3.93417	1.90738	1.34943	3.72688	0.530197	1.19332	1.65349	1.99693	1.60203	50
0.819978	2.26273	1.67648	1.03296	0.894154	1.00414	0.0205619	0.715883	0.0769604	0.101665	1.11633	0.432573	1.34062	0.949799	2.37107	0.0175171	0.17963	0.302548	5.13801	1.41632	0.0033208	1.00676e-07	3.83341e-23	0.152124	0.791697	0.0120615	0.974333	0.857596	7.59722e-05	2.50276	3.28408	0.208844	0.586205	1.90547	2.13362	0.58872	0.605802	0.104153	1.23431	1.54015	50
5.79254	6.05785	1.7562	1.62802	1.30884	2.12413	6.43915	1.03976	1.60873	2.58231	1.95192	3.13906	1.3223	0.797118	2.6514	0.978504	1.25256	0.288747	5.4878	1.26386	0.8265	2.86467e-07	6.01363e-23	0.403918	1.20812	1.36867	2.04483	2.37208	0.00020744	4.9369	4.51707	2.78165	1.50434	1.58381	3.77422	0.407656	1.49748	1.61769	1.72591	1.93319	50
6.56534	4.93515	2.13141	1.07915	1.22805	3.00257	5.97897	1.03829	1.75458	5.03078	2.26784	2.94511	1.75466	0.740415	1.87167	1.04865	1.42565	0.289475	5.45546	1.82378	0.809217	2.56647e-07	1.98838e-23	5.62282	1.19252	1.27655	2.10138	2.3878	0.000206359	3.11153	3.42411	3.74535	1.28223	2.31572	4.81915	0.381961	1.51118	2.26708	2.08055	2.68428	50
1.14745	6.12224	1.62873	1.23171	1.15837	6.09387	6.37183	1.14237	2.11955	3.76483	2.9393	3.51258	1.27604	0.7966	3.27632	1.30216	0.912173	0.297293	4.65412	2.32762	0.898901	2.73046e-07	6.33458e-23	5.09774	0.901048	1.58612	2.22963	2.26396	0.000188732	2.71307	3.72012	3.32266	1.56223	1.09791	3.07236	0.429157	1.5893	1.5297	1.89028	1.95494	50
0.70225	0.00946675	0.0247298	0.916512	1.02715	1.32059	0.00117998	0.694713	0.00374162	0.00891154	1.17221	0.00642884	1.09192	0.695137	1.34072	0.0107212	0.0450518	0.405756	5.95197	1.92836	0.00233742	9.98994e-08	8.04074e-23	0.0697722	1.41972	0.0037514	0.00650163	0.951363	6.82185e-05	0.3319	0.127718	0.104375	0.199584	1.72084	0.0522481	0.547454	0.164403	0.0047229	0.739194	1.1853	50
1.16041	6.04913	2.26654	1.02125	1.04459	5.93401	7.05315	1.05024	1.48714	5.13586	1.96403	3.68683	0.987313	0.80625	1.9081	1.24952	0.935094	0.264306	4.99246	2.28932	1.21568	3.08053e-07	7.09947e-23	2.04096	1.24327	1.39462	3.1204	1.43985	0.000189885	4.08807	3.83777	3.05668	1.82134	1.89186	3.5137	0.390049	1.55131	2.27211	1.93653	1.98141	50
1.03069	1.0894	1.50653	0.93953	1.0116	1.3188	0.0144664	0.917683	0.0218351	0.0943964	1.52436	0.0833165	1.35214	0.761826	1.39793	0.0142896	0.288514	0.28517	4.24572	1.25975	0.00289642	1.16168e-07	4.43567e-23	0.119203	1.6148	0.00900231	0.344985	0.783245	7.8228e-05	3.86767	1.60421	0.196273	0.513503	1.9093	1.71887	0.446987	0.425274	0.023795	1.42871	1.56633	50
0.9776	5.47524	2.35477	1.23208	1.01244	1.56176	0.0474885	1.02584	1.75826	3.09852	1.65497	3.06058	1.17074	0.774349	1.44132	1.10014	1.08851	0.259805	5.23083	2.29855	0.00595862	1.28668e-07	2.61209e-23	5.05782	1.23051	0.357541	2.3693	1.21117	0.000178477	4.32111	4.13449	1.15105	1.6941	2.05311	4.27488	0.645614	0.799969	2.25251	1.65597	1.79058	50
1.3	6.31882	1.8012	1.78053	0.874946	1.56768	5.71679	0.839692	2.06929	4.2102	1.52238	4.18726	1.0408	0.797339	2.34246	1.26797	1.11818	0.280375	4.07653	1.8646	0.726438	2.30223e-07	3.9132e-24	4.86543	2.61135	1.1057	2.19796	2.27797	0.000200393	3.8045	3.93508	3.22594	2.3307	1.68974	4.17405	0.348722	2.51875	1.77543	2.17126	1.90769	50
5.92394	4.5532	2.21941	2.00933	0.908686	1.70651	6.12856	1.00508	2.03989	4.80149	1.57133	4.17695	1.04522	0.820009	2.93756	1.16713	1.00519	0.265317	5.02561	1.75723	0.93776	2.98892e-07	1.83468e-23	5.44018	1.01126	1.3928	2.22681	2.40279	0.000206941	3.24704	3.68101	4.28924	2.16988	1.67027	3.63526	0.394663	1.95276	2.19398	2.15238	2.61806	50
1.25331	5.18534	1.97484	1.0992	1.00935	1.78237	5.82389	1.13934	1.32116	4.79695	1.53526	3.69195	1.50605	0.778892	2.32117	1.6255	1.08	0.306127	4.68638	1.18346	0.815545	2.47081e-07	1.72826e-22	4.32006	1.31614	1.14452	1.5229	1.70768	0.000207643	3.15962	3.92238	3.97278	1.41788	1.49952	2.97761	0.418046	1.67301	1.63055	2.16798	2.34873	50
1.34302	4.65016	2.04044	1.05222	1.14712	1.5572	5.43283	0.828464	1.38543	3.79583	1.75916	3.58147	1.08893	0.869594	1.60606	1.29835	0.918662	0.283147	4.27381	1.30515	0.853557	2.28263e-07	9.20884e-23	5.17866	0.999582	1.41496	1.87072	1.91431	0.000186697	3.63125	3.21187	3.17247	1.45121	1.20293	4.43976	0.436888	1.20928	1.74789	1.36256	1.564	50
6.62185	4.42872	1.66285	1.19903	1.02705	1.6316	5.74262	1.2923	1.49305	3.98421	1.80771	3.96968	1.57428	0.929233	2.97352	1.5099	1.37256	0.284135	4.86077	2.60723	0.788177	2.72552e-07	1.16727e-22	5.06001	1.38865	1.38308	1.93955	1.98177	0.000190586	3.77743	4.81854	4.19656	1.40004	2.52845	2.89857	0.428415	2.7283	1.55089	1.61496	1.58567	50
1.02289	5.34657	1.68963	1.82624	0.836835	1.04219	0.0471274	0.9956	1.39701	2.74989	1.53397	4.45506	1.51842	0.790745	2.65888	1.04689	1.69619	0.270533	5.09105	1.41904	0.00650979	1.60686e-07	6.56862e-23	4.87589	1.08565	0.32651	2.28327	3.06499	0.000189768	4.2875	3.23758	2.48277	1.36148	1.80663	3.87604	0.473102	1.41154	1.85447	1.81607	2.04133	50
0.878466	5.53879	1.9646	1.56701	1.20305	1.81018	0.0306061	0.729262	1.07926	0.5353	1.25353	2.68813	1.16664	0.946517	1.77686	0.40056	0.656296	0.272681	4.88072	1.76114	0.00578945	1.3071e-07	4.40498e-23	4.93388	1.27142	0.117455	2.01009	1.44859	0.0001123	4.26769	2.37743	3.08023	0.918654	1.68243	2.05823	0.566038	1.1167	1.14435	1.40209	1.2121	50
0.695441	1.08991	3.36616	1.7115	0.704298	1.22158	0.013897	0.87374	0.0323751	0.0603798	1.43381	0.0932053	0.952974	0.68641	1.40296	0.0137867	0.125953	0.314217	4.44113	1.77748	0.0046121	1.1527e-07	2.34864e-23	0.119527	0.844341	0.00875373	0.316768	0.933448	7.25059e-05	1.74282	3.6954	0.176166	0.490572	1.46842	1.2651	0.518847	0.291161	0.0298996	0.84772	1.84082	50
0.73236	0.853063	1.71886	1.46779	1.09091	1.2346	0.0165062	0.8242	0.108062	0.0999525	1.39618	0.271066	1.20632	0.720771	1.35486	0.0243411	0.33437	0.308138	4.33893	1.78051	0.00404889	1.12642e-07	1.93756e-23	0.133017	1.13338	0.0126741	1.0294	0.924252	8.20219e-05	3.01787	2.63664	0.223534	0.403543	1.42183	1.27228	0.53492	0.451917	0.164405	1.21105	1.98049	50
6.67926	5.5564	1.44358	1.14481	1.59291	5.72615	4.94489	0.869547	1.79124	5.15799	2.13699	2.76748	1.21584	0.62253	3.53148	0.999646	1.01679	0.31508	4.26368	1.66935	0.949136	2.43406e-07	4.62903e-23	4.95445	1.24833	1.66507	2.31531	1.48056	0.000201221	4.04821	3.78081	2.7243	1.30897	1.25044	3.86937	0.402803	1.46752	2.30703	1.9065	1.8125	50
1.01523	1.95429	1.72017	1.06984	0.869064	1.34651	0.0428894	0.885421	1.11697	2.19835	1.31796	3.65942	1.19835	0.743085	1.57973	1.2474	0.824795	0.263376	5.48361	1.56944	0.00483962	1.3126e-07	3.85768e-23	4.90957	1.17981	0.229235	1.69721	1.91964	0.000163274	4.47032	3.09621	3.19988	2.19778	1.98567	2.87859	0.559734	0.880075	1.84173	1.37537	1.22013	50
1.97672	2.44563	3.11613	1.21794	1.30632	1.9314	6.49387	1.10421	1.91813	4.53098	1.42357	4.30535	1.08964	0.702131	3.0421	1.17716	0.990634	0.301009	5.3684	1.71612	0.778783	2.72922e-07	6.65597e-23	5.3264	1.64129	1.33033	2.00397	2.05577	0.000192033	4.23093	4.18482	4.65487	1.95305	1.60348	4.35341	0.455137	1.2416	1.38104	1.90061	1.35199	50
0.834361	1.76549	1.76498	1.80626	0.823602	1.33339	0.0164334	1.0963	0.0362007	0.101822	1.12058	0.0974623	1.24416	0.793254	2.67604	0.0148463	0.290476	0.283347	5.30837	1.72359	0.00306574	1.4896e-07	2.59855e-22	0.12844	0.88512	0.0103153	0.964572	1.13556	8.09004e-05	3.75592	3.36037	0.230933	0.615013	1.16994	1.74207	0.534517	0.45856	0.0460031	1.18343	1.30861	50
1.20204	5.02645	1.32661	1.34873	0.909386	6.0211	6.389	1.0832	1.47182	4.36819	1.728	4.20435	1.03234	0.669308	1.4196	1.42286	0.89532	0.285963	5.28655	1.36612	0.948017	2.49458e-07	1.04911e-22	5.53257	1.76045	1.09833	1.68319	1.67447	0.000190821	4.80166	3.41724	2.52987	2.30751	1.24454	3.42091	0.4653	1.60069	1.59985	1.80414	2.5743	50
1.23151	5.71813	2.10516	1.43643	0.890658	1.44532	6.04965	1.22678	1.61984	4.47827	1.44003	4.17236	1.17789	0.700832	1.98374	1.29861	1.06153	0.27198	4.87291	1.63227	0.964968	2.77018e-07	1.1199e-22	5.34713	2.01958	1.24711	1.65848	2.11184	0.000209733	3.75955	4.56765	3.95364	1.78973	2.42208	3.8304	0.465622	1.98857	1.67549	2.13989	1.7379	50
0.850201	0.391809	0.534413	1.04181	1.11269	1.16275	0.00547459	0.761043	0.0101592	0.0410962	1.07513	0.221444	1.47516	0.695923	1.16071	0.0131284	0.0830025	0.37065	5.08062	1.76491	0.0025507	9.93529e-08	1.69177e-22	0.0919404	1.51631	0.00574309	0.0580514	0.906365	7.00494e-05	1.16908	0.903384	0.151807	0.349325	2.04716	0.343078	0.467579	0.301628	0.01233	1.19496	1.10268	50
1.26556	5.27276	2.57796	1.25044	1.08559	2.31623	6.20187	1.21883	1.24228	4.2813	2.08847	4.02464	1.41711	0.802612	2.58847	1.54104	0.984963	0.292003	4.86525	1.76485	1.14242	3.46823e-07	5.50399e-25	5.67164	1.1427	1.45594	2.14051	2.35257	0.00020092	4.05411	4.24713	4.07517	2.24001	1.61724	4.53403	0.424344	2.14672	2.01732	2.17086	2.65283	50
0.870348	5.94699	1.72477	1.22153	1.0369	1.31014	0.0853574	0.916919	1.42522	1.9013	1.38219	3.0184	2.17516	0.60238	2.37798	0.668891	0.785912	0.306886	4.94909	1.28184	0.0715741	1.47038e-07	2.16444e-23	4.21617	1.35231	0.456597	1.62853	1.29422	0.000150409	4.64736	3.30495	2.12113	1.29351	1.46813	3.69209	0.519098	0.932583	1.75421	1.69963	1.61387	50
6.49063	5.83924	2.33049	2.31135	1.2064	2.10754	6.27786	0.819862	1.75635	4.09506	1.81789	4.24883	1.40252	0.741678	1.73892	1.05863	1.00312	0.287959	4.91438	2.16695	0.910882	2.64011e-07	7.17649e-23	0.41933	1.55978	1.62228	1.90822	1.69077	0.000201059	4.32735	3.78154	2.69515	1.91088	1.7607	3.92369	0.435062	1.98303	1.75505	2.09133	1.6791	50
1.04877	4.41992	1.67017	1.27778	0.913022	1.23328	0.0401782	0.837858	1.70694	1.99531	1.53502	2.62677	1.85705	0.916704	2.72855	1.1132	0.833447	0.271369	4.28026	1.60547	0.00555628	1.22317e-07	1.33787e-22	5.30702	0.909653	0.363668	1.83177	1.54606	0.000161654	3.41942	3.72025	1.6154	0.99929	2.57936	3.10815	0.510133	0.867249	1.31561	1.52559	1.5791	50
0.705258	0.0116133	0.00344312	0.89627	0.707729	1.43788	0.00148423	0.640246	0.00395225	0.0123763	0.969279	0.0235402	1.10213	0.772929	2.85253	0.0119562	0.0380157	0.384655	4.7235	1.66227	0.00185774	8.89711e-08	5.25288e-23	0.0700701	0.961707	0.00385755	0.0011379	0.90562	6.7943e-05	0.656061	0.0426407	0.109781	0.303077	1.52338	0.0344233	0.570703	0.136896	0.00479808	0.801249	0.981508	50
0.949683	4.11522	2.58634	1.65195	0.964587	1.77037	6.25989	0.899094	1.85429	3.87336	1.82548	3.67896	1.00536	0.843939	2.64178	1.23965	1.23226	0.291029	4.62547	1.66224	0.929229	2.51251e-07	6.96106e-23	5.66614	0.981796	1.53737	2.14897	3.73787	0.000209813	4.74388	3.10405	4.38849	1.84922	1.66194	4.42753	0.390324	1.53106	2.16129	1.56354	1.44457	50
6.78135	5.77134	2.2649	1.40043	1.08119	6.47799	0.866831	0.868415	1.59514	2.70674	1.71481	3.92955	1.02094	0.700334	1.86621	0.910723	0.811191	0.30479	4.87448	1.42462	0.761576	2.6372e-07	1.52118e-22	4.27433	1.21287	1.24459	1.64873	2.23912	0.00017944	3.18941	3.90678	3.05911	1.53528	1.51741	4.08921	0.398697	2.32297	2.36098	1.42947	1.59396	50
0.755704	0.872045	1.5354	1.36871	0.811378	1.10773	0.0142905	0.807836	0.0789206	0.0934044	1.38222	0.471989	1.19587	0.767308	1.74667	0.0187991	0.184658	0.310809	5.10603	1.46109	0.00307326	1.11786e-07	1.68099e-23	0.168778	0.896547	0.0108787	0.959377	0.897763	7.75583e-05	3.093	2.30761	0.442634	0.37965	1.39091	1.18947	0.53145	0.432433	0.0975125	1.05624	1.153	50
0.618051	0.0032163	0.000810412	1.4573	0.731257	1.68867	0.000935607	0.75125	0.00423224	0.00813686	1.00823	0.00804459	0.913973	0.861097	0.837451	0.0109539	0.0273661	0.377218	5.20997	1.26287	0.00240694	9.85364e-08	4.23254e-23	0.0656861	0.924269	0.00356708	0.000442201	0.811483	6.6931e-05	0.402736	0.037434	0.0983046	0.22546	1.87394	0.0144201	0.594188	0.0724072	0.00480161	0.494092	1.24604	50
1.30768	5.19927	2.04729	1.22414	1.23345	6.39724	6.45678	0.855586	1.87067	4.88289	1.67131	3.97365	1.18853	0.69713	2.09928	1.11787	1.11223	0.292914	5.27137	1.93112	0.760578	2.38855e-07	1.47707e-22	5.11941	0.994116	1.32474	1.82321	1.78723	0.000221386	3.52535	4.40533	3.95124	1.85214	1.46978	3.97162	0.441387	1.94479	2.17211	1.76005	2.33954	50
0.995693	5.81292	1.90784	1.28628	1.18725	1.13791	0.0419695	0.894536	1.586	2.29341	1.56049	3.99288	1.45001	0.690016	2.84017	0.996493	1.12237	0.259244	5.11902	1.50721	0.00728075	1.2289e-07	6.55693e-23	3.9406	0.903672	0.419621	1.85186	1.47751	0.000176081	4.12638	3.73339	1.59602	1.44241	1.38875	2.68672	0.522707	1.13978	1.76804	1.69712	1.50185	50
0.721123	0.426812	0.37279	1.07358	0.815545	1.29236	0.00626799	0.760807	0.0107896	0.0420025	0.965386	0.0868236	1.61805	0.646912	2.06889	0.0126241	0.120739	0.358617	5.12204	1.40287	0.00215688	1.086e-07	2.72416e-23	0.0992387	0.968333	0.00608226	0.115865	1.04604	7.14918e-05	2.65507	0.45493	0.163285	0.381143	1.42334	0.609581	0.580032	0.264635	0.0146853	1.14752	1.22808	50
6.18655	5.45581	3.53249	1.12596	1.53181	6.32545	5.93208	0.789557	1.71876	4.81064	1.76257	3.45661	1.31014	1.06147	2.05287	1.11199	1.13811	0.27689	5.28713	2.18327	0.885444	2.65498e-07	3.77392e-23	4.84013	1.16292	1.11462	1.54435	1.77279	0.000209168	3.92298	5.11133	3.09793	1.92767	2.15399	4.77985	0.453314	2.62599	2.09328	2.47964	1.42663	50
0.83536	0.594499	1.92668	1.13725	0.92387	1.07723	0.00908482	0.604132	0.0158892	0.0662274	1.1694	0.296354	1.25268	0.804049	1.53698	0.014051	0.0828654	0.314116	4.6647	1.74721	0.00259663	8.66574e-08	6.83727e-23	0.103888	1.48015	0.00698139	0.0194816	1.26381	6.97456e-05	4.28272	3.29082	0.175813	0.523636	2.08674	0.632428	0.614054	0.358572	0.0148179	1.11432	1.12101	50
6.26188	5.78804	2.83147	1.08726	1.15346	1.6491	6.5701	0.911634	1.59462	3.64642	1.7287	3.89557	1.63536	0.770318	2.19309	1.6647	1.10491	0.294317	4.83045	1.76007	0.948695	2.60281e-07	1.30778e-22	0.411581	1.20118	1.08043	1.69957	2.64894	0.000188088	3.97147	3.63868	4.6168	1.58437	1.2353	4.54335	0.442055	2.34905	1.53521	1.83889	1.32963	50
1.41632	4.78149	1.52635	2.08793	1.41159	6.06481	6.16078	1.08727	1.64761	3.95643	1.7879	4.56479	1.23882	0.837063	3.0619	0.952467	1.27218	0.291793	4.72779	1.18926	0.673777	2.87822e-07	1.38314e-22	5.21221	1.55338	1.14198	1.61216	2.12847	0.000202284	4.49696	3.49451	4.09129	2.16511	1.95932	4.51	0.424522	1.94344	2.24747	1.86101	1.3054	50
0.727379	1.0842	1.64019	1.36495	0.970169	1.50479	0.0133302	0.622244	0.0221618	0.0765021	1.14096	0.253902	1.52858	0.737513	1.78106	0.0151295	0.222167	0.298193	4.59599	1.37549	0.00267711	9.12113e-08	3.06263e-24	0.117408	0.871294	0.00861059	0.443143	1.65389	7.59385e-05	3.76474	3.5617	0.187329	0.634629	2.28297	1.09609	0.587344	0.40568	0.0237284	1.4123	1.31417	50
6.72724	2.59169	2.09976	1.3483	1.11988	1.4104	6.16584	0.963476	1.45034	2.63316	2.15145	3.42203	1.29492	0.770579	1.97592	0.827782	0.920556	0.302444	4.76085	1.51983	0.699047	2.1263e-07	3.12618e-24	0.438406	1.07272	1.14017	1.95324	1.94626	0.000188179	3.44359	4.03028	4.4938	1.7038	1.99065	3.98005	0.413105	1.96491	1.86597	2.21228	1.59909	50
1.1441	5.65275	2.28956	1.10506	1.40854	1.88646	5.54522	0.935384	1.25498	4.27313	2.0665	3.9633	1.04718	0.799715	2.19622	1.22619	0.978122	0.28557	4.70494	1.17807	0.790681	2.55075e-07	8.41652e-23	5.55733	1.32167	1.06769	2.79425	2.02878	0.000185794	3.88973	3.68869	3.91569	1.52758	1.25487	3.93531	0.423001	1.8568	1.45428	1.49414	2.16393	50
6.39784	5.38284	1.90214	2.15182	1.03899	6.37356	5.86137	0.982408	1.53297	3.86858	1.87787	3.4311	1.0681	0.735313	2.70212	1.16453	0.991897	0.284498	4.84694	1.27254	0.779641	2.49243e-07	4.91693e-23	5.38533	1.78621	1.68046	1.88926	1.80567	0.000189664	2.86034	3.52404	2.66058	1.97196	1.11335	4.02015	0.528343	1.54735	1.94526	2.65125	1.41035	50
1.11731	5.70066	2.27326	1.14022	0.955775	1.67951	6.16283	0.788515	2.20394	5.02435	3.45861	3.89746	1.12254	0.725966	2.18505	1.05727	1.17336	0.294756	4.74426	1.3067	0.76814	2.26008e-07	4.6023e-23	4.81904	1.11553	1.25234	2.10749	2.43645	0.000210466	4.80301	3.67982	2.62737	1.21812	1.22517	4.74441	0.47871	2.03531	2.24676	1.81038	2.62214	50
0.826308	2.54063	2.08314	1.33356	1.24704	1.37969	0.0291407	0.761773	0.444246	0.162776	1.09189	2.19904	1.19551	0.744598	2.2307	0.0668748	0.510324	0.295925	4.6917	1.71839	0.00325966	1.09567e-07	1.5238e-23	1.97946	1.20333	0.0310743	1.92345	0.940687	9.20429e-05	2.8919	3.7258	0.280174	0.552372	1.84394	3.30257	0.451795	0.543698	0.510587	1.1299	1.30282	50
1.46225	5.75442	2.36857	1.21238	0.750779	1.71632	6.40603	0.823361	1.58766	4.19272	2.20036	3.73778	1.0632	0.739079	2.35818	0.983749	1.58305	0.285623	4.48384	1.42748	0.864967	2.30071e-07	1.30209e-23	4.45944	1.09988	1.31103	1.60205	1.73459	0.000219525	4.83107	4.91697	3.93844	1.82435	1.36622	4.09503	0.476525	2.05941	2.15848	1.71269	1.7588	50
0.896738	5.10648	2.01779	1.61718	1.08139	1.32308	0.0407429	0.928971	1.72461	2.63993	1.59868	3.59581	1.24005	0.819686	2.81998	1.25157	0.996083	0.28441	4.03566	1.75266	0.00653037	1.18443e-07	1.87677e-23	0.346093	0.855379	0.370001	1.53833	1.6524	0.00017221	3.74801	3.90843	3.0452	1.32361	1.63137	4.03167	0.480611	0.970803	1.95379	1.38493	1.9619	50
1.11492	5.79012	2.06384	1.60426	1.01611	1.25049	0.043114	0.871877	1.22587	3.06081	1.96255	3.61949	1.05795	0.767053	1.94957	0.982692	0.998199	0.281496	4.94647	1.31909	0.00764394	1.39279e-07	6.19559e-23	0.355102	1.23451	0.496708	1.70213	1.79075	0.000173793	4.1961	3.89355	3.78598	1.65132	1.9518	3.88766	0.491012	1.613	1.51157	1.41935	1.45369	50
0.786217	1.52677	2.39786	1.4715	0.948183	1.8487	0.0202308	0.588276	0.0458666	0.11025	1.48666	0.133009	1.09637	0.679414	2.05108	0.0154855	0.228735	0.28422	4.5735	1.92033	0.00387297	8.90207e-08	2.00171e-23	0.137582	1.3254	0.0116496	1.12998	0.939732	7.73357e-05	3.47475	3.17696	0.205356	0.66769	1.45721	1.79413	0.500187	0.526409	0.0494503	1.0067	1.38109	50
1.07853	3.66798	2.2896	1.48486	1.02967	1.5859	6.34087	0.704986	1.26307	4.03555	1.64142	4.85986	1.58399	0.820977	2.18802	1.0558	1.20488	0.291934	5.03177	1.35897	0.847134	2.15069e-07	6.37539e-23	4.75592	2.02031	1.08774	1.93311	1.82319	0.000201489	4.89395	3.34488	4.41763	1.38985	1.223	3.61082	0.426984	2.64382	1.5639	2.6442	2.17285	50
1.03778	3.34101	2.95738	1.20221	0.933834	5.77614	0.0544426	1.01418	1.84172	2.39251	2.32018	3.95264	1.01568	0.677067	2.14062	0.964101	1.20469	0.26282	4.48427	1.53497	0.01907	1.43644e-07	4.57851e-23	4.98624	1.33911	0.725892	1.7908	1.47719	0.000202047	3.85315	4.84039	2.70714	1.83746	2.2016	4.43377	0.511655	1.22109	2.16197	1.832	2.22543	50
6.54616	5.77347	1.52179	1.15143	1.05307	2.20099	5.99352	1.01534	1.55256	4.88837	1.95475	3.01474	1.31487	0.755653	1.53231	1.29515	1.07915	0.305552	4.63007	1.8263	0.764644	2.54124e-07	6.39144e-23	3.64416	1.36686	1.24168	1.58819	1.65347	0.0002008	4.04763	4.77184	2.53711	1.92599	1.84717	3.85948	0.386073	1.90954	2.09293	1.7332	2.21546	50
0.761668	0.32154	0.678832	1.2114	0.691985	1.26829	0.0057656	0.683988	0.00947811	0.0346419	1.46148	0.0684462	1.42398	0.708661	1.46907	0.0129343	0.0483109	0.34745	4.77918	1.34457	0.00252403	9.81538e-08	3.43766e-23	0.0936321	1.1168	0.00578374	0.0162046	0.764813	6.83149e-05	3.0719	0.788149	0.149872	0.42659	2.1542	0.400987	0.526687	0.27835	0.00985078	0.94666	1.47146	50
1.07949	5.98392	2.56796	1.17109	1.05936	1.04347	0.043401	0.870754	1.47056	4.41763	2.16106	3.90455	1.56118	0.685091	1.71709	1.46753	0.836453	0.293903	4.71997	1.56872	0.00542534	1.28993e-07	5.08453e-23	4.75421	1.02644	0.498848	1.89784	1.76095	0.000184935	4.7252	3.22029	2.8867	1.12782	1.0763	3.4208	0.485064	0.919833	2.19531	1.39412	1.32827	50
6.45516	4.77138	2.35646	1.4689	0.998209	1.68359	5.66259	0.753903	1.71058	3.99268	1.33736	3.54605	0.994678	0.789099	2.41379	1.08336	0.923985	0.279279	4.11333	1.29104	0.956056	2.36597e-07	3.781e-23	5.81634	1.12606	1.20542	1.54947	2.21387	0.000178948	4.52148	4.01841	2.38916	1.48042	1.00458	2.93181	0.445806	1.62863	1.99179	1.58779	1.91924	50
1.07621	3.38723	1.76801	1.20302	1.06445	3.87968	6.37937	0.916678	1.81514	4.59682	1.55173	4.67953	1.25989	0.836452	2.15003	1.1829	0.952239	0.282822	5.02833	1.24771	0.665247	2.10811e-07	8.66339e-23	5.28762	1.29891	1.17324	1.523	1.77192	0.000194075	3.93504	3.33529	3.94186	1.35236	1.38096	4.18697	0.399567	1.51959	2.94277	1.93851	1.98223	50
1.50901	5.97484	2.26309	2.32591	1.05964	1.50352	6.07696	0.633204	1.48745	4.22971	1.60554	2.80769	1.31221	0.993969	2.38805	0.867174	1.28664	0.31048	4.79667	1.26238	0.908565	2.35584e-07	3.13629e-23	4.56255	1.76508	1.16978	1.87986	2.06076	0.000179324	3.97373	3.70484	4.70302	1.57945	1.95033	3.41611	0.486463	1.70209	1.50887	1.68349	1.46488	50
0.906399	4.62767	2.47289	1.08841	0.987645	1.50133	0.0397594	0.854735	1.00321	0.565996	2.49821	2.65335	1.36056	0.700936	2.45851	0.342213	0.862227	0.27547	5.25173	1.43933	0.00837586	1.32172e-07	5.3884e-23	3.80153	1.01588	0.128737	1.8977	1.58961	0.000117842	3.00168	4.26603	2.41951	0.897973	2.27398	3.4731	0.554998	1.59539	1.2779	1.42196	1.59772	50
0.793907	1.17181	0.929256	1.22163	0.823112	1.27682	0.0137516	0.623687	0.0345359	0.0963935	1.39143	0.570657	1.278	1.08287	1.60374	0.0154107	0.0776433	0.279456	5.17543	1.63819	0.00290464	8.93565e-08	3.01643e-23	0.124233	1.41824	0.00906977	0.386158	0.970985	7.10613e-05	1.99141	1.57996	0.199413	0.582389	1.11497	1.50272	0.518574	0.384953	0.0341735	1.13613	1.33068	50
0.92031	2.74272	2.35754	1.04073	1.09946	1.56904	0.0292805	0.896177	0.406144	0.156285	1.63689	2.18932	1.44813	0.729815	2.59448	0.0253117	0.394436	0.315437	4.76867	1.91886	0.00607117	1.22769e-07	3.86443e-24	0.339387	0.847303	0.0165862	1.29071	1.14961	8.44068e-05	1.89994	3.25337	0.233968	0.753382	1.74837	4.18103	0.526807	0.54928	0.57647	1.49452	1.89526	50
6.54214	1.94776	2.82894	1.18572	0.981476	1.58997	5.28224	0.948882	1.42301	5.01306	1.56373	3.26194	1.15453	0.684011	1.99137	1.36452	1.01641	0.297815	5.00633	1.80754	0.819894	2.42828e-07	9.84645e-23	1.42282	1.22234	1.35842	1.74578	1.89584	0.000199335	4.5803	4.26139	2.95304	1.53071	1.11969	4.47654	0.450451	1.23277	2.4296	1.99307	1.80761	50
0.974737	5.53128	1.74336	1.2449	1.18174	1.45329	0.0414397	0.895039	1.6437	3.88664	1.47025	3.19341	1.06896	0.741734	1.79582	0.815936	0.689	0.285778	4.67121	1.25006	0.00450541	1.16339e-07	1.72597e-23	4.91218	1.33732	0.315399	1.61871	1.53752	0.000166795	4.04004	3.80598	2.81264	1.85146	1.046	5.39531	0.638488	0.69487	1.46843	1.78832	1.54769	50
6.25818	5.06603	1.77894	1.18527	0.841529	6.10032	6.1941	1.09794	1.7688	3.77061	1.52825	3.40677	1.19224	0.832169	2.72867	0.983264	0.851677	0.27822	4.35499	1.71832	0.937405	2.78808e-07	3.97295e-23	5.29078	1.14913	1.10941	2.16729	1.92374	0.000196083	3.99423	3.00737	3.75621	1.26614	1.70449	3.5877	0.384904	1.81506	1.73396	2.17869	1.79934	50
6.71506	5.72291	2.07117	1.28941	1.17884	5.94527	6.42087	0.776076	2.03688	4.97677	1.71304	4.03895	1.47126	0.73064	2.27384	1.09479	1.19635	0.305343	4.59432	1.56325	0.773452	2.26641e-07	7.10434e-24	5.1765	1.0246	1.31729	2.39487	2.28063	0.000217368	3.73035	3.66509	4.43872	1.98111	2.39398	4.4826	0.384398	1.48872	2.05014	1.7906	2.42402	50
0.851558	5.5985	1.87428	1.4764	0.959921	1.19661	0.0496312	0.873706	1.68325	3.72922	1.52383	3.23633	1.19785	0.770768	2.86977	1.22327	0.790145	0.280218	4.84052	1.57157	0.00556311	1.04495e-07	7.83331e-23	0.357235	1.89015	0.284894	2.15698	1.24251	0.000185655	3.55152	4.27426	0.545035	1.8639	1.5401	4.88781	0.685285	0.769034	3.04438	1.42771	2.31338	50
6.3265	5.0704	1.65006	1.21367	0.964471	5.60692	5.96634	1.02561	2.02804	4.21607	1.3111	3.49294	1.02637	0.663851	2.37136	1.21336	1.21217	0.284211	4.30428	1.69405	0.6522	2.42285e-07	7.97972e-24	5.56314	1.06592	1.67561	2.28455	1.8572	0.000197249	4.26969	4.86004	4.47775	1.47027	2.0868	3.80519	0.448712	1.90726	1.73306	1.73971	1.30869	50
6.47958	5.71977	2.46948	1.39014	1.16478	6.28757	6.47568	0.820679	1.26791	4.92478	1.32859	3.33668	1.38216	0.76414	2.40486	1.03364	1.32876	0.315688	5.03578	1.25916	0.895789	2.36931e-07	8.99914e-23	5.41472	1.12356	1.23399	1.92149	1.87591	0.000208539	5.04916	4.56309	3.34072	2.02892	2.35426	4.04418	0.42596	2.04641	2.12414	1.72646	1.46572	50
0.954346	5.64683	1.72951	2.22401	0.849792	1.61912	0.0420065	1.02337	1.36443	3.51616	1.5639	3.50159	1.66769	0.808186	2.07568	0.92826	1.1316	0.308606	5.2798	1.33683	0.00659117	1.3748e-07	2.46121e-23	4.93576	1.00418	0.202904	1.5691	1.33899	0.000166163	3.56248	3.75522	0.403242	1.49681	1.15364	3.42409	0.522679	0.820864	1.22616	1.81113	2.0253	50
0.773966	1.07155	1.77735	1.44897	0.867778	1.27555	0.0143577	0.715046	0.0573799	0.107963	1.86858	0.441987	1.31498	0.725321	2.46669	0.0149023	0.256236	0.308284	5.16421	1.79491	0.00419162	9.67044e-08	2.41164e-23	0.123886	1.51244	0.00944608	0.80072	1.12827	7.87618e-05	4.41283	3.21914	0.259582	0.49024	1.5099	1.43495	0.50392	0.847218	0.0661714	1.54052	1.3917	50
6.54549	4.73935	1.85528	1.69691	1.00966	1.53489	5.9509	0.881289	1.46584	4.24985	1.85881	2.91482	1.07419	0.870472	1.94096	0.870587	1.22936	0.297705	4.3135	1.25549	0.714409	2.24577e-07	5.41543e-23	3.85477	1.34497	1.22514	2.50861	1.51874	0.000190758	3.47424	4.57558	4.54103	0.918779	1.82931	3.93175	0.410343	1.55384	1.41817	1.50693	1.74021	50
0.836589	5.48448	2.54931	1.41453	0.956997	1.33468	0.0435318	0.889612	1.23644	3.4926	1.60376	3.91247	0.943409	0.829551	1.92868	1.07659	1.06741	0.265473	5.2122	1.419	0.00589749	1.0562e-07	1.55284e-22	4.42977	0.916713	0.231853	1.90115	2.41604	0.000177747	2.93505	4.3583	1.99527	1.31785	1.86989	4.09583	0.405893	0.882871	1.16229	1.34495	1.49773	50
1.11949	5.801	2.51026	1.22543	1.21499	6.61131	5.95911	0.891603	1.82118	4.36939	1.59738	3.58119	1.27705	1.12172	2.85874	1.22872	0.784188	0.293516	4.64971	1.46699	0.904228	2.44533e-07	5.37878e-23	0.450384	1.37759	1.50413	2.4757	2.50886	0.000198375	4.43438	3.71117	2.97024	1.59558	1.45944	4.25257	0.448752	1.92636	1.67823	1.87708	1.46615	50
0.883821	4.51558	1.54395	1.16389	0.750753	1.79901	0.0384914	0.882216	0.958153	2.01533	1.59068	4.02308	1.1763	0.617493	3.06945	0.604935	0.742333	0.283793	4.51959	1.62103	0.00405603	1.23512e-07	1.31379e-22	4.9956	0.924072	0.209337	1.65102	1.47843	0.000145297	3.07321	3.65512	0.475227	1.38059	1.30723	3.57905	0.59301	0.608163	1.26014	1.81053	1.32967	50
1.12747	4.68214	1.6858	1.32852	0.820883	5.9724	6.4713	0.753139	1.27479	4.68143	1.5522	3.85376	2.13559	0.932322	2.14664	1.05755	1.09904	0.256647	5.13059	1.23622	0.803366	2.30918e-07	1.07381e-23	3.23909	1.30642	1.06025	1.43984	1.36601	0.000197169	4.87003	3.84421	4.01553	1.45804	2.03931	3.60283	0.429979	1.94301	1.51761	2.26904	1.68664	50
0.783333	0.890105	0.484416	1.12136	0.815492	1.08548	0.0077142	0.633909	0.0135838	0.0562428	1.08271	0.0796461	1.5931	0.640004	2.56025	0.013794	0.179411	0.302517	5.45208	1.53233	0.00228841	9.17722e-08	4.00003e-23	0.0997873	0.86611	0.00653908	0.135851	0.996759	7.28594e-05	2.49318	0.578248	0.167457	0.468147	2.1796	1.13609	0.529985	0.296549	0.0145971	1.20951	1.19382	50
6.67674	3.96444	2.94529	1.22417	1.04828	5.78907	5.88576	1.77423	1.27977	3.51938	1.43673	4.25322	1.01403	0.669816	2.06968	1.1264	1.04614	0.295567	4.31309	1.42052	0.84221	3.31329e-07	1.14708e-23	5.42852	1.01208	1.07968	2.50833	1.7984	0.000196534	4.74359	3.70191	3.81054	2.06256	1.38711	4.18083	0.452413	1.77458	1.8719	1.79233	2.39752	50
6.68724	5.7917	2.54678	1.16167	1.12581	1.71953	6.25334	1.09244	1.48612	4.3108	1.7291	3.22576	1.02018	0.822988	1.84824	1.04856	1.00171	0.296625	4.18448	1.40429	0.835466	2.78593e-07	6.70084e-23	5.87499	1.33268	1.03099	1.83928	1.65011	0.00019312	4.42987	3.16126	4.22223	1.45129	1.55361	4.89625	0.475938	1.76107	2.0861	1.89489	1.38376	50
6.75682	5.39746	2.79952	1.2222	0.974717	6.25732	6.34449	1.02732	1.36327	5.10759	2.10581	2.98653	1.38381	0.93027	2.62265	1.20989	0.94504	0.283728	4.48085	1.65568	0.856283	2.78346e-07	7.63976e-23	4.97006	1.47074	1.81056	1.62633	2.17863	0.000190245	4.67407	4.75806	4.1481	1.52195	1.30366	4.67495	0.391489	1.93809	1.90311	1.77203	1.82797	50
6.12796	4.83915	1.51078	1.40583	0.911082	6.06336	6.60037	0.914201	1.80125	4.65993	2.04518	4.11419	1.05888	0.841492	1.85117	1.07259	0.964924	0.299323	4.91782	1.12473	0.774211	2.54501e-07	2.16973e-23	0.44214	1.19686	0.946017	1.75719	2.35782	0.000190793	3.75995	4.54645	4.13827	1.43678	1.36129	4.71852	0.48166	1.33873	2.44541	1.66434	2.57146	50
0.769854	0.199582	1.14911	1.12621	0.991299	1.59853	0.00739789	0.643999	0.0137661	0.0468544	2.06545	0.0254688	1.24108	0.886017	1.68101	0.012724	0.0637359	0.300184	5.31408	1.38594	0.00331515	8.93401e-08	4.45738e-23	0.0962956	1.47776	0.00627881	0.0113368	0.889946	6.91848e-05	3.41098	1.84599	0.167211	0.455398	1.29844	0.57712	0.537257	0.340963	0.0136002	1.11173	1.77244	50
6.67937	5.51047	1.79383	1.54375	1.00107	1.47047	6.1786	0.929898	2.24419	4.75141	1.8801	4.53281	0.987871	0.857096	2.64386	1.06801	0.860618	0.329707	4.85598	2.08799	1.0867	3.02712e-07	5.63827e-23	0.414374	1.31149	1.39736	1.53075	1.1843	0.000199929	4.82094	3.8863	2.44615	1.69939	1.09249	4.22528	0.429171	1.91725	2.32305	1.50064	1.55706	50
6.57506	5.47266	2.00105	1.3136	1.56134	6.08157	5.97321	0.961223	2.07747	4.02017	1.67454	3.43461	1.5464	0.7129	2.16258	1.23564	0.924781	0.295975	4.63535	1.15973	0.727198	2.40478e-07	6.6801e-23	3.99417	1.14368	1.21338	2.39739	2.36002	0.000197281	3.8759	4.19225	4.2052	1.50737	1.34935	3.60071	0.398688	1.64983	1.96293	1.37307	1.78056	50
0.842313	0.917331	1.31217	1.22118	1.19117	1.25623	0.0166226	0.603833	0.0369331	0.13263	2.01693	0.0503404	1.80247	0.839765	1.85075	0.0141655	0.174258	0.305083	4.97841	1.45219	0.00399414	8.42833e-08	6.27958e-24	0.12893	0.915718	0.0103559	0.66018	0.908018	7.52884e-05	3.43431	4.3229	0.237168	0.514596	1.39786	1.32133	0.565732	0.348546	0.0344546	1.64176	2.58129	50
1.16526	1.86704	3.14454	1.33232	0.850142	1.15148	0.0347566	0.543954	1.20896	0.593402	1.82339	3.84711	1.53967	0.668403	3.44859	0.225727	1.16198	0.273134	5.4745	1.50651	0.0082739	8.6806e-08	1.75428e-23	2.93673	0.90102	0.0682616	1.68337	1.60096	0.000125237	4.78472	3.13234	2.85314	1.11932	1.07548	2.92258	0.471975	1.321	1.32989	1.46461	1.58687	50
1.32022	2.52263	2.01055	0.754364	1.14939	6.18412	6.43561	0.89477	1.84591	4.36497	2.07644	3.6273	1.66909	0.824016	2.61623	1.07641	1.66345	0.296596	4.72951	1.52688	0.988337	2.56268e-07	6.48466e-23	4.48704	1.07291	0.924174	2.39231	2.57197	0.000210398	4.55582	4.24114	4.08464	1.50177	1.27855	3.56724	0.437782	1.49686	2.45779	1.52294	1.86974	50
1.36001	5.50092	1.7544	1.6586	1.1471	1.64234	6.17498	0.951015	1.69171	4.89643	1.6569	3.99615	1.62085	0.847533	2.10632	1.77333	0.938389	0.293431	5.14807	1.45079	0.825585	2.54939e-07	2.49532e-23	5.25894	1.47891	2.04112	1.87982	2.29531	0.000210804	2.50429	4.38395	3.39983	1.51987	1.42827	4.17901	0.377266	1.57198	2.6341	1.83796	1.92557	50
0.74421	0.0324083	0.0204654	1.27928	0.975123	1.09721	0.00254581	0.911155	0.00888335	0.0199699	1.09479	0.0517496	1.05444	0.860486	1.12066	0.0129792	0.0762531	0.273686	4.74276	1.69695	0.00224408	1.31974e-07	6.12842e-23	0.0750125	1.12081	0.00433077	0.00246771	0.761873	6.88747e-05	2.98646	0.0711942	0.147558	0.470994	2.30148	0.144031	0.518832	0.204799	0.00938017	0.725898	1.11062	50
0.764867	1.05888	1.0517	0.997422	1.24174	1.55234	0.0147577	0.544544	0.0841786	0.0843511	1.28247	2.92054	1.02169	0.822516	1.57523	0.0152921	0.15008	0.266781	5.39306	1.26156	0.00266347	8.27164e-08	6.26725e-23	0.134061	0.990554	0.00995204	0.649734	1.06131	7.40151e-05	3.09216	1.21054	0.751459	0.572565	1.53141	1.14107	0.451263	0.405836	0.0647919	0.854514	1.19354	50
0.902836	0.0190821	0.00514788	1.5194	0.739193	1.20138	0.00239421	0.752689	0.00723728	0.0317755	0.969877	0.0927528	1.92078	0.871166	1.22363	0.0138407	0.0464513	0.292801	5.12632	1.31435	0.00201291	9.15554e-08	1.29082e-22	0.0736512	0.887899	0.00426441	0.00124891	0.882545	6.84479e-05	2.2063	0.0290382	0.145108	0.525894	1.53431	0.0554301	0.503939	0.157198	0.00806785	1.29099	1.391	50
6.39061	5.51023	2.40083	1.2913	1.03733	1.55249	5.79166	1.09902	1.46393	4.66076	2.00305	3.28859	1.06482	0.646093	2.74547	1.28441	0.941299	0.286741	3.53694	1.53561	0.713641	2.5309e-07	2.1907e-23	0.411147	1.23881	1.17065	2.16101	1.89607	0.000194968	4.51746	4.01681	3.29191	1.21004	1.68461	3.59225	0.39973	2.87403	1.75414	2.00876	1.63113	50
6.50886	5.6372	1.87968	1.2777	1.44209	6.4338	6.35245	0.823782	1.62405	5.17448	1.50815	3.54535	1.01154	0.920491	3.48653	1.34155	1.04192	0.285829	4.89318	1.10298	0.734091	2.20632e-07	4.30391e-23	5.0609	1.2391	1.60518	1.89275	1.89967	0.00020503	3.96484	4.11631	3.65068	1.68952	1.16476	4.03506	0.492903	1.55696	1.94919	1.85071	1.63517	50
6.37432	5.61916	1.85549	1.11904	0.922799	6.41323	6.27541	1.01765	1.97895	3.85419	1.51462	3.91764	1.47959	1.07018	2.2492	1.48988	1.1475	0.268055	5.25208	2.21746	0.87545	2.53788e-07	2.43706e-23	5.11187	1.70419	1.60087	1.59543	1.58115	0.000200836	4.52637	5.11237	3.56521	2.09331	1.58303	3.46496	0.425031	1.60237	2.10004	1.90569	2.2776	50
0.85657	0.992146	1.87555	1.86355	0.825946	1.2018	0.0133462	0.743153	0.0313494	0.0807536	1.47649	0.0453586	1.58807	0.720218	2.38819	0.0135676	0.353167	0.312274	5.27046	1.85616	0.00315452	9.92869e-08	1.19084e-22	0.120438	0.894391	0.00884507	1.10339	0.710605	8.21946e-05	3.77181	3.91154	0.197075	0.439497	1.93692	1.76666	0.657456	0.413164	0.0410552	0.936067	1.39407	50
6.0527	4.96041	2.4467	1.20315	0.977339	4.9031	6.41472	0.908772	2.0919	4.36082	1.73045	3.08075	1.26833	0.816933	2.27049	1.25594	1.21466	0.278728	5.04378	1.21384	0.814519	2.42515e-07	4.84836e-24	3.67943	1.60087	1.2825	1.75623	1.43249	0.00020091	4.16343	3.72754	2.93318	2.14148	2.07448	3.85303	0.398277	1.18905	2.15291	1.49579	2.19912	50
0.937416	4.60075	3.83186	1.59422	1.15097	1.83008	0.0432083	0.800118	1.48292	4.75528	1.69064	4.3131	2.46494	0.767288	1.55955	1.29743	0.977396	0.2627	5.08468	1.87402	0.00627512	1.19795e-07	9.20993e-23	0.364895	1.03989	0.259921	2.34943	2.03978	0.00018776	3.17707	4.08168	2.08784	1.66122	1.77007	4.25498	0.567608	0.958311	1.37238	1.5386	2.26454	50
6.34633	5.95761	1.84921	1.47898	0.896646	5.97539	6.38199	0.992166	1.48184	4.36927	1.75035	3.49895	0.986024	0.768712	2.42732	1.25229	1.27542	0.284123	4.83699	1.49209	0.680909	2.25577e-07	5.34869e-23	5.00501	1.12384	1.29744	1.86018	1.95625	0.000191089	4.91486	4.18253	3.26682	1.88085	1.64535	3.70332	0.595594	1.69277	1.74651	2.91305	1.64105	50
6.81883	5.09397	2.39532	1.18343	0.79856	1.72914	6.21846	1.202	1.82765	4.17803	1.5671	2.91815	1.10502	0.718937	2.24383	1.69957	1.08532	0.304677	4.99845	1.41799	0.804345	2.64011e-07	5.71121e-23	5.7306	1.1424	1.46533	1.97391	2.05641	0.000196568	4.37702	3.14402	3.87419	1.75308	1.25856	4.04185	0.45523	2.07852	2.40717	2.21614	2.04415	50
0.762381	0.93253	1.22441	1.13163	0.720555	1.23452	0.0137769	0.626283	0.0824624	0.0670308	1.15564	2.65961	1.18183	0.818671	1.90249	0.0212125	0.171176	0.341969	4.77602	1.70625	0.00313401	9.54899e-08	1.72132e-23	3.63911	0.882218	0.0099213	0.684115	1.27315	7.52674e-05	0.938171	3.28909	0.183846	0.57343	1.44109	0.944586	0.614506	0.428779	0.0918551	1.38449	1.41011	50
1.27291	6.06127	2.39087	1.41896	1.1978	6.24808	5.8012	0.907927	2.13035	4.71561	2.49125	4.00479	1.43186	0.813231	2.45885	1.13358	1.05827	0.285416	5.00112	1.31668	0.774129	2.48347e-07	1.49898e-22	4.97676	1.50644	1.07336	2.79696	1.55158	0.000180636	3.4558	3.40032	2.44076	1.44133	1.79775	3.89915	0.402985	1.66743	1.73415	1.73346	2.79269	50
6.35573	2.22141	2.15091	1.30134	0.935496	6.06241	6.05502	0.942265	1.67387	3.60881	1.70514	3.00314	1.07071	1.06633	3.591	1.13733	1.08099	0.289385	5.30345	1.60054	1.00596	2.549e-07	9.29857e-23	5.45446	1.33603	1.55346	1.72271	2.02235	0.000201583	3.94778	4.2088	3.97208	1.31519	1.53772	3.6427	0.41407	1.69162	2.38627	1.80779	2.17624	50
5.23476	5.45126	1.71253	1.38205	0.974861	1.6468	0.158955	1.22304	1.74432	4.04126	1.74582	2.94084	1.07255	0.807753	2.2113	1.00186	1.23282	0.290888	4.76003	1.37985	0.18445	2.08075e-07	3.91001e-23	4.73125	1.07934	0.770493	1.66841	2.29114	0.000189488	4.75293	3.78324	3.73848	1.80949	1.94607	3.47093	0.462723	1.89446	2.03318	1.58461	1.52955	50
0.926943	1.83826	1.98681	1.18383	0.910266	1.49152	0.0301815	0.681993	1.07025	0.345778	1.67354	1.8891	1.03123	1.04814	2.07453	0.39532	0.978813	0.292594	4.58536	1.76334	0.00679505	1.12394e-07	1.72601e-23	0.200415	1.4011	0.118385	1.97888	2.02781	0.000114968	3.05659	3.94677	3.95699	0.894991	2.00091	3.44294	0.571334	1.31077	1.09497	1.61499	1.7672	50
6.57763	5.19784	2.4406	1.28444	1.15852	6.19392	6.36154	0.998961	1.46246	3.75029	1.80914	3.68661	1.15134	0.838822	1.78648	1.10978	0.937675	0.294089	4.89021	1.57651	0.8998	2.45051e-07	8.00645e-24	5.13092	1.4696	1.26122	1.84798	2.0988	0.00020004	4.60225	4.39291	3.76067	1.26601	1.32211	4.28497	0.445327	2.07769	2.23492	1.58672	1.91861	50
6.53277	5.66773	2.23495	1.36932	1.26299	6.28791	6.35519	1.02318	1.4433	4.37237	1.97502	3.06424	1.2894	0.751854	1.92815	1.10151	1.07697	0.281391	4.80438	1.36081	1.04316	2.83654e-07	8.53012e-23	5.19883	0.924057	1.12604	1.69222	1.92337	0.000197294	4.13151	3.88811	3.438	1.15557	1.3706	4.2234	0.479025	1.69359	2.38343	1.64836	3.14282	50
6.53954	5.73164	2.05111	1.54702	0.913858	1.40319	6.11382	0.797826	1.64939	4.29178	1.37951	3.95677	2.1317	1.22083	3.01569	0.894339	1.27998	0.309858	4.89164	1.80157	0.826833	2.35048e-07	3.06969e-23	4.89576	1.35506	1.26231	1.88583	2.31014	0.000191148	3.05959	4.90588	3.16879	1.92428	1.97318	4.4448	0.437641	1.73074	2.1311	1.6167	1.57269	50
5.93239	5.5694	2.88679	1.64271	1.13099	6.27196	6.56653	0.813463	1.44479	3.99878	1.49975	3.05286	1.20952	0.765613	2.67528	1.25483	0.994484	0.278421	5.02992	1.51064	0.886165	2.41062e-07	6.84676e-12	4.89008	1.46757	1.56884	1.87802	2.91695	0.000193865	4.23788	4.4135	3.45205	1.7096	2.1553	3.71726	0.360046	2.09361	2.18098	1.86541	1.35563	25
6.32497	5.58018	1.52083	1.41133	1.15071	6.13684	5.6764	0.98129	1.38041	4.95219	1.48083	3.78591	1.19375	0.906901	2.2524	1.07622	1.16388	0.312345	3.85711	1.62589	0.658226	2.44192e-07	8.00733e-11	4.86259	0.919681	1.39506	2.23728	1.75071	0.000203412	4.15632	4.85609	3.61887	2.2897	1.64138	4.69363	0.417546	2.45649	1.44953	3.11571	1.56632	25
6.7212	5.51039	1.76527	1.80078	1.23471	2.31662	6.6214	0.929234	1.73254	4.9171	1.4038	3.54819	1.86052	0.65951	2.71746	1.46956	1.1514	0.324672	5.23839	1.35478	0.747713	2.3196e-07	1.98968e-11	2.70027	1.04577	1.32186	2.40225	1.65134	0.000202952	3.86258	3.96421	2.30855	2.04242	1.18858	4.26915	0.471582	1.7395	1.86871	1.82105	1.70538	25
1.11746	5.81529	1.77947	1.22811	1.19856	6.38141	6.16553	0.922625	1.72334	4.4713	1.80528	4.42816	1.40002	0.810366	1.85438	1.33209	0.959064	0.286441	4.48604	1.42504	0.893751	2.71326e-07	1.83161e-11	4.91024	1.83305	1.17115	1.93888	1.31141	0.000194477	3.79937	3.22422	4.32804	2.18118	1.26753	3.73628	0.436335	1.42228	1.84965	1.66207	2.14301	25
1.2303	6.24435	1.32966	1.31468	0.9852	1.76579	6.20732	0.759185	1.39599	4.33925	1.82648	3.42841	1.3022	0.844887	2.84367	1.01773	1.41366	0.27901	5.00693	1.72418	0.73442	2.27114e-07	1.36134e-11	5.11875	1.60773	1.62119	1.55347	1.73243	0.000209197	4.43742	3.87993	3.38482	2.85225	2.66376	3.63619	0.430711	1.74658	1.71445	1.66356	3.75153	25
1.18352	6.36562	1.87302	1.46079	1.13643	1.40972	0.644704	0.809911	1.5069	3.11932	1.61064	4.09664	1.38492	0.618763	1.74758	0.891284	0.972619	0.257317	4.78004	2.02304	0.46979	2.44169e-07	1.50761e-11	4.64822	1.1817	1.17589	1.53974	1.82646	0.000175308	4.866	3.61693	2.40269	1.89533	1.32255	3.68631	0.42769	1.20689	1.60633	1.51283	1.48688	25
1.33186	5.79776	1.6015	1.56993	1.22672	6.01335	6.21684	1.03846	1.6546	4.59814	1.51028	3.68695	1.44391	1.1563	1.50177	1.04825	2.04423	0.269597	5.12479	1.40374	0.805257	2.68528e-07	4.21716e-11	5.23675	1.57662	1.29109	2.31771	1.93953	0.00022427	3.78827	4.60528	3.85165	1.99256	1.61264	4.33376	0.380852	1.75019	1.54823	1.90265	1.74152	25
6.44824	5.14564	2.16738	0.950081	0.954307	6.39633	5.92877	0.708587	1.24703	4.39417	1.33871	2.95181	1.26418	0.756349	2.80478	1.03975	1.07814	0.343436	5.23762	1.36639	1.0077	2.49128e-07	2.64824e-11	5.44446	1.06199	1.54553	1.72811	1.7385	0.000203153	4.86639	4.67286	3.80418	1.04835	1.75826	4.40617	0.420795	1.59502	2.11619	2.00826	1.52792	25
5.73721	5.61186	2.27255	1.28914	0.947413	5.81735	6.68493	0.956789	1.61377	3.24973	1.45372	3.51489	1.38296	0.676374	1.94518	1.34592	1.23415	0.262733	5.34704	1.63189	0.816041	2.63803e-07	9.5611e-12	5.07979	1.63817	1.2118	1.97532	1.57579	0.000190825	3.99623	4.65933	1.9121	1.95258	1.42412	4.60206	0.4244	1.63072	2.11782	1.50116	1.75926	25
6.1676	5.54761	2.25217	1.07836	1.25926	6.19589	6.35635	0.684118	1.7431	4.69912	1.71774	4.15322	1.30057	0.974029	1.7952	1.05911	1.17632	0.303067	4.28348	1.46075	0.947834	2.49895e-07	4.88537e-12	5.20878	1.32657	1.28808	1.97361	1.86678	0.000202984	4.2471	4.57274	3.68671	1.87564	1.22306	4.16555	0.447442	1.64072	2.17472	1.66394	1.5256	25
6.58838	5.8776	2.15554	1.18971	0.948792	1.79592	6.42331	0.808064	1.1778	5.02458	1.75518	4.24454	1.33934	0.722284	2.02388	1.37988	1.13672	0.274637	5.2916	1.54152	0.729574	2.21767e-07	6.8004e-12	0.432549	1.08657	1.5351	2.07943	1.99794	0.000205473	3.8569	4.97019	5.08955	1.8889	1.4844	4.80002	0.472282	1.68861	2.87047	2.23212	1.52339	25
6.10302	5.94572	2.71608	1.47151	1.12894	1.53333	0.0410794	0.791792	1.7786	2.43382	1.58757	3.64581	1.56929	0.684291	3.34244	0.587918	0.778965	0.251551	5.37024	1.75541	0.00662376	1.03401e-07	1.55515e-11	4.17161	0.865836	0.202305	2.34246	2.1281	0.000145967	3.33309	4.73706	3.03848	1.31813	1.17911	3.18043	0.540181	1.27327	1.41522	2.20998	1.46159	25
6.31497	6.09989	2.01817	1.09137	0.993848	1.64916	5.98173	1.28323	1.24331	4.75528	1.54605	4.24702	1.7914	0.803379	2.98553	1.59919	1.04004	0.287236	4.60678	1.31346	0.905202	2.729e-07	1.97352e-11	0.527609	1.37746	1.41649	1.83527	1.78396	0.000202204	3.21672	3.62209	3.05031	2.88157	1.37821	2.89579	0.468018	1.90899	1.73494	1.91673	1.87609	25
0.883727	1.49969	2.73871	1.3235	0.965333	1.04565	0.0270334	0.59377	0.399111	0.18011	1.84303	1.12054	1.06183	0.865327	2.44845	0.0374918	0.398635	0.309255	4.40258	1.63692	0.00531435	8.63997e-08	3.52283e-11	3.42296	0.970262	0.0207768	1.56104	1.44327	8.55261e-05	2.74653	4.09341	1.10822	0.625389	1.68547	3.66918	0.537089	0.585777	0.390969	1.43748	2.11994	25
6.14273	6.09035	2.70082	1.62635	1.04742	6.41899	6.21221	1.0097	1.59559	3.63527	2.09628	4.39911	1.38684	0.835736	2.05905	0.932404	0.935171	0.286085	4.56045	1.45867	0.942167	2.5518e-07	2.56423e-11	4.9159	1.20706	1.2817	2.36546	1.55954	0.000181212	4.1913	4.41468	4.25685	1.39386	1.63638	3.72449	0.454028	1.84459	2.05256	1.97191	2.10321	25
0.917509	4.84121	2.56264	1.62197	0.89966	1.18835	0.0350435	0.933376	0.741158	0.652792	1.803	2.61891	1.56135	0.847048	1.51971	0.462957	0.963673	0.284628	4.68316	1.47505	0.00638443	1.26818e-07	4.09967e-11	4.04901	1.06578	0.175954	1.85181	1.71022	0.000125418	3.00718	4.20205	2.1723	0.849153	1.69259	3.37326	0.534492	0.799067	1.41955	1.47909	2.5197	25
0.952308	1.4459	1.94881	1.30997	0.93473	1.34645	0.0242846	0.573208	0.171924	0.161108	1.38974	0.29109	1.02947	0.805854	1.62136	0.0159337	0.297023	0.284915	4.48384	1.06071	0.00515111	9.21804e-08	9.34571e-12	0.149713	0.939227	0.0140469	0.941649	1.19918	8.06596e-05	4.16144	4.19555	0.339928	0.52955	1.44101	1.83688	0.516331	0.755596	0.15639	1.28851	1.88957	25
1.32315	5.80731	2.8878	1.34976	0.866613	1.44958	6.49649	0.883414	1.6383	5.07257	1.7028	3.74621	1.15012	0.740437	2.40311	1.33686	1.1793	0.277759	4.79577	1.90423	0.72101	2.40099e-07	1.76077e-11	0.431037	2.15888	1.05331	1.93717	2.22595	0.000198321	3.71955	3.8958	3.33192	2.7859	1.97708	3.82449	0.360158	1.39536	1.7117	1.64577	2.38974	25
6.1067	5.76184	3.19601	1.03373	0.944005	6.50701	6.45838	0.955815	1.54704	4.93812	1.53364	3.65876	1.33612	0.937753	3.34188	1.13356	1.13779	0.294695	4.32244	1.30904	0.83477	2.37362e-07	9.82209e-13	4.44484	1.06737	1.34936	1.8113	1.98295	0.00019986	4.16398	4.3999	2.91558	1.68371	1.36381	3.25297	0.464839	1.90218	2.24183	2.08605	2.27406	25
5.99028	5.80191	2.01685	1.60447	0.952997	6.17376	6.22987	1.02415	1.93105	3.56618	2.03097	2.60279	0.945807	0.793047	2.14849	1.19163	0.994264	0.28591	4.28867	1.4905	0.996198	2.66787e-07	7.12487e-12	4.29798	1.43564	0.930034	1.53894	2.1865	0.00019688	4.3051	4.68779	4.31405	1.35663	2.02024	4.85067	0.509157	2.24763	1.68759	2.10301	2.89091	25
1.11439	5.37611	2.16191	1.30186	1.23864	1.67399	6.56017	0.82233	1.50967	3.87805	1.34427	2.88579	0.909386	0.985976	1.91057	1.46371	0.954999	0.279168	4.59979	1.38805	0.85991	2.46608e-07	2.86916e-11	4.98714	1.25384	1.10306	2.15757	1.63109	0.000188506	4.27768	3.89325	2.99217	1.58023	1.28737	4.14695	0.427472	1.73047	2.21269	1.90294	2.07464	25
1.31945	5.49329	1.76407	1.34458	1.19719	1.65701	6.11767	0.702733	1.58593	4.83692	2.43766	2.52703	1.07364	0.753328	1.99395	1.34741	0.995462	0.283131	4.19517	1.29953	0.877491	2.24004e-07	2.89613e-11	4.93291	1.13636	1.39266	2.12284	2.0187	0.000194792	3.78516	3.81168	4.28138	2.21065	1.32852	3.91227	0.410433	1.61983	1.89707	1.69508	1.62637	25
0.898985	1.68508	3.53816	1.16364	1.75936	1.84413	0.0285792	1.083	0.349577	0.196779	1.23042	2.03553	1.26201	0.767457	2.6556	0.0438722	0.321574	0.290294	5.03818	1.36804	0.00307027	1.40222e-07	2.155e-11	0.820171	0.805975	0.0226658	1.40728	0.754385	8.3813e-05	3.78154	4.1049	0.411455	0.514289	1.0922	2.97878	0.477122	0.63998	0.358125	1.4998	1.26383	25
1.28458	4.21575	1.95087	0.953592	1.00104	6.26288	6.09454	1.09516	1.48183	4.35058	1.62686	3.26478	1.63663	0.709908	1.71553	1.51583	1.00286	0.287741	5.01205	1.37999	0.764746	2.53491e-07	2.21119e-11	5.03185	1.10951	1.06121	2.20108	1.75824	0.000198925	4.74634	3.66026	3.68623	1.29846	1.78596	3.70101	0.431614	2.68224	1.40117	1.63646	1.31505	25
1.03427	5.21005	2.13051	1.3152	0.998134	1.58422	0.0524054	0.786099	1.42029	4.16792	1.66497	4.57653	1.42013	0.859636	2.84147	1.19027	1.25425	0.269231	4.71831	1.43863	0.00730294	1.13728e-07	3.10507e-11	5.19991	0.91772	0.35642	2.1663	1.66269	0.000203515	4.80198	4.37481	3.51241	1.81405	1.3403	4.08241	0.558172	1.03991	1.63418	1.85748	2.08114	25
0.941434	4.81158	1.52431	1.51351	1.09824	1.38342	0.0440446	0.918001	1.62051	4.23622	1.62844	3.67211	1.37914	0.758388	1.77001	0.924081	1.12155	0.292433	4.8252	1.36414	0.00684227	1.28191e-07	2.7666e-11	5.10146	1.27699	0.431586	2.67643	1.83147	0.000186325	4.45108	3.4353	3.39424	1.64492	1.59037	4.33945	0.532294	1.35954	2.06237	1.7807	1.41749	25
1.09931	3.74946	2.70487	1.1799	1.24616	6.16726	6.81401	0.770885	1.8663	3.70129	1.67178	3.83957	1.28886	0.899443	2.75875	0.977665	0.975394	0.326153	4.39292	1.1456	0.831608	2.45236e-07	2.68389e-11	5.44898	1.27817	1.25926	1.65827	1.92121	0.000188452	3.18699	4.3243	3.84834	1.66319	1.3045	3.62297	0.412451	1.91035	1.6827	1.57672	1.72373	25
6.54726	5.79187	1.75099	1.49548	1.21104	6.16971	6.08277	1.61914	1.88239	5.22743	1.36939	4.73416	0.960873	0.728378	3.36177	1.18457	1.17214	0.311551	4.98195	1.3094	0.655459	2.76846e-07	1.30298e-11	5.70702	1.31722	1.37924	2.413	2.07605	0.000202806	4.52781	3.36039	2.46593	2.77117	1.66203	4.21269	0.453085	1.61361	1.73893	1.68813	1.14785	25
0.780111	1.76716	2.1009	1.25965	0.915462	1.71048	0.0263533	0.656593	0.253002	0.183441	1.14112	0.863663	0.925403	0.747617	1.29345	0.0513692	0.382866	0.259047	4.7384	2.63106	0.00378001	9.45583e-08	3.21274e-11	0.829616	1.18645	0.0216212	1.19912	0.957984	8.68794e-05	3.13359	3.82683	0.997978	0.565549	1.65685	2.70044	0.536986	0.636287	0.323748	1.06564	1.69931	25
1.03087	4.74948	1.66162	1.38859	1.15733	1.50306	0.039411	0.860787	1.0876	1.49724	1.72064	3.18916	0.888245	0.860754	1.53984	0.885616	0.85777	0.284401	5.17824	1.64136	0.00608768	1.14631e-07	2.11914e-11	0.275426	1.26382	0.25716	1.48726	1.3434	0.000137738	3.57856	3.65578	1.43525	1.44076	1.53263	3.76771	0.491803	0.887966	1.20043	1.81675	2.24899	25
0.872943	1.68875	2.16131	1.16001	0.976337	1.46119	0.0179641	0.621867	0.0898256	0.129751	1.53231	0.306348	1.40625	0.834834	1.83912	0.0190967	0.287423	0.310684	4.70768	2.48665	0.00412114	8.53556e-08	1.3832e-11	0.161265	1.10094	0.0116218	1.17601	0.819346	8.03628e-05	2.30421	3.0548	0.229332	0.562376	1.47163	3.07817	0.595165	0.535256	0.100633	1.75974	1.25904	25
6.33137	6.20735	1.81641	1.65888	1.24631	1.23812	6.20625	0.734285	1.61176	2.81156	1.76616	3.38338	1.06525	0.876881	2.38806	1.12834	1.0085	0.284178	4.73421	1.72766	1.10606	2.58122e-07	5.09323e-12	0.428529	1.0157	1.20641	1.86757	1.61306	0.00019258	4.34143	3.41748	3.32212	1.49589	1.43879	3.94265	0.425333	1.49763	2.19245	1.82399	3.46117	25
1.29863	5.4929	2.1545	1.52785	1.02225	5.64642	5.98091	0.715232	1.80331	4.10547	1.63321	3.81774	1.78465	0.640891	2.24182	1.11015	1.28064	0.289953	4.6956	1.40269	0.619906	1.94474e-07	2.09667e-11	5.64712	1.18873	2.56075	1.81536	2.48108	0.000185196	4.2697	4.56394	3.22836	2.56959	2.0544	3.95018	0.387303	1.71356	2.61352	1.95934	2.13608	25
6.37574	5.81432	1.96692	1.32031	0.908529	1.30343	0.0427709	0.763744	1.27084	1.23187	1.25036	2.47423	1.25229	0.754318	1.9224	0.55115	0.888963	0.289694	5.14948	1.45454	0.00684818	1.11725e-07	9.79686e-12	4.68949	1.23357	0.159947	1.97083	1.75027	0.00013678	5.24295	3.44834	0.844712	1.22494	1.29801	3.07766	0.553964	1.53847	1.65386	1.77246	1.51126	25
1.04177	5.42372	2.33105	1.35964	0.885637	1.43455	4.84493	0.710371	1.09861	3.12474	1.68808	3.17061	1.19739	0.664486	1.87421	1.00153	0.975536	0.266027	5.40184	1.12819	0.678838	1.94757e-07	4.98464e-11	0.370637	1.41304	1.38274	2.05901	1.97346	0.000188409	3.34279	3.85454	4.55434	1.90075	1.6365	4.09956	0.485689	1.64044	1.73403	1.78679	2.14242	25
1.31074	5.86892	1.60188	1.688	1.07212	6.02039	6.1362	1.13836	1.73902	4.45679	1.80393	3.71541	1.23041	1.01416	2.67144	1.3063	1.21603	0.30105	4.86162	1.60667	0.75024	2.42255e-07	5.99163e-11	4.52451	1.24904	1.34705	1.85581	2.13567	0.000203035	3.9564	3.72367	3.62468	2.13991	1.52976	4.30732	0.403819	1.65618	1.73646	1.49759	1.49251	25
6.4275	5.88855	1.64734	1.39523	1.36534	6.16975	6.59439	1.13133	2.55647	4.57254	1.37063	2.67174	1.03819	1.20665	2.4315	1.25178	1.16077	0.30348	4.61104	1.4493	0.873591	2.61868e-07	4.20669e-12	5.19079	1.16701	1.45021	2.44002	2.21663	0.000207664	3.73066	3.43554	4.15304	1.74713	1.73782	4.83866	0.412778	1.61424	1.77759	1.50134	1.56049	25
6.39796	6.27655	1.69479	1.16874	1.19262	5.79041	6.14346	0.954196	2.14173	4.85691	1.77017	3.73409	1.54071	0.869437	1.88433	1.15488	0.843675	0.310747	4.73804	1.23606	0.922821	2.84461e-07	1.11151e-11	5.58306	1.63918	1.32195	1.80847	1.83239	0.000196013	4.4625	3.68589	2.62039	1.50995	1.0301	4.43614	0.516311	1.51963	2.36472	2.24668	1.66707	25
1.07965	4.14753	2.45713	1.11951	1.09522	1.58294	0.0482531	0.792152	1.56566	3.12624	2.03167	3.27841	1.06206	0.743134	2.73567	1.35655	1.12965	0.301996	4.03652	1.25361	0.00656029	1.29087e-07	9.09409e-12	3.67334	1.19923	0.385751	1.91395	2.06928	0.000172898	4.24618	4.29927	3.5993	1.96746	1.85492	3.53219	0.569453	1.08276	1.89261	1.37848	1.77223	25
6.41255	5.64504	1.48295	1.06175	1.2322	2.06533	6.40045	0.839507	1.74689	3.87784	1.73439	4.03175	1.69713	0.584699	2.21942	1.12763	1.04432	0.27318	5.06322	1.21268	1.08251	2.36405e-07	4.78788e-11	5.30971	1.42912	1.63568	2.21342	1.46146	0.000197942	5.3086	3.18142	3.36107	1.78194	1.66322	4.61734	0.428852	2.69277	1.96405	1.6273	2.19722	25
6.54477	5.66364	1.681	1.42719	1.33554	5.77539	5.99531	0.931805	2.22193	4.785	2.24438	3.20442	1.44306	0.918251	2.00641	1.00585	1.04828	0.290353	4.0704	1.72031	1.27787	2.66302e-07	8.25248e-12	4.28004	2.46054	1.05797	1.7673	2.36667	0.000191378	4.80172	4.06956	3.0675	1.59314	1.1207	3.89854	0.473688	2.12346	1.76593	2.15105	1.95867	25
1.28861	4.09814	1.87994	1.6178	1.20597	1.31	6.35448	1.0026	1.55841	4.28706	2.01972	3.50043	1.64553	0.94228	2.2943	0.982674	1.20417	0.298693	5.22825	1.22464	0.828185	2.55805e-07	1.83124e-11	5.45723	2.10708	1.29634	1.69799	2.30875	0.000201286	4.49266	2.50689	2.84854	1.53725	1.45015	3.80307	0.425841	2.05367	1.4852	2.71607	1.86149	25
1.16274	6.14561	1.82585	1.14089	0.832086	1.98152	0.0518407	1.01692	1.44114	4.61504	2.9769	3.58886	1.28549	0.753291	1.85633	1.30875	1.32727	0.28934	4.6781	1.37295	0.00857303	1.42306e-07	1.11511e-12	4.56336	0.952643	0.409157	2.14741	1.5268	0.000195104	4.14108	3.44338	1.75482	1.53719	1.70093	4.37442	0.586498	1.4721	1.22551	1.64802	1.7898	25
6.48746	2.08871	1.96649	1.41251	1.05808	1.52891	6.05351	0.943823	1.39435	4.60198	1.8617	3.62706	1.24432	0.712154	2.49486	1.42452	1.30079	0.303645	4.95179	1.37616	0.786581	2.36005e-07	8.04855e-12	4.11486	1.05458	1.17642	2.15222	2.38753	0.000204595	5.11341	4.02329	2.63894	1.74957	1.69206	4.36436	0.44905	1.45563	1.82842	2.18956	1.61756	25
1.33929	6.02072	2.17048	1.99319	1.04159	6.04357	6.17453	0.874468	1.65732	4.62203	1.59565	3.58798	1.38179	0.747999	1.63669	1.02549	1.13116	0.29069	5.14597	1.20642	0.701385	2.31768e-07	9.09172e-12	4.74989	1.56199	0.997646	1.87508	1.62732	0.000205192	3.7306	4.28411	4.58202	1.75342	1.40997	3.58604	0.442367	2.50755	1.35979	1.74859	1.67213	25
6.81535	5.76808	2.35093	0.994866	1.11118	2.00363	6.21384	0.853115	1.61468	3.66225	1.55526	3.74968	1.61976	0.77151	2.47002	0.862513	1.24852	0.284629	4.71765	1.70374	0.922522	2.30699e-07	3.009e-11	4.36354	1.78234	1.31106	2.61425	1.8945	0.00019546	4.9807	3.18306	1.92873	1.67311	1.28976	4.78112	0.443688	3.34581	1.95048	1.87047	1.61373	25
1.32043	5.79793	1.94755	1.28251	1.07455	1.38826	6.13975	0.901363	1.50392	4.43624	1.72112	3.12144	0.954396	0.814947	3.52201	1.07347	0.899019	0.304508	5.37425	1.4768	0.7416	2.25808e-07	1.85355e-11	5.72935	1.82345	1.76805	1.73362	1.87044	0.000192832	3.75506	3.74215	3.10292	2.30655	1.89086	4.20901	0.406466	1.93029	1.32473	1.42603	1.60389	25
6.6751	5.59898	2.40238	1.27272	1.16794	1.80083	6.6276	0.861914	1.76473	5.01602	2.59716	4.36312	1.39156	0.816832	2.45461	0.927553	1.49195	0.277516	5.03121	1.57963	0.880001	2.37376e-07	1.93672e-11	4.67771	1.51383	1.20405	2.10592	2.16842	0.000207385	4.14733	3.73335	4.37598	1.27602	2.06585	3.88855	0.399857	2.32608	2.12666	1.93505	2.06608	25
6.47391	5.69588	2.06764	1.67669	1.19468	1.35604	5.62035	0.780093	1.21103	2.8524	1.42558	1.9503	1.20222	0.697768	2.46984	1.51536	0.917283	0.303622	3.94215	1.46671	0.734893	2.30366e-07	5.43541e-12	5.39247	0.93926	1.71723	1.7879	1.48807	0.000186238	4.89527	4.74882	3.88163	1.58925	1.2346	4.79565	0.420169	1.85245	1.61557	1.43058	1.6918	25
6.40026	5.11601	2.06362	1.21216	0.910085	2.95303	6.23334	0.907938	1.27519	4.92935	1.93417	4.33327	1.0982	0.942942	1.42693	1.08363	0.983423	0.293766	4.61978	1.26901	0.779721	2.51688e-07	2.21674e-11	4.9194	1.30997	1.08368	1.57048	1.37585	0.000205965	4.05794	4.92752	3.37607	1.25908	1.2657	3.51725	0.433823	1.82564	1.97268	1.665	1.63809	25
1.20904	6.28758	2.12066	1.27404	1.06642	6.2942	6.63766	1.00709	1.33155	4.42867	2.19486	3.83231	1.36451	0.853545	1.80288	1.61136	1.13985	0.299854	5.08659	2.04856	0.91678	2.40438e-07	1.08602e-11	5.66795	1.03021	1.4287	2.47429	1.61025	0.000204448	3.50397	4.06217	3.93066	1.90898	1.32491	3.53095	0.460876	1.4938	1.89476	1.72084	1.86385	25
6.34078	5.6963	1.90541	1.25874	1.08744	1.89951	5.86726	0.585421	1.74094	3.56706	3.32934	3.23352	1.24178	0.730024	3.31016	1.06033	0.948324	0.292384	4.43199	1.87289	1.0571	2.27387e-07	4.99302e-12	4.02358	1.30979	0.988275	1.9396	2.12675	0.00018975	3.43829	4.10335	3.74298	1.44154	1.19452	4.76101	0.449537	1.52826	1.68549	1.94424	2.48464	25
6.58186	5.3761	2.1165	1.39501	1.07322	5.6477	6.48541	1.23151	1.72639	3.89677	1.37819	3.53277	1.29875	0.812347	2.0963	1.43164	1.03312	0.293821	5.35809	1.22693	0.837721	2.66452e-07	1.96018e-11	4.62038	1.49721	1.29983	1.5329	2.09653	0.000189818	4.92198	4.11339	3.1805	1.76162	2.17713	4.33513	0.423866	2.51567	1.90361	2.43418	1.48744	25
1.06333	2.70599	2.23146	1.11774	0.992551	1.59449	5.94851	0.81858	1.47231	4.6511	1.82889	2.9335	1.57095	0.711364	2.6902	0.967256	1.02583	0.318548	4.87482	1.67637	0.661877	2.41006e-07	2.19538e-11	5.46607	1.25739	1.20228	1.99354	1.7766	0.000190259	4.45906	3.24669	3.59812	1.46518	1.40743	4.40634	0.413668	1.40723	1.40007	1.87704	1.85072	25
1.468	5.05782	2.4442	1.07421	1.05403	1.72769	6.58204	0.87509	1.84837	4.13682	1.40297	4.49231	1.24799	0.893335	2.61858	0.898349	1.18721	0.265247	4.56013	1.80623	0.810069	2.31554e-07	3.17601e-12	5.13894	1.62165	1.17137	2.18917	2.28351	0.000200055	4.54356	4.75829	3.69792	1.7784	0.990031	5.83618	0.397772	1.62234	2.6053	1.33069	1.57172	25
1.07016	3.49951	2.94652	0.925725	1.12044	1.40549	0.0471771	1.22506	1.44459	2.73607	1.49647	3.88301	1.91614	0.68305	3.13899	0.989546	1.00854	0.276118	4.87201	1.5846	0.00747553	1.46353e-07	1.95357e-11	4.6261	1.11891	0.334469	3.33493	2.17038	0.000180131	3.51734	4.6706	4.65267	1.47728	1.64473	3.67132	0.48981	1.46618	1.45762	1.66421	1.665	25
6.79034	6.13088	3.26133	1.14576	1.30463	5.9557	6.10243	1.11002	1.178	4.88378	1.68764	4.10448	1.31703	1.07013	2.94629	1.03981	1.16869	0.273845	5.03663	1.10594	0.794761	2.50566e-07	1.80568e-11	5.91344	1.20874	1.35265	1.63828	1.74099	0.000202153	4.55413	4.15103	3.23066	1.89564	1.7157	4.3036	0.420657	1.42397	1.81515	1.68016	2.00792	25
1.14491	5.65695	1.61434	1.18178	1.48438	1.14179	0.0413205	0.997199	1.73181	2.56752	1.81438	4.13282	1.26658	0.761499	2.98351	0.97043	0.703206	0.279095	5.24779	1.44648	0.00753073	1.71684e-07	1.31504e-11	5.51225	1.29464	0.411203	1.5932	2.36658	0.000157632	4.66959	2.38863	2.18421	1.01022	1.31734	4.18356	0.433474	1.40355	1.53921	1.49538	1.46637	25
1.28038	5.0169	3.06783	1.65048	1.36401	6.24595	5.1237	0.832346	1.39185	4.35467	1.46283	2.9119	1.35067	0.799426	1.95827	1.23399	0.986941	0.297165	4.91663	1.33681	0.907093	2.38112e-07	2.36169e-11	0.388577	1.23107	1.24631	1.92794	1.88401	0.000191616	4.53876	4.66613	3.38239	1.47579	1.57027	3.72937	0.419792	1.64126	1.54227	1.55586	1.48232	25
0.843228	0.935034	2.01069	1.10625	0.926973	1.41603	0.0143632	0.695471	0.0549865	0.107513	1.16141	0.162185	1.6872	0.972366	1.5485	0.0146191	0.287111	0.343795	5.44406	1.61783	0.00264246	8.88555e-08	1.50462e-11	0.250076	1.1269	0.0096127	1.11173	0.855531	7.93773e-05	2.20531	3.34129	0.229098	0.421877	1.43035	1.01371	0.565813	0.469235	0.145836	1.41977	1.12409	25
6.54723	5.98854	2.22952	1.21816	1.10987	6.21341	6.52972	0.860874	1.5319	4.72527	1.36033	4.28658	1.31824	0.764987	2.5915	0.993981	1.22292	0.279194	4.39895	1.68168	0.837711	2.32388e-07	1.96897e-11	4.97604	1.56507	1.26214	2.11095	2.23885	0.00018397	4.8877	3.36647	4.83636	1.87356	3.02837	4.31825	0.406582	1.46811	1.58948	1.4165	1.83855	25
6.81033	5.61389	1.78113	1.06749	0.885728	6.17909	6.22659	0.779533	1.41424	4.34365	1.80571	3.13373	1.06977	0.898491	2.04579	1.17403	1.01632	0.299845	4.90759	1.47194	0.739063	2.36324e-07	2.00202e-11	4.69072	1.48195	1.06091	1.98302	1.7291	0.000207233	4.19182	4.05123	2.92511	1.90501	1.95412	4.51884	0.392261	1.79516	1.5181	1.82468	1.95237	25
1.33755	6.19837	2.20223	1.07443	1.01873	1.89995	5.75769	0.904255	1.62488	4.5191	1.54575	4.13881	1.82566	0.957653	2.20094	1.05359	1.12124	0.290963	4.93898	1.86095	1.12796	2.8627e-07	1.11902e-13	4.73971	1.65496	1.77534	1.54225	1.71379	0.000210959	4.32308	4.33707	1.99907	1.61561	1.30412	3.23285	0.464315	2.03327	2.33076	2.2606	1.83303	25
1.52452	5.91166	1.97266	1.34334	0.847444	1.93209	5.13484	1.08392	1.29325	3.77779	1.51255	4.07792	1.24754	0.679058	2.44481	1.07425	1.02976	0.303491	4.98953	1.4066	0.665523	2.2565e-07	6.94522e-12	5.32642	1.00308	0.990589	1.45736	2.11676	0.000186922	3.32185	4.08147	2.55065	1.72565	1.4131	4.08138	0.409389	1.5917	1.75167	2.49004	1.85782	25
0.955961	5.42577	1.7526	1.01796	0.890846	1.21935	0.043219	0.902016	1.58361	1.83191	1.45308	3.18943	1.25225	0.885755	2.58424	0.964	1.01172	0.271567	4.93206	1.19235	0.00583694	1.15284e-07	2.7205e-11	4.67408	1.14253	0.376904	1.75908	1.96156	0.000171293	3.56118	3.62525	0.574888	2.72122	2.29563	3.2028	0.504876	1.11807	2.22473	1.99985	1.42396	25
1.14229	5.68192	3.11248	1.24898	0.881484	6.72146	6.43077	1.20346	1.72237	4.7299	2.09068	3.31583	1.01206	0.748767	2.01297	0.981725	1.06207	0.29518	4.61323	1.53988	0.734815	2.8298e-07	1.14575e-11	5.45954	1.50257	1.10478	1.5129	2.27034	0.000202916	3.48398	3.91705	2.11063	1.64336	2.19816	4.30728	0.381358	1.75899	1.45322	1.74042	1.58291	25
6.49796	2.63826	1.58567	1.31037	1.14149	5.41151	0.124665	1.04658	2.17103	2.78513	2.0653	3.58634	1.80904	0.840407	1.46925	1.29519	1.07694	0.269992	4.94981	1.48528	0.0998941	1.80127e-07	7.31038e-11	5.41867	1.08164	0.842114	3.00439	2.21114	0.000196626	3.25711	3.66129	3.93049	1.47342	1.79048	3.62164	0.420875	1.44459	2.2864	1.9606	1.36123	25
6.59978	5.94405	2.22141	0.919837	0.96581	2.01805	6.43432	0.893914	1.29405	3.63046	3.82081	4.25552	1.18402	0.668268	1.98982	1.20896	0.861579	0.325133	4.97515	1.41426	0.931637	2.40752e-07	1.8758e-11	4.82779	1.08011	1.35249	1.77051	1.88504	0.000188544	4.2891	4.17562	4.31851	2.23754	1.20099	3.54527	0.426248	1.35094	2.49411	1.7578	2.34469	25
1.06284	5.58857	1.7736	1.09417	0.923682	1.90599	0.0464558	1.13631	1.38707	3.61887	1.56526	2.87278	1.34428	0.754744	1.54004	0.982784	1.05346	0.260142	4.97413	1.50872	0.00561625	1.48371e-07	1.39814e-11	5.48518	1.63727	0.507544	1.55071	2.15977	0.000188436	2.86181	3.74261	2.00793	1.75654	1.33344	3.58045	0.649063	0.831651	1.68856	1.17365	1.51553	25
6.4655	5.45839	3.27402	1.29834	1.43757	1.51288	6.38353	1.33065	1.5857	3.46134	1.81957	3.92412	1.5895	0.816408	2.29858	1.19215	0.943485	0.289784	4.21346	1.63462	0.807044	2.61569e-07	1.81497e-11	4.52195	1.54507	1.38853	1.71478	1.5164	0.000180979	5.10882	4.50382	3.64122	1.60852	1.69367	3.59862	0.453711	1.59848	2.44411	1.7189	1.98569	25
1.10344	6.19441	1.60221	1.05096	0.891598	6.26234	6.02414	0.854855	1.19167	3.87189	2.13297	2.76985	0.875069	0.69163	2.31197	1.1193	1.05849	0.304242	4.53827	1.4061	0.99883	2.52287e-07	1.08871e-11	0.425146	1.55401	1.26384	1.78009	2.25656	0.000202745	4.75289	3.61997	3.57127	1.07376	1.9713	3.46599	0.411505	1.74928	1.65535	1.94721	1.29071	25
0.80865	1.78818	1.78577	1.14322	1.08473	1.45554	0.0224623	0.645565	0.231169	0.107843	1.05149	0.599609	1.17893	0.796588	2.01547	0.02109	0.684386	0.356901	3.96912	1.72128	0.00385755	1.0484e-07	4.65107e-11	0.733592	0.84226	0.0150453	1.22645	0.827	9.02546e-05	1.146	2.91205	0.227123	0.48564	1.39618	2.27232	0.484835	0.540117	0.228445	1.33495	0.996467	25
1.25485	5.1589	2.35956	1.05299	0.917325	2.01626	6.07155	0.841293	1.26887	4.50014	1.68198	4.27688	1.49622	0.738792	2.28354	1.38513	1.19572	0.308078	5.47685	1.62232	0.872886	2.20736e-07	2.17997e-11	4.67687	1.54492	1.33798	2.17727	1.30302	0.000203119	5.1518	3.0467	4.5354	1.58406	1.43603	3.91007	0.475187	2.81378	1.32696	1.68455	2.27509	25
1.08408	6.29752	2.00321	1.26667	0.909011	1.48398	0.0515174	1.19244	1.7136	3.97152	1.8265	3.45385	1.3833	0.723903	2.15198	1.26951	0.931188	0.273374	5.39444	1.41182	0.00679853	1.48233e-07	3.12785e-12	0.40081	1.12698	0.465714	2.04569	1.78831	0.000192216	3.85736	4.40834	0.790643	1.56736	1.6554	4.7879	0.67246	1.44151	1.61797	1.503	1.52202	25
1.43819	4.53093	1.26994	0.966894	1.23905	6.23896	5.69814	0.934097	1.81849	3.65486	1.79648	4.20545	1.41375	0.672934	2.3469	1.11849	1.00807	0.305851	4.6457	1.51987	0.785196	2.33058e-07	2.26082e-11	5.08734	1.18317	1.33954	1.40559	1.97706	0.000199881	4.75643	4.48312	3.57671	1.90351	1.17152	4.40485	0.389601	2.10873	1.56532	1.73932	1.76241	25
6.45986	6.00797	1.83078	1.75781	0.783703	1.84361	6.57057	1.18828	1.6062	4.61771	1.67641	3.36341	1.06837	0.755458	1.81716	0.877367	0.893748	0.269692	4.66815	1.95187	0.716743	2.65759e-07	1.05391e-11	4.55134	1.58965	1.22568	1.8222	1.50781	0.000201394	4.14151	4.65901	3.75427	1.49069	1.57339	4.22199	0.420902	1.53415	1.98451	2.169	1.67368	25
1.28784	4.10738	2.26593	1.25273	0.893732	1.51442	6.19777	0.72232	2.53319	2.70961	1.4024	2.60963	1.3056	0.819494	3.11183	0.857272	1.27607	0.303744	4.34057	1.38766	0.638062	1.99188e-07	2.24731e-11	0.353739	1.03712	1.12855	1.88879	2.31194	0.000172062	4.44993	4.32057	2.4253	1.27996	1.88591	3.22072	0.416895	1.55305	1.89484	1.6116	1.48644	25
1.30175	6.11992	2.41793	1.42283	0.982541	1.68203	5.10388	0.908608	1.69598	4.3605	2.01942	2.93439	1.83847	0.762118	2.33706	1.25099	0.864238	0.28482	5.44305	1.03109	0.808843	2.27518e-07	1.88436e-11	5.70427	1.9742	1.23318	2.04808	1.98484	0.000193941	3.17538	4.36616	3.85044	1.77556	1.70322	3.80087	0.426405	1.94724	1.617	2.18349	1.91075	25
1.34569	5.21001	1.67248	1.59552	1.1996	6.18389	6.47289	1.09264	1.73717	4.70997	1.52369	3.80385	1.67855	0.964897	3.01119	1.18691	1.00192	0.290103	4.92465	1.43552	0.675693	2.53984e-07	1.00181e-12	4.56257	1.19067	1.54051	1.86233	1.72461	0.000201917	3.96402	3.88572	2.45251	2.36269	1.50458	4.05122	0.416847	2.1213	1.58705	2.02034	1.50298	25
6.60263	5.83838	2.26493	1.26101	1.02887	2.0174	6.01091	0.938559	1.49371	4.34225	1.44776	4.42968	1.30305	1.09007	2.04786	1.31348	0.931959	0.262028	4.89102	1.45615	1.22065	2.64148e-07	1.22427e-11	5.5756	1.24525	1.27145	1.64251	1.8197	0.000197598	5.14937	4.04554	3.52843	1.98929	1.55489	4.0592	0.390838	1.30409	2.28962	1.49997	1.54699	25
6.80657	5.89788	1.85315	0.966455	0.982647	6.34809	5.90933	1.06379	1.35645	3.48033	1.57398	4.03392	1.33317	0.695782	2.03092	1.27894	1.2455	0.291493	4.6016	2.59129	0.842537	2.76662e-07	2.70809e-11	5.56818	1.43955	1.24799	2.08618	1.60626	0.0001857	3.02673	3.54429	2.64154	1.5478	1.767	4.32053	0.392094	2.09079	1.60911	1.48952	1.7647	25
6.69955	5.02799	2.12879	1.25458	1.63022	2.31136	6.51443	1.01923	1.83846	5.90201	1.86725	3.6727	1.3603	0.683101	2.83273	1.02474	1.10027	0.280789	5.5764	1.25634	1.01371	2.79127e-07	3.03558e-11	4.77546	1.12019	1.34406	1.86455	2.14519	0.000197667	4.39378	4.03908	3.60469	2.63279	1.06095	3.78371	0.436216	1.65591	1.61123	1.64387	1.63722	25
6.47575	3.52442	2.56156	1.2741	1.18241	6.44712	6.13455	0.976144	1.4937	4.7881	2.23823	3.45156	1.113	1.01834	2.64891	0.919612	0.90284	0.292076	3.95937	1.34861	0.84421	2.65392e-07	1.31848e-11	4.73049	1.10722	1.7154	2.40199	2.44807	0.000207268	4.57214	3.96164	2.64882	1.94288	1.8139	4.03441	0.398271	1.53966	1.68828	1.90764	1.75209	25
1.63307	6.09038	1.68961	1.26978	1.06316	6.54152	6.11965	0.789292	1.34378	4.75606	1.40077	3.70621	1.22694	0.876814	2.70122	1.21026	1.16107	0.273892	5.28694	2.2561	0.705036	2.15952e-07	1.22271e-11	5.12283	2.04075	1.41266	1.83022	2.09724	0.000194887	4.28086	4.38684	3.858	1.99254	1.80746	3.94381	0.431208	1.66295	1.37488	1.43307	1.47919	25
1.28121	5.71143	1.66013	1.70551	0.972431	1.64332	6.25604	0.805784	1.18047	3.691	1.44685	3.09901	1.36216	0.820525	2.27312	1.28622	1.59396	0.283661	5.32394	1.21685	0.663428	2.0392e-07	4.65925e-12	4.94708	1.27485	1.21894	2.35883	1.64454	0.000199739	5.17334	3.33522	4.26905	1.86149	1.24592	4.20954	0.413613	2.10949	1.64004	1.7634	1.54207	25
1.95818	5.46539	1.39665	1.57705	0.925712	3.72674	0.0447531	0.881236	1.56779	2.65133	1.51239	3.15549	1.1027	0.827905	3.444	1.13637	1.48182	0.268632	4.20956	1.90778	0.00646798	1.36827e-07	1.21109e-11	4.41666	1.16693	0.288523	1.8574	1.46064	0.000172688	4.88956	3.49221	2.63156	1.10442	1.99593	4.47752	0.693765	1.23701	2.21246	1.55692	1.73132	25
1.44577	3.76129	1.71409	1.41826	0.890673	1.62671	6.57633	1.034	1.71311	4.46465	1.53359	3.37943	1.71909	0.866537	1.65381	1.09308	1.00483	0.290856	5.03564	1.69709	0.820692	2.29887e-07	5.42046e-12	5.41463	1.42122	1.07547	2.12735	1.85238	0.000187859	4.32148	3.39149	4.32973	1.33961	1.9748	3.91874	0.541583	1.95645	2.00408	1.42127	1.27918	25
1.28511	5.84458	2.30445	1.30029	1.03362	5.9762	6.3198	0.889667	1.85986	4.71784	1.56575	2.91264	1.16866	0.656546	2.87355	1.31391	1.27531	0.282113	5.13155	1.24239	0.773507	2.3656e-07	2.25527e-11	5.36207	1.08655	1.3697	1.75383	1.60706	0.000204713	3.11507	4.49686	3.46387	1.39882	1.08352	3.99409	0.538116	2.02965	1.90531	1.99137	1.32326	25
6.58634	5.85744	2.2014	1.58653	1.13836	1.41277	5.45214	0.788977	1.51187	4.41351	2.03742	3.63783	1.15875	0.816527	1.60422	1.07892	1.23985	0.278952	4.8826	1.29732	0.771768	2.12323e-07	2.83121e-11	4.73991	1.71164	1.23789	2.20511	1.67863	0.000203964	4.67357	3.44272	3.84394	1.44125	1.26625	4.36343	0.422421	2.43527	2.04488	1.75297	2.86932	25
6.64686	5.06477	1.78055	1.14844	0.809293	2.82152	6.31058	1.20603	1.38067	5.03547	1.76826	3.94414	1.06998	0.851588	2.78061	1.15679	1.67347	0.301825	4.63089	1.33313	0.824255	2.59016e-07	1.24755e-11	4.99488	1.18606	1.15569	2.01162	1.21109	0.000214404	3.06527	3.41195	4.38573	1.45402	1.55811	4.84057	0.477798	1.71298	1.72655	1.69203	1.68984	25
6.55541	5.32458	2.33832	1.75437	1.20434	1.6423	6.16729	1.03778	1.48619	3.87245	1.88422	3.85325	1.3828	0.993641	2.48052	1.02564	1.15051	0.292522	4.90356	1.48799	0.863743	2.61401e-07	1.35326e-11	4.693	1.4439	1.72899	2.08776	2.26562	0.000198333	4.80743	3.59755	3.87166	1.90728	1.64847	4.01712	0.436973	1.71195	1.67597	2.15871	1.8511	25
1.50454	5.19666	2.56361	1.14989	1.11296	1.39925	5.5045	0.633221	1.70455	4.47963	1.21558	4.60336	1.11465	0.772096	1.83662	0.970446	1.43899	0.302326	5.33354	1.2985	0.710876	1.8955e-07	8.3474e-12	4.82969	1.14373	1.0616	1.57597	1.69975	0.000212445	4.61159	3.2268	3.41591	1.83471	2.31329	3.4351	0.396778	2.12262	1.99067	1.70958	1.27033	25
0.730997	1.61236	1.98388	1.35764	0.986227	1.08519	0.0269098	0.617391	0.25116	0.14422	1.33237	1.60212	1.11062	0.857437	3.09797	0.0177232	0.342172	0.296511	4.49747	1.30604	0.00398601	9.53265e-08	3.16503e-11	0.162331	0.99082	0.0157413	1.68706	1.59472	8.25807e-05	3.90207	3.09522	1.26568	0.643307	1.53315	3.09358	0.544249	0.571143	0.394658	1.27764	1.50414	25
1.09936	5.63872	2.31646	1.6203	1.17608	1.73743	0.0466913	0.819665	1.18629	1.70231	3.34447	3.28981	1.2185	1.0003	2.8886	0.786121	1.29883	0.254952	5.33077	1.65692	0.00686111	1.22996e-07	5.2574e-12	3.40433	1.08479	0.287849	2.25544	2.23422	0.000167873	2.83875	3.07989	1.46516	1.78857	2.38968	3.53697	0.666066	0.902403	1.62984	1.3895	2.20713	25
1.0247	3.49729	2.24784	1.62781	1.11555	1.56569	0.0441324	0.728739	1.51728	2.53225	1.90583	4.3284	1.04212	0.628418	3.26131	0.867106	1.38884	0.277968	5.02044	1.20581	0.0055989	1.01781e-07	6.56181e-11	4.90341	1.29244	0.322951	2.06986	1.2342	0.000187249	4.75486	4.3388	1.3495	1.45361	1.18791	4.21926	0.545545	0.893914	1.5833	1.52529	1.8648	25
6.49376	5.42612	2.27968	1.24925	1.06275	2.00686	6.31676	1.0634	1.93658	4.59631	1.54931	3.69143	1.28529	1.01749	3.03895	1.10332	1.19485	0.2678	5.05483	1.34524	0.764512	2.43758e-07	3.49498e-12	4.7145	1.2203	1.51147	2.27129	1.80743	0.000205603	4.31123	3.43433	3.4602	2.00527	1.33321	3.94554	0.386631	1.97371	1.85613	1.82346	1.74914	25
1.39651	5.95221	1.60158	1.2417	0.951329	6.3391	6.31416	0.913611	1.29172	4.80839	1.83416	4.19871	1.47966	0.719358	1.81402	1.21285	1.10095	0.297263	5.20108	1.49539	0.599219	2.26864e-07	1.15908e-11	0.431532	1.39586	1.37945	1.9013	1.9593	0.000203631	3.11837	4.15403	4.08183	1.83443	2.32136	4.17972	0.415204	2.35494	2.03437	2.06104	1.97712	25
6.60455	5.69357	2.14936	1.70838	1.66396	6.35503	5.89727	0.807462	1.83522	3.12638	1.52491	3.35099	1.2007	0.745091	1.60798	1.01071	1.11351	0.320314	4.53478	1.7335	0.848917	2.25911e-07	1.19465e-11	5.0233	1.20593	1.08347	2.09057	2.13622	0.000194497	4.17138	3.96539	4.38915	1.68522	1.07263	4.10667	0.415447	2.38564	1.60607	1.93293	1.37594	25
1.53171	5.59368	2.15454	1.18283	1.13677	6.35344	6.03593	0.717276	1.27096	4.24967	1.57134	2.59512	1.68179	0.786318	2.45288	1.00045	1.30464	0.293439	5.31942	1.44725	0.765289	2.28216e-07	1.87948e-11	5.34027	1.83722	1.29083	1.51719	1.86312	0.000200671	2.25914	3.80906	3.34966	1.71696	1.19833	4.19692	0.455907	2.50098	2.39115	1.94322	1.57076	25
6.3465	6.00978	2.20968	1.55195	1.17507	2.18553	5.88112	0.923563	1.96478	5.03357	1.59272	2.87304	1.11618	0.699831	1.66281	1.21703	1.00098	0.313233	4.94107	1.44251	1.01942	2.54962e-07	3.27572e-11	5.39456	1.23096	1.25306	1.87132	2.19158	0.00019909	4.21113	3.75108	4.30705	1.93361	1.45307	4.34264	0.421921	1.83186	1.92029	1.99047	1.99361	25
1.25661	5.50733	2.14911	1.16224	1.05534	3.92381	6.2859	0.859599	1.37708	4.40311	1.85197	3.51183	1.95165	0.952955	2.54587	1.11227	1.24497	0.288446	5.3804	1.72828	0.803193	2.27014e-07	5.10692e-12	4.96187	2.37356	1.66377	1.77981	2.30107	0.000211075	4.84217	4.05099	3.77651	2.19059	2.41741	3.76729	0.434127	1.61357	1.60968	1.69092	1.83934	25
0.917804	5.72612	3.16116	1.26059	1.36686	1.61047	0.0467473	1.03558	1.85342	1.3711	1.62981	3.97523	1.19503	0.60354	1.69757	0.82161	0.810122	0.283154	4.89378	1.6458	0.00677762	1.41247e-07	1.59903e-11	0.365821	0.986886	0.317551	1.36075	1.77633	0.000141829	3.34036	4.32642	3.68241	1.69197	1.38042	4.40057	0.52126	1.11566	1.47904	1.97722	2.18768	25
6.69335	4.03552	1.42815	1.31194	1.33277	6.14318	6.02143	0.872979	1.46634	4.55926	1.63088	3.54982	1.06606	0.935941	1.98551	1.0764	1.1084	0.293743	4.38205	1.79162	0.7007	2.29911e-07	1.34804e-11	5.7304	1.23755	1.58621	1.63713	2.04295	0.000200963	3.75633	3.81573	3.68238	2.13252	1.75508	2.86951	0.377376	1.32409	1.65094	1.47868	1.43196	25
6.81835	2.60102	2.03217	1.13947	1.4081	6.44654	6.45449	0.889602	1.868	5.34267	1.53567	3.28215	1.13836	0.948339	2.19739	0.985463	1.13638	0.31867	4.17741	1.78507	0.825345	2.57182e-07	7.84441e-12	5.96779	0.956677	1.08969	1.7931	1.6416	0.000196409	5.01906	4.05689	5.04317	1.63746	1.88361	3.74721	0.479551	3.02252	2.2168	2.00396	1.51627	25
1.60281	5.52355	1.81668	1.21665	0.928832	6.22181	6.08233	0.890876	1.95177	4.48817	1.68815	3.51884	1.15091	0.68922	3.59542	0.976836	1.25487	0.312674	4.95556	1.88108	0.712835	2.20443e-07	6.37014e-12	4.59813	1.15457	1.16175	1.86586	1.71414	0.000204827	3.60168	4.33747	2.87029	2.07184	1.43599	4.60318	0.438367	2.2513	1.46172	1.80477	1.62079	25
6.38947	5.39291	2.8321	1.05618	1.16428	1.3058	6.10608	0.915065	1.75926	3.56557	1.48167	2.78488	1.47442	1.02689	2.08557	1.16539	1.08943	0.295318	5.20826	1.22099	0.730282	2.35472e-07	1.28926e-11	5.22675	1.70752	1.22359	1.67309	1.86617	0.0001988	5.14649	4.19015	1.83405	1.32826	1.22508	3.73369	0.416611	2.36223	2.53361	1.79739	2.05586	25
6.59837	5.71555	2.31946	1.30453	0.995448	1.9326	6.38683	1.14184	1.32233	4.06717	1.86624	3.97663	1.57281	0.92296	3.21692	1.49154	1.23632	0.297714	4.58183	1.32984	0.802808	2.64318e-07	1.46359e-11	5.07394	1.38874	1.31243	2.06983	1.75565	0.000203921	4.18452	4.27396	1.5836	1.83083	1.61039	3.77731	0.408049	1.60719	1.713	1.82975	1.47084	25
1.04236	5.59463	2.34672	1.20901	1.06414	1.64011	0.0466614	0.848637	1.80764	3.53976	1.41652	4.35192	1.42339	0.965128	3.26619	0.965465	1.35863	0.286152	4.38352	1.58551	0.00667868	1.2012e-07	4.36331e-11	4.2231	1.1546	0.294082	2.21152	2.02754	0.000168552	4.36648	3.32317	2.81461	1.5918	2.04647	4.34679	0.486943	1.54971	1.6118	2.61655	2.00463	25
1.02227	5.02405	1.58828	1.26701	1.16446	1.72672	0.0451258	0.965261	1.78514	4.04604	1.55131	3.56874	1.51958	0.753471	2.66453	1.05651	1.01903	0.265958	4.60077	1.31869	0.00660931	1.3994e-07	1.54509e-11	5.49286	1.06298	0.237934	1.5946	1.606	0.000184091	4.60505	3.09872	2.928	2.30067	1.55375	4.08359	0.516879	0.912313	2.57816	2.49265	2.14614	25
1.11416	5.46538	3.32211	1.3746	1.05007	1.81547	6.25858	0.781902	1.46304	5.13861	1.36826	3.44649	1.20665	0.72846	2.24138	1.56459	0.952899	0.30747	4.87091	1.35786	0.760409	2.32553e-07	5.96741e-12	5.25221	2.35366	1.68213	1.62316	1.8063	0.000198581	3.4468	3.84742	4.3028	2.05322	1.11985	3.98662	0.391369	1.49901	2.03226	1.61306	2.05427	25
1.59266	5.70623	2.20516	1.20565	1.07396	5.96613	6.16012	0.825584	1.95661	4.41035	1.76888	3.20227	1.23194	0.711559	1.88755	1.24643	1.4135	0.312811	5.05728	1.48909	0.74357	2.30296e-07	2.53485e-11	5.56932	1.33472	1.86572	1.61492	1.82318	0.000211956	4.88007	4.70859	3.70589	1.86912	1.2886	4.21967	0.416089	2.14509	1.87388	2.1279	2.32477	25
1.15353	4.81513	2.02233	1.64474	1.38812	6.19062	6.0402	0.802203	1.66655	4.47506	1.69796	2.23329	1.14285	0.682536	2.67827	1.13794	0.830155	0.287869	4.64626	2.33172	0.803664	2.33738e-07	2.64445e-11	4.9663	1.13427	1.91051	1.92312	1.68935	0.000191682	4.23557	3.88907	3.31863	1.19313	1.50033	4.70511	0.48247	1.98005	2.13118	1.52325	1.70757	25
6.23725	4.07813	2.11852	0.971835	1.13793	5.8831	6.21174	0.843442	1.57947	5.24222	1.59908	4.48511	0.934422	0.83184	2.65682	1.10163	0.917813	0.302984	4.41081	1.93166	0.771148	2.62884e-07	8.43452e-12	5.89786	0.936873	1.66229	1.72423	1.8832	0.000191493	3.69608	3.69173	4.25229	2.57279	1.7827	4.01253	0.439218	1.92764	1.56403	1.86291	2.01748	25
1.24711	6.00734	1.6607	1.16659	1.29351	2.19053	6.18237	1.05624	1.69579	4.21564	1.4321	3.96269	0.906731	0.798387	2.45189	1.15304	1.07229	0.292247	4.14861	1.42268	0.908134	2.53998e-07	1.30721e-11	0.445361	1.64717	1.17228	1.9902	1.7396	0.000197827	4.25386	4.06229	3.56408	1.61944	1.27166	3.82044	0.484577	1.87957	1.98203	1.74249	2.11285	25
6.09607	5.72454	1.6386	1.12635	1.02732	1.8458	6.33582	0.822447	1.85404	4.43518	2.13235	3.92784	1.23121	0.786732	3.00716	1.22727	1.30331	0.343438	5.66372	1.82165	0.948976	2.44869e-07	3.03992e-11	4.99466	1.33667	1.20345	2.09526	1.89597	0.000203916	4.96609	4.7127	3.47236	2.53803	1.33918	4.64761	0.417761	1.89572	2.65491	1.35236	1.87534	25
1.05054	5.78664	2.91051	1.26016	1.19201	1.47752	0.104038	1.13607	1.7361	3.31079	1.75852	2.25286	1.23838	0.92687	1.70096	1.04946	1.1119	0.268242	4.32146	1.81903	0.0824993	1.97576e-07	1.95149e-11	5.46863	1.34665	0.777906	2.03693	1.67674	0.000202556	3.68803	4.85692	4.04784	1.505	1.96678	3.50079	0.506935	1.29947	1.79191	2.0081	2.41633	25
6.49177	4.51947	1.58344	1.13443	1.19763	5.85736	5.92387	1.41529	1.66674	4.13581	2.01625	3.35052	1.66607	0.635514	3.0395	0.910452	0.902633	0.286738	4.76923	1.45731	0.70623	2.5998e-07	3.11981e-11	4.56945	1.45976	2.34142	2.33138	1.86683	0.000183964	3.14467	4.22038	3.4335	1.6877	1.09205	3.89566	0.45692	1.91486	1.5712	1.5523	1.66621	25
1.29548	5.89222	2.45247	1.44385	1.38503	1.46072	6.25799	0.915477	1.20201	3.58347	1.39969	4.22579	1.11005	0.725287	2.96766	1.16218	0.836531	0.330178	3.75713	1.41158	0.748944	2.53155e-07	2.33399e-12	4.23842	1.14691	1.11939	1.8188	1.66358	0.000195768	4.15813	3.9978	3.61535	1.26124	1.64801	3.97331	0.472447	1.80762	1.39356	1.54461	1.04464	25
1.08725	1.69344	1.59795	1.21766	0.875925	1.42119	0.0201564	0.677788	0.131732	0.119434	1.76963	1.47985	1.16741	0.921422	1.91956	0.0202547	0.499464	0.29191	5.06654	1.47027	0.00439822	9.26898e-08	6.18325e-12	0.468956	1.3099	0.0117518	1.13553	1.51977	8.70403e-05	2.3111	2.84853	0.219855	0.742269	2.04195	3.17528	0.479375	0.575844	0.182717	1.34824	2.11805	25
6.46317	5.56345	2.38251	1.43774	1.10576	6.30453	6.27295	0.879823	1.27625	4.27656	2.04415	3.29183	1.06022	0.936117	2.66697	1.22829	1.01297	0.300317	4.05388	1.57686	0.846183	2.40113e-07	1.56041e-11	5.50429	0.944474	1.83188	2.51659	1.27799	0.000192997	4.15279	3.66061	2.48576	1.69426	1.35722	4.63088	0.459636	2.64856	1.68391	1.8637	1.49135	25
1.04843	2.99663	1.91932	1.55864	1.06964	1.91273	0.0414275	0.943922	1.50697	3.91683	1.47567	3.14945	1.10639	0.638718	2.39132	0.905939	1.21056	0.300127	4.92415	1.45678	0.00657918	1.28886e-07	2.49414e-11	0.341863	0.971123	0.268802	2.40154	1.46548	0.000183324	3.79482	4.31684	3.7206	1.83033	2.1175	3.34487	0.63402	1.02691	1.5258	1.80856	2.49834	25
6.44506	5.65109	1.97911	1.18941	1.07991	1.6232	6.2158	0.970834	2.03186	4.52404	2.5877	3.80107	1.97762	0.991557	2.72382	1.11468	1.21044	0.267574	4.65789	1.33005	0.906022	2.74943e-07	5.6044e-12	5.62408	1.2897	0.954507	1.81206	1.52037	0.00019535	4.44163	4.17001	3.25689	2.11495	1.73881	3.96155	0.464466	2.00258	1.65486	2.1841	2.58322	25
6.84823	6.27285	2.41717	1.54959	0.980517	1.41522	6.26407	1.05151	1.7539	4.52141	1.54276	4.23678	1.44804	1.15414	2.25683	1.3592	1.19922	0.284067	5.23667	1.7325	0.762188	2.45859e-07	4.81345e-11	5.18824	1.39524	1.17071	2.73548	1.55415	0.000210884	4.61982	5.01935	4.20707	1.50593	3.30963	4.63319	0.412399	1.85581	1.67255	1.94938	1.79503	25
1.23171	6.38765	1.89343	1.05872	1.33155	6.5434	6.66518	0.845428	1.50665	4.76636	1.49427	3.8698	1.63667	0.735809	3.08441	1.17784	1.10004	0.304072	4.5401	1.83135	0.748957	2.27318e-07	2.687e-12	5.70426	1.45428	1.48001	1.63468	1.81021	0.000207071	4.05599	4.39057	4.16253	2.62034	1.49391	4.1993	0.448219	1.84629	1.97462	1.98729	1.75979	25
1.24914	5.63563	2.29601	1.34559	1.00862	6.20811	6.14269	0.83344	1.37025	4.21808	1.51824	4.24991	1.332	0.678159	2.1297	1.32152	0.778358	0.279769	4.72324	1.51901	0.914185	2.18852e-07	2.10057e-11	0.417177	1.08071	1.23029	1.77616	2.60518	0.000190451	4.49869	4.0506	2.91263	1.47076	1.36099	3.55173	0.438	2.02898	1.62475	2.13401	1.34033	25
1.02852	5.84632	2.22898	1.06472	1.02184	1.69255	0.0454123	0.738014	1.61759	3.12359	1.1913	3.41027	1.16624	0.681883	2.29492	0.831353	0.802625	0.281526	4.56749	1.54226	0.00749017	1.05595e-07	1.0154e-11	5.59252	1.28004	0.354678	1.54464	1.74263	0.000159487	3.83802	3.94528	1.96743	1.5338	1.28891	4.69993	0.505707	1.35504	1.53207	1.52191	1.39654	25
1.06811	5.84195	1.69295	1.30689	1.21041	1.59558	0.0480616	1.26907	1.60845	3.47946	1.69635	4.51407	0.900145	0.801609	2.45938	1.00177	1.68659	0.288622	4.52584	1.57768	0.00921672	1.4349e-07	2.56465e-11	4.77576	1.3081	0.34404	1.48604	2.46644	0.000182752	4.5069	3.73127	4.36397	2.13442	1.42397	4.57501	0.534386	0.997807	1.75048	2.03353	3.2423	25
6.3353	5.74059	2.52576	1.11694	1.3661	6.406	6.53417	0.963946	1.82115	5.10912	1.92801	4.07113	0.967617	0.796603	2.68531	1.4185	1.14081	0.274944	3.90609	1.67047	0.930705	2.57095e-07	2.68251e-11	4.75617	1.30987	1.31852	2.22621	1.6659	0.000204941	3.58515	4.67156	3.73496	1.63719	2.15703	4.45891	0.438518	2.07417	2.47964	1.87026	2.9939	25
1.15526	5.4647	1.98058	1.01558	1.28837	2.18174	6.38931	0.78889	1.62065	3.37728	1.57484	2.93305	1.09534	0.661212	2.66207	0.911986	1.09854	0.280868	5.72012	1.52851	1.16436	2.82473e-07	6.37631e-12	4.85858	1.40987	1.56851	2.14497	1.56397	0.000177785	4.39215	4.8567	2.49406	1.74455	1.63988	4.20095	0.539114	1.56301	1.27114	1.52291	2.26073	25
1.69172	5.26405	2.37265	1.22167	1.23878	1.41596	5.28083	0.71885	2.14034	4.97519	1.24063	3.53893	1.50535	0.811534	2.1942	1.33543	1.04151	0.307352	4.9084	1.46237	0.761628	2.13097e-07	8.01922e-11	4.9237	1.32668	1.17241	3.90323	2.08881	0.000205636	4.72518	3.37749	4.82035	1.968	1.47165	3.73864	0.363484	2.46267	1.45171	2.01978	1.1485	25
6.32574	4.47524	2.23885	1.1492	1.02739	1.41453	0.0412786	0.564583	0.727603	0.527344	1.41602	3.51904	1.09406	0.695124	1.80133	0.373677	0.775465	0.279199	5.40976	1.64834	0.0118989	8.58497e-08	2.56177e-11	3.14386	1.10265	0.218155	1.93528	1.04688	0.000114717	4.22502	2.64091	1.55768	1.4832	1.68789	3.42925	0.462627	1.11652	1.48511	1.26502	1.1884	25
6.51423	5.55817	3.49667	1.79911	0.88704	6.25179	5.82996	0.918837	1.92422	3.80675	1.40363	2.51737	0.964542	0.967494	2.27474	0.937881	0.826391	0.297718	4.7462	1.58894	0.899102	2.49399e-07	1.17437e-11	4.07912	1.25258	1.52869	1.71975	1.7989	0.000180722	4.51269	3.38037	3.539	1.41953	1.08582	4.65258	0.480372	2.55446	2	1.69984	2.37775	25
1.36428	5.83308	2.13607	1.23239	1.21325	2.10798	6.34517	0.948578	1.07507	3.37618	1.37882	4.84807	1.62142	0.983893	1.70925	1.41388	0.943339	0.276126	4.94762	1.40195	0.895121	2.45301e-07	5.94058e-12	5.38732	1.08654	1.25715	1.87595	1.39501	0.000193795	3.43751	2.56054	3.16135	1.76954	1.3633	3.57544	0.466678	1.69763	1.1923	1.75725	1.8641	25
0.930994	5.37713	2.85369	1.54211	1.26333	1.50082	0.0541326	0.827358	1.17234	3.60689	2.09845	3.42882	1.35432	1.21064	2.6781	1.1746	1.22438	0.282114	4.51592	1.84932	0.00725507	1.16169e-07	1.65888e-11	4.5372	0.971092	0.387747	2.26303	1.41089	0.000163059	3.55973	4.18347	2.91888	3.26916	1.62445	3.37769	0.576533	1.06985	1.26978	2.14607	1.68731	25
0.761444	1.27903	1.62765	1.24959	0.822625	1.36875	0.0137552	0.791101	0.116702	0.0762002	1.86369	0.851699	1.11298	0.735606	1.17375	0.0216908	0.100709	0.285565	4.20448	1.21623	0.00596888	1.06245e-07	1.40759e-11	0.120782	1.0708	0.00970842	0.232959	1.31075	7.15326e-05	3.19018	3.62401	0.198995	0.621959	1.39973	1.61801	0.59849	0.377934	0.101194	1.22028	2.69707	25
6.32726	6.43617	2.52183	1.83102	0.852279	6.13876	5.68149	0.798979	1.797	5.13072	1.6196	3.7657	1.2608	0.871457	2.97559	0.93168	1.20365	0.268791	5.31891	1.38798	0.805654	2.35655e-07	7.57057e-13	0.449513	1.49235	1.06531	2.00843	1.62558	0.00019128	4.12703	4.11561	3.76154	1.99577	2.01678	4.2915	0.389026	1.82524	1.85889	1.7681	1.75733	25
6.31722	5.94747	2.56108	1.47834	1.03469	5.98756	6.38694	0.998455	1.66529	3.73371	1.51274	4.29918	1.07956	0.981119	3.24501	1.22828	1.21949	0.276677	4.88426	1.1123	0.857101	2.3859e-07	6.63492e-11	0.455258	1.06612	1.2266	1.61142	2.53364	0.000203995	4.26658	4.05756	2.94457	2.05107	1.44225	4.28598	0.410441	1.38986	2.06253	1.8668	2.57698	25
1.10569	5.2803	2.43473	1.37517	0.929664	1.34436	0.0406868	0.700153	1.10949	3.82414	2.59386	3.28889	1.25391	0.786987	2.12763	0.699795	1.12853	0.289075	5.30551	1.22064	0.00653576	1.03182e-07	2.46255e-11	4.90195	1.00309	0.33113	1.70989	1.47816	0.000170335	4.09392	3.29416	3.78985	1.38033	1.40585	4.07885	0.504533	1.29002	1.18957	1.40062	1.4567	25
1.26394	6.17925	2.2458	1.29098	1.35629	5.92276	6.02473	0.934384	1.75128	5.10285	2.02776	3.77271	1.19978	1.14774	2.11894	1.19887	1.17813	0.279105	5.37742	1.55116	0.745065	2.39609e-07	2.73977e-12	4.41528	1.38955	1.68524	1.55912	1.99046	0.000202125	3.9998	4.65919	2.60061	1.65553	1.43728	4.12265	0.411806	2.23551	2.03732	1.77588	1.85779	25
0.913623	5.9969	1.99301	1.219	1.05762	6.02055	1.40936	0.884753	1.37765	4.45117	1.42292	4.80546	1.35052	0.825601	3.31965	1.01698	1.25235	0.286578	4.82326	1.66895	0.553342	2.30191e-07	1.60608e-11	5.4489	1.70852	0.977219	1.75447	1.84772	0.000194403	4.24248	3.73026	2.28532	1.45295	2.5604	3.2976	0.43873	1.7843	2.01075	2.50595	1.71501	25
0.959002	5.85909	2.49475	1.11043	0.969275	1.40442	0.409258	0.750679	2.08835	2.79831	1.65931	4.51625	1.15665	0.647862	2.18826	1.18785	1.98898	0.291092	5.20928	1.50559	0.342626	1.79518e-07	5.27936e-11	4.98002	0.789599	0.755301	2.29997	1.65464	0.000204758	4.71843	4.27323	2.42902	1.83448	2.1655	4.31764	0.531722	1.47877	1.5315	1.58005	2.10012	25
6.61047	5.27429	2.21996	1.50267	0.88464	5.991	6.35082	1.06975	2.07072	2.09985	1.79984	3.65903	1.10934	0.896487	2.29949	1.24037	0.925032	0.300831	4.70521	1.10287	0.83785	2.69565e-07	2.70426e-11	0.445216	1.10093	1.41025	1.69309	1.51039	0.000186806	4.04138	4.41675	3.52552	1.48164	1.70875	3.49177	0.406219	2.70313	1.69214	1.74299	1.91849	25
0.847168	1.5067	2.58569	1.98068	0.791392	1.30772	0.02439	0.563195	0.405692	0.177744	1.39733	3.24635	1.16693	0.914227	2.17307	0.0930928	0.857172	0.277205	4.67611	1.15686	0.00439658	8.58407e-08	3.51473e-12	5.08556	1.08587	0.0319116	1.72979	1.62344	0.000101933	3.21726	3.28157	2.08503	0.721564	1.64713	2.52782	0.527052	0.793428	0.484497	1.02788	1.98222	25
6.65055	2.75195	2.62159	1.32884	1.02148	6.42425	6.3777	0.917554	1.89316	5.34936	1.43395	3.68934	1.43079	0.522757	2.59232	1.07674	0.961081	0.294509	4.67705	1.64004	0.832806	2.51404e-07	1.84346e-11	5.10894	1.74381	1.92531	1.61201	2.21205	0.000194624	4.4329	3.24933	4.59933	1.64534	1.96844	3.91779	0.459561	2.20152	1.89008	1.69095	2.41193	25
1.2468	4.34196	2.17806	1.36705	1.0299	1.55635	0.0394227	0.652128	1.3733	3.29178	1.34404	2.45244	1.39415	0.949447	1.65027	1.03385	0.80784	0.294122	4.81339	2.29235	0.00629726	1.04904e-07	8.3569e-12	4.93084	0.85031	0.214194	1.53633	1.69978	0.000165345	4.70037	4.23962	3.91637	1.24695	1.65553	3.18791	0.549111	1.18846	1.69826	1.69347	1.18333	25
1.17065	5.66424	1.97851	1.18131	0.921049	6.21615	6.2759	1.29595	1.6339	3.95564	2.37467	3.61409	1.20986	0.714897	3.70933	0.95669	1.10455	0.306752	5.48991	1.34955	0.731017	2.70526e-07	4.74989e-11	5.2692	1.52688	1.78209	1.4796	2.26993	0.000185744	3.53684	4.38702	3.0003	1.51554	1.54254	4.46249	0.432747	1.58725	1.61491	1.95051	1.54774	25
1.63295	4.09235	2.27083	1.4901	1.00712	6.1267	6.50758	1.0082	1.32132	4.20746	1.67696	3.67634	1.22419	0.712459	2.06072	1.16878	1.20053	0.295003	4.03294	1.4628	0.834543	2.75738e-07	3.44308e-11	5.35089	1.17203	1.39743	1.87877	2.05292	0.000179627	5.03027	3.8929	3.84126	1.51498	2.77352	3.70968	0.391156	2.3076	1.51281	1.53042	2.31208	25
6.45649	5.38491	2.28257	1.23951	1.05735	1.88147	6.51044	0.776281	1.70942	4.81916	1.69917	2.96553	1.51749	0.871543	3.0205	0.946986	1.01594	0.304844	5.61586	1.559	0.789431	2.21485e-07	4.79397e-12	2.64799	1.67999	1.37918	1.52466	1.65281	0.000187828	4.09935	4.08938	3.66401	1.85179	1.43187	4.05811	0.403571	2.03037	2.35185	1.57383	1.70789	25
0.950903	5.58924	1.74353	1.65557	1.02663	1.26753	0.0421838	0.65997	1.22781	0.52833	1.43912	3.71076	1.09756	0.986054	2.55797	0.310563	0.664724	0.268549	4.49902	1.59337	0.00686039	9.63583e-08	1.54065e-11	4.83816	0.911477	0.0886022	1.81024	1.31784	0.000102032	4.41272	3.26204	1.70704	1.0271	1.73502	3.99061	0.521116	0.901874	1.43377	1.33542	1.80005	25
6.54465	5.83161	1.39044	1.04758	1.12592	1.7979	6.28115	0.856164	2.27012	4.94938	1.8604	3.80928	1.45931	0.77063	3.30442	1.22157	1.73121	0.302922	5.53983	1.11126	0.903142	2.26995e-07	4.32591e-11	0.464048	1.40541	1.56542	1.5423	2.12848	0.000212054	4.02242	3.87173	4.03423	1.7526	2.13114	3.98555	0.440284	2.70522	2.16402	1.60532	2.61199	25
1.14738	5.10498	1.77103	1.3565	0.938365	1.65522	6.3236	0.936395	1.46086	4.766	1.32374	3.77763	1.14538	0.678066	1.82734	1.32165	1.17487	0.309427	4.97547	1.25254	0.904964	2.64402e-07	6.17863e-12	5.36299	1.44961	1.54019	1.64776	2.19615	0.000201291	4.38065	3.88231	3.68008	2.28509	1.84567	4.22068	0.391205	2.11681	1.73553	1.88485	1.54232	25
6.73516	5.83517	2.72714	1.19045	1.03364	6.22619	6.28688	0.762448	1.9384	4.73175	1.83425	3.59483	1.04291	0.620155	2.15541	1.01707	1.00279	0.285893	3.99389	1.64818	1.22751	2.95547e-07	2.64927e-11	5.26543	1.41923	1.2732	1.66602	2.01923	0.000199159	4.94924	4.70033	3.74375	2.00817	1.41902	4.3391	0.416273	1.71711	2.13251	1.84516	3.07264	25
6.37367	6.02917	2.58477	1.26617	0.825795	1.60022	6.77986	1.2167	1.3278	4.13032	1.29142	4.46539	1.50165	0.741255	1.82251	1.08421	1.11882	0.272297	3.96944	1.55203	0.714412	2.74787e-07	1.73563e-11	5.57548	1.23116	1.37497	1.8757	1.45243	0.000205984	4.08124	3.77915	4.12932	1.52937	1.76425	4.46747	0.367851	1.93186	2.01767	1.78342	1.75701	25
6.06511	6.08002	2.28895	1.10666	1.04572	1.85482	6.28195	0.889184	1.54213	3.73512	1.28815	3.57484	1.27745	1.05088	2.45958	0.853741	1.09891	0.299701	5.28633	1.06818	0.767002	2.57403e-07	1.76628e-11	5.21026	1.58753	1.30155	2.0525	2.16898	0.000198721	4.09829	4.33059	4.16422	1.64274	1.45133	4.38912	0.38022	1.92629	3.07493	1.41594	1.69178	25
[truncated: 1,846 more rows]
